# Supplementary material for: E-Predict: a computational strategy for species identification based on observed DNA microarray hybridization patterns
Source: Genome Biol. 2005 Aug 30;6(9):R78. doi: 10.1186/gb-2005-6-9-r78 (PMC1242213; doi:10.1186/gb-2005-6-9-r78)
Supplement: Additional data file 2 — A text file of E-Predict output for the FluA/RSV double infection example [file gb-2005-6-9-r78-S2.txt]

EPREDICT : 2005-01-29 23:00:51
 DATA SOURCE : Curator/Singles/MegaViroP5-219
 USER WEIGHTS : Curator/MV_72worst_medRaw500_badYdens
 ARRAY NORMALIZATION : Sum
 EMATRIX : 2004-07-22
 EMATRIX NORMALIZATION : Quadratic
 EMATRIX ENERGY FILTER : 30
 ITERATIONS : 2
 DISTANCE METRIC : Pearson Uncentered
 VECTOR LENGTH : All oligos
 OUTPUT : Sort by Distance, 10 families, 5 genomes/family, 10 oligos/genome
 ECLUSTER : Distances
 OUTFILE : /tmp/AU/Urisman_FluA-RSV_DataS3.txt


Array: MegaViroP5-219:5618:02_12_04367ped
   Iteration: 1
      Family: Orthomyxoviridae
         11320    Influenza A virus                         s=0.504133      p=0.000000
            8486129_20_rc         Influenza A virus                     Orthomyxoviridae   65400      0.186224      0.073178
            8486129_38            Influenza A virus                     Orthomyxoviridae   65409      0.186250      0.066505
            8486129_29            Influenza A virus                     Orthomyxoviridae   31856      0.090709      0.061521
            8486129_29_rc         Influenza A virus                     Orthomyxoviridae   27972      0.079649      0.061521
            8486129_2             Influenza A virus                     Orthomyxoviridae    1764      0.005023      0.073315
            8486129_2_rc          Influenza A virus                     Orthomyxoviridae    1347      0.003836      0.073315
            8486129_20            Influenza A virus                     Orthomyxoviridae     234      0.000666      0.073178
            8486125_68            Influenza A virus                     Orthomyxoviridae      18      0.000051      0.059903
            8486129_38_rc         Influenza A virus                     Orthomyxoviridae      14      0.000040      0.066505
            8486129_56_rc         Influenza A virus                     Orthomyxoviridae      12      0.000034      0.073726
         183764   Influenza A virus                         s=0.486601      p=0.000000
            8486129_38            Influenza A virus                     Orthomyxoviridae   65409      0.186250      0.068267
            8486129_20_rc         Influenza A virus                     Orthomyxoviridae   65400      0.186224      0.061872
            8486129_29            Influenza A virus                     Orthomyxoviridae   31856      0.090709      0.063151
            8486129_29_rc         Influenza A virus                     Orthomyxoviridae   27972      0.079649      0.063151
            8486129_2             Influenza A virus                     Orthomyxoviridae    1764      0.005023      0.075257
            8486129_2_rc          Influenza A virus                     Orthomyxoviridae    1347      0.003836      0.075257
            8486129_20            Influenza A virus                     Orthomyxoviridae     234      0.000666      0.061872
            8486125_68            Influenza A virus                     Orthomyxoviridae      18      0.000051      0.061490
            8486129_38_rc         Influenza A virus                     Orthomyxoviridae      14      0.000040      0.068267
            8486129_56_rc         Influenza A virus                     Orthomyxoviridae      12      0.000034      0.075679
         130760   Influenza A virus                         s=0.105047      p=0.000151
            8486129_29            Influenza A virus                     Orthomyxoviridae   31856      0.090709      0.060575
            8486129_29_rc         Influenza A virus                     Orthomyxoviridae   27972      0.079649      0.060575
            8486129_2             Influenza A virus                     Orthomyxoviridae    1764      0.005023      0.070929
            8486129_2_rc          Influenza A virus                     Orthomyxoviridae    1347      0.003836      0.070929
            8486129_59_rc         Influenza A virus                     Orthomyxoviridae      16      0.000046      0.161429
            8486129_56_rc         Influenza A virus                     Orthomyxoviridae      12      0.000034      0.207068
            8486129_59            Influenza A virus                     Orthomyxoviridae       1      0.000003      0.161429
      Family: Paramyxoviridae
         11250    Human respiratory syncytial virus         s=0.033523      p=0.007895
            9629198_131_rc        Human respiratory syncytial virus     Paramyxoviridae     2280      0.006492      0.065924
            9629198_434_rc        Human respiratory syncytial virus     Paramyxoviridae     1828      0.005205      0.053916
            9629367_130_rc        Respiratory syncytial virus           Paramyxoviridae     2353      0.006700      0.037270
            9629198_111           Human respiratory syncytial virus     Paramyxoviridae     1390      0.003958      0.049603
            9629198_131           Human respiratory syncytial virus     Paramyxoviridae      797      0.002269      0.065924
            9629198_111_rc        Human respiratory syncytial virus     Paramyxoviridae     1036      0.002950      0.049603
            9629198_133           Human respiratory syncytial virus     Paramyxoviridae      789      0.002247      0.055394
            9629198_107_rc        Human respiratory syncytial virus     Paramyxoviridae      574      0.001634      0.045780
            9629198_107           Human respiratory syncytial virus     Paramyxoviridae      542      0.001543      0.045780
            9629198_434           Human respiratory syncytial virus     Paramyxoviridae      394      0.001122      0.053916
         12814    Respiratory syncytial virus               s=0.022144      p=0.007512
            9629367_130_rc        Respiratory syncytial virus           Paramyxoviridae     2353      0.006700      0.050854
            9629198_131_rc        Human respiratory syncytial virus     Paramyxoviridae     2280      0.006492      0.036764
            9629198_131           Human respiratory syncytial virus     Paramyxoviridae      797      0.002269      0.036764
            9629367_130           Respiratory syncytial virus           Paramyxoviridae      526      0.001498      0.050854
            9629367_63_rc         Respiratory syncytial virus           Paramyxoviridae      353      0.001005      0.047021
            9629198_111           Human respiratory syncytial virus     Paramyxoviridae     1390      0.003958      0.010354
            9629198_434_rc        Human respiratory syncytial virus     Paramyxoviridae     1828      0.005205      0.007431
            9629367_457_rc        Respiratory syncytial virus           Paramyxoviridae      292      0.000831      0.045303
            9631267_463_rc        Bovine respiratory syncytial virus    Paramyxoviridae      506      0.001441      0.024326
            9629367_519_rc        Respiratory syncytial virus           Paramyxoviridae      280      0.000797      0.039895
         11246    Bovine respiratory syncytial virus        s=0.009983      p=0.029254
            9629367_130_rc        Respiratory syncytial virus           Paramyxoviridae     2353      0.006700      0.010961
            9631267_463_rc        Bovine respiratory syncytial virus    Paramyxoviridae      506      0.001441      0.049394
            9631267_156           Bovine respiratory syncytial virus    Paramyxoviridae      468      0.001333      0.040235
            9629198_131_rc        Human respiratory syncytial virus     Paramyxoviridae     2280      0.006492      0.007664
            9629198_133           Human respiratory syncytial virus     Paramyxoviridae      789      0.002247      0.019006
            9631267_130_rc        Bovine respiratory syncytial virus    Paramyxoviridae      220      0.000626      0.048894
            9629198_434_rc        Human respiratory syncytial virus     Paramyxoviridae     1828      0.005205      0.005116
            9629367_63_rc         Respiratory syncytial virus           Paramyxoviridae      353      0.001005      0.023265
            9631267_63_rc         Bovine respiratory syncytial virus    Paramyxoviridae      162      0.000461      0.048894
            9629198_111           Human respiratory syncytial virus     Paramyxoviridae     1390      0.003958      0.004705
         162145   Turkey rhinotracheitis virus              s=0.001604      p=0.467995
            9629198_434_rc        Human respiratory syncytial virus     Paramyxoviridae     1828      0.005205      0.008364
            22780169_372_rc       Human metapneumovirus                 Paramyxoviridae      125      0.000356      0.055561
            22780169_354_rc       Human metapneumovirus                 Paramyxoviridae       90      0.000256      0.057362
            9629198_434           Human respiratory syncytial virus     Paramyxoviridae      394      0.001122      0.008364
            22780169_372          Human metapneumovirus                 Paramyxoviridae       41      0.000117      0.055561
            14485175_790_P70_rc   Human metapneumovirus                 Paramyxoviridae       20      0.000057      0.048533
            22780169_354          Human metapneumovirus                 Paramyxoviridae       17      0.000048      0.057362
            14485173_87_P70       Human metapneumovirus                 Paramyxoviridae       18      0.000051      0.051700
            22780169_370          Human metapneumovirus                 Paramyxoviridae       14      0.000040      0.050217
            14485121_2_P70_rc     Human metapneumovirus                 Paramyxoviridae       12      0.000034      0.059068

   Iteration: 2
      Family: Paramyxoviridae
         11250    Human respiratory syncytial virus         s=0.091815      p=0.000487
            9629198_131_rc        Human respiratory syncytial virus     Paramyxoviridae     2280      0.014512      0.065924
            9629198_434_rc        Human respiratory syncytial virus     Paramyxoviridae     1828      0.011635      0.053916
            9629367_130_rc        Respiratory syncytial virus           Paramyxoviridae     2353      0.014976      0.037270
            9629198_111           Human respiratory syncytial virus     Paramyxoviridae     1390      0.008847      0.049603
            9629198_131           Human respiratory syncytial virus     Paramyxoviridae      797      0.005073      0.065924
            9629198_111_rc        Human respiratory syncytial virus     Paramyxoviridae     1036      0.006594      0.049603
            9629198_133           Human respiratory syncytial virus     Paramyxoviridae      789      0.005022      0.055394
            9629198_107_rc        Human respiratory syncytial virus     Paramyxoviridae      574      0.003653      0.045780
            9629198_107           Human respiratory syncytial virus     Paramyxoviridae      542      0.003450      0.045780
            9629198_434           Human respiratory syncytial virus     Paramyxoviridae      394      0.002508      0.053916
         12814    Respiratory syncytial virus               s=0.060651      p=0.000387
            9629367_130_rc        Respiratory syncytial virus           Paramyxoviridae     2353      0.014976      0.050854
            9629198_131_rc        Human respiratory syncytial virus     Paramyxoviridae     2280      0.014512      0.036764
            9629198_131           Human respiratory syncytial virus     Paramyxoviridae      797      0.005073      0.036764
            9629367_130           Respiratory syncytial virus           Paramyxoviridae      526      0.003348      0.050854
            9629367_63_rc         Respiratory syncytial virus           Paramyxoviridae      353      0.002247      0.047021
            9629198_111           Human respiratory syncytial virus     Paramyxoviridae     1390      0.008847      0.010354
            9629198_434_rc        Human respiratory syncytial virus     Paramyxoviridae     1828      0.011635      0.007431
            9629367_457_rc        Respiratory syncytial virus           Paramyxoviridae      292      0.001859      0.045303
            9631267_463_rc        Bovine respiratory syncytial virus    Paramyxoviridae      506      0.003221      0.024326
            9629367_519_rc        Respiratory syncytial virus           Paramyxoviridae      280      0.001782      0.039895
         11246    Bovine respiratory syncytial virus        s=0.027343      p=0.002386
            9629367_130_rc        Respiratory syncytial virus           Paramyxoviridae     2353      0.014976      0.010961
            9631267_463_rc        Bovine respiratory syncytial virus    Paramyxoviridae      506      0.003221      0.049394
            9631267_156           Bovine respiratory syncytial virus    Paramyxoviridae      468      0.002979      0.040235
            9629198_131_rc        Human respiratory syncytial virus     Paramyxoviridae     2280      0.014512      0.007664
            9629198_133           Human respiratory syncytial virus     Paramyxoviridae      789      0.005022      0.019006
            9631267_130_rc        Bovine respiratory syncytial virus    Paramyxoviridae      220      0.001400      0.048894
            9629198_434_rc        Human respiratory syncytial virus     Paramyxoviridae     1828      0.011635      0.005116
            9629367_63_rc         Respiratory syncytial virus           Paramyxoviridae      353      0.002247      0.023265
            9631267_63_rc         Bovine respiratory syncytial virus    Paramyxoviridae      162      0.001031      0.048894
            9629198_111           Human respiratory syncytial virus     Paramyxoviridae     1390      0.008847      0.004705
         162145   Turkey rhinotracheitis virus              s=0.004393      p=0.190662
            9629198_434_rc        Human respiratory syncytial virus     Paramyxoviridae     1828      0.011635      0.008364
            22780169_372_rc       Human metapneumovirus                 Paramyxoviridae      125      0.000796      0.055561
            22780169_354_rc       Human metapneumovirus                 Paramyxoviridae       90      0.000573      0.057362
            9629198_434           Human respiratory syncytial virus     Paramyxoviridae      394      0.002508      0.008364
            22780169_372          Human metapneumovirus                 Paramyxoviridae       41      0.000261      0.055561
            22780169_354          Human metapneumovirus                 Paramyxoviridae       17      0.000108      0.057362
            14485175_790_P70_rc   Human metapneumovirus                 Paramyxoviridae       20      0.000127      0.048533
            14485173_87_P70       Human metapneumovirus                 Paramyxoviridae       18      0.000115      0.051700
            14485121_2_P70_rc     Human metapneumovirus                 Paramyxoviridae       12      0.000076      0.059068
            22780169_370          Human metapneumovirus                 Paramyxoviridae       14      0.000089      0.050217


ECLUSTER ITERATION 1
GENOME	MegaViroP5-219:5618:02_12_04367ped
12228 | Tobacco vein mottling virus | Potyviridae	NA
120086 | Bacteriophage phi-8 | Cystoviridae	NA
162145 | Turkey rhinotracheitis virus | Paramyxoviridae	0.001604
151043 | Tulare apple mosaic virus | Bromoviridae	NA
192452 | Cocksfoot streak virus | Potyviridae	NA
223334 | Tobacco leaf curl Kochi virus | NA	NA
12702 | Human astrovirus | Astroviridae	NA
70600 | Epiphyas postvittana nucleopolyhedrovirus | Baculoviridae	NA
196375 | Beet black scorch virus | Tombusviridae	NA
83201 | Vibrio cholerae filamentous bacteriophage fs-2 | Inoviridae	NA
12139 | Southern bean mosaic virus | NA	NA
37115 | Human papillomavirus type 59 | Papillomaviridae	NA
12465 | Barley yellow mosaic virus | Potyviridae	NA
10273 | Myxoma virus | Poxviridae	NA
31537 | Lactococcus phage c2 | Siphoviridae	NA
97081 | Bacteriophage VT2-Sa | Siphoviridae	NA
31532 | Bacteriophage sk1 | Siphoviridae	NA
12458 | Garlic latent virus | Flexiviridae	NA
10820 | Chloris striate mosaic virus | NA	NA
176652 | Invertebrate iridescent virus 6 | Iridoviridae	NA
130310 | Human adenovirus D | Adenoviridae	NA
10454 | Spodoptera exigua nucleopolyhedrovirus | Baculoviridae	NA
11852 | Simian type D virus 1 | Retroviridae	NA
31713 | Lettuce infectious yellows virus | Closteroviridae	NA
31722 | Blueberry scorch virus | Flexiviridae	NA
211866 | Tobacco leaf curl Yunnan virus | NA	NA
12264 | Cowpea mosaic virus | Comoviridae	NA
12268 | Carnation ringspot virus | Tombusviridae	NA
76343 | Beet soil-borne mosaic virus | NA	NA
92444 | Acute bee paralysis virus | Dicistroviridae	NA
10603 | Human papillomavirus type 10 | Papillomaviridae	NA
71548 | Sugarcane streak Egypt virus | NA	NA
70793 | Turkey astrovirus | Astroviridae	NA
129875 | Human adenovirus A | Adenoviridae	NA
54315 | Bovine viral diarrhea virus 2 | Flaviviridae	NA
12436 | Cucumber mosaic virus satellite RNA | NA	NA
47669 | Olive latent virus 1 | Tombusviridae	NA
10844 | Enterobacteria phage S13 | Microviridae	NA
67571 | Acyrthosiphon pisum virus | NA	NA
68558 | Adeno-associated virus 6 | Parvoviridae	NA
45237 | Helminthosporium victoriae virus 190S | Totiviridae	NA
54314 | Pestivirus type 2 | Flaviviridae	NA
35340 | Mouse parvovirus 1 | Parvoviridae	NA
28304 | Rat cytomegalovirus | Herpesviridae	NA
31602 | Bean calico mosaic virus | NA	NA
12232 | Zucchini yellow mosaic virus | Potyviridae	NA
106333 | Porcine enteric calicivirus | Caliciviridae	NA
167927 | Sugarcane striate mosaic associated virus | Flexiviridae	NA
147712 | Human rhinovirus B | Picornaviridae	NA
41459 | Sweet potato mild mottle virus | Potyviridae	NA
141860 | Grapevine fanleaf virus satellite RNA | NA	NA
10835 | Tomato mottle virus | NA	NA
169694 | Honeysuckle yellow vein mosaic disease associated sequence | NA	NA
194948 | Stx1 converting bacteriophage | Siphoviridae	NA
12321 | Alfalfa mosaic virus | Bromoviridae	NA
10588 | Human papillomavirus type 39 | Papillomaviridae	NA
154834 | Panicum mosaic satellite virus | NA	NA
11976 | Rabbit hemorrhagic disease virus | Caliciviridae	NA
79899 | Igbo Ora virus | Togaviridae	NA
37128 | Potato mop-top virus | NA	NA
10829 | Squash leaf curl virus | NA	NA
11958 | Avian carcinoma virus | Retroviridae	NA
10649 | Figwort mosaic virus | Caulimoviridae	NA
89463 | Sacbrood virus | NA	NA
191436 | Gremmeniella abietina RNA virus MS1 | Partitiviridae	NA
35238 | Mycoplasma virus P1 | Podoviridae	NA
12844 | Sweet potato feathery mottle virus | Potyviridae	NA
10661 | Alteromonas phage PM2 | Corticoviridae	NA
39068 | Mason-Pfizer monkey virus | Retroviridae	NA
12040 | Barley yellow dwarf virus - PAV | Luteoviridae	NA
10580 | Human papillomavirus type 11 | Papillomaviridae	NA
12275 | Tomato black ring virus | Comoviridae	NA
103442 | Triatoma virus | Dicistroviridae	NA
12197 | Bean yellow mosaic virus | Potyviridae	NA
150546 | Human papillomavirus type 84 | Papillomaviridae	NA
12224 | Sugarcane mosaic virus | Potyviridae	NA
51336 | Cabbage leaf curl virus | NA	NA
223313 | Sida golden mosaic Costa Rica virus | NA	NA
10608 | Human papillomavirus type 19 | Papillomaviridae	NA
68887 | TT virus | Circoviridae	NA
130328 | Duck adenovirus A | Adenoviridae	NA
11987 | Melon necrotic spot virus | Tombusviridae	NA
10600 | Human papillomavirus type 6b | Papillomaviridae	NA
201846 | Lactococcus phage P335 | Siphoviridae	NA
35341 | Watermelon chlorotic stunt virus | NA	NA
229278 | Murine pneumotropic virus | Polyomaviridae	NA
100887 | Soil-borne cereal mosaic virus | NA	NA
134386 | Cotton leaf curl virus-associated DNA beta | NA	NA
71972 | Beet virus Q | NA	NA
12199 | Cowpea aphid-borne mosaic virus | Potyviridae	NA
10621 | Human papillomavirus type 9 | Papillomaviridae	NA
11673 | Feline immunodeficiency virus | Retroviridae	NA
219596 | Tobacco curly shoot virus-associated DNA beta | NA	NA
33771 | Halovirus HF2 | Myoviridae	NA
155148 | Bacteriophage HK620 | Siphoviridae	NA
181604 | Vibrio phage VSK | Inoviridae	NA
12261 | Cowpea severe mosaic virus | Comoviridae	NA
28350 | Tomato leaf curl virus | NA	NA
222456 | Cotton leaf curl Alabad virus | NA	NA
11041 | Rubella virus | Togaviridae	NA
195062 | Strawberry latent ringspot virus satellite RNA | NA	NA
10245 | Vaccinia virus | Poxviridae	NA
191825 | Equus caballus papillomavirus type 1 | Papillomaviridae	NA
10690 | Haemophilus phage HP1 | Myoviridae	NA
11120 | Avian infectious bronchitis virus | Coronaviridae	NA
169696 | Hollyhock leaf crumple virus satellite DNA | NA	NA
10886 | Mammalian orthoreovirus 3 | Reoviridae	NA
221054 | Eupatorium yellow vein virus-associated DNA beta | NA	NA
72197 | Human erythrovirus V9 | Parvoviridae	NA
11137 | Human coronavirus 229E | Coronaviridae	NA
11215 | Bovine parainfluenza virus 3 | Paramyxoviridae	NA
10654 | Rice tungro bacilliform virus | Caulimoviridae	NA
10869 | Enterobacteria phage I2-2 | Inoviridae	NA
271108 | Bombyx mori nucleopolyhedrovirus | Baculoviridae	NA
39457 | Human papillomavirus type 70 | Papillomaviridae	NA
11268 | Ebola virus | Filoviridae	NA
11033 | Semliki forest virus | Togaviridae	NA
130478 | Staphylococcus aureus temperate phage phiSLT | Siphoviridae	NA
199587 | Hollyhock leaf crumple virus | NA	NA
33726 | Mungbean yellow mosaic virus | NA	NA
44561 | Murine type C retrovirus | Retroviridae	NA
46448 | Horseradish curly top virus | NA	NA
32614 | Sin Nombre virus | Bunyaviridae	NA
12263 | Squash mosaic virus | Comoviridae	NA
10651 | Soybean chlorotic mottle virus | Caulimoviridae	NA
181667 | Feline papillomavirus | Papillomaviridae	NA
59817 | Faba bean necrotic yellows virus | Nanoviridae	NA
10584 | Human papillomavirus type 2a | Papillomaviridae	NA
12187 | Strawberry mild yellow edge virus | Flexiviridae	NA
11855 | Mason-Pfizer monkey virus | Retroviridae	NA
49267 | Tomato pseudo-curly top virus | NA	NA
68742 | Adeno-associated virus 3B | Parvoviridae	NA
189836 | Propionibacterium phage phiB5 | Inoviridae	NA
90410 | Streptococcus thermophilus bacteriophage DT1 | Siphoviridae	NA
12302 | Brome mosaic virus | Bromoviridae	NA
12198 | Clover yellow vein virus | Potyviridae	NA
11047 | Equine arteritis virus | Arteriviridae	NA
10366 | Mouse cytomegalovirus 1 | Herpesviridae	NA
10574 | Monkey B-lymphotropic papovavirus | Papillomaviridae	NA
11060 | Dengue virus | Flaviviridae	NA
11623 | Lymphocytic choriomeningitis virus | Arenaviridae	NA
11099 | Bovine viral diarrhea virus 1 | Flaviviridae	NA
114430 | Ovine adenovirus D | Adenoviridae	NA
129724 | Human papillomavirus type 82 | Papillomaviridae	NA
35288 | Grapevine virus A | Flexiviridae	NA
190811 | Bamboo mosaic virus satellite RNA | NA	NA
11234 | Measles virus | Paramyxoviridae	NA
12017 | Enterobacteria phage fr | Leviviridae	NA
47680 | Tree shrew adenovirus | Adenoviridae	NA
114871 | Zygosaccharomyces bailii virus Z | Totiviridae	NA
12161 | Beet yellows virus | Closteroviridae	NA
37956 | Human papillomavirus type 24 | Papillomaviridae	NA
10618 | Human papillomavirus type 52 | Papillomaviridae	NA
56486 | Elm mottle virus | Bromoviridae	NA
222459 | Cotton leaf curl Gezira virus | NA	NA
145579 | Phage phiMH2K | Microviridae	NA
135750 | Tomato bushy stunt virus satellite RNA B10 | NA	NA
207697 | Croton yellow vein mosaic virus | NA	NA
40270 | Snakehead retrovirus | Retroviridae	NA
38143 | Simian hemorrhagic fever virus | Arteriviridae	NA
31549 | Human papillomavirus type 26 | Papillomaviridae	NA
29255 | Giardia lamblia virus | Totiviridae	NA
31721 | Beet necrotic yellow vein virus | NA	NA
111970 | Kyuri green mottle mosaic virus | NA	NA
219299 | Tomato leaf curl Gujarat virus | NA	NA
46350 | Adeno-associated virus 3 | Parvoviridae	NA
12290 | Pea enation mosaic virus | Luteoviridae	NA
152217 | Gremmeniella abietina RNA virus L1 | Totiviridae	NA
129009 | Staphylococcus aureus prophage phiPV83 | Siphoviridae	NA
91753 | Cucurbit aphid-borne yellows virus | Luteoviridae	NA
43685 | Bacteriophage r1t | Siphoviridae	NA
103807 | Bacteriophage P27 | Siphoviridae	NA
11069 | Dengue virus | Flaviviridae	NA
12288 | Nodamura virus | Nodaviridae	NA
10629 | BK polyomavirus | Polyomaviridae	NA
33747 | Primate T-lymphotropic virus 1 | Retroviridae	NA
247268 | Human papillomavirus type 93 | Papillomaviridae	NA
12092 | Hepatitis A virus | Picornaviridae	NA
11988 | Turnip crinkle virus | Tombusviridae	NA
12175 | Apple chlorotic leaf spot virus | Flexiviridae	NA
146032 | Goose circovirus | Circoviridae	NA
10837 | Digitaria streak virus | NA	NA
46607 | Andes virus | Bunyaviridae	NA
31754 | Lactococcus phage BK5-T | Siphoviridae	NA
12267 | Red clover necrotic mosaic virus | Tombusviridae	NA
37119 | Human papillomavirus type 66 | Papillomaviridae	NA
221036 | Malvastrum yellow vein virus-associated DNA beta | NA	NA
42475 | Rice ragged stunt virus | Reoviridae	NA
10826 | Panicum streak virus | NA	NA
11885 | Fujinami sarcoma virus | Retroviridae	NA
12238 | Odontoglossum ringspot virus | NA	NA
37138 | Galleria mellonella densovirus | Parvoviridae	NA
35252 | Alcelaphine herpesvirus 1 | Herpesviridae	NA
53181 | Hibiscus chlorotic ringspot virus | Tombusviridae	NA
114424 | Ovine adenovirus A | Adenoviridae	NA
190239 | Calicivirus strain NB | Caliciviridae	NA
39113 | Hepatitis GB virus B | Flaviviridae	NA
39443 | Carnation Italian ringspot virus | Tombusviridae	NA
10326 | Equine herpesvirus 1 | Herpesviridae	NA
74336 | Enterobacteriophage Qbeta | Leviviridae	NA
110944 | Stork hepatitis B virus | Hepadnaviridae	NA
11082 | West Nile virus | Flaviviridae	NA
11908 | Primate T-lymphotropic virus 1 | Retroviridae	NA
36362 | Polyomavirus sp. | Polyomaviridae	NA
120686 | Human papillomavirus type 71 | Papillomaviridae	NA
129950 | Bovine adenovirus B | Adenoviridae	NA
32629 | Indian peanut clump virus | NA	NA
46436 | Beet soil-borne virus | NA	NA
104263 | Hop latent virus | Flexiviridae	NA
80366 | Rachiplusia ou multiple nucleopolyhedrovirus | Baculoviridae	NA
87832 | Ipomoea yellow vein virus | NA	NA
11085 | Langat virus | Flaviviridae	NA
130371 | Porcine adenovirus C | Adenoviridae	NA
42680 | Spinach latent virus | Bromoviridae	NA
29272 | Turnip vein-clearing virus | NA	NA
129951 | Human adenovirus C | Adenoviridae	NA
39112 | Hepatitis GB virus A | Flaviviridae	NA
10885 | Mammalian orthoreovirus 2 | Reoviridae	NA
45103 | Oat golden stripe virus | NA	NA
123738 | Enterovirus Yanbian 96-83csf | Picornaviridae	NA
28349 | Pepper huasteco virus | NA	NA
228579 | Beet mild curly top virus | NA	NA
11083 | Powassan virus | Flaviviridae	NA
12188 | White clover mosaic virus | Flexiviridae	NA
43130 | Onion yellow dwarf virus | Potyviridae	NA
31744 | Rice yellow mottle virus | NA	NA
10449 | Lymantria dispar nucleopolyhedrovirus | Baculoviridae	NA
10834 | Wheat dwarf virus | NA	NA
228675 | Influenza B virus | Orthomyxoviridae	NA
10310 | Human herpesvirus 2 | Herpesviridae	NA
82676 | Phocoena spinipinnis papillomavirus | Papillomaviridae	NA
112229 | Pepino mosaic virus | Flexiviridae	NA
70796 | Avian encephalomyelitis virus | Picornaviridae	NA
12179 | Foxtail mosaic virus | Flexiviridae	NA
10710 | Bacteriophage lambda | Siphoviridae	NA
11086 | Louping ill virus | Flaviviridae	NA
73498 | Sphaeropsis sapinea RNA virus 2 | Totiviridae	NA
222461 | Cotton leaf curl Gezira virus | NA	NA
10595 | Human papillomavirus type 51 | Papillomaviridae	NA
10381 | Saimiriine herpesvirus 2 | Herpesviridae	NA
10872 | Pseudomonas phage Pf3 | Inoviridae	NA
77647 | Cotton leaf crumple geminivirus | NA	NA
37554 | Bacteriophage HK97 | Siphoviridae	NA
148880 | Discula destructiva virus 1 | Partitiviridae	NA
151528 | Cyanophage P60 | Podoviridae	NA
172315 | Ljungan virus | Picornaviridae	NA
186153 | Staphylococcus aureus phage phi 13 | Siphoviridae	NA
64300 | Modoc virus | Flaviviridae	NA
11128 | Bovine coronavirus | Coronaviridae	NA
100880 | Northern cereal mosaic virus | Rhabdoviridae	NA
180587 | Honeysuckle yellow vein mosaic virus | NA	NA
46242 | Spodoptera litura nucleopolyhedrovirus | Baculoviridae	NA
77856 | Beak and feather disease virus | Circoviridae	NA
10756 | Bacillus phage phi29 | Podoviridae	NA
106966 | Porcine enterovirus B | Picornaviridae	NA
63330 | Hendra virus | Paramyxoviridae	NA
37108 | Meleagrid herpesvirus 1 | Herpesviridae	NA
46014 | Acholeplasma phage L2 | Plasmaviridae	NA
117575 | Chlamydia phage phiCPAR39 | Microviridae	NA
37113 | Human papillomavirus type 54 | Papillomaviridae	NA
186371 | Bhendi yellow vein mosaic virus-associated DNA beta | NA	NA
127508 | Bacteriophage VfO4K68 | Inoviridae	NA
97344 | Periplaneta fuliginosa densovirus | Parvoviridae	NA
10335 | Human herpesvirus 3 | Herpesviridae	NA
223332 | Tobacco leaf curl Japan virus | NA	NA
43141 | Watermelon silver mottle virus | Bunyaviridae	NA
31552 | Human papillomavirus type 6 | Papillomaviridae	NA
10653 | Commelina yellow mottle virus | Caulimoviridae	NA
196089 | Tomato black ring virus satellite RNA | NA	NA
42478 | Saccharomyces cerevisiae virus L-BC (La) | Totiviridae	NA
47000 | Equine rhinitis A virus | Picornaviridae	NA
12474 | Coconut foliar decay virus | Nanoviridae	NA
12777 | Parsnip yellow fleck virus | Sequiviridae	NA
11612 | Impatiens necrotic spot virus | Bunyaviridae	NA
103722 | Grapevine fleck virus | Tymoviridae	NA
12262 | Red clover mottle virus | Comoviridae	NA
169693 | Okra yellow vein disease associated sequence | NA	NA
106199 | Acyrthosiphon pisum bacteriophage APSE-1 | Podoviridae	NA
66834 | Rhopalosiphum padi virus | Dicistroviridae	NA
12142 | Artichoke mottled crinkle virus | Tombusviridae	NA
223280 | Hollyhock leaf crumple virus | NA	NA
61673 | Porcine endogenous retrovirus | Retroviridae	NA
12301 | Broad bean mottle virus | Bromoviridae	NA
37958 | Human papillomavirus type 37 | Papillomaviridae	NA
169691 | Tobacco leaf curl disease associated sequence | NA	NA
11601 | Hantaan virus | Bunyaviridae	NA
191032 | Cereal yellow dwarf virus-RPV satellite RNA | NA	NA
193118 | Lucerne transient streak virus satellite RNA | NA	NA
165826 | Melon chlorotic leaf curl virus | NA	NA
119192 | Macaca mulatta rhadinovirus | Herpesviridae	NA
10614 | Human papillomavirus type 3 | Papillomaviridae	NA
11161 | Mumps virus | Paramyxoviridae	NA
56145 | Ovine papillomavirus 2 | Papillomaviridae	NA
11287 | Viral hemorrhagic septicemia virus | Rhabdoviridae	NA
130556 | Culex nigripalpus baculovirus | Baculoviridae	NA
180170 | Infectious spleen and kidney necrosis virus | Iridoviridae	NA
10606 | Human papillomavirus type 15 | Papillomaviridae	NA
37121 | Human papillomavirus type 69 | Papillomaviridae	NA
10571 | Bovine papillomavirus | Papillomaviridae	NA
12319 | Apple mosaic virus | Bromoviridae	NA
116056 | Pelargonium zonate spot virus | Bromoviridae	NA
196398 | Southern cowpea mosaic virus | NA	NA
10991 | Rice dwarf virus | Reoviridae	NA
11008 | Saccharomyces cerevisiae virus L-A (L1) | Totiviridae	NA
31750 | Pepper ringspot virus | NA	NA
12230 | Turnip mosaic virus | Potyviridae	NA
56879 | Oat blue dwarf virus | Tymoviridae	NA
12181 | Papaya mosaic virus | Flexiviridae	NA
10613 | Human papillomavirus type 34 | Papillomaviridae	NA
35258 | Canine oral papillomavirus | Papillomaviridae	NA
12305 | Cucumber mosaic virus | Bromoviridae	NA
12273 | Grapevine chrome mosaic virus | Comoviridae	NA
112023 | Streptococcus thermophilus bacteriophage 7201 | Siphoviridae	NA
10830 | Tobacco yellow dwarf virus | NA	NA
12124 | Theilovirus | Picornaviridae	NA
37954 | Human papillomavirus type 22 | Papillomaviridae	NA
98832 | Influenza B virus | Orthomyxoviridae	NA
198538 | Streptococcus pyogenes phage 315.1 | NA	NA
12315 | Tomato aspermy virus | Bromoviridae	NA
59504 | Petunia vein clearing virus | Caulimoviridae	NA
72003 | Diatraea saccharalis densovirus | Parvoviridae	NA
10794 | Mice minute virus | Parvoviridae	NA
28354 | Plantago asiatica mosaic virus | Flexiviridae	NA
173443 | Salmonella typhimurium bacteriophage ST64T | Podoviridae	NA
224399 | Adoxophyes honmai nucleopolyhedrovirus | Baculoviridae	NA
10839 | Bean golden mosaic virus | NA	NA
28375 | Soil-borne wheat mosaic virus | NA	NA
180504 | Bacteriophage phiE125 | Siphoviridae	NA
12027 | Enterobacteria phage FI | Leviviridae	NA
10570 | Rhesus monkey papillomavirus | Papillomaviridae	NA
10586 | Human papillomavirus type 33 | Papillomaviridae	NA
41460 | Yam mosaic virus | Potyviridae	NA
75747 | Fusarium poae virus 1 | Partitiviridae	NA
11191 | Sendai virus | Paramyxoviridae	NA
31658 | Cell fusing agent virus | Flaviviridae	NA
12455 | Borna disease virus | idae	NA
10754 | Enterobacteria phage P22 | Podoviridae	NA
130308 | Human adenovirus E | Adenoviridae	NA
10271 | Rabbit fibroma virus | Poxviridae	NA
83544 | Chinese wheat mosaic virus | NA	NA
74660 | Choristoneura fumiferana defective nucleopolyhedrovirus | Baculoviridae	NA
170965 | Trichomonas vaginalis virus 3 | Totiviridae	NA
12542 | Omsk hemorrhagic fever virus | Flaviviridae	NA
11002 | Infectious pancreatic necrosis virus | Birnaviridae	NA
29252 | Enterobacteria phage 186 | Myoviridae	NA
10359 | Human herpesvirus 5 | Herpesviridae	NA
10372 | Human herpesvirus 7 | Herpesviridae	NA
223346 | Tomato leaf curl Malaysia virus | NA	NA
10799 | Parvovirus H1 | Parvoviridae	NA
198598 | Saccharomyces cerevisiae narnavirus 20S RNA <W> | Narnaviridae	NA
12143 | Cucumber necrosis virus | Tombusviridae	NA
171370 | Human papillomavirus type 86 | Papillomaviridae	NA
191492 | Mamestra configurata nucleopolyhedrovirus | Baculoviridae	NA
12435 | Sugarcane bacilliform virus | Caulimoviridae	NA
155905 | Pestivirus Giraffe-1 | Flaviviridae	NA
169690 | Chilli leaf curl disease associated sequence | NA	NA
121791 | Nipah virus | Paramyxoviridae	NA
132475 | Yaba-like disease virus | Poxviridae	NA
37126 | Citrus leaf rugose virus | Bromoviridae	NA
111418 | Zucchini green mottle mosaic virus | NA	NA
130499 | Bovine adenovirus D | Adenoviridae	NA
150284 | Garlic virus X | Flexiviridae	NA
12118 | Foot-and-mouth disease virus O | Picornaviridae	NA
28289 | Cydia pomonella granulovirus | Baculoviridae	NA
162013 | Tioman virus | Paramyxoviridae	NA
58103 | Leishmania RNA virus 1-1 | Totiviridae	NA
37665 | Ectocarpus siliculosus virus | Phycodnaviridae	NA
32610 | Tomato geminivirus | NA	NA
223358 | Tomato mottle Taino virus | NA	NA
223321 | Sida yellow vein virus | NA	NA
12470 | Lucerne transient streak virus | NA	NA
10747 | Streptococcus phage Cp-1 | Podoviridae	NA
62352 | Eyach virus | Reoviridae	NA
10468 | Helicoverpa zea single nucleocapsid nucleopolyhedrovirus | Baculoviridae	NA
219744 | Tomato yellow leaf curl Malaga virus | NA	NA
113553 | Poinsettia mosaic virus | Tymoviridae	NA
64186 | Streptococcus thermophilus bacteriophage Sfi21 | Siphoviridae	NA
194949 | Stx2 converting bacteriophage II | Siphoviridae	NA
205870 | Mycobacteriophage Bxz2 | Siphoviridae	NA
142661 | Canary circovirus | Circoviridae	NA
106330 | Rotavirus B | Reoviridae	NA
36363 | Lymphocystis disease virus 1 | Iridoviridae	NA
169865 | Macroptilium yellow mosaic virus | NA	NA
12433 | Garlic virus A | Flexiviridae	NA
12055 | Tobacco necrosis virus A | Tombusviridae	NA
33772 | Cryphonectria hypovirus | Hypoviridae	NA
223344 | Tomato leaf curl Bangladesh virus | NA	NA
10594 | Human papillomavirus type 47 | Papillomaviridae	NA
46633 | Human echovirus 1 | Picornaviridae	NA
12018 | Enterobacteria phage GA | Leviviridae	NA
111470 | Diaporthe ambigua RNA virus 1 | NA	NA
120574 | Streptococcus pneumoniae bacteriophage MM1 | Siphoviridae	NA
107033 | Avian nephritis virus | Astroviridae	NA
151534 | Bacteriophage bIL311 | Siphoviridae	NA
105154 | Chlamydia phage 2 | Microviridae	NA
93678 | TTV-like mini virus | Circoviridae	NA
148603 | Mycobacteriophage Bxb1 | Siphoviridae	NA
78395 | Sugarcane streak Reunion virus | NA	NA
10871 | Pseudomonas phage Pf1 | Inoviridae	NA
10279 | Molluscum contagiosum virus | Poxviridae	NA
63118 | Bacteriophage bIL170 | Siphoviridae	NA
66366 | Tomato yellow leaf curl virus | NA	NA
35612 | Vesicular exanthema of swine virus | Caliciviridae	NA
128941 | Tomato curly stunt virus | NA	NA
11867 | Avian myelocytomatosis virus | Retroviridae	NA
207343 | Bovine foamy virus | Retroviridae	NA
10821 | Maize streak virus | NA	NA
112227 | Cactus virus X | Flexiviridae	NA
12461 | Hepatitis E virus | NA	NA
45219 | Guanarito virus | Arenaviridae	NA
38062 | Cassava vein mosaic virus | Caulimoviridae	NA
47001 | Equine rhinitis B virus | Picornaviridae	NA
29271 | Dasheen mosaic virus | Potyviridae	NA
35286 | Bamboo mosaic virus | Flexiviridae	NA
12022 | Enterobacterio phage MS2 | Leviviridae	NA
12466 | Barley mild mosaic virus | Potyviridae	NA
222464 | Cotton leaf curl Kokhran virus | NA	NA
11020 | Barmah Forest virus | Togaviridae	NA
31547 | Human papillomavirus type 20 | Papillomaviridae	NA
11613 | Tomato spotted wilt virus | Bunyaviridae	NA
10331 | Equine herpesvirus 4 | Herpesviridae	NA
10583 | Human papillomavirus type 1a | Papillomaviridae	NA
37111 | Human papillomavirus type 28 | Papillomaviridae	NA
11149 | Transmissible gastroenteritis virus | Coronaviridae	NA
110195 | Foot-and-mouth disease virus Asia 1 | Picornaviridae	NA
195061 | Solanum nodiflorum mottle virus satellite RNA | NA	NA
146499 | Cucumber fruit mottle mosaic virus | NA	NA
10847 | Coliphage phiX174 | Microviridae	NA
198541 | Streptococcus pyogenes phage 315.4 | NA	NA
40666 | Ryegrass mosaic virus | Potyviridae	NA
75725 | Enterobacteria phage FI | Leviviridae	NA
11938 | Rauscher murine leukemia virus | Retroviridae	NA
11079 | Murray Valley encephalitis virus | Flaviviridae	NA
10506 | Paramecium bursaria Chlorella virus 1 | Phycodnaviridae	NA
59380 | Rice yellow stunt virus | Rhabdoviridae	NA
11034 | Sindbis virus | Togaviridae	NA
12023 | Pseudomonas phage PP7 | Leviviridae	NA
99930 | Satellite RNA of Blackcurrant reversion virus | NA	NA
67962 | Carrot red leaf luteovirus associated RNA | NA	NA
114102 | Frog adenovirus 1 | Adenoviridae	NA
37961 | Atkinsonella hypoxylon partitivirus | Partitiviridae	NA
93224 | SVTS2 plectrovirus | Inoviridae	NA
103216 | Bacteriophage WPhi | Myoviridae	NA
10598 | Human papillomavirus type 58 | Papillomaviridae	NA
167161 | Strawberry mottle virus | Sequiviridae	NA
88870 | Mycobacteriophage TM4 | Siphoviridae	NA
11555 | Influenza C virus | Orthomyxoviridae	NA
157837 | Oat mosaic virus | Potyviridae	NA
85752 | Tomato yellow leaf curl Thailand virus | NA	NA
81832 | Rupestris stem pitting-associated virus | Flexiviridae	NA
10581 | Human papillomavirus type 16 | Papillomaviridae	NA
217686 | Little cherry virus 1 | Closteroviridae	NA
170621 | Perina nuda picorna-like virus | NA	NA
223262 | East African cassava mosaic Cameroon virus | NA	NA
35339 | LuIII virus | Parvoviridae	NA
10742 | Enterobacteria phage HK022 | Siphoviridae	NA
11307 | Sonchus yellow net virus | Rhabdoviridae	NA
190061 | Fowl adenovirus A | Adenoviridae	NA
12280 | Tomato ringspot virus | Comoviridae	NA
28321 | Amsacta moorei entomopoxvirus | Poxviridae	NA
208177 | Tomato leaf curl Vietnam virus | NA	NA
92129 | Tupaia paramyxovirus | Paramyxoviridae	NA
187977 | Wild potato mosaic virus | Potyviridae	NA
223287 | Mungbean yellow mosaic India virus | NA	NA
72638 | Streptococcus thermophilus bacteriophage Sfi19 | Siphoviridae	NA
28311 | Human papillomavirus type 63 | Papillomaviridae	NA
11027 | O'nyong-nyong virus | Togaviridae	NA
191547 | Beet ringspot virus | Comoviridae	NA
10640 | Carnation etched ring virus | Caulimoviridae	NA
223275 | East African cassava mosaic Zanzibar virus | NA	NA
10825 | Miscanthus streak virus | NA	NA
10634 | Murine polyomavirus | Polyomaviridae	NA
12475 | Hepatitis delta virus | NA	NA
71366 | Staphylococcus aureus bacteriophage PVL | Siphoviridae	NA
195063 | Subterranean clover mottle virus satellite RNA | NA	NA
11665 | Equine infectious anemia virus | Retroviridae	NA
10848 | Coliphage phiK | Microviridae	NA
11290 | Infectious hematopoietic necrosis virus | Rhabdoviridae	NA
12254 | Satellite tobacco mosaic virus | NA	NA
180503 | Bacteriophage VSKK | Inoviridae	NA
57119 | Bean yellow dwarf virus | NA	NA
85753 | Soybean crinkle leaf virus | NA	NA
46221 | Porcine circovirus | Circoviridae	NA
33748 | Primate T-lymphotropic virus 2 | Retroviridae	NA
120168 | Bhendi yellow vein mosaic virus | NA	NA
10604 | Human papillomavirus type 12 | Papillomaviridae	NA
32619 | Sorghum mosaic virus | Potyviridae	NA
169066 | Human rhinovirus sp. | Picornaviridae	NA
187850 | Ageratum yellow vein virus-associated nanovirus DNA | Nanoviridae	NA
10876 | Acholeplasma phage MV-L1 | Inoviridae	NA
120381 | Human papillomavirus type 87 | Papillomaviridae	NA
186805 | Goatpox virus | Poxviridae	NA
12241 | Tobacco mild green mosaic virus | NA	NA
96054 | Tomato leaf curl Philippines virus | NA	NA
228582 | Cereal yellow dwarf virus-RPS | Luteoviridae	NA
156690 | Beet mild yellowing virus | Luteoviridae	NA
12021 | Enterobacteria phage KU1 | Leviviridae	NA
11864 | Avian leukosis virus | Retroviridae	NA
59749 | Maize rayado fino virus | Tymoviridae	NA
28348 | Sweet clover necrotic mosaic virus | Tombusviridae	NA
196399 | Arabis mosaic virus small satellite RNA | NA	NA
93465 | Avian endogenous retrovirus EAV-HP | Retroviridae	NA
160484 | Discula destructiva virus 2 | Partitiviridae	NA
129956 | Murine adenovirus A | Adenoviridae	NA
10788 | Canine parvovirus | Parvoviridae	NA
10665 | Enterobacteria phage T4 | Myoviridae	NA
12287 | Flock house virus | Nodaviridae	NA
119910 | Ryegrass mottle virus | NA	NA
11909 | Primate T-lymphotropic virus 2 | Retroviridae	NA
185793 | Tomato yellow leaf curl China virus | NA	NA
202568 | Stachytarpheta leaf curl virus | NA	NA
196094 | Turnip crinkle virus satellite RNA | NA	NA
11788 | Abelson murine leukemia virus | Retroviridae	NA
138949 | Human enterovirus B | Picornaviridae	NA
10611 | Human papillomavirus type 30 | Papillomaviridae	NA
69577 | Banana streak virus | Caulimoviridae	NA
11588 | Rift Valley fever virus | Bunyaviridae	NA
72539 | Physalis mottle virus | Tymoviridae	NA
120087 | Human enterovirus E | Picornaviridae	NA
77048 | Methanobacterium phage psiM2 | Siphoviridae	NA
10838 | Bean dwarf mosaic virus | NA	NA
47838 | Chino del tomate virus | NA	NA
11276 | Vesicular stomatitis virus | Rhabdoviridae	NA
40521 | Bacteriophage A118 | Siphoviridae	NA
12242 | Tobacco mosaic virus | NA	NA
203225 | Influenza C virus | Orthomyxoviridae	NA
11176 | Newcastle disease virus | Paramyxoviridae	NA
12178 | Cymbidium mosaic virus | Flexiviridae	NA
174142 | Botrytis virus X | NA	NA
109270 | Equine foamy virus | Retroviridae	NA
42631 | Brome streak mosaic virus | Potyviridae	NA
10855 | Spiroplasma phage 4 | Microviridae	NA
11876 | Avian sarcoma virus | Retroviridae	NA
196095 | Velvet tobacco mottle virus Satellite RNA | NA	NA
151536 | Bacteriophage bIL286 | Siphoviridae	NA
155414 | Eimeria brunetti RNA virus 1 | Totiviridae	NA
186637 | Eupatorium yellow vein virus | NA	NA
10862 | Xanthomonas phage Cf1c | Inoviridae	NA
114416 | Lactococcus lactis bacteriophage ul36 | Siphoviridae	NA
12450 | Saccharomyces cerevisiae killer virus M1 | NA	NA
12162 | Citrus tristeza virus | Closteroviridae	NA
146073 | Walrus calicivirus | Caliciviridae	NA
211787 | Human papillomavirus type 92 | Papillomaviridae	NA
202251 | Human papillomavirus type 90 | Papillomaviridae	NA
94700 | Dicliptera yellow mottle virus | NA	NA
12205 | Papaya ringspot virus | Potyviridae	NA
54290 | GB virus C/Hepatitis G virus | Flaviviridae	NA
35350 | Apple stem pitting virus | Flexiviridae	NA
12643 | Ectromelia virus | Poxviridae	NA
193119 | Pea enation mosaic virus satelliteRNA, complete genome | NA	NA
10320 | Bovine herpesvirus 1 | Herpesviridae	NA
117198 | Rhynchosia Golden Mosaic Virus | NA	NA
151535 | Bacteriophage bIL285 | Siphoviridae	NA
31504 | Tobacco ringspot virus satellite RNA | NA	NA
131226 | Cherry mottle leaf virus | Flexiviridae	NA
12742 | Infectious flacherie virus | NA	NA
70333 | Bovine adenovirus D | Adenoviridae	NA
225752 | Sweet potato leaf curl Georgia virus | NA	NA
84589 | Salmon pancreas disease virus | Togaviridae	NA
10592 | Human papillomavirus type 44 | Papillomaviridae	NA
223314 | Sida golden mosaic Florida virus | NA	NA
10658 | Enterobacteria phage PRD1 | Tectiviridae	NA
239365 | Enzootic nasal tumour virus of goats | Retroviridae	NA
10397 | Tupaia herpesvirus | Herpesviridae	NA
12327 | Barley stripe mosaic virus | NA	NA
12222 | Soybean mosaic virus | Potyviridae	NA
70797 | Havana tomato virus | NA	NA
11970 | Woolly monkey sarcoma virus | Retroviridae	NA
47903 | Strawberry vein banding virus | Caulimoviridae	NA
168014 | Equine rhinovirus 3 | Picornaviridae	NA
42882 | Cherry virus A | Flexiviridae	NA
190809 | Arabis mosaic virus satellite RNA | NA	NA
12104 | Encephalomyocarditis virus | Picornaviridae	NA
67585 | Milk vetch dwarf virus | Nanoviridae	NA
64280 | Apoi virus | Flaviviridae	NA
135749 | Tomato bushy stunt virus satellite RNA B1 | NA	NA
223352 | Tomato leaf curl Sri Lanka virus | NA	NA
51680 | Ribgrass mosaic virus | NA	NA
247269 | Human papillomavirus type 96 | Papillomaviridae	NA
32604 | Human herpesvirus 6B | Herpesviridae	NA
222475 | Malvastrum yellow vein virus | NA	NA
12260 | Bean pod mottle virus | Comoviridae	NA
12360 | Staphylococcus aureus phage phi 11 | Siphoviridae	NA
10677 | Enterobacteria phage Mu | Myoviridae	NA
11746 | Ovine pulmonary adenocarcinoma virus | Retroviridae	NA
11084 | Tick-borne encephalitis virus | Flaviviridae	NA
185207 | Equinus papillomavirus | Papillomaviridae	NA
10615 | Human papillomavirus type 40 | Papillomaviridae	NA
12056 | Tobacco necrosis virus D | Tombusviridae	NA
108098 | Human adenovirus B | Adenoviridae	NA
147711 | Human rhinovirus A | Picornaviridae	NA
10368 | Human herpesvirus 6 | Herpesviridae	NA
35297 | Striped Jack nervous necrosis virus | Nodaviridae	NA
10596 | Human papillomavirus type 56 | Papillomaviridae	NA
47837 | Serrano golden mosaic virus | NA	NA
157619 | Avian paramyxovirus 6 | Paramyxoviridae	NA
12152 | Erysimum latent virus | Tymoviridae	NA
138953 | Poliovirus | Picornaviridae	NA
224589 | Sulfolobus virus 1, complete genome | NA	NA
75746 | Wheat yellow mosaic virus | Potyviridae	NA
198599 | Saccharomyces cerevisiae narnavirus 23S RNA <T> | Narnaviridae	NA
28295 | Porcine epidemic diarrhea virus | Coronaviridae	NA
196093 | Tomato leaf curl Taiwan virus | NA	NA
10619 | Human papillomavirus type 53 | Papillomaviridae	NA
60714 | Galinsoga mosaic virus | Tombusviridae	NA
10401 | Ictalurid herpesvirus 1 | Herpesviridae	NA
85542 | Bovine circovirus | Circoviridae	NA
116104 | Macroptilium mosaic virus | NA	NA
228578 | Youcai mosaic virus | NA	NA
202250 | Human papillomavirus type 89 | Papillomaviridae	NA
40279 | Panicum mosaic virus | Tombusviridae	NA
63723 | South African cassava mosaic virus | NA	NA
123735 | Tomato yellow leaf curl Sardinia virus | NA	NA
151537 | Bacteriophage bIL309 | Siphoviridae	NA
10990 | Rice black streaked dwarf virus | Reoviridae	NA
159252 | Planaria asexual strain-specific virus-like element type 1 | NA	NA
12144 | Cymbidium ringspot virus | Tombusviridae	NA
12345 | Bacillus phage GA-1 | Podoviridae	NA
96240 | Human papillomavirus type 83 | Papillomaviridae	NA
10817 | African cassava mosaic virus | NA	NA
129395 | Botrytis virus F | NA	NA
234829 | Tomato begomovirus satellite DNA beta | NA	NA
11089 | Yellow fever virus | Flaviviridae	NA
28344 | Porcine reproductive and respiratory syndrome virus | Arteriviridae	NA
12253 | Tomato mosaic virus | NA	NA
226583 | Papaya leaf curl virus-associated DNA beta | NA	NA
191217 | Cereal yellow dwarf virus-RPV | Luteoviridae	NA
12431 | Garlic virus C | Flexiviridae	NA
12274 | Grapevine fanleaf virus | Comoviridae	NA
188333 | Ageratum enation virus | NA	NA
51034 | Sida golden mosaic virus | NA	NA
11884 | Avian sarcoma virus | Retroviridae	NA
219688 | Mink astrovirus | Astroviridae	NA
67762 | Tobacco leaf curl virus | NA	NA
10276 | Swinepox virus | Poxviridae	NA
44562 | Pothos latent virus | Tombusviridae	NA
12180 | Narcissus mosaic virus | Flexiviridae	NA
12182 | Potato aucuba mosaic virus | Flexiviridae	NA
11072 | Japanese encephalitis virus | Flaviviridae	NA
58535 | Deer tick virus | Flaviviridae	NA
33724 | Nilaparvata lugens reovirus | Reoviridae	NA
35304 | Bunyamwera virus | Bunyaviridae	NA
193122 | Peanut stunt virus satellite RNA | NA	NA
33756 | European brown hare syndrome virus | Caliciviridae	NA
169687 | Ageratum leaf curl disease associated sequence | NA	NA
12138 | Maize chlorotic mottle virus | Tombusviridae	NA
51677 | Xestia c-nigrum granulovirus | Baculoviridae	NA
12167 | Potato virus M | Flexiviridae	NA
64698 | Plautia stali intestine virus | Dicistroviridae	NA
228580 | Beet severe curly top virus | NA	NA
11138 | Murine hepatitis virus | Coronaviridae	NA
10243 | Cowpox virus | Poxviridae	NA
136084 | Roseophage SIO1 | Podoviridae	NA
228581 | Barley yellow dwarf virus-PAS | Luteoviridae	NA
53260 | Papaya leaf curl virus | NA	NA
28314 | Aleutian mink disease virus | Parvoviridae	NA
10680 | Bacteriophage P4 | Myoviridae	NA
68416 | Woolly monkey hepatitis B Virus | Hepadnaviridae	NA
31711 | Cardamine chlorotic fleck virus | Tombusviridae	NA
10560 | Bovine papillomavirus type 2 | Papillomaviridae	NA
12239 | Pepper mild mottle virus | NA	NA
31600 | Indian cassava mosaic virus | NA	NA
39046 | Cassava common mosaic virus | Flexiviridae	NA
12881 | Tobacco necrosis satellite virus | NA	NA
127507 | Bacteriophage VfO3K6 | Inoviridae	NA
138947 | Porcine enterovirus A | Picornaviridae	NA
12208 | Pea seed-borne mosaic virus | Potyviridae	NA
100755 | Sweet potato leaf curl virus | NA	NA
130309 | Human adenovirus F | Adenoviridae	NA
79700 | Rat cytomegalovirus | Herpesviridae	NA
172220 | Blueberry red ringspot virus | Caulimoviridae	NA
11048 | Lactate dehydrogenase-elevating virus | Arteriviridae	NA
10244 | Monkeypox virus | Poxviridae	NA
81583 | Himetobi P virus | Dicistroviridae	NA
223316 | Sida golden mosaic Honduras virus | NA	NA
11660 | Caprine arthritis-encephalitis virus | Retroviridae	NA
39116 | Leishmania RNA virus 2-1 | Totiviridae	NA
70203 | Vibrio cholerae O139 fs1 phage | Inoviridae	NA
11641 | Human foamy virus | Retroviridae	NA
47736 | Carrot mottle mimic virus | NA	NA
12294 | Pea early browning virus | NA	NA
10573 | Human papillomavirus type 13 | Papillomaviridae	NA
66261 | Common chimpanzee papillomavirus 1 | Papillomaviridae	NA
10868 | Enterobacteria phage If1 | Inoviridae	NA
91372 | Squash yellow mottle virus | NA	NA
38142 | Hirame rhabdovirus | Rhabdoviridae	NA
94290 | Sugarcane yellow leaf virus | Luteoviridae	NA
164038 | Soybean yellow mosaic virus | NA	NA
28355 | Peanut clump virus | NA	NA
40687 | Groundnut bud necrosis virus | Bunyaviridae	NA
85106 | Adeno-associated virus 1 | Parvoviridae	NA
36772 | Subterranean clover stunt virus | Nanoviridae	NA
173824 | Methanothermobacter wolfeii prophage psiM100 | Siphoviridae	NA
12215 | Potato virus A | Potyviridae	NA
12116 | Foot-and-mouth disease virus C | Picornaviridae	NA
79600 | Marine birnavirus | Birnaviridae	NA
75590 | Mycoplasma arthritidis bacteriophage MAV1 | NA	NA
40281 | Cryphonectria hypovirus 1 | Hypoviridae	NA
10849 | Coliphage alpha3 | Microviridae	NA
197771 | Fringilla coelebs papillomavirus | Papillomaviridae	NA
11021 | Eastern equine encephalitis virus | Togaviridae	NA
134554 | Pseudomonas bacteriophage phi-13 | Cystoviridae	NA
157898 | Sulfolobus islandicus rod-shaped virus 1 | Rudiviridae	NA
64279 | Drosophila C virus | Dicistroviridae	NA
223345 | Tomato leaf curl Laos virus | NA	NA
157899 | Sulfolobus islandicus rod-shaped virus 2 | Rudiviridae	NA
161378 | Sri Lankan cassava mosaic virus | NA	NA
180816 | Stx2 converting bacteriophage I | Siphoviridae	NA
11757 | Mouse mammary tumor virus | Retroviridae	NA
190064 | Fowl adenovirus D | Adenoviridae	NA
52274 | Saguaro cactus virus | Tombusviridae	NA
75723 | Enterobacteriophage Qbeta | Leviviridae	NA
35241 | Bacteriophage Tuc2009 | Siphoviridae	NA
219704 | Avian adeno-associated virus ATCC VR-865 | Parvoviridae	NA
10572 | Hamster polyomavirus | Polyomaviridae	NA
39101 | Primate T-lymphotropic virus 3 | Retroviridae	NA
12303 | Cowpea chlorotic mottle virus | Bromoviridae	NA
92963 | Tomato severe leaf curl virus | NA	NA
10831 | Tomato golden mosaic virus | NA	NA
35593 | Peanut chlorotic streak virus | Caulimoviridae	NA
59301 | Mayaro virus | Togaviridae	NA
134632 | American plum line pattern virus | Bromoviridae	NA
227940 | Bacteriophage L-413C | Myoviridae	NA
31559 | Cacao swollen shoot virus | Caulimoviridae	NA
220812 | Tomato leaf curl virus-associated DNA beta | NA	NA
37114 | Human papillomavirus type 55 | Papillomaviridae	NA
83191 | Melanoplus sanguinipes entomopoxvirus | Poxviridae	NA
10261 | Fowlpox virus | Poxviridae	NA
188763 | Chimpanzee cytomegalovirus | Herpesviridae	NA
73497 | Sphaeropsis sapinea RNA virus 1 | Totiviridae	NA
11642 | Simian foamy virus | Retroviridae	NA
10590 | Human papillomavirus type 42 | Papillomaviridae	NA
46253 | Bombyx mori densovirus 1 | Parvoviridae	NA
207240 | Loofa yellow mosaic virus | NA	NA
186810 | Okra leaf curl virus-associated sequences | NA	NA
10607 | Human papillomavirus type 17 | Papillomaviridae	NA
12211 | Plum pox virus | Potyviridae	NA
59509 | Lumpy skin disease virus | Poxviridae	NA
12041 | Bean leafroll virus | Luteoviridae	NA
10298 | Human herpesvirus 1 | Herpesviridae	NA
28369 | Mycobacteriophage D29 | Siphoviridae	NA
133899 | Equine herpesvirus 2 | Herpesviridae	NA
78276 | Crucifer tobamovirus | NA	NA
10784 | Bovine parvovirus | Parvoviridae	NA
106962 | Cryphonectria hypovirus 3 | Hypoviridae	NA
31770 | Shallot virus X | Flexiviridae	NA
10679 | Enterobacteria phage P2 | Myoviridae	NA
227720 | Yersinia pestis phage phiA1122 | Podoviridae	NA
37959 | Human papillomavirus type 38 | Papillomaviridae	NA
35292 | Foot-and-mouth disease virus SAT 2 | Picornaviridae	NA
122291 | Rabbit oral papillomavirus | Papillomaviridae	NA
11628 | Machupo virus | Arenaviridae	NA
12064 | Bovine enterovirus | Picornaviridae	NA
46015 | Autographa californica nucleopolyhedrovirus | Baculoviridae	NA
169766 | Scallion virus X | Flexiviridae	NA
44560 | Ageratum yellow vein virus | NA	NA
154784 | Bacteriophage AP205 | Leviviridae	NA
10587 | Human papillomavirus type 35 | Papillomaviridae	NA
90961 | Australian bat lyssavirus | Rhabdoviridae	NA
10406 | Ground squirrel hepatitis virus | Hepadnaviridae	NA
11786 | Murine leukemia virus | Retroviridae	NA
191463 | Sida yellow mosaic virus | NA	NA
69263 | Cowpea golden mosaic virus | NA	NA
223308 | Potato yellow mosaic Trinidad virus | NA	NA
11768 | Feline leukemia virus | Retroviridae	NA
103603 | Snakehead rhabdovirus | Rhabdoviridae	NA
11053 | Dengue virus | Flaviviridae	NA
43240 | Bean common mosaic necrosis virus | Potyviridae	NA
37955 | Human papillomavirus type 23 | Papillomaviridae	NA
11795 | Friend murine leukemia virus | Retroviridae	NA
11657 | Bovine immunodeficiency virus | Retroviridae	NA
12196 | Bean common mosaic virus | Potyviridae	NA
11840 | Gibbon ape leukemia virus | Retroviridae	NA
44158 | Aura virus | Togaviridae	NA
148363 | Helicoverpa armigera nucleopolyhedrovirus G4 | Baculoviridae	NA
39720 | Walleye dermal sarcoma virus | Retroviridae	NA
45224 | Leek white stripe virus | Tombusviridae	NA
220608 | Tomato leaf curl Bangalore virus | NA	NA
11275 | Spring viremia of carp virus | Rhabdoviridae	NA
151539 | Bacteriophage bIL312 | Siphoviridae	NA
11901 | Bovine leukemia virus | Retroviridae	NA
10564 | Deer papillomavirus | Papillomaviridae	NA
183764 | Influenza A virus | Orthomyxoviridae	0.486601
10832 | Tomato yellow leaf curl virus | NA	NA
11216 | Human parainfluenza virus 3 | Paramyxoviridae	NA
31631 | Human coronavirus OC43 | Coronaviridae	NA
127441 | Groundnut rosette virus satellite RNA | NA	NA
12530 | Leishmania RNA virus 1-4 | Totiviridae	NA
11620 | Lassa virus | Arenaviridae	NA
118140 | Porcine teschovirus | Picornaviridae	NA
40979 | Cocksfoot mottle virus | NA	NA
12451 | Raspberry bushy dwarf virus | NA	NA
79918 | Broad bean necrosis virus | NA	NA
134606 | Cypovirus 15 | Reoviridae	NA
10617 | Human papillomavirus type 4 | Papillomaviridae	NA
11819 | Spleen focus-forming virus | Retroviridae	NA
10730 | Bacteriophage 933W | Siphoviridae	NA
126070 | Columbid circovirus | Circoviridae	NA
11320 | Influenza A virus | Orthomyxoviridae	0.504133
12558 | Sesbania mosaic virus | NA	NA
176106 | Sulfolobus islandicus filamentous virus | Lipothrixviridae	NA
12038 | Barley yellow dwarf virus - MAV | Luteoviridae	NA
204987 | Goose paramyxovirus SF02 | Paramyxoviridae	NA
203173 | Camelpox virus | Poxviridae	NA
40539 | Human papillomavirus type 50 | Papillomaviridae	NA
10390 | Gallid herpesvirus 2 | Herpesviridae	NA
12524 | Junonia coenia densovirus | Parvoviridae	NA
103782 | Pariacoto virus | Nodaviridae	NA
51313 | Helicoverpa armigera nuclear polyhedrosis virus | Baculoviridae	NA
41171 | Mycovirus FusoV | Partitiviridae	NA
10537 | Canine adenovirus | Adenoviridae	NA
66266 | Rice grassy stunt virus | NA	NA
157239 | Haemophilus phage HP2 | Myoviridae	NA
151757 | Human papillomavirus candHPV85 | Papillomaviridae	NA
180526 | Tobacco curly shoot virus | NA	NA
73149 | Patchouli mild mosaic virus | Comoviridae	NA
28347 | Apple stem grooving virus | Flexiviridae	NA
223252 | Cotton leaf curl Multan virus | NA	NA
40540 | Human papillomavirus type 60 | Papillomaviridae	NA
11039 | Western equine encephalomyelitis virus | Togaviridae	NA
12227 | Tobacco etch virus | Potyviridae	NA
85618 | Ateline herpesvirus 3 | Herpesviridae	NA
37124 | Chikungunya virus | Togaviridae	NA
55884 | Shigella flexneri bacteriophage V | Podoviridae	NA
10255 | Variola virus | Poxviridae	NA
134681 | Cucurbit leaf curl virus | NA	NA
192022 | Chicory yellow mottle virus satellite RNA | NA	NA
39085 | Human parechovirus | Picornaviridae	NA
33708 | Murid herpesvirus 4 | Herpesviridae	NA
169688 | Zinnia leaf curl disease associated sequence | NA	NA
172391 | Tomato chlorotic mottle virus | NA	NA
12107 | Encephalomyocarditis virus | Picornaviridae	NA
240555 | Ectropis obliqua picorna-like virus | NA	NA
173707 | Temperate phage PhiNIH1.1 | Siphoviridae	NA
77344 | Japanese iris necrotic ring virus | Tombusviridae	NA
187978 | Peru tomato mosaic virus | Potyviridae	NA
85708 | Porcine circovirus 2 | Circoviridae	NA
186152 | Staphylococcus aureus phage phi 12 | Siphoviridae	NA
11520 | Influenza B virus | Orthomyxoviridae	NA
11663 | Ovine lentivirus | Retroviridae	NA
11241 | Rinderpest virus | Paramyxoviridae	NA
11886 | Rous sarcoma virus | Retroviridae	NA
111792 | Infectious hypodermal and hematopoietic necrosis virus | Parvoviridae	NA
222450 | Chayote yellow mosaic virus | NA	NA
10567 | Multimammate rat papillomavirus | Papillomaviridae	NA
12145 | Tomato bushy stunt virus | Tombusviridae	NA
72149 | Aichi virus | Picornaviridae	NA
11101 | Pestivirus type 3 | Flaviviridae	NA
11250 | Human respiratory syncytial virus | Paramyxoviridae	0.033523
10497 | African swine fever virus | Asfarviridae	NA
65467 | Cherry green ring mottle virus | Flexiviridae	NA
56144 | Ovine papillomavirus 1 | Papillomaviridae	NA
9606 | Homo sapiens | NA	NA
40640 | Potato virus V | Potyviridae	NA
10943 | Rotavirus C | Reoviridae	NA
46839 | Colorado tick fever virus | Reoviridae	NA
70794 | Ovine astrovirus | Astroviridae	NA
196349 | Psittacus erithacus papillomavirus | Papillomaviridae	NA
10616 | Human papillomavirus type 49 | Papillomaviridae	NA
11303 | Bovine ephemeral fever virus | Rhabdoviridae	NA
223323 | Squash leaf curl virus-China | NA	NA
35343 | Bacteriophage phi CTX | Myoviridae	NA
12183 | Potato virus X | Flexiviridae	NA
12313 | Peanut stunt virus | Bromoviridae	NA
31548 | Human papillomavirus type 21 | Papillomaviridae	NA
41952 | Arctic ground squirrel hepatitis B virus | Hepadnaviridae	NA
37112 | Human papillomavirus type 29 | Papillomaviridae	NA
142102 | Taura syndrome virus | Dicistroviridae	NA
218845 | Tobacco leaf curl Yunnan virus satellite DNA beta | NA	NA
44028 | Human papillomavirus type 74 | Papillomaviridae	NA
150285 | Garlic virus E | Flexiviridae	NA
53991 | Tomato leaf curl virus satellite DNA | NA	NA
12045 | Potato leafroll virus | Luteoviridae	NA
10582 | Human papillomavirus type 18 | Papillomaviridae	NA
146762 | Oat chlorotic stunt virus | Tombusviridae	NA
12417 | Lactobacillus bacteriophage phi adh | Siphoviridae	NA
10836 | Sugarcane streak virus | NA	NA
194445 | Mirabilis mosaic virus | Caulimoviridae	NA
11983 | Norwalk virus | Caliciviridae	NA
98383 | Plutella xylostella granulovirus | Baculoviridae	NA
10578 | Human papillomavirus type 5 | Papillomaviridae	NA
11246 | Bovine respiratory syncytial virus | Paramyxoviridae	0.009983
10879 | Pseudomonas phage phi-6 | Cystoviridae	NA
234830 | Tomato yellow leaf curl Thailand virus satellite DNA beta | NA	NA
31741 | Wheat streak mosaic virus | Potyviridae	NA
10565 | European elk papillomavirus | Papillomaviridae	NA
104664 | Indian citrus ringspot virus | Flexiviridae	NA
10325 | Cercopithecine herpesvirus 1 | Herpesviridae	NA
10804 | Adeno-associated virus 2 | Parvoviridae	NA
11809 | Moloney murine sarcoma virus | Retroviridae	NA
270150 | Tomato yellow leaf curl virus | NA	NA
28359 | Bacteriophage L5 | NA	NA
10450 | Orgyia pseudotsugata single capsid nuclopolyhedrovirus | Baculoviridae	NA
155906 | Pestivirus Reindeer-1 | Flaviviridae	NA
10867 | Enterobacteria phage Ike | Inoviridae	NA
28312 | Human papillomavirus type 65 | Papillomaviridae	NA
10815 | Abutilon mosaic virus | NA	NA
220932 | Tomato leaf curl Karnataka virus | NA	NA
12235 | Cucumber green mottle mosaic virus | NA	NA
37957 | Human papillomavirus type 36 | Papillomaviridae	NA
12209 | Pepper mottle virus | Potyviridae	NA
227137 | Okra yellow vein mosaic virus | NA	NA
31757 | Mycobacterium phage L5 | Siphoviridae	NA
191460 | Sida mottle virus | NA	NA
185959 | Spiroplasma phage 1-C74 | Inoviridae	NA
35250 | Gallid herpesvirus 3 | Herpesviridae	NA
186811 | Okra leaf curl virus-associated sequences | NA	NA
40538 | Human papillomavirus type 48 | Papillomaviridae	NA
138950 | Human enterovirus C | Picornaviridae	NA
28300 | Heron hepatitis B virus | Hepadnaviridae	NA
78540 | Sleeping disease virus | Togaviridae	NA
12202 | Lettuce mosaic virus | Potyviridae	NA
188538 | Human parainfluenza virus 1 | Paramyxoviridae	NA
10623 | Cottontail rabbit papillomavirus | Papillomaviridae	NA
10605 | Human papillomavirus type 14 | Papillomaviridae	NA
10760 | Enterobacteria phage T7 | Podoviridae	NA
72138 | Rotavirus A | Reoviridae	NA
12042 | Beet western yellows virus | Luteoviridae	NA
47740 | Groundnut rosette virus | NA	NA
31550 | Human papillomavirus type 27 | Papillomaviridae	NA
31535 | Pseudomonas phage D3 | Siphoviridae	NA
10266 | Sheeppox virus | Poxviridae	NA
204440 | Mamestra configurata nucleopolyhedrovirus B | Baculoviridae	NA
12331 | Rice stripe virus | NA	NA
28882 | Ustilago maydis virus H1 | Totiviridae	NA
220340 | Bean golden yellow mosaic virus | NA	NA
83839 | Pepper leaf curl virus | NA	NA
12585 | Banana bunchy top virus | Nanoviridae	NA
93233 | Tomato golden mottle geminivirus | NA	NA
11103 | Hepatitis C virus | Flaviviridae	NA
208973 | Choristoneura fumiferana MNPV | Baculoviridae	NA
10798 | B19 virus | Parvoviridae	NA
101688 | Apple latent spherical virus | Sequiviridae	NA
151538 | Bacteriophage bIL310 | Siphoviridae	NA
224578 | Barley yellow dwarf virus - GAV | Luteoviridae	NA
37122 | Human papillomavirus type 6a | Papillomaviridae	NA
12153 | Ononis yellow mosaic virus | Tymoviridae	NA
129141 | Citrus leaf blotch virus | Flexiviridae	NA
223317 | Sida golden yellow vein virus | NA	NA
85652 | Nudaurelia capensis beta virus | Tetraviridae	NA
10854 | Spiroplasma phage 1-R8A2B | Inoviridae	NA
11986 | Carnation mottle virus | Tombusviridae	NA
170617 | Adoxophyes orana granulovirus | Baculoviridae	NA
181007 | Listeria phage 2389 | Siphoviridae	NA
138948 | Human enterovirus A | Picornaviridae	NA
37206 | Helicoverpa armigera stunt virus | Tetraviridae	NA
11619 | Junin virus | Arenaviridae	NA
10843 | Enterobacteria phage G4 | Microviridae	NA
37120 | Human papillomavirus type 67 | Papillomaviridae	NA
49964 | Bacteriophage Mx8 | Podoviridae	NA
223347 | Tomato leaf curl New Delhi virus | NA	NA
78541 | Streptococcus thermophilus bacteriophage Sfi11 | Siphoviridae	NA
174178 | Citrus yellow mosaic virus | Caulimoviridae	NA
12090 | Human enterovirus D | Picornaviridae	NA
197112 | Pear latent virus | Tombusviridae	NA
10612 | Human papillomavirus type 32 | Papillomaviridae	NA
167132 | Tulip virus X | Flexiviridae	NA
35289 | Grapevine virus B | Flexiviridae	NA
47416 | Satsuma dwarf virus | Sequiviridae	NA
65743 | Blackcurrant reversion virus | Comoviridae	NA
39973 | Bacteriophage K139 | Myoviridae	NA
10995 | Infectious bursal disease virus | Birnaviridae	NA
11036 | Venezuelan equine encephalitis virus | Togaviridae	NA
192021 | Chicory yellow mottle virus large satellite RNA |us | NA	NA
190478 | Bacteriophage phi3626 | Siphoviridae	NA
10609 | Human papillomavirus type 25 | Papillomaviridae	NA
223305 | Pepper leaf curl Bangladesh virus | NA	NA
35345 | Lactococcus lactis bacteriophage TP901-1 | Siphoviridae	NA
12480 | African green monkey polyomavirus | Polyomaviridae	NA
57579 | Adeno-associated virus 4 | Parvoviridae	NA
28265 | Satellite St. Augustine decline virus | NA	NA
114777 | Virus PhiCh1 | Myoviridae	NA
110457 | Bacteriophage phiYeO3-12 | Podoviridae	NA
35336 | Rotavirus A | Reoviridae	NA
11232 | Canine distemper virus | Paramyxoviridae	NA
107324 | Tobacco vein-clearing virus | Caulimoviridae	NA
10632 | JC virus | Polyomaviridae	NA
12367 | Chlamydia psittaci bacteriophage chp1 | Microviridae	NA
10579 | Human papillomavirus type 8 | Papillomaviridae	NA
160691 | Rana tigrina ranavirus | Iridoviridae	NA
12618 | Chicken anemia virus | Circoviridae	NA
62079 | East African cassava mosaic virus | NA	NA
42004 | Leek yellow stripe potyvirus | Potyviridae	NA
10407 | Hepatitis B virus | Hepadnaviridae	NA
85154 | Streptococcus thermophilus temperate bacteriophage O1205 | Siphoviridae	NA
64294 | Yokose virus | Flaviviridae	NA
12203 | Maize dwarf mosaic virus | Potyviridae	NA
53010 | Cotton leaf curl virus | NA	NA
106331 | Callitrichine herpesvirus 3 | Herpesviridae	NA
218849 | Kamiti River virus | Flaviviridae	NA
196242 | Phage phi 4795 | Siphoviridae	NA
172278 | Chilli leaf curl virus | NA	NA
185750 | Ageratum yellow vein virus-associated DNA beta | NA	NA
33773 | Olive latent virus 2 | Bromoviridae	NA
202252 | Human papillomavirus type 91 | Papillomaviridae	NA
161675 | Tamana bat virus | Flaviviridae	NA
193120 | Pea enation mosaic virus-2 | NA	NA
35281 | Paprika mild mottle virus | NA	NA
37116 | Human papillomavirus type 61 | Papillomaviridae	NA
31742 | Johnsongrass mosaic virus | Potyviridae	NA
263001 | Tomato leaf curl Java virus | NA	NA
222441 | Ageratum yellow vein Taiwan virus | NA	NA
31749 | Obuda pepper virus | NA	NA
12627 | Cowpea mottle virus | Tombusviridae	NA
143921 | Epinephelus tauvina nervous necrosis virus | Nodaviridae	NA
11830 | Murine osteosarcoma virus | Retroviridae	NA
198608 | Satellite of Trichomonas vaginalis T1 virus | NA	NA
46618 | Rhizoctonia solani virus | Partitiviridae	NA
53981 | Rotavirus A | Reoviridae	NA
11269 | Lake Victoria marburgvirus | Filoviridae	NA
202567 | Ageratum yellow vein China virus | NA	NA
134599 | Tomato rugose mosaic virus | NA	NA
90963 | Chlamydia phage PhiCPG1 | Microviridae	NA
10385 | Bovine herpesvirus 4 | Herpesviridae	NA
107571 | Trichomonas vaginalis virus II | Totiviridae	NA
129143 | Cherry necrotic rusty mottle virus | Flexiviridae	NA
11292 | Rabies virus | Rhabdoviridae	NA
11963 | Human spumaretrovirus | Retroviridae	NA
12154 | Turnip yellow mosaic virus | Tymoviridae	NA
10593 | Human papillomavirus type 45 | Papillomaviridae	NA
222474 | Squash leaf curl Yunnan virus | NA	NA
220618 | Cucumber Bulgarian virus | Tombusviridae	NA
10796 | Porcine parvovirus | Parvoviridae	NA
113194 | Orangutan hepadnavirus | Hepadnaviridae	NA
11212 | Human parainfluenza virus 2 | Paramyxoviridae	NA
42567 | Rotavirus A | Reoviridae	NA
12814 | Respiratory syncytial virus | Paramyxoviridae	0.022144
10599 | Human papillomavirus type 5b | Papillomaviridae	NA
12216 | Potato virus Y | Potyviridae	NA
186165 | Euprosterna elaeasa virus | NA	NA
186769 | Cryphonectria parasitica mitovirus 1-NB631 | Narnaviridae	NA
12151 | Eggplant mosaic virus | Tymoviridae	NA
107804 | Sorghum chlorotic spot virus | NA	NA
12136 | Cricket paralysis virus | Dicistroviridae	NA
10840 | Beet curly top virus | NA	NA
148879 | Banana mild mosaic virus | Flexiviridae	NA
225979 | Staphylococcus phage phiN315 | NA	NA
198589 | Beet western yellows ST9 associated virus | NA	NA
173976 | Cycas necrotic stunt virus | Comoviridae	NA
10620 | Human papillomavirus type 7 | Papillomaviridae	NA
107950 | Chayote mosaic tymovirus | Tymoviridae	NA
12295 | Tobacco rattle virus | NA	NA
10589 | Human papillomavirus type 41 | Papillomaviridae	NA
101764 | Aconitum latent virus | Flexiviridae	NA
125788 | Bombyx mori densovirus 5 | Parvoviridae	NA
64285 | Rio Bravo virus | Flaviviridae	NA
73036 | Rotavirus A | Reoviridae	NA
41678 | Turkey adenovirus 3 | Adenoviridae	NA
35245 | Cercopithecine herpesvirus 7 | Herpesviridae	NA
157018 | Scallion mosaic virus | Potyviridae	NA
10597 | Human papillomavirus type 57 | Papillomaviridae	NA
179237 | Sinorhizobium meliloti phage PBC5 | NA	NA
32625 | Mushroom bacilliform virus | Barnaviridae	NA
195056 | Rice yellow mottle virus satellite | NA	NA
131082 | Beet chlorosis virus | Luteoviridae	NA
270145 | Tomato leaf curl New Delhi virus | NA	NA
79691 | Human papillomavirus RTRX7 | Papillomaviridae	NA
29256 | Trichomonas vaginalis virus | Totiviridae	NA
10870 | Enterobacteria phage M13 | Inoviridae	NA
10627 | Bovine polyomavirus | Polyomaviridae	NA
37296 | Human herpesvirus 8 | Herpesviridae	NA
221035 | Tomato yellow leaf curl China virus-associated DNA beta | NA	NA
165803 | Cypovirus 1 | Reoviridae	NA
130760 | Influenza A virus | Orthomyxoviridae	0.105047
35269 | Woodchuck hepatitis B virus | Hepadnaviridae	NA
66797 | Bacteriophage SPBc2 | Siphoviridae	NA
194802 | Vibriophage VpV262 | Podoviridae	NA
31503 | Satellite maize white line mosaic virus | NA	NA
11599 | Hantaan virus | Bunyaviridae	NA
51354 | Maize chlorotic dwarf virus | Sequiviridae	NA
35287 | Rice tungro spherical virus | Sequiviridae	NA
92395 | Black queen cell virus | Dicistroviridae	NA
10827 | Potato yellow mosaic virus | NA	NA
35254 | Cryptophlebia leucotreta granulovirus | Baculoviridae	NA
130369 | Porcine adenovirus A | Adenoviridae	NA
192584 | Phthorimaea operculella granulovirus | Baculoviridae	NA
12177 | Clover yellow mosaic virus | Flexiviridae	NA
12049 | Soybean dwarf virus | Luteoviridae	NA
186812 | Okra leaf curl virus-associated sequences | NA	NA
165429 | Cypovirus 14 | Reoviridae	NA
92652 | Shrimp white spot syndrome virus | Nimaviridae	NA
10641 | Cauliflower mosaic virus | Caulimoviridae	NA
53182 | Feline foamy virus | Retroviridae	NA
222645 | Halovirus HF1 | NA	NA
36370 | Jembrana disease virus | Retroviridae	NA
169692 | Tomato leaf curl disease associated sequence | NA	NA
223524 | Vibrio cholerae phage VGJphi | Inoviridae	NA
11741 | Visna virus | Retroviridae	NA
12317 | Tobacco streak virus | Bromoviridae	NA


ECLUSTER ITERATION 2
GENOME	MegaViroP5-219:5618:02_12_04367ped
12228 | Tobacco vein mottling virus | Potyviridae	NA
120086 | Bacteriophage phi-8 | Cystoviridae	NA
162145 | Turkey rhinotracheitis virus | Paramyxoviridae	0.004393
151043 | Tulare apple mosaic virus | Bromoviridae	NA
192452 | Cocksfoot streak virus | Potyviridae	NA
223334 | Tobacco leaf curl Kochi virus | NA	NA
12702 | Human astrovirus | Astroviridae	NA
70600 | Epiphyas postvittana nucleopolyhedrovirus | Baculoviridae	NA
196375 | Beet black scorch virus | Tombusviridae	NA
83201 | Vibrio cholerae filamentous bacteriophage fs-2 | Inoviridae	NA
12139 | Southern bean mosaic virus | NA	NA
37115 | Human papillomavirus type 59 | Papillomaviridae	NA
12465 | Barley yellow mosaic virus | Potyviridae	NA
10273 | Myxoma virus | Poxviridae	NA
31537 | Lactococcus phage c2 | Siphoviridae	NA
97081 | Bacteriophage VT2-Sa | Siphoviridae	NA
31532 | Bacteriophage sk1 | Siphoviridae	NA
12458 | Garlic latent virus | Flexiviridae	NA
10820 | Chloris striate mosaic virus | NA	NA
176652 | Invertebrate iridescent virus 6 | Iridoviridae	NA
130310 | Human adenovirus D | Adenoviridae	NA
10454 | Spodoptera exigua nucleopolyhedrovirus | Baculoviridae	NA
11852 | Simian type D virus 1 | Retroviridae	NA
31713 | Lettuce infectious yellows virus | Closteroviridae	NA
31722 | Blueberry scorch virus | Flexiviridae	NA
211866 | Tobacco leaf curl Yunnan virus | NA	NA
12264 | Cowpea mosaic virus | Comoviridae	NA
12268 | Carnation ringspot virus | Tombusviridae	NA
76343 | Beet soil-borne mosaic virus | NA	NA
92444 | Acute bee paralysis virus | Dicistroviridae	NA
10603 | Human papillomavirus type 10 | Papillomaviridae	NA
71548 | Sugarcane streak Egypt virus | NA	NA
70793 | Turkey astrovirus | Astroviridae	NA
129875 | Human adenovirus A | Adenoviridae	NA
54315 | Bovine viral diarrhea virus 2 | Flaviviridae	NA
12436 | Cucumber mosaic virus satellite RNA | NA	NA
47669 | Olive latent virus 1 | Tombusviridae	NA
10844 | Enterobacteria phage S13 | Microviridae	NA
67571 | Acyrthosiphon pisum virus | NA	NA
68558 | Adeno-associated virus 6 | Parvoviridae	NA
45237 | Helminthosporium victoriae virus 190S | Totiviridae	NA
54314 | Pestivirus type 2 | Flaviviridae	NA
35340 | Mouse parvovirus 1 | Parvoviridae	NA
28304 | Rat cytomegalovirus | Herpesviridae	NA
31602 | Bean calico mosaic virus | NA	NA
12232 | Zucchini yellow mosaic virus | Potyviridae	NA
106333 | Porcine enteric calicivirus | Caliciviridae	NA
167927 | Sugarcane striate mosaic associated virus | Flexiviridae	NA
147712 | Human rhinovirus B | Picornaviridae	NA
41459 | Sweet potato mild mottle virus | Potyviridae	NA
141860 | Grapevine fanleaf virus satellite RNA | NA	NA
10835 | Tomato mottle virus | NA	NA
169694 | Honeysuckle yellow vein mosaic disease associated sequence | NA	NA
194948 | Stx1 converting bacteriophage | Siphoviridae	NA
12321 | Alfalfa mosaic virus | Bromoviridae	NA
10588 | Human papillomavirus type 39 | Papillomaviridae	NA
154834 | Panicum mosaic satellite virus | NA	NA
11976 | Rabbit hemorrhagic disease virus | Caliciviridae	NA
79899 | Igbo Ora virus | Togaviridae	NA
37128 | Potato mop-top virus | NA	NA
10829 | Squash leaf curl virus | NA	NA
11958 | Avian carcinoma virus | Retroviridae	NA
10649 | Figwort mosaic virus | Caulimoviridae	NA
89463 | Sacbrood virus | NA	NA
191436 | Gremmeniella abietina RNA virus MS1 | Partitiviridae	NA
35238 | Mycoplasma virus P1 | Podoviridae	NA
12844 | Sweet potato feathery mottle virus | Potyviridae	NA
10661 | Alteromonas phage PM2 | Corticoviridae	NA
39068 | Mason-Pfizer monkey virus | Retroviridae	NA
12040 | Barley yellow dwarf virus - PAV | Luteoviridae	NA
10580 | Human papillomavirus type 11 | Papillomaviridae	NA
12275 | Tomato black ring virus | Comoviridae	NA
103442 | Triatoma virus | Dicistroviridae	NA
12197 | Bean yellow mosaic virus | Potyviridae	NA
150546 | Human papillomavirus type 84 | Papillomaviridae	NA
12224 | Sugarcane mosaic virus | Potyviridae	NA
51336 | Cabbage leaf curl virus | NA	NA
223313 | Sida golden mosaic Costa Rica virus | NA	NA
10608 | Human papillomavirus type 19 | Papillomaviridae	NA
68887 | TT virus | Circoviridae	NA
130328 | Duck adenovirus A | Adenoviridae	NA
11987 | Melon necrotic spot virus | Tombusviridae	NA
10600 | Human papillomavirus type 6b | Papillomaviridae	NA
201846 | Lactococcus phage P335 | Siphoviridae	NA
35341 | Watermelon chlorotic stunt virus | NA	NA
229278 | Murine pneumotropic virus | Polyomaviridae	NA
100887 | Soil-borne cereal mosaic virus | NA	NA
134386 | Cotton leaf curl virus-associated DNA beta | NA	NA
71972 | Beet virus Q | NA	NA
12199 | Cowpea aphid-borne mosaic virus | Potyviridae	NA
10621 | Human papillomavirus type 9 | Papillomaviridae	NA
11673 | Feline immunodeficiency virus | Retroviridae	NA
219596 | Tobacco curly shoot virus-associated DNA beta | NA	NA
33771 | Halovirus HF2 | Myoviridae	NA
155148 | Bacteriophage HK620 | Siphoviridae	NA
181604 | Vibrio phage VSK | Inoviridae	NA
12261 | Cowpea severe mosaic virus | Comoviridae	NA
28350 | Tomato leaf curl virus | NA	NA
222456 | Cotton leaf curl Alabad virus | NA	NA
11041 | Rubella virus | Togaviridae	NA
195062 | Strawberry latent ringspot virus satellite RNA | NA	NA
10245 | Vaccinia virus | Poxviridae	NA
191825 | Equus caballus papillomavirus type 1 | Papillomaviridae	NA
10690 | Haemophilus phage HP1 | Myoviridae	NA
11120 | Avian infectious bronchitis virus | Coronaviridae	NA
169696 | Hollyhock leaf crumple virus satellite DNA | NA	NA
10886 | Mammalian orthoreovirus 3 | Reoviridae	NA
221054 | Eupatorium yellow vein virus-associated DNA beta | NA	NA
72197 | Human erythrovirus V9 | Parvoviridae	NA
11137 | Human coronavirus 229E | Coronaviridae	NA
11215 | Bovine parainfluenza virus 3 | Paramyxoviridae	NA
10654 | Rice tungro bacilliform virus | Caulimoviridae	NA
10869 | Enterobacteria phage I2-2 | Inoviridae	NA
271108 | Bombyx mori nucleopolyhedrovirus | Baculoviridae	NA
39457 | Human papillomavirus type 70 | Papillomaviridae	NA
11268 | Ebola virus | Filoviridae	NA
11033 | Semliki forest virus | Togaviridae	NA
130478 | Staphylococcus aureus temperate phage phiSLT | Siphoviridae	NA
199587 | Hollyhock leaf crumple virus | NA	NA
33726 | Mungbean yellow mosaic virus | NA	NA
44561 | Murine type C retrovirus | Retroviridae	NA
46448 | Horseradish curly top virus | NA	NA
32614 | Sin Nombre virus | Bunyaviridae	NA
12263 | Squash mosaic virus | Comoviridae	NA
10651 | Soybean chlorotic mottle virus | Caulimoviridae	NA
181667 | Feline papillomavirus | Papillomaviridae	NA
59817 | Faba bean necrotic yellows virus | Nanoviridae	NA
10584 | Human papillomavirus type 2a | Papillomaviridae	NA
12187 | Strawberry mild yellow edge virus | Flexiviridae	NA
11855 | Mason-Pfizer monkey virus | Retroviridae	NA
49267 | Tomato pseudo-curly top virus | NA	NA
68742 | Adeno-associated virus 3B | Parvoviridae	NA
189836 | Propionibacterium phage phiB5 | Inoviridae	NA
90410 | Streptococcus thermophilus bacteriophage DT1 | Siphoviridae	NA
12302 | Brome mosaic virus | Bromoviridae	NA
12198 | Clover yellow vein virus | Potyviridae	NA
11047 | Equine arteritis virus | Arteriviridae	NA
10366 | Mouse cytomegalovirus 1 | Herpesviridae	NA
10574 | Monkey B-lymphotropic papovavirus | Papillomaviridae	NA
11060 | Dengue virus | Flaviviridae	NA
11623 | Lymphocytic choriomeningitis virus | Arenaviridae	NA
11099 | Bovine viral diarrhea virus 1 | Flaviviridae	NA
114430 | Ovine adenovirus D | Adenoviridae	NA
129724 | Human papillomavirus type 82 | Papillomaviridae	NA
35288 | Grapevine virus A | Flexiviridae	NA
190811 | Bamboo mosaic virus satellite RNA | NA	NA
11234 | Measles virus | Paramyxoviridae	NA
12017 | Enterobacteria phage fr | Leviviridae	NA
47680 | Tree shrew adenovirus | Adenoviridae	NA
114871 | Zygosaccharomyces bailii virus Z | Totiviridae	NA
12161 | Beet yellows virus | Closteroviridae	NA
37956 | Human papillomavirus type 24 | Papillomaviridae	NA
10618 | Human papillomavirus type 52 | Papillomaviridae	NA
56486 | Elm mottle virus | Bromoviridae	NA
222459 | Cotton leaf curl Gezira virus | NA	NA
145579 | Phage phiMH2K | Microviridae	NA
135750 | Tomato bushy stunt virus satellite RNA B10 | NA	NA
207697 | Croton yellow vein mosaic virus | NA	NA
40270 | Snakehead retrovirus | Retroviridae	NA
38143 | Simian hemorrhagic fever virus | Arteriviridae	NA
31549 | Human papillomavirus type 26 | Papillomaviridae	NA
29255 | Giardia lamblia virus | Totiviridae	NA
31721 | Beet necrotic yellow vein virus | NA	NA
111970 | Kyuri green mottle mosaic virus | NA	NA
219299 | Tomato leaf curl Gujarat virus | NA	NA
46350 | Adeno-associated virus 3 | Parvoviridae	NA
12290 | Pea enation mosaic virus | Luteoviridae	NA
152217 | Gremmeniella abietina RNA virus L1 | Totiviridae	NA
129009 | Staphylococcus aureus prophage phiPV83 | Siphoviridae	NA
91753 | Cucurbit aphid-borne yellows virus | Luteoviridae	NA
43685 | Bacteriophage r1t | Siphoviridae	NA
103807 | Bacteriophage P27 | Siphoviridae	NA
11069 | Dengue virus | Flaviviridae	NA
12288 | Nodamura virus | Nodaviridae	NA
10629 | BK polyomavirus | Polyomaviridae	NA
33747 | Primate T-lymphotropic virus 1 | Retroviridae	NA
247268 | Human papillomavirus type 93 | Papillomaviridae	NA
12092 | Hepatitis A virus | Picornaviridae	NA
11988 | Turnip crinkle virus | Tombusviridae	NA
12175 | Apple chlorotic leaf spot virus | Flexiviridae	NA
146032 | Goose circovirus | Circoviridae	NA
10837 | Digitaria streak virus | NA	NA
46607 | Andes virus | Bunyaviridae	NA
31754 | Lactococcus phage BK5-T | Siphoviridae	NA
12267 | Red clover necrotic mosaic virus | Tombusviridae	NA
37119 | Human papillomavirus type 66 | Papillomaviridae	NA
221036 | Malvastrum yellow vein virus-associated DNA beta | NA	NA
42475 | Rice ragged stunt virus | Reoviridae	NA
10826 | Panicum streak virus | NA	NA
11885 | Fujinami sarcoma virus | Retroviridae	NA
12238 | Odontoglossum ringspot virus | NA	NA
37138 | Galleria mellonella densovirus | Parvoviridae	NA
35252 | Alcelaphine herpesvirus 1 | Herpesviridae	NA
53181 | Hibiscus chlorotic ringspot virus | Tombusviridae	NA
114424 | Ovine adenovirus A | Adenoviridae	NA
190239 | Calicivirus strain NB | Caliciviridae	NA
39113 | Hepatitis GB virus B | Flaviviridae	NA
39443 | Carnation Italian ringspot virus | Tombusviridae	NA
10326 | Equine herpesvirus 1 | Herpesviridae	NA
74336 | Enterobacteriophage Qbeta | Leviviridae	NA
110944 | Stork hepatitis B virus | Hepadnaviridae	NA
11082 | West Nile virus | Flaviviridae	NA
11908 | Primate T-lymphotropic virus 1 | Retroviridae	NA
36362 | Polyomavirus sp. | Polyomaviridae	NA
120686 | Human papillomavirus type 71 | Papillomaviridae	NA
129950 | Bovine adenovirus B | Adenoviridae	NA
32629 | Indian peanut clump virus | NA	NA
46436 | Beet soil-borne virus | NA	NA
104263 | Hop latent virus | Flexiviridae	NA
80366 | Rachiplusia ou multiple nucleopolyhedrovirus | Baculoviridae	NA
87832 | Ipomoea yellow vein virus | NA	NA
11085 | Langat virus | Flaviviridae	NA
130371 | Porcine adenovirus C | Adenoviridae	NA
42680 | Spinach latent virus | Bromoviridae	NA
29272 | Turnip vein-clearing virus | NA	NA
129951 | Human adenovirus C | Adenoviridae	NA
39112 | Hepatitis GB virus A | Flaviviridae	NA
10885 | Mammalian orthoreovirus 2 | Reoviridae	NA
45103 | Oat golden stripe virus | NA	NA
123738 | Enterovirus Yanbian 96-83csf | Picornaviridae	NA
28349 | Pepper huasteco virus | NA	NA
228579 | Beet mild curly top virus | NA	NA
11083 | Powassan virus | Flaviviridae	NA
12188 | White clover mosaic virus | Flexiviridae	NA
43130 | Onion yellow dwarf virus | Potyviridae	NA
31744 | Rice yellow mottle virus | NA	NA
10449 | Lymantria dispar nucleopolyhedrovirus | Baculoviridae	NA
10834 | Wheat dwarf virus | NA	NA
228675 | Influenza B virus | Orthomyxoviridae	NA
10310 | Human herpesvirus 2 | Herpesviridae	NA
82676 | Phocoena spinipinnis papillomavirus | Papillomaviridae	NA
112229 | Pepino mosaic virus | Flexiviridae	NA
70796 | Avian encephalomyelitis virus | Picornaviridae	NA
12179 | Foxtail mosaic virus | Flexiviridae	NA
10710 | Bacteriophage lambda | Siphoviridae	NA
11086 | Louping ill virus | Flaviviridae	NA
73498 | Sphaeropsis sapinea RNA virus 2 | Totiviridae	NA
222461 | Cotton leaf curl Gezira virus | NA	NA
10595 | Human papillomavirus type 51 | Papillomaviridae	NA
10381 | Saimiriine herpesvirus 2 | Herpesviridae	NA
10872 | Pseudomonas phage Pf3 | Inoviridae	NA
77647 | Cotton leaf crumple geminivirus | NA	NA
37554 | Bacteriophage HK97 | Siphoviridae	NA
148880 | Discula destructiva virus 1 | Partitiviridae	NA
151528 | Cyanophage P60 | Podoviridae	NA
172315 | Ljungan virus | Picornaviridae	NA
186153 | Staphylococcus aureus phage phi 13 | Siphoviridae	NA
64300 | Modoc virus | Flaviviridae	NA
11128 | Bovine coronavirus | Coronaviridae	NA
100880 | Northern cereal mosaic virus | Rhabdoviridae	NA
180587 | Honeysuckle yellow vein mosaic virus | NA	NA
46242 | Spodoptera litura nucleopolyhedrovirus | Baculoviridae	NA
77856 | Beak and feather disease virus | Circoviridae	NA
10756 | Bacillus phage phi29 | Podoviridae	NA
106966 | Porcine enterovirus B | Picornaviridae	NA
63330 | Hendra virus | Paramyxoviridae	NA
37108 | Meleagrid herpesvirus 1 | Herpesviridae	NA
46014 | Acholeplasma phage L2 | Plasmaviridae	NA
117575 | Chlamydia phage phiCPAR39 | Microviridae	NA
37113 | Human papillomavirus type 54 | Papillomaviridae	NA
186371 | Bhendi yellow vein mosaic virus-associated DNA beta | NA	NA
127508 | Bacteriophage VfO4K68 | Inoviridae	NA
97344 | Periplaneta fuliginosa densovirus | Parvoviridae	NA
10335 | Human herpesvirus 3 | Herpesviridae	NA
223332 | Tobacco leaf curl Japan virus | NA	NA
43141 | Watermelon silver mottle virus | Bunyaviridae	NA
31552 | Human papillomavirus type 6 | Papillomaviridae	NA
10653 | Commelina yellow mottle virus | Caulimoviridae	NA
196089 | Tomato black ring virus satellite RNA | NA	NA
42478 | Saccharomyces cerevisiae virus L-BC (La) | Totiviridae	NA
47000 | Equine rhinitis A virus | Picornaviridae	NA
12474 | Coconut foliar decay virus | Nanoviridae	NA
12777 | Parsnip yellow fleck virus | Sequiviridae	NA
11612 | Impatiens necrotic spot virus | Bunyaviridae	NA
103722 | Grapevine fleck virus | Tymoviridae	NA
12262 | Red clover mottle virus | Comoviridae	NA
169693 | Okra yellow vein disease associated sequence | NA	NA
106199 | Acyrthosiphon pisum bacteriophage APSE-1 | Podoviridae	NA
66834 | Rhopalosiphum padi virus | Dicistroviridae	NA
12142 | Artichoke mottled crinkle virus | Tombusviridae	NA
223280 | Hollyhock leaf crumple virus | NA	NA
61673 | Porcine endogenous retrovirus | Retroviridae	NA
12301 | Broad bean mottle virus | Bromoviridae	NA
37958 | Human papillomavirus type 37 | Papillomaviridae	NA
169691 | Tobacco leaf curl disease associated sequence | NA	NA
11601 | Hantaan virus | Bunyaviridae	NA
191032 | Cereal yellow dwarf virus-RPV satellite RNA | NA	NA
193118 | Lucerne transient streak virus satellite RNA | NA	NA
165826 | Melon chlorotic leaf curl virus | NA	NA
119192 | Macaca mulatta rhadinovirus | Herpesviridae	NA
10614 | Human papillomavirus type 3 | Papillomaviridae	NA
11161 | Mumps virus | Paramyxoviridae	NA
56145 | Ovine papillomavirus 2 | Papillomaviridae	NA
11287 | Viral hemorrhagic septicemia virus | Rhabdoviridae	NA
130556 | Culex nigripalpus baculovirus | Baculoviridae	NA
180170 | Infectious spleen and kidney necrosis virus | Iridoviridae	NA
10606 | Human papillomavirus type 15 | Papillomaviridae	NA
37121 | Human papillomavirus type 69 | Papillomaviridae	NA
10571 | Bovine papillomavirus | Papillomaviridae	NA
12319 | Apple mosaic virus | Bromoviridae	NA
116056 | Pelargonium zonate spot virus | Bromoviridae	NA
196398 | Southern cowpea mosaic virus | NA	NA
10991 | Rice dwarf virus | Reoviridae	NA
11008 | Saccharomyces cerevisiae virus L-A (L1) | Totiviridae	NA
31750 | Pepper ringspot virus | NA	NA
12230 | Turnip mosaic virus | Potyviridae	NA
56879 | Oat blue dwarf virus | Tymoviridae	NA
12181 | Papaya mosaic virus | Flexiviridae	NA
10613 | Human papillomavirus type 34 | Papillomaviridae	NA
35258 | Canine oral papillomavirus | Papillomaviridae	NA
12305 | Cucumber mosaic virus | Bromoviridae	NA
12273 | Grapevine chrome mosaic virus | Comoviridae	NA
112023 | Streptococcus thermophilus bacteriophage 7201 | Siphoviridae	NA
10830 | Tobacco yellow dwarf virus | NA	NA
12124 | Theilovirus | Picornaviridae	NA
37954 | Human papillomavirus type 22 | Papillomaviridae	NA
98832 | Influenza B virus | Orthomyxoviridae	NA
198538 | Streptococcus pyogenes phage 315.1 | NA	NA
12315 | Tomato aspermy virus | Bromoviridae	NA
59504 | Petunia vein clearing virus | Caulimoviridae	NA
72003 | Diatraea saccharalis densovirus | Parvoviridae	NA
10794 | Mice minute virus | Parvoviridae	NA
28354 | Plantago asiatica mosaic virus | Flexiviridae	NA
173443 | Salmonella typhimurium bacteriophage ST64T | Podoviridae	NA
224399 | Adoxophyes honmai nucleopolyhedrovirus | Baculoviridae	NA
10839 | Bean golden mosaic virus | NA	NA
28375 | Soil-borne wheat mosaic virus | NA	NA
180504 | Bacteriophage phiE125 | Siphoviridae	NA
12027 | Enterobacteria phage FI | Leviviridae	NA
10570 | Rhesus monkey papillomavirus | Papillomaviridae	NA
10586 | Human papillomavirus type 33 | Papillomaviridae	NA
41460 | Yam mosaic virus | Potyviridae	NA
75747 | Fusarium poae virus 1 | Partitiviridae	NA
11191 | Sendai virus | Paramyxoviridae	NA
31658 | Cell fusing agent virus | Flaviviridae	NA
12455 | Borna disease virus | Bornaviridae	NA
10376 | Human herpesvirus 4 | Herpesviridae	NA
10884 | Mammalian orthoreovirus 1 | Reoviridae	NA
40631 | Bacteriophage N15 | Siphoviridae	NA
12639 | Duck hepatitis B virus | Hepadnaviridae	NA
10759 | Bacteriophage T3 | Podoviridae	NA
76875 | Broad bean wilt virus 2 | Comoviridae	NA
12158 | Kennedya yellow mosaic virus | Tymoviridae	NA
38251 | Goose parvovirus | Parvoviridae	NA
12285 | Black beetle virus | Nodaviridae	NA
106284 | Bacteriophage phi ETA | Siphoviridae	NA
10754 | Enterobacteria phage P22 | Podoviridae	NA
130308 | Human adenovirus E | Adenoviridae	NA
10271 | Rabbit fibroma virus | Poxviridae	NA
83544 | Chinese wheat mosaic virus | NA	NA
74660 | Choristoneura fumiferana defective nucleopolyhedrovirus | Baculoviridae	NA
170965 | Trichomonas vaginalis virus 3 | Totiviridae	NA
12542 | Omsk hemorrhagic fever virus | Flaviviridae	NA
11002 | Infectious pancreatic necrosis virus | Birnaviridae	NA
29252 | Enterobacteria phage 186 | Myoviridae	NA
10359 | Human herpesvirus 5 | Herpesviridae	NA
10372 | Human herpesvirus 7 | Herpesviridae	NA
223346 | Tomato leaf curl Malaysia virus | NA	NA
10799 | Parvovirus H1 | Parvoviridae	NA
198598 | Saccharomyces cerevisiae narnavirus 20S RNA <W> | Narnaviridae	NA
12143 | Cucumber necrosis virus | Tombusviridae	NA
171370 | Human papillomavirus type 86 | Papillomaviridae	NA
191492 | Mamestra configurata nucleopolyhedrovirus | Baculoviridae	NA
12435 | Sugarcane bacilliform virus | Caulimoviridae	NA
155905 | Pestivirus Giraffe-1 | Flaviviridae	NA
169690 | Chilli leaf curl disease associated sequence | NA	NA
121791 | Nipah virus | Paramyxoviridae	NA
132475 | Yaba-like disease virus | Poxviridae	NA
37126 | Citrus leaf rugose virus | Bromoviridae	NA
111418 | Zucchini green mottle mosaic virus | NA	NA
130499 | Bovine adenovirus D | Adenoviridae	NA
150284 | Garlic virus X | Flexiviridae	NA
12118 | Foot-and-mouth disease virus O | Picornaviridae	NA
28289 | Cydia pomonella granulovirus | Baculoviridae	NA
162013 | Tioman virus | Paramyxoviridae	NA
58103 | Leishmania RNA virus 1-1 | Totiviridae	NA
37665 | Ectocarpus siliculosus virus | Phycodnaviridae	NA
32610 | Tomato geminivirus | NA	NA
223358 | Tomato mottle Taino virus | NA	NA
223321 | Sida yellow vein virus | NA	NA
12470 | Lucerne transient streak virus | NA	NA
10747 | Streptococcus phage Cp-1 | Podoviridae	NA
62352 | Eyach virus | Reoviridae	NA
10468 | Helicoverpa zea single nucleocapsid nucleopolyhedrovirus | Baculoviridae	NA
219744 | Tomato yellow leaf curl Malaga virus | NA	NA
113553 | Poinsettia mosaic virus | Tymoviridae	NA
64186 | Streptococcus thermophilus bacteriophage Sfi21 | Siphoviridae	NA
194949 | Stx2 converting bacteriophage II | Siphoviridae	NA
205870 | Mycobacteriophage Bxz2 | Siphoviridae	NA
142661 | Canary circovirus | Circoviridae	NA
106330 | Rotavirus B | Reoviridae	NA
36363 | Lymphocystis disease virus 1 | Iridoviridae	NA
169865 | Macroptilium yellow mosaic virus | NA	NA
12433 | Garlic virus A | Flexiviridae	NA
12055 | Tobacco necrosis virus A | Tombusviridae	NA
33772 | Cryphonectria hypovirus | Hypoviridae	NA
223344 | Tomato leaf curl Bangladesh virus | NA	NA
10594 | Human papillomavirus type 47 | Papillomaviridae	NA
46633 | Human echovirus 1 | Picornaviridae	NA
12018 | Enterobacteria phage GA | Leviviridae	NA
111470 | Diaporthe ambigua RNA virus 1 | NA	NA
120574 | Streptococcus pneumoniae bacteriophage MM1 | Siphoviridae	NA
107033 | Avian nephritis virus | Astroviridae	NA
151534 | Bacteriophage bIL311 | Siphoviridae	NA
105154 | Chlamydia phage 2 | Microviridae	NA
93678 | TTV-like mini virus | Circoviridae	NA
148603 | Mycobacteriophage Bxb1 | Siphoviridae	NA
78395 | Sugarcane streak Reunion virus | NA	NA
10871 | Pseudomonas phage Pf1 | Inoviridae	NA
10279 | Molluscum contagiosum virus | Poxviridae	NA
63118 | Bacteriophage bIL170 | Siphoviridae	NA
66366 | Tomato yellow leaf curl virus | NA	NA
35612 | Vesicular exanthema of swine virus | Caliciviridae	NA
128941 | Tomato curly stunt virus | NA	NA
11867 | Avian myelocytomatosis virus | Retroviridae	NA
207343 | Bovine foamy virus | Retroviridae	NA
10821 | Maize streak virus | NA	NA
112227 | Cactus virus X | Flexiviridae	NA
12461 | Hepatitis E virus | NA	NA
45219 | Guanarito virus | Arenaviridae	NA
38062 | Cassava vein mosaic virus | Caulimoviridae	NA
47001 | Equine rhinitis B virus | Picornaviridae	NA
29271 | Dasheen mosaic virus | Potyviridae	NA
35286 | Bamboo mosaic virus | Flexiviridae	NA
12022 | Enterobacterio phage MS2 | Leviviridae	NA
12466 | Barley mild mosaic virus | Potyviridae	NA
222464 | Cotton leaf curl Kokhran virus | NA	NA
11020 | Barmah Forest virus | Togaviridae	NA
31547 | Human papillomavirus type 20 | Papillomaviridae	NA
11613 | Tomato spotted wilt virus | Bunyaviridae	NA
10331 | Equine herpesvirus 4 | Herpesviridae	NA
10583 | Human papillomavirus type 1a | Papillomaviridae	NA
37111 | Human papillomavirus type 28 | Papillomaviridae	NA
11149 | Transmissible gastroenteritis virus | Coronaviridae	NA
110195 | Foot-and-mouth disease virus Asia 1 | Picornaviridae	NA
195061 | Solanum nodiflorum mottle virus satellite RNA | NA	NA
146499 | Cucumber fruit mottle mosaic virus | NA	NA
10847 | Coliphage phiX174 | Microviridae	NA
198541 | Streptococcus pyogenes phage 315.4 | NA	NA
40666 | Ryegrass mosaic virus | Potyviridae	NA
75725 | Enterobacteria phage FI | Leviviridae	NA
11938 | Rauscher murine leukemia virus | Retroviridae	NA
11079 | Murray Valley encephalitis virus | Flaviviridae	NA
10506 | Paramecium bursaria Chlorella virus 1 | Phycodnaviridae	NA
59380 | Rice yellow stunt virus | Rhabdoviridae	NA
11034 | Sindbis virus | Togaviridae	NA
12023 | Pseudomonas phage PP7 | Leviviridae	NA
99930 | Satellite RNA of Blackcurrant reversion virus | NA	NA
67962 | Carrot red leaf luteovirus associated RNA | NA	NA
114102 | Frog adenovirus 1 | Adenoviridae	NA
37961 | Atkinsonella hypoxylon partitivirus | Partitiviridae	NA
93224 | SVTS2 plectrovirus | Inoviridae	NA
103216 | Bacteriophage WPhi | Myoviridae	NA
10598 | Human papillomavirus type 58 | Papillomaviridae	NA
167161 | Strawberry mottle virus | Sequiviridae	NA
88870 | Mycobacteriophage TM4 | Siphoviridae	NA
11555 | Influenza C virus | Orthomyxoviridae	NA
157837 | Oat mosaic virus | Potyviridae	NA
85752 | Tomato yellow leaf curl Thailand virus | NA	NA
81832 | Rupestris stem pitting-associated virus | Flexiviridae	NA
10581 | Human papillomavirus type 16 | Papillomaviridae	NA
217686 | Little cherry virus 1 | Closteroviridae	NA
170621 | Perina nuda picorna-like virus | NA	NA
223262 | East African cassava mosaic Cameroon virus | NA	NA
35339 | LuIII virus | Parvoviridae	NA
10742 | Enterobacteria phage HK022 | Siphoviridae	NA
11307 | Sonchus yellow net virus | Rhabdoviridae	NA
190061 | Fowl adenovirus A | Adenoviridae	NA
12280 | Tomato ringspot virus | Comoviridae	NA
28321 | Amsacta moorei entomopoxvirus | Poxviridae	NA
208177 | Tomato leaf curl Vietnam virus | NA	NA
92129 | Tupaia paramyxovirus | Paramyxoviridae	NA
187977 | Wild potato mosaic virus | Potyviridae	NA
223287 | Mungbean yellow mosaic India virus | NA	NA
72638 | Streptococcus thermophilus bacteriophage Sfi19 | Siphoviridae	NA
28311 | Human papillomavirus type 63 | Papillomaviridae	NA
11027 | O'nyong-nyong virus | Togaviridae	NA
191547 | Beet ringspot virus | Comoviridae	NA
10640 | Carnation etched ring virus | Caulimoviridae	NA
223275 | East African cassava mosaic Zanzibar virus | NA	NA
10825 | Miscanthus streak virus | NA	NA
10634 | Murine polyomavirus | Polyomaviridae	NA
12475 | Hepatitis delta virus | NA	NA
71366 | Staphylococcus aureus bacteriophage PVL | Siphoviridae	NA
195063 | Subterranean clover mottle virus satellite RNA | NA	NA
11665 | Equine infectious anemia virus | Retroviridae	NA
10848 | Coliphage phiK | Microviridae	NA
11290 | Infectious hematopoietic necrosis virus | Rhabdoviridae	NA
12254 | Satellite tobacco mosaic virus | NA	NA
180503 | Bacteriophage VSKK | Inoviridae	NA
57119 | Bean yellow dwarf virus | NA	NA
85753 | Soybean crinkle leaf virus | NA	NA
46221 | Porcine circovirus | Circoviridae	NA
33748 | Primate T-lymphotropic virus 2 | Retroviridae	NA
120168 | Bhendi yellow vein mosaic virus | NA	NA
10604 | Human papillomavirus type 12 | Papillomaviridae	NA
32619 | Sorghum mosaic virus | Potyviridae	NA
169066 | Human rhinovirus sp. | Picornaviridae	NA
187850 | Ageratum yellow vein virus-associated nanovirus DNA | Nanoviridae	NA
10876 | Acholeplasma phage MV-L1 | Inoviridae	NA
120381 | Human papillomavirus type 87 | Papillomaviridaee	NA
129956 | Murine adenovirus A | Adenoviridae	NA
10788 | Canine parvovirus | Parvoviridae	NA
10665 | Enterobacteria phage T4 | Myoviridae	NA
12287 | Flock house virus | Nodaviridae	NA
119910 | Ryegrass mottle virus | NA	NA
11909 | Primate T-lymphotropic virus 2 | Retroviridae	NA
185793 | Tomato yellow leaf curl China virus | NA	NA
202568 | Stachytarpheta leaf curl virus | NA	NA
196094 | Turnip crinkle virus satellite RNA | NA	NA
11788 | Abelson murine leukemia virus | Retroviridae	NA
138949 | Human enterovirus B | Picornaviridae	NA
10611 | Human papillomavirus type 30 | Papillomaviridae	NA
69577 | Banana streak virus | Caulimoviridae	NA
11588 | Rift Valley fever virus | Bunyaviridae	NA
72539 | Physalis mottle virus | Tymoviridae	NA
120087 | Human enterovirus E | Picornaviridae	NA
77048 | Methanobacterium phage psiM2 | Siphoviridae	NA
10838 | Bean dwarf mosaic virus | NA	NA
47838 | Chino del tomate virus | NA	NA
11276 | Vesicular stomatitis virus | Rhabdoviridae	NA
40521 | Bacteriophage A118 | Siphoviridae	NA
12242 | Tobacco mosaic virus | NA	NA
203225 | Influenza C virus | Orthomyxoviridae	NA
11176 | Newcastle disease virus | Paramyxoviridae	NA
12178 | Cymbidium mosaic virus | Flexiviridae	NA
174142 | Botrytis virus X | NA	NA
109270 | Equine foamy virus | Retroviridae	NA
42631 | Brome streak mosaic virus | Potyviridae	NA
10855 | Spiroplasma phage 4 | Microviridae	NA
11876 | Avian sarcoma virus | Retroviridae	NA
196095 | Velvet tobacco mottle virus Satellite RNA | NA	NA
151536 | Bacteriophage bIL286 | Siphoviridae	NA
155414 | Eimeria brunetti RNA virus 1 | Totiviridae	NA
186637 | Eupatorium yellow vein virus | NA	NA
10862 | Xanthomonas phage Cf1c | Inoviridae	NA
114416 | Lactococcus lactis bacteriophage ul36 | Siphoviridae	NA
12450 | Saccharomyces cerevisiae killer virus M1 | NA	NA
12162 | Citrus tristeza virus | Closteroviridae	NA
146073 | Walrus calicivirus | Caliciviridae	NA
211787 | Human papillomavirus type 92 | Papillomaviridae	NA
202251 | Human papillomavirus type 90 | Papillomaviridae	NA
94700 | Dicliptera yellow mottle virus | NA	NA
12205 | Papaya ringspot virus | Potyviridae	NA
54290 | GB virus C/Hepatitis G virus | Flaviviridae	NA
35350 | Apple stem pitting virus | Flexiviridae	NA
12643 | Ectromelia virus | Poxviridae	NA
193119 | Pea enation mosaic virus satelliteRNA, complete genome | NA	NA
10320 | Bovine herpesvirus 1 | Herpesviridae	NA
117198 | Rhynchosia Golden Mosaic Virus | NA	NA
151535 | Bacteriophage bIL285 | Siphoviridae	NA
31504 | Tobacco ringspot virus satellite RNA | NA	NA
131226 | Cherry mottle leaf virus | Flexiviridae	NA
12742 | Infectious flacherie virus | NA	NA
70333 | Bovine adenovirus D | Adenoviridae	NA
225752 | Sweet potato leaf curl Georgia virus | NA	NA
84589 | Salmon pancreas disease virus | Togaviridae	NA
10592 | Human papillomavirus type 44 | Papillomaviridae	NA
223314 | Sida golden mosaic Florida virus | NA	NA
10658 | Enterobacteria phage PRD1 | Tectiviridae	NA
239365 | Enzootic nasal tumour virus of goats | Retroviridae	NA
10397 | Tupaia herpesvirus | Herpesviridae	NA
12327 | Barley stripe mosaic virus | NA	NA
12222 | Soybean mosaic virus | Potyviridae	NA
70797 | Havana tomato virus | NA	NA
11970 | Woolly monkey sarcoma virus | Retroviridae	NA
47903 | Strawberry vein banding virus | Caulimoviridae	NA
168014 | Equine rhinovirus 3 | Picornaviridae	NA
42882 | Cherry virus A | Flexiviridae	NA
190809 | Arabis mosaic virus satellite RNA | NA	NA
12104 | Encephalomyocarditis virus | Picornaviridae	NA
67585 | Milk vetch dwarf virus | Nanoviridae	NA
64280 | Apoi virus | Flaviviridae	NA
135749 | Tomato bushy stunt virus satellite RNA B1 | NA	NA
223352 | Tomato leaf curl Sri Lanka virus | NA	NA
51680 | Ribgrass mosaic virus | NA	NA
247269 | Human papillomavirus type 96 | Papillomaviridae	NA
32604 | Human herpesvirus 6B | Herpesviridae	NA
222475 | Malvastrum yellow vein virus | NA	NA
12260 | Bean pod mottle virus | Comoviridae	NA
12360 | Staphylococcus aureus phage phi 11 | Siphoviridae	NA
10677 | Enterobacteria phage Mu | Myoviridae	NA
11746 | Ovine pulmonary adenocarcinoma virus | Retroviridae	NA
11084 | Tick-borne encephalitis virus | Flaviviridae	NA
185207 | Equinus papillomavirus | Papillomaviridae	NA
10615 | Human papillomavirus type 40 | Papillomaviridae	NA
12056 | Tobacco necrosis virus D | Tombusviridae	NA
108098 | Human adenovirus B | Adenoviridae	NA
147711 | Human rhinovirus A | Picornaviridae	NA
10368 | Human herpesvirus 6 | Herpesviridae	NA
35297 | Striped Jack nervous necrosis virus | Nodaviridae	NA
10596 | Human papillomavirus type 56 | Papillomaviridae	NA
47837 | Serrano golden mosaic virus | NA	NA
157619 | Avian paramyxovirus 6 | Paramyxoviridae	NA
12152 | Erysimum latent virus | Tymoviridae	NA
138953 | Poliovirus | Picornaviridae	NA
224589 | Sulfolobus virus 1, complete genome | NA	NA
75746 | Wheat yellow mosaic virus | Potyviridae	NA
198599 | Saccharomyces cerevisiae narnavirus 23S RNA <T> | Narnaviridae	NA
28295 | Porcine epidemic diarrhea virus | Coronaviridae	NA
196093 | Tomato leaf curl Taiwan virus | NA	NA
10619 | Human papillomavirus type 53 | Papillomaviridae	NA
60714 | Galinsoga mosaic virus | Tombusviridae	NA
10401 | Ictalurid herpesvirus 1 | Herpesviridae	NA
85542 | Bovine circovirus | Circoviridae	NA
116104 | Macroptilium mosaic virus | NA	NA
228578 | Youcai mosaic virus | NA	NA
202250 | Human papillomavirus type 89 | Papillomaviridae	NA
40279 | Panicum mosaic virus | Tombusviridae	NA
63723 | South African cassava mosaic virus | NA	NA
123735 | Tomato yellow leaf curl Sardinia virus | NA	NA
151537 | Bacteriophage bIL309 | Siphoviridae	NA
10990 | Rice black streaked dwarf virus | Reoviridae	NA
159252 | Planaria asexual strain-specific virus-like element type 1 | NA	NA
12144 | Cymbidium ringspot virus | Tombusviridae	NA
12345 | Bacillus phage GA-1 | Podoviridae	NA
96240 | Human papillomavirus type 83 | Papillomaviridae	NA
10817 | African cassava mosaic virus | NA	NA
129395 | Botrytis virus F | NA	NA
234829 | Tomato begomovirus satellite DNA beta | NA	NA
11089 | Yellow fever virus | Flaviviridae	NA
28344 | Porcine reproductive and respiratory syndrome virus | Arteriviridae	NA
12253 | Tomato mosaic virus | NA	NA
226583 | Papaya leaf curl virus-associated DNA beta | NA	NA
191217 | Cereal yellow dwarf virus-RPV | Luteoviridae	NA
12431 | Garlic virus C | Flexiviridae	NA
12274 | Grapevine fanleaf virus | Comoviridae	NA
188333 | Ageratum enation virus | NA	NA
51034 | Sida golden mosaic virus | NA	NA
11884 | Avian sarcoma virus | Retroviridae	NA
219688 | Mink astrovirus | Astroviridae	NA
67762 | Tobacco leaf curl virus | NA	NA
10276 | Swinepox virus | Poxviridae	NA
44562 | Pothos latent virus | Tombusviridae	NA
12180 | Narcissus mosaic virus | Flexiviridae	NA
12182 | Potato aucuba mosaic virus | Flexiviridae	NA
11072 | Japanese encephalitis virus | Flaviviridae	NA
58535 | Deer tick virus | Flaviviridae	NA
33724 | Nilaparvata lugens reovirus | Reoviridae	NA
35304 | Bunyamwera virus | Bunyaviridae	NA
193122 | Peanut stunt virus satellite RNA | NA	NA
33756 | European brown hare syndrome virus | Caliciviridae	NA
169687 | Ageratum leaf curl disease associated sequence | NA	NA
12138 | Maize chlorotic mottle virus | Tombusviridae	NA
51677 | Xestia c-nigrum granulovirus | Baculoviridae	NA
12167 | Potato virus M | Flexiviridae	NA
64698 | Plautia stali intestine virus | Dicistroviridae	NA
228580 | Beet severe curly top virus | NA	NA
11138 | Murine hepatitis virus | Coronaviridae	NA
10243 | Cowpox virus | Poxviridae	NA
136084 | Roseophage SIO1 | Podoviridae	NA
228581 | Barley yellow dwarf virus-PAS | Luteoviridae	NA
53260 | Papaya leaf curl virus | NA	NA
28314 | Aleutian mink disease virus | Parvoviridae	NA
10680 | Bacteriophage P4 | Myoviridae	NA
68416 | Woolly monkey hepatitis B Virus | Hepadnaviridae	NA
31711 | Cardamine chlorotic fleck virus | Tombusviridae	NA
10560 | Bovine papillomavirus type 2 | Papillomaviridae	NA
12239 | Pepper mild mottle virus | NA	NA
31600 | Indian cassava mosaic virus | NA	NA
39046 | Cassava common mosaic virus | Flexiviridae	NA
12881 | Tobacco necrosis satellite virus | NA	NA
127507 | Bacteriophage VfO3K6 | Inoviridae	NA
138947 | Porcine enterovirus A | Picornaviridae	NA
12208 | Pea seed-borne mosaic virus | Potyviridae	NA
100755 | Sweet potato leaf curl virus | NA	NA
130309 | Human adenovirus F | Adenoviridae	NA
79700 | Rat cytomegalovirus | Herpesviridae	NA
172220 | Blueberry red ringspot virus | Caulimoviridae	NA
11048 | Lactate dehydrogenase-elevating virus | Arteriviridae	NA
10244 | Monkeypox virus | Poxviridae	NA
81583 | Himetobi P virus | Dicistroviridae	NA
223316 | Sida golden mosaic Honduras virus | NA	NA
11660 | Caprine arthritis-encephalitis virus | Retroviridae	NA
39116 | Leishmania RNA virus 2-1 | Totiviridae	NA
70203 | Vibrio cholerae O139 fs1 phage | Inoviridae	NA
11641 | Human foamy virus | Retroviridae	NA
47736 | Carrot mottle mimic virus | NA	NA
12294 | Pea early browning virus | NA	NA
10573 | Human papillomavirus type 13 | Papillomaviridae	NA
66261 | Common chimpanzee papillomavirus 1 | Papillomaviridae	NA
10868 | Enterobacteria phage If1 | Inoviridae	NA
91372 | Squash yellow mottle virus | NA	NA
38142 | Hirame rhabdovirus | Rhabdoviridae	NA
94290 | Sugarcane yellow leaf virus | Luteoviridae	NA
164038 | Soybean yellow mosaic virus | NA	NA
28355 | Peanut clump virus | NA	NA
40687 | Groundnut bud necrosis virus | Bunyaviridae	NA
85106 | Adeno-associated virus 1 | Parvoviridae	NA
36772 | Subterranean clover stunt virus | Nanoviridae	NA
173824 | Methanothermobacter wolfeii prophage psiM100 | Siphoviridae	NA
12215 | Potato virus A | Potyviridae	NA
12116 | Foot-and-mouth disease virus C | Picornaviridae	NA
79600 | Marine birnavirus | Birnaviridae	NA
75590 | Mycoplasma arthritidis bacteriophage MAV1 | NA	NA
40281 | Cryphonectria hypovirus 1 | Hypoviridae	NA
10849 | Coliphage alpha3 | Microviridae	NA
197771 | Fringilla coelebs papillomavirus | Papillomaviridae	NA
11021 | Eastern equine encephalitis virus | Togaviridae	NA
134554 | Pseudomonas bacteriophage phi-13 | Cystoviridae	NA
157898 | Sulfolobus islandicus rod-shaped virus 1 | Rudiviridae	NA
64279 | Drosophila C virus | Dicistroviridae	NA
223345 | Tomato leaf curl Laos virus | NA	NA
157899 | Sulfolobus islandicus rod-shaped virus 2 | Rudiviridae	NA
161378 | Sri Lankan cassava mosaic virus | NA	NA
180816 | Stx2 converting bacteriophage I | Siphoviridae	NA
11757 | Mouse mammary tumor virus | Retroviridae	NA
190064 | Fowl adenovirus D | Adenoviridae	NA
52274 | Saguaro cactus virus | Tombusviridae	NA
75723 | Enterobacteriophage Qbeta | Leviviridae	NA
35241 | Bacteriophage Tuc2009 | Siphoviridae	NA
219704 | Avian adeno-associated virus ATCC VR-865 | Parvoviridae	NA
10572 | Hamster polyomavirus | Polyomaviridae	NA
39101 | Primate T-lymphotropic virus 3 | Retroviridae	NA
12303 | Cowpea chlorotic mottle virus | Bromoviridae	NA
92963 | Tomato severe leaf curl virus | NA	NA
10831 | Tomato golden mosaic virus | NA	NA
35593 | Peanut chlorotic streak virus | Caulimoviridae	NA
59301 | Mayaro virus | Togaviridae	NA
134632 | American plum line pattern virus | Bromoviridae	NA
227940 | Bacteriophage L-413C | Myoviridae	NA
31559 | Cacao swollen shoot virus | Caulimoviridae	NA
220812 | Tomato leaf curl virus-associated DNA beta | NA	NA
37114 | Human papillomavirus type 55 | Papillomaviridae	NA
83191 | Melanoplus sanguinipes entomopoxvirus | Poxviridae	NA
10261 | Fowlpox virus | Poxviridae	NA
188763 | Chimpanzee cytomegalovirus | Herpesviridae	NA
73497 | Sphaeropsis sapinea RNA virus 1 | Totiviridae	NA
11642 | Simian foamy virus | Retroviridae	NA
10590 | Human papillomavirus type 42 | Papillomaviridae	NA
46253 | Bombyx mori densovirus 1 | Parvoviridae	NA
207240 | Loofa yellow mosaic virus | NA	NA
186810 | Okra leaf curl virus-associated sequences | NA	NA
10607 | Human papillomavirus type 17 | Papillomaviridae	NA
12211 | Plum pox virus | Potyviridae	NA
59509 | Lumpy skin disease virus | Poxviridae	NA
12041 | Bean leafroll virus | Luteoviridae	NA
10298 | Human herpesvirus 1 | Herpesviridae	NA
28369 | Mycobacteriophage D29 | Siphoviridae	NA
133899 | Equine herpesvirus 2 | Herpesviridae	NA
78276 | Crucifer tobamovirus | NA	NA
10784 | Bovine parvovirus | Parvoviridae	NA
106962 | Cryphonectria hypovirus 3 | Hypoviridae	NA
31770 | Shallot virus X | Flexiviridae	NA
10679 | Enterobacteria phage P2 | Myoviridae	NA
227720 | Yersinia pestis phage phiA1122 | Podoviridae	NA
37959 | Human papillomavirus type 38 | Papillomaviridae	NA
35292 | Foot-and-mouth disease virus SAT 2 | Picornaviridae	NA
122291 | Rabbit oral papillomavirus | Papillomaviridae	NA
11628 | Machupo virus | Arenaviridae	NA
12064 | Bovine enterovirus | Picornaviridae	NA
46015 | Autographa californica nucleopolyhedrovirus | Baculoviridae	NA
169766 | Scallion virus X | Flexiviridae	NA
44560 | Ageratum yellow vein virus | NA	NA
154784 | Bacteriophage AP205 | Leviviridae	NA
10587 | Human papillomavirus type 35 | Papillomaviridae	NA
90961 | Australian bat lyssavirus | Rhabdoviridae	NA
10406 | Ground squirrel hepatitis virus | Hepadnaviridae	NA
11786 | Murine leukemia virus | Retroviridae	NA
191463 | Sida yellow mosaic virus | NA	NA
69263 | Cowpea golden mosaic virus | NA	NA
223308 | Potato yellow mosaic Trinidad virus | NA	NA
11768 | Feline leukemia virus | Retroviridae	NA
103603 | Snakehead rhabdovirus | Rhabdoviridae	NA
11053 | Dengue virus | Flaviviridae	NA
43240 | Bean common mosaic necrosis virus | Potyviridae	NA
37955 | Human papillomavirus type 23 | Papillomaviridae	NA
11795 | Friend murine leukemia virus | Retroviridae	NA
11657 | Bovine immunodeficiency virus | Retroviridae	NA
12196 | Bean common mosaic virus | Potyviridae	NA
11840 | Gibbon ape leukemia virus | Retroviridae	NA
44158 | Aura virus | Togaviridae	NA
148363 | Helicoverpa armigera nucleopolyhedrovirus G4 | Baculoviridae	NA
39720 | Walleye dermal sarcoma virus | Retroviridae	NA
45224 | Leek white stripe virus | Tombusviridae	NA
220608 | Tomato leaf curl Bangalore virus | NA	NA
11275 | Spring viremia of carp virus | Rhabdoviridae	NA
151539 | Bacteriophage bIL312 | Siphoviridae	NA
11901 | Bovine leukemia virus | Retroviridae	NA
10564 | Deer papillomavirus | Papillomaviridae	NA
183764 | Influenza A virus | Orthomyxoviridae	NA
10832 | Tomato yellow leaf curl virus | NA	NA
11216 | Human parainfluenza virus 3 | Paramyxoviridae	NA
31631 | Human coronavirus OC43 | Coronaviridae	NA
127441 | Groundnut rosette virus satellite RNA | NA	NA
12530 | Leishmania RNA virus 1-4 | Totiviridae	NA
11620 | Lassa virus | Arenaviridae	NA
118140 | Porcine teschovirus | Picornaviridae	NA
40979 | Cocksfoot mottle virus | NA	NA
12451 | Raspberry bushy dwarf virus | NA	NA
79918 | Broad bean necrosis virus | NA	NA
134606 | Cypovirus 15 | Reoviridae	NA
10617 | Human papillomavirus type 4 | Papillomaviridae	NA
11819 | Spleen focus-forming virus | Retroviridae	NA
10730 | Bacteriophage 933W | Siphoviridae	NA
126070 | Columbid circovirus | Circoviridae	NA
11320 | Influenza A virus | Orthomyxoviridae	NA
12558 | Sesbania mosaic virus | NA	NA
176106 | Sulfolobus islandicus filamentous virus | Lipothrixviridae	NA
12038 | Barley yellow dwarf virus - MAV | Luteoviridae	NA
204987 | Goose paramyxovirus SF02 | Paramyxoviridae	NA
203173 | Camelpox virus | Poxviridae	NA
40539 | Human papillomavirus type 50 | Papillomaviridae	NA
10390 | Gallid herpesvirus 2 | Herpesviridae	NA
12524 | Junonia coenia densovirus | Parvoviridae	NA
103782 | Pariacoto virus | Nodaviridae	NA
51313 | Helicoverpa armigera nuclear polyhedrosis virus | Baculoviridae	NA
41171 | Mycovirus FusoV | Partitiviridae	NA
10537 | Canine adenovirus | Adenoviridae	NA
66266 | Rice grassy stunt virus | NA	NA
157239 | Haemophilus phage HP2 | Myoviridae	NA
151757 | Human papillomavirus candHPV85 | Papillomaviridae	NA
180526 | Tobacco curly shoot virus | NA	NA
73149 | Patchouli mild mosaic virus | Comoviridae	NA
28347 | Apple stem grooving virus | Flexiviridae	NA
223252 | Cotton leaf curl Multan virus | NA	NA
40540 | Human papillomavirus type 60 | Papillomaviridae	NA
11039 | Western equine encephalomyelitis virus | Togaviridae	NA
12227 | Tobacco etch virus | Potyviridae	NA
85618 | Ateline herpesvirus 3 | Herpesviridae	NA
37124 | Chikungunya virus | Togaviridae	NA
55884 | Shigella flexneri bacteriophage V | Podoviridae	NA
10255 | Variola virus | Poxviridae	NA
134681 | Cucurbit leaf curl virus | NA	NA
192022 | Chicory yellow mottle virus satellite RNA | NA	NA
39085 | Human parechovirus | Picornaviridae	NA
33708 | Murid herpesvirus 4 | Herpesviridae	NA
169688 | Zinnia leaf curl disease associated sequence | NA	NA
172391 | Tomato chlorotic mottle virus | NA	NA
12107 | Encephalomyocarditis virus | Picornaviridae	NA
240555 | Ectropis obliqua picorna-like virus | NA	NA
173707 | Temperate phage PhiNIH1.1 | Siphoviridae	NA
77344 | Japanese iris necrotic ring virus | Tombusviridae	NA
187978 | Peru tomato mosaic virus | Potyviridae	NA
85708 | Porcine circovirus 2 | Circoviridae	NA
186152 | Staphylococcus aureus phage phi 12 | Siphoviridae	NA
11520 | Influenza B virus | Orthomyxoviridae	NA
11663 | Ovine lentivirus | Retroviridae	NA
11241 | Rinderpest virus | Paramyxoviridae	NA
11886 | Rous sarcoma virus | Retroviridae	NA
111792 | Infectious hypodermal and hematopoietic necrosis virus | Parvoviridae	NA
222450 | Chayote yellow mosaic virus | NA	NA
10567 | Multimammate rat papillomavirus | Papillomaviridae	NA
12145 | Tomato bushy stunt virus | Tombusviridae	NA
72149 | Aichi virus | Picornaviridae	NA
11101 | Pestivirus type 3 | Flaviviridae	NA
11250 | Human respiratory syncytial virus | Paramyxoviridae	0.091815
10497 | African swine fever virus | Asfarviridae	NA
65467 | Cherry green ring mottle virus | Flexiviridae	NA
56144 | Ovine papillomavirus 1 | Papillomaviridae	NA
9606 | Homo sapiens | NA	NA
40640 | Potato virus V | Potyviridae	NA
10943 | Rotavirus C | Reoviridae	NA
46839 | Colorado tick fever virus | Reoviridae	NA
70794 | Ovine astrovirus | Astroviridae	NA
196349 | Psittacus erithacus papillomavirus | Papillomaviridae	NA
10616 | Human papillomavirus type 49 | Papillomaviridae	NA
11303 | Bovine ephemeral fever virus | Rhabdoviridae	NA
223323 | Squash leaf curl virus-China | NA	NA
35343 | Bacteriophage phi CTX | Myoviridae	NA
12183 | Potato virus X | Flexiviridae	NA
12313 | Peanut stunt virus | Bromoviridae	NA
31548 | Human papillomavirus type 21 | Papillomaviridae	NA
41952 | Arctic ground squirrel hepatitis B virus | Hepadnaviridae	NA
37112 | Human papillomavirus type 29 | Papillomaviridae	NA
142102 | Taura syndrome virus | Dicistroviridae	NA
218845 | Tobacco leaf curl Yunnan virus satellite DNA beta | NA	NA
44028 | Human papillomavirus type 74 | Papillomaviridae	NA
150285 | Garlic virus E | Flexiviridae	NA
53991 | Tomato leaf curl virus satellite DNA | NA	NA
12045 | Potato leafroll virus | Luteoviridae	NA
10582 | Human papillomavirus type 18 | Papillomaviridae	NA
146762 | Oat chlorotic stunt virus | Tombusviridae	NA
12417 | Lactobacillus bacteriophage phi adh | Siphoviridae	NA
10836 | Sugarcane streak virus | NA	NA
194445 | Mirabilis mosaic virus | Caulimoviridae	NA
11983 | Norwalk virus | Caliciviridae	NA
98383 | Plutella xylostella granulovirus | Baculoviridae	NA
10578 | Human papillomavirus type 5 | Papillomaviridae	NA
11246 | Bovine respiratory syncytial virus | Paramyxoviridae	0.027343
10879 | Pseudomonas phage phi-6 | Cystoviridae	NA
234830 | Tomato yellow leaf curl Thailand virus satellite DNA beta | NA	NA
31741 | Wheat streak mosaic virus | Potyviridae	NA
10565 | European elk papillomavirus | Papillomaviridae	NA
104664 | Indian citrus ringspot virus | Flexiviridae	NA
10325 | Cercopithecine herpesvirus 1 | Herpesviridae	NA
10804 | Adeno-associated virus 2 | Parvoviridae	NA
11809 | Moloney murine sarcoma virus | Retroviridae	NA
270150 | Tomato yellow leaf curl virus | NA	NA
28359 | Bacteriophage L5 | NA	NA
10450 | Orgyia pseudotsugata single capsid nuclopolyhedrovirus | Baculoviridae	NA
155906 | Pestivirus Reindeer-1 | Flaviviridae	NA
10867 | Enterobacteria phage Ike | Inoviridae	NA
28312 | Human papillomavirus type 65 | Papillomaviridae	NA
10815 | Abutilon mosaic virus | NA	NA
220932 | Tomato leaf curl Karnataka virus | NA	NA
12235 | Cucumber green mottle mosaic virus | NA	NA
37957 | Human papillomavirus type 36 | Papillomaviridae	NA
12209 | Pepper mottle virus | Potyviridae	NA
227137 | Okra yellow vein mosaic virus | NA	NA
31757 | Mycobacterium phage L5 | Siphoviridae	NA
191460 | Sida mottle virus | NA	NA
185959 | Spiroplasma phage 1-C74 | Inoviridae	NA
35250 | Gallid herpesvirus 3 | Herpesviridae	NA
186811 | Okra leaf curl virus-associated sequences | NA	NA
40538 | Human papillomavirus type 48 | Papillomaviridae	NA
138950 | Human enterovirus C | Picornaviridae	NA
28300 | Heron hepatitis B virus | Hepadnaviridae	NA
78540 | Sleeping disease virus | Togaviridae	NA
12202 | Lettuce mosaic virus | Potyviridae	NA
188538 | Human parainfluenza virus 1 | Paramyxoviridae	NA
10623 | Cottontail rabbit papillomavirus | Papillomaviridae	NA
10605 | Human papillomavirus type 14 | Papillomaviridae	NA
10760 | Enterobacteria phage T7 | Podoviridae	NA
72138 | Rotavirus A | Reoviridae	NA
12042 | Beet western yellows virus | Luteoviridae	NA
47740 | Groundnut rosette virus | NA	NA
31550 | Human papillomavirus type 27 | Papillomaviridae	NA
31535 | Pseudomonas phage D3 | Siphoviridae	NA
10266 | Sheeppox virus | Poxviridae	NA
204440 | Mamestra configurata nucleopolyhedrovirus B | Baculoviridae	NA
12331 | Rice stripe virus | NA	NA
28882 | Ustilago maydis virus H1 | Totiviridae	NA
220340 | Bean golden yellow mosaic virus | NA	NA
83839 | Pepper leaf curl virus | NA	NA
12585 | Banana bunchy top virus | Nanoviridae	NA
93233 | Tomato golden mottle geminivirus | NA	NA
11103 | Hepatitis C virus | Flaviviridae	NA
208973 | Choristoneura fumiferana MNPV | Baculoviridae	NA
10798 | B19 virus | Parvoviridae	NA
101688 | Apple latent spherical virus | Sequiviridae	NA
151538 | Bacteriophage bIL310 | Siphoviridae	NA
224578 | Barley yellow dwarf virus - GAV | Luteoviridae	NA
37122 | Human papillomavirus type 6a | Papillomaviridae	NA
12153 | Ononis yellow mosaic virus | Tymoviridae	NA
129141 | Citrus leaf blotch virus | Flexiviridae	NA
223317 | Sida golden yellow vein virus | NA	NA
85652 | Nudaurelia capensis beta virus | Tetraviridae	NA
10854 | Spiroplasma phage 1-R8A2B | Inoviridae	NA
11986 | Carnation mottle virus | Tombusviridae	NA
170617 | Adoxophyes orana granulovirus | Baculoviridae	NA
181007 | Listeria phage 2389 | Siphoviridae	NA
138948 | Human enterovirus A | Picornaviridae	NA
37206 | Helicoverpa armigera stunt virus | Tetraviridae	NA
11619 | Junin virus | Arenaviridae	NA
10843 | Enterobacteria phage G4 | Microviridae	NA
37120 | Human papillomavirus type 67 | Papillomaviridae	NA
49964 | Bacteriophage Mx8 | Podoviridae	NA
223347 | Tomato leaf curl New Delhi virus | NA	NA
78541 | Streptococcus thermophilus bacteriophage Sfi11 | Siphoviridae	NA
174178 | Citrus yellow mosaic virus | Caulimoviridae	NA
12090 | Human enterovirus D | Picornaviridae	NA
197112 | Pear latent virus | Tombusviridae	NA
10612 | Human papillomavirus type 32 | Papillomaviridae	NA
167132 | Tulip virus X | Flexiviridae	NA
35289 | Grapevine virus B | Flexiviridae	NA
47416 | Satsuma dwarf virus | Sequiviridae	NA
65743 | Blackcurrant reversion virus | Comoviridae	NA
39973 | Bacteriophage K139 | Myoviridae	NA
10995 | Infectious bursal disease virus | Birnaviridae	NA
11036 | Venezuelan equine encephalitis virus | Togaviridae	NA
192021 | Chicory yellow mottle virus large satellite RNA | NA	NA
46917 | Papaya leaf-distortion mosaic potyvirus | Potyviridae	NA
10633 | Simian virus 40 | Polyomaviridae	NA
166123 | Human endogenous retrovirus K | Retroviridae	NA
11029 | Ross River virus | Togaviridae	NA
11802 | Murine sarcoma virus | Retroviridae	NA
10719 | Bacteriophage phi-C31 | Siphoviridae	NA
10585 | Human papillomavirus type 31 | Papillomaviridae	NA
10569 | Reindeer papillomavirus | Papillomaviridae	NA
227859 | SARS coronavirus | Coronaviridae	NA
33763 | Peanut mottle virus | Potyviridae	NA
172148 | Alkhurma virus | Flaviviridae	NA
11070 | Dengue virus | Flaviviridae	NA
223324 | Squash mild leaf curl virus | NA	NA
190478 | Bacteriophage phi3626 | Siphoviridae	NA
10609 | Human papillomavirus type 25 | Papillomaviridae	NA
223305 | Pepper leaf curl Bangladesh virus | NA	NA
35345 | Lactococcus lactis bacteriophage TP901-1 | Siphoviridae	NA
12480 | African green monkey polyomavirus | Polyomaviridae	NA
57579 | Adeno-associated virus 4 | Parvoviridae	NA
28265 | Satellite St. Augustine decline virus | NA	NA
114777 | Virus PhiCh1 | Myoviridae	NA
110457 | Bacteriophage phiYeO3-12 | Podoviridae	NA
35336 | Rotavirus A | Reoviridae	NA
11232 | Canine distemper virus | Paramyxoviridae	NA
107324 | Tobacco vein-clearing virus | Caulimoviridae	NA
10632 | JC virus | Polyomaviridae	NA
12367 | Chlamydia psittaci bacteriophage chp1 | Microviridae	NA
10579 | Human papillomavirus type 8 | Papillomaviridae	NA
160691 | Rana tigrina ranavirus | Iridoviridae	NA
12618 | Chicken anemia virus | Circoviridae	NA
62079 | East African cassava mosaic virus | NA	NA
42004 | Leek yellow stripe potyvirus | Potyviridae	NA
10407 | Hepatitis B virus | Hepadnaviridae	NA
85154 | Streptococcus thermophilus temperate bacteriophage O1205 | Siphoviridae	NA
64294 | Yokose virus | Flaviviridae	NA
12203 | Maize dwarf mosaic virus | Potyviridae	NA
53010 | Cotton leaf curl virus | NA	NA
106331 | Callitrichine herpesvirus 3 | Herpesviridae	NA
218849 | Kamiti River virus | Flaviviridae	NA
196242 | Phage phi 4795 | Siphoviridae	NA
172278 | Chilli leaf curl virus | NA	NA
185750 | Ageratum yellow vein virus-associated DNA beta | NA	NA
33773 | Olive latent virus 2 | Bromoviridae	NA
202252 | Human papillomavirus type 91 | Papillomaviridae	NA
161675 | Tamana bat virus | Flaviviridae	NA
193120 | Pea enation mosaic virus-2 | NA	NA
35281 | Paprika mild mottle virus | NA	NA
37116 | Human papillomavirus type 61 | Papillomaviridae	NA
31742 | Johnsongrass mosaic virus | Potyviridae	NA
263001 | Tomato leaf curl Java virus | NA	NA
222441 | Ageratum yellow vein Taiwan virus | NA	NA
31749 | Obuda pepper virus | NA	NA
12627 | Cowpea mottle virus | Tombusviridae	NA
143921 | Epinephelus tauvina nervous necrosis virus | Nodaviridae	NA
11830 | Murine osteosarcoma virus | Retroviridae	NA
198608 | Satellite of Trichomonas vaginalis T1 virus | NA	NA
46618 | Rhizoctonia solani virus | Partitiviridae	NA
53981 | Rotavirus A | Reoviridae	NA
11269 | Lake Victoria marburgvirus | Filoviridae	NA
202567 | Ageratum yellow vein China virus | NA	NA
134599 | Tomato rugose mosaic virus | NA	NA
90963 | Chlamydia phage PhiCPG1 | Microviridae	NA
10385 | Bovine herpesvirus 4 | Herpesviridae	NA
107571 | Trichomonas vaginalis virus II | Totiviridae	NA
129143 | Cherry necrotic rusty mottle virus | Flexiviridae	NA
11292 | Rabies virus | Rhabdoviridae	NA
11963 | Human spumaretrovirus | Retroviridae	NA
12154 | Turnip yellow mosaic virus | Tymoviridae	NA
10593 | Human papillomavirus type 45 | Papillomaviridae	NA
222474 | Squash leaf curl Yunnan virus | NA	NA
220618 | Cucumber Bulgarian virus | Tombusviridae	NA
10796 | Porcine parvovirus | Parvoviridae	NA
113194 | Orangutan hepadnavirus | Hepadnaviridae	NA
11212 | Human parainfluenza virus 2 | Paramyxoviridae	NA
42567 | Rotavirus A | Reoviridae	NA
12814 | Respiratory syncytial virus | Paramyxoviridae	0.060651
10599 | Human papillomavirus type 5b | Papillomaviridae	NA
12216 | Potato virus Y | Potyviridae	NA
186165 | Euprosterna elaeasa virus | NA	NA
186769 | Cryphonectria parasitica mitovirus 1-NB631 | Narnaviridae	NA
12151 | Eggplant mosaic virus | Tymoviridae	NA
107804 | Sorghum chlorotic spot virus | NA	NA
12136 | Cricket paralysis virus | Dicistroviridae	NA
10840 | Beet curly top virus | NA	NA
148879 | Banana mild mosaic virus | Flexiviridae	NA
225979 | Staphylococcus phage phiN315 | NA	NA
198589 | Beet western yellows ST9 associated virus | NA	NA
173976 | Cycas necrotic stunt virus | Comoviridae	NA
10620 | Human papillomavirus type 7 | Papillomaviridae	NA
107950 | Chayote mosaic tymovirus | Tymoviridae	NA
12295 | Tobacco rattle virus | NA	NA
10589 | Human papillomavirus type 41 | Papillomaviridae	NA
101764 | Aconitum latent virus | Flexiviridae	NA
125788 | Bombyx mori densovirus 5 | Parvoviridae	NA
64285 | Rio Bravo virus | Flaviviridae	NA
73036 | Rotavirus A | Reoviridae	NA
41678 | Turkey adenovirus 3 | Adenoviridae	NA
35245 | Cercopithecine herpesvirus 7 | Herpesviridae	NA
157018 | Scallion mosaic virus | Potyviridae	NA
10597 | Human papillomavirus type 57 | Papillomaviridae	NA
179237 | Sinorhizobium meliloti phage PBC5 | NA	NA
32625 | Mushroom bacilliform virus | Barnaviridae	NA
195056 | Rice yellow mottle virus satellite | NA	NA
131082 | Beet chlorosis virus | Luteoviridae	NA
270145 | Tomato leaf curl New Delhi virus | NA	NA
79691 | Human papillomavirus RTRX7 | Papillomaviridae	NA
29256 | Trichomonas vaginalis virus | Totiviridae	NA
10870 | Enterobacteria phage M13 | Inoviridae	NA
10627 | Bovine polyomavirus | Polyomaviridae	NA
37296 | Human herpesvirus 8 | Herpesviridae	NA
221035 | Tomato yellow leaf curl China virus-associated DNA beta | NA	NA
165803 | Cypovirus 1 | Reoviridae	NA
130760 | Influenza A virus | Orthomyxoviridae	NA
35269 | Woodchuck hepatitis B virus | Hepadnaviridae	NA
66797 | Bacteriophage SPBc2 | Siphoviridae	NA
194802 | Vibriophage VpV262 | Podoviridae	NA
31503 | Satellite maize white line mosaic virus | NA	NA
11599 | Hantaan virus | Bunyaviridae	NA
51354 | Maize chlorotic dwarf virus | Sequiviridae	NA
35287 | Rice tungro spherical virus | Sequiviridae	NA
92395 | Black queen cell virus | Dicistroviridae	NA
10827 | Potato yellow mosaic virus | NA	NA
35254 | Cryptophlebia leucotreta granulovirus | Baculoviridae	NA
130369 | Porcine adenovirus A | Adenoviridae	NA
192584 | Phthorimaea operculella granulovirus | Baculoviridae	NA
12177 | Clover yellow mosaic virus | Flexiviridae	NA
12049 | Soybean dwarf virus | Luteoviridae	NA
186812 | Okra leaf curl virus-associated sequences | NA	NA
165429 | Cypovirus 14 | Reoviridae	NA
92652 | Shrimp white spot syndrome virus | Nimaviridae	NA
10641 | Cauliflower mosaic virus | Caulimoviridae	NA
53182 | Feline foamy virus | Retroviridae	NA
222645 | Halovirus HF1 | NA	NA
36370 | Jembrana disease virus | Retroviridae	NA
169692 | Tomato leaf curl disease associated sequence | NA	NA
223524 | Vibrio cholerae phage VGJphi | Inoviridae	NA
11741 | Visna virus | Retroviridae	NA
12317 | Tobacco streak virus | Bromoviridae	NA
