# Supplementary material for: E-Predict: a computational strategy for species identification based on observed DNA microarray hybridization patterns
Source: Genome Biol. 2005 Aug 30;6(9):R78. doi: 10.1186/gb-2005-6-9-r78 (PMC1242213; doi:10.1186/gb-2005-6-9-r78)
Supplement: Additional data file 3 — A text file of E-Predict output for the SARS CoV example [file gb-2005-6-9-r78-S3.txt]

EPREDICT : 2005-01-29 15:41:41
 DATA SOURCE : Curator/Singles/MegaViroP1-256
 USER WEIGHTS : Curator/MV_72worst_medRaw500_badYdens
 ARRAY NORMALIZATION : Sum
 EMATRIX : 2004-07-22
 EMATRIX NORMALIZATION : Quadratic
 EMATRIX ENERGY FILTER : 30
 ITERATIONS : 2
 DISTANCE METRIC : Pearson Uncentered
 VECTOR LENGTH : All oligos
 OUTPUT : Sort by Distance, 10 families, 5 genomes/family, 10 oligos/genome
 ECLUSTER : Distances
 OUTFILE : /tmp/AU/Urisman_ExampleSARS_DataS4.txt


Array: MegaViroP1-256:2663:SARS_7
   Iteration: 1
      Family: Coronaviridae
         227859   SARS coronavirus                          s=0.415354      p=0.000001
            9626535_1099          Avian infectious bronchitis virus     Coronaviridae      65374      0.037231      0.239090
            9635572_255           Ovine astrovirus                      Astroviridae       65344      0.037214      0.122192
            9626535_1099_rc       Avian infectious bronchitis virus     Coronaviridae       5662      0.003225      0.239090
            15081544_766          Bovine coronavirus                    Coronaviridae       7846      0.004468      0.138718
            15081544_766_rc       Bovine coronavirus                    Coronaviridae       3845      0.002190      0.138718
            9635572_255_rc        Ovine astrovirus                      Astroviridae         586      0.000334      0.122192
      Family: Astroviridae
         219688   Mink astrovirus                           s=0.335302      p=0.000000
            9635572_255           Ovine astrovirus                      Astroviridae       65344      0.037214      0.133644
            9635576_275           Turkey astrovirus                     Astroviridae       65417      0.037256      0.077865
            20514394_269          Avian nephritis virus                 Astroviridae       13642      0.007769      0.062936
            9630726_269           Human astrovirus                      Astroviridae        3334      0.001899      0.054490
            21335364_350          Equine rhinitis B virus               Picornaviridae      1365      0.000777      0.085532
            16156223_349          Equine rhinovirus 3                   Picornaviridae      1027      0.000585      0.085532
            9635572_255_rc        Ovine astrovirus                      Astroviridae         586      0.000334      0.133644
            9635576_275_rc        Turkey astrovirus                     Astroviridae         173      0.000099      0.077865
            20514394_269_rc       Avian nephritis virus                 Astroviridae         161      0.000092      0.062936
            16156223_349_rc       Equine rhinovirus 3                   Picornaviridae       111      0.000063      0.085532
         70793    Turkey astrovirus                         s=0.217455      p=0.000000
            9635576_275           Turkey astrovirus                     Astroviridae       65417      0.037256      0.102469
            9635572_255           Ovine astrovirus                      Astroviridae       65344      0.037214      0.018178
            9626535_1099          Avian infectious bronchitis virus     Coronaviridae      65374      0.037231      0.008372
            20514394_269          Avian nephritis virus                 Astroviridae       13642      0.007769      0.007410
            9626535_1099_rc       Avian infectious bronchitis virus     Coronaviridae       5662      0.003225      0.008372
            9630726_269           Human astrovirus                      Astroviridae        3334      0.001899      0.011304
            21335364_350          Equine rhinitis B virus               Picornaviridae      1365      0.000777      0.016674
            9635576_275_rc        Turkey astrovirus                     Astroviridae         173      0.000099      0.102469
            16156223_349          Equine rhinovirus 3                   Picornaviridae      1027      0.000585      0.016674
            9635572_255_rc        Ovine astrovirus                      Astroviridae         586      0.000334      0.018178
         70794    Ovine astrovirus                          s=0.153207      p=0.000031
            9635572_255           Ovine astrovirus                      Astroviridae       65344      0.037214      0.076460
            9635576_275           Turkey astrovirus                     Astroviridae       65417      0.037256      0.014863
            20514394_269          Avian nephritis virus                 Astroviridae       13642      0.007769      0.014089
            9635572_255_rc        Ovine astrovirus                      Astroviridae         586      0.000334      0.076460
            9630726_269           Human astrovirus                      Astroviridae        3334      0.001899      0.010752
            9635572_204           Ovine astrovirus                      Astroviridae         293      0.000167      0.090700
            21335364_350          Equine rhinitis B virus               Picornaviridae      1365      0.000777      0.016198
            16156223_349          Equine rhinovirus 3                   Picornaviridae      1027      0.000585      0.016198
            9635572_149           Ovine astrovirus                      Astroviridae         198      0.000113      0.075721
            9635572_149_rc        Ovine astrovirus                      Astroviridae          84      0.000048      0.075721
         107033   Avian nephritis virus                     s=0.057325      p=0.000020
            20514394_269          Avian nephritis virus                 Astroviridae       13642      0.007769      0.096478
            9635572_255           Ovine astrovirus                      Astroviridae       65344      0.037214      0.016400
            20514394_263          Avian nephritis virus                 Astroviridae         393      0.000224      0.092849
            20514394_261          Avian nephritis virus                 Astroviridae         219      0.000125      0.098230
            20514394_269_rc       Avian nephritis virus                 Astroviridae         161      0.000092      0.096478
            20514394_152          Avian nephritis virus                 Astroviridae         139      0.000079      0.095955
            21335364_350          Equine rhinitis B virus               Picornaviridae      1365      0.000777      0.009497
            20514394_160_rc       Avian nephritis virus                 Astroviridae         149      0.000085      0.081095
            20514394_263_rc       Avian nephritis virus                 Astroviridae         120      0.000068      0.092849
            16156223_349          Equine rhinovirus 3                   Picornaviridae      1027      0.000585      0.009497
      Family: Picornaviridae
         47001    Equine rhinitis B virus                   s=0.048009      p=0.000054
            9635572_255           Ovine astrovirus                      Astroviridae       65344      0.037214      0.011662
            9635576_275           Turkey astrovirus                     Astroviridae       65417      0.037256      0.009680
            21335364_350          Equine rhinitis B virus               Picornaviridae      1365      0.000777      0.069203
            20514394_269          Avian nephritis virus                 Astroviridae       13642      0.007769      0.005868
            16156223_349          Equine rhinovirus 3                   Picornaviridae      1027      0.000585      0.061773
            9630726_269           Human astrovirus                      Astroviridae        3334      0.001899      0.010479
            21335364_23_rc        Equine rhinitis B virus               Picornaviridae       152      0.000087      0.075760
            21335364_93_rc        Equine rhinitis B virus               Picornaviridae       138      0.000079      0.052057
            9635572_255_rc        Ovine astrovirus                      Astroviridae         586      0.000334      0.011662
            16156223_349_rc       Equine rhinovirus 3                   Picornaviridae       111      0.000063      0.061773
         168014   Equine rhinovirus 3                       s=0.046797      p=0.000111
            9635572_255           Ovine astrovirus                      Astroviridae       65344      0.037214      0.011037
            9635576_275           Turkey astrovirus                     Astroviridae       65417      0.037256      0.009161
            21335364_350          Equine rhinitis B virus               Picornaviridae      1365      0.000777      0.056495
            20514394_269          Avian nephritis virus                 Astroviridae       13642      0.007769      0.005553
            16156223_349          Equine rhinovirus 3                   Picornaviridae      1027      0.000585      0.068682
            9630726_269           Human astrovirus                      Astroviridae        3334      0.001899      0.009918
            16156223_66_rc        Equine rhinovirus 3                   Picornaviridae       249      0.000142      0.049877
            21335364_23_rc        Equine rhinitis B virus               Picornaviridae       152      0.000087      0.055310
            16156223_349_rc       Equine rhinovirus 3                   Picornaviridae       111      0.000063      0.068682
            9635572_255_rc        Ovine astrovirus                      Astroviridae         586      0.000334      0.011037
      Family: Retroviridae
         11852    Simian type D virus 1                     s=0.034479      p=0.016202
            9627215_19_rc         Simian type D virus 1                 Retroviridae        4578      0.002607      0.096098
            9627215_19            Simian type D virus 1                 Retroviridae        2091      0.001191      0.096098
            9627215_16_rc         Simian type D virus 1                 Retroviridae        1841      0.001048      0.069132
            9627215_16            Simian type D virus 1                 Retroviridae        1806      0.001029      0.069132
            9627215_103_rc        Simian type D virus 1                 Retroviridae         579      0.000330      0.070827
            9632577_97_rc         Simian retrovirus 2                   Retroviridae        1351      0.000769      0.026611
            9627215_144_rc        Simian type D virus 1                 Retroviridae         639      0.000364      0.053540
            9627215_144           Simian type D virus 1                 Retroviridae         442      0.000252      0.053540
            9627215_224_rc        Simian type D virus 1                 Retroviridae         427      0.000243      0.054342
            9790321_64            Simian retrovirus 2                   Retroviridae        1340      0.000763      0.013243
         39068    Mason-Pfizer monkey virus                 s=0.020127      p=0.053926
            9632577_97_rc         Simian retrovirus 2                   Retroviridae        1351      0.000769      0.057341
            9790321_64            Simian retrovirus 2                   Retroviridae        1340      0.000763      0.040301
            9790321_64_rc         Simian retrovirus 2                   Retroviridae        1109      0.000632      0.040301
            9627215_16_rc         Simian type D virus 1                 Retroviridae        1841      0.001048      0.022505
            9627215_16            Simian type D virus 1                 Retroviridae        1806      0.001029      0.022505
            9627215_19_rc         Simian type D virus 1                 Retroviridae        4578      0.002607      0.006582
            9632577_131_rc        Simian retrovirus 2                   Retroviridae         906      0.000516      0.030530
            9790321_131_rc        Simian retrovirus 2                   Retroviridae         869      0.000495      0.029997
            9627210_89_rc         Mason-Pfizer monkey virus             Retroviridae        1096      0.000624      0.023366
            9790321_97            Simian retrovirus 2                   Retroviridae         403      0.000230      0.057341
      Family: Herpesviridae
         10298    Human herpesvirus 1                       s=0.016198      p=0.219400
            9635576_275           Turkey astrovirus                     Astroviridae       65417      0.037256      0.001148
            9629378_4861          Human herpesvirus 1                   Herpesviridae       1543      0.000879      0.019798
            9629378_4860          Human herpesvirus 1                   Herpesviridae       1133      0.000645      0.020550
            9629378_3819_P70      Human herpesvirus 1                   Herpesviridae        750      0.000427      0.020550
            9629378_194           Human herpesvirus 1                   Herpesviridae        446      0.000254      0.020550
            9629378_193           Human herpesvirus 1                   Herpesviridae        393      0.000224      0.019798
            9629378_2599          Human herpesvirus 1                   Herpesviridae        435      0.000248      0.016106
            9629378_178_P70_rc    Human herpesvirus 1                   Herpesviridae        326      0.000186      0.018157
            9628002_1474          Equid herpesvirus 2                   Herpesviridae       1111      0.000633      0.004957
            9629378_2600_rc       Human herpesvirus 1                   Herpesviridae        296      0.000169      0.017919
         10359    Human herpesvirus 5                       s=0.015819      p=0.265320
            9625671_4716_rc       Human herpesvirus 5                   Herpesviridae       3675      0.002093      0.004685
            9625671_3138          Human herpesvirus 5                   Herpesviridae       1357      0.000773      0.004744
            HCMVUL57_180          Human herpesvirus 5                   Herpesviridae       1082      0.000616      0.005094
            HCMVUL95_185          Human herpesvirus 5                   Herpesviridae        896      0.000510      0.005059
            9625671_3138_rc       Human herpesvirus 5                   Herpesviridae        751      0.000428      0.004744
            HCMVUL87_169          Human herpesvirus 5                   Herpesviridae        519      0.000296      0.005548
            HCMVUS20_68           Human herpesvirus 5                   Herpesviridae        619      0.000353      0.004610
            9625671_3137          Human herpesvirus 5                   Herpesviridae        558      0.000318      0.004922
            HCMVUL129_254         Human herpesvirus 5                   Herpesviridae        665      0.000379      0.004072
            HCMVUS16_105          Human herpesvirus 5                   Herpesviridae        485      0.000276      0.005421
      Family: NA
         208177   Tomato leaf curl Vietnam virus            s=0.014191      p=0.233549
            22123909_93           Tomato geminivirus                    Geminiviridae       1892      0.001078      0.011039
            9632989_93            Pepper leaf curl virus                Geminiviridae       1443      0.000822      0.011165
            9632881_99            Tomato yellow leaf curl Thailand vir  Geminiviridae       1048      0.000597      0.011140
            21218477_93           Tomato leaf curl Taiwan virus         Geminiviridae        485      0.000276      0.009422
            21426900_58_rc        Tomato yellow leaf curl virus         Geminiviridae        306      0.000174      0.010691
            20806029_88           Dicliptera yellow mottle virus        Geminiviridae       1047      0.000596      0.003030
            9845214_71            Cotton leaf curl Gezira virus         Geminiviridae        566      0.000322      0.005604
            21218470_93           Tomato leaf curl Karnataka virus      Geminiviridae        413      0.000235      0.007005
            9845214_71_rc         Cotton leaf curl Gezira virus         Geminiviridae        418      0.000238      0.005604
            19073908_69           Bhendi yellow vein mosaic virus       Geminiviridae        307      0.000175      0.007146
         85752    Tomato yellow leaf curl Thailand virus    s=0.014027      p=0.144635
            22123909_93           Tomato geminivirus                    Geminiviridae       1892      0.001078      0.013160
            9632989_93            Pepper leaf curl virus                Geminiviridae       1443      0.000822      0.012199
            9632881_99            Tomato yellow leaf curl Thailand vir  Geminiviridae       1048      0.000597      0.013260
            21218477_93           Tomato leaf curl Taiwan virus         Geminiviridae        485      0.000276      0.010770
            20806029_88           Dicliptera yellow mottle virus        Geminiviridae       1047      0.000596      0.004731
            9632881_75            Tomato yellow leaf curl Thailand vir  Geminiviridae        236      0.000134      0.014365
            21218470_93           Tomato leaf curl Karnataka virus      Geminiviridae        413      0.000235      0.008022
            9845214_71            Cotton leaf curl Gezira virus         Geminiviridae        566      0.000322      0.005595
            21218470_68           Tomato leaf curl Karnataka virus      Geminiviridae        445      0.000253      0.006338
            20564201_88           Tomato golden mottle geminivirus      Geminiviridae        397      0.000226      0.006443
         223334   Tobacco leaf curl Kochi virus             s=0.013794      p=0.183676
            22123909_93           Tomato geminivirus                    Geminiviridae       1892      0.001078      0.008213
            9632989_93            Pepper leaf curl virus                Geminiviridae       1443      0.000822      0.009186
            9632881_99            Tomato yellow leaf curl Thailand vir  Geminiviridae       1048      0.000597      0.008759
            20806029_88           Dicliptera yellow mottle virus        Geminiviridae       1047      0.000596      0.007294
            20153400_74           Honeysuckle yellow vein mosaic virus  Geminiviridae        346      0.000197      0.015365
            20153400_74_rc        Honeysuckle yellow vein mosaic virus  Geminiviridae        346      0.000197      0.015365
            21218477_93           Tomato leaf curl Taiwan virus         Geminiviridae        485      0.000276      0.007314
            21218477_68_rc        Tomato leaf curl Taiwan virus         Geminiviridae        326      0.000186      0.009254
            21218470_93           Tomato leaf curl Karnataka virus      Geminiviridae        413      0.000235      0.007033
            20564201_88           Tomato golden mottle geminivirus      Geminiviridae        397      0.000226      0.006411
         32610    Tomato geminivirus                        s=0.013522      p=0.147259
            22123909_93           Tomato geminivirus                    Geminiviridae       1892      0.001078      0.013156
            9632989_93            Pepper leaf curl virus                Geminiviridae       1443      0.000822      0.012196
            9632881_99            Tomato yellow leaf curl Thailand vir  Geminiviridae       1048      0.000597      0.013256
            21218477_93           Tomato leaf curl Taiwan virus         Geminiviridae        485      0.000276      0.010767
            20806029_88           Dicliptera yellow mottle virus        Geminiviridae       1047      0.000596      0.004730
            21218470_93           Tomato leaf curl Karnataka virus      Geminiviridae        413      0.000235      0.007863
            9845214_71            Cotton leaf curl Gezira virus         Geminiviridae        566      0.000322      0.005415
            9632881_75            Tomato yellow leaf curl Thailand vir  Geminiviridae        236      0.000134      0.011979
            21218470_68           Tomato leaf curl Karnataka virus      Geminiviridae        445      0.000253      0.006336
            20564201_88           Tomato golden mottle geminivirus      Geminiviridae        397      0.000226      0.006441
         83839    Pepper leaf curl virus                    s=0.013412      p=0.148030
            22123909_93           Tomato geminivirus                    Geminiviridae       1892      0.001078      0.012227
            9632989_93            Pepper leaf curl virus                Geminiviridae       1443      0.000822      0.012929
            9632881_99            Tomato yellow leaf curl Thailand vir  Geminiviridae       1048      0.000597      0.011315
            21218477_93           Tomato leaf curl Taiwan virus         Geminiviridae        485      0.000276      0.011200
            20806029_88           Dicliptera yellow mottle virus        Geminiviridae       1047      0.000596      0.004605
            21218470_93           Tomato leaf curl Karnataka virus      Geminiviridae        413      0.000235      0.008992
            21218470_68           Tomato leaf curl Karnataka virus      Geminiviridae        445      0.000253      0.006529
            20564201_88           Tomato golden mottle geminivirus      Geminiviridae        397      0.000226      0.006270
            18249855_93           Soybean crinkle leaf virus            Geminiviridae        391      0.000223      0.006270
            14647158_93           Ageratum yellow vein virus            Geminiviridae        254      0.000145      0.009364
      Family: Adenoviridae
         130369   Porcine adenovirus A                      s=0.013409      p=0.154127
            9632275_868_rc        Porcine adenovirus A                  Adenoviridae        1927      0.001097      0.033084
            9632275_868           Porcine adenovirus A                  Adenoviridae         803      0.000457      0.033084
            9632275_270_rc        Porcine adenovirus A                  Adenoviridae         701      0.000399      0.036944
            9632275_270           Porcine adenovirus A                  Adenoviridae         482      0.000275      0.036944
            9632275_837_rc        Porcine adenovirus A                  Adenoviridae         454      0.000259      0.035255
            9632407_785_rc        Human adenovirus D                    Adenoviridae         671      0.000382      0.019597
            21407997_816          Human adenovirus B                    Adenoviridae         639      0.000364      0.014170
            9632407_786           Human adenovirus D                    Adenoviridae         569      0.000324      0.013096
            9626158_830_rc        Human adenovirus C                    Adenoviridae         904      0.000515      0.006733
            9632407_774_rc        Human adenovirus D                    Adenoviridae         391      0.000223      0.015484
      Family: Parvoviridae
         10804    Adeno-associated virus 2                  s=0.012984      p=0.175659
            9626146_57            Adeno-associated virus 2              Parvoviridae        1996      0.001137      0.031796
            9626146_117           Adeno-associated virus 2              Parvoviridae         665      0.000379      0.036690
            9628918_57            Adeno-associated virus 3              Parvoviridae        1381      0.000786      0.016519
            9626146_123_rc        Adeno-associated virus 2              Parvoviridae         706      0.000402      0.030051
            9629894_57            Adeno-associated virus 6              Parvoviridae         829      0.000472      0.017380
            9626146_123           Adeno-associated virus 2              Parvoviridae         412      0.000235      0.030051
            9629897_57            Adeno-associated virus 3B             Parvoviridae         589      0.000335      0.016391
            9629641_124_rc        Adeno-associated virus 4              Parvoviridae         514      0.000293      0.015227
            9626146_57_rc         Adeno-associated virus 2              Parvoviridae         184      0.000105      0.031796
            9628918_122_rc        Adeno-associated virus 3              Parvoviridae         244      0.000139      0.022360
      Family: Paramyxoviridae
         11216    Human parainfluenza virus 3               s=0.011972      p=0.023403
            10937870_425          Human parainfluenza virus 3           Paramyxoviridae     5004      0.002850      0.049053
            10937870_394          Human parainfluenza virus 3           Paramyxoviridae      560      0.000319      0.054493
            10937870_410          Human parainfluenza virus 3           Paramyxoviridae      291      0.000166      0.048104
            10937870_403_rc       Human parainfluenza virus 3           Paramyxoviridae      262      0.000149      0.046853
            10937870_410_rc       Human parainfluenza virus 3           Paramyxoviridae      176      0.000100      0.048104
            10937870_437          Human parainfluenza virus 3           Paramyxoviridae      134      0.000076      0.060572
            10937870_439_rc       Human parainfluenza virus 3           Paramyxoviridae      143      0.000081      0.050871
            10937870_425_rc       Human parainfluenza virus 3           Paramyxoviridae      130      0.000074      0.049053
            10937870_394_rc       Human parainfluenza virus 3           Paramyxoviridae      114      0.000065      0.054493
            10937870_439          Human parainfluenza virus 3           Paramyxoviridae      110      0.000063      0.050871
      Family: Siphoviridae
         173824   Methanothermobacter wolfeii prophage psi  s=0.011749      p=0.129825
            9630525_748           Methanobacterium phage psiM2          Siphoviridae        2211      0.001259      0.081075
            9630525_845           Methanobacterium phage psiM2          Siphoviridae        1058      0.000603      0.072339
            11863084_663_rc       Methanothermobacter wolfeii prophage  Siphoviridae         884      0.000503      0.068748
            9630525_845_rc        Methanobacterium phage psiM2          Siphoviridae         817      0.000465      0.072339
            11863084_1100         Methanothermobacter wolfeii prophage  Siphoviridae         360      0.000205      0.069142
            9630525_748_rc        Methanobacterium phage psiM2          Siphoviridae         170      0.000097      0.081075
            11863084_1100_rc      Methanothermobacter wolfeii prophage  Siphoviridae         130      0.000074      0.069142
            11863084_663          Methanothermobacter wolfeii prophage  Siphoviridae         124      0.000071      0.068748
            11863084_1096         Methanothermobacter wolfeii prophage  Siphoviridae         129      0.000073      0.064865
            11863084_1098         Methanothermobacter wolfeii prophage  Siphoviridae         108      0.000062      0.072339
      Family: Flaviviridae
         11089    Yellow fever virus                        s=0.011553      p=0.115912
            9627244_51            Yellow fever virus                    Flaviviridae        2711      0.001544      0.081298
            9627244_363           Yellow fever virus                    Flaviviridae         855      0.000487      0.082636
            9627244_360           Yellow fever virus                    Flaviviridae         246      0.000140      0.072796
            9627244_347_rc        Yellow fever virus                    Flaviviridae         251      0.000143      0.067839
            9627244_360_rc        Yellow fever virus                    Flaviviridae         214      0.000122      0.072796
            20178606_45           Apoi virus                            Flaviviridae        1000      0.000570      0.013414
            9627244_51_rc         Yellow fever virus                    Flaviviridae         141      0.000080      0.081298
            9627244_403_rc        Yellow fever virus                    Flaviviridae         109      0.000062      0.074913
            9627244_363_rc        Yellow fever virus                    Flaviviridae          86      0.000049      0.082636
            12084822_360          Dengue virus type 4                   Flaviviridae         675      0.000384      0.008935

   Iteration: 2
      Family: Retroviridae
         11852    Simian type D virus 1                     s=0.053705      p=0.007108
            9627215_19_rc         Simian type D virus 1                 Retroviridae        4578      0.003053      0.096098
            9627215_19            Simian type D virus 1                 Retroviridae        2091      0.001395      0.096098
            9627215_16_rc         Simian type D virus 1                 Retroviridae        1841      0.001228      0.069132
            9627215_16            Simian type D virus 1                 Retroviridae        1806      0.001204      0.069132
            9627215_103_rc        Simian type D virus 1                 Retroviridae         579      0.000386      0.070827
            9632577_97_rc         Simian retrovirus 2                   Retroviridae        1351      0.000901      0.026611
            9627215_144_rc        Simian type D virus 1                 Retroviridae         639      0.000426      0.053540
            9627215_144           Simian type D virus 1                 Retroviridae         442      0.000295      0.053540
            9627215_224_rc        Simian type D virus 1                 Retroviridae         427      0.000285      0.054342
            9790321_64            Simian retrovirus 2                   Retroviridae        1340      0.000894      0.013243
         39068    Mason-Pfizer monkey virus                 s=0.031347      p=0.026931
            9632577_97_rc         Simian retrovirus 2                   Retroviridae        1351      0.000901      0.057341
            9790321_64            Simian retrovirus 2                   Retroviridae        1340      0.000894      0.040301
            9790321_64_rc         Simian retrovirus 2                   Retroviridae        1109      0.000740      0.040301
            9627215_16_rc         Simian type D virus 1                 Retroviridae        1841      0.001228      0.022505
            9627215_16            Simian type D virus 1                 Retroviridae        1806      0.001204      0.022505
            9627215_19_rc         Simian type D virus 1                 Retroviridae        4578      0.003053      0.006582
            9632577_131_rc        Simian retrovirus 2                   Retroviridae         906      0.000604      0.030530
            9790321_131_rc        Simian retrovirus 2                   Retroviridae         869      0.000580      0.029997
            9627210_89_rc         Mason-Pfizer monkey virus             Retroviridae        1096      0.000731      0.023366
            9790321_97            Simian retrovirus 2                   Retroviridae         403      0.000269      0.057341
      Family: Herpesviridae
         10359    Human herpesvirus 5                       s=0.024634      p=0.167435
            9625671_4716_rc       Human herpesvirus 5                   Herpesviridae       3675      0.002451      0.004685
            9625671_3138          Human herpesvirus 5                   Herpesviridae       1357      0.000905      0.004744
            HCMVUL57_180          Human herpesvirus 5                   Herpesviridae       1082      0.000722      0.005094
            HCMVUL95_185          Human herpesvirus 5                   Herpesviridae        896      0.000598      0.005059
            9625671_3138_rc       Human herpesvirus 5                   Herpesviridae        751      0.000501      0.004744
            HCMVUL87_169          Human herpesvirus 5                   Herpesviridae        519      0.000346      0.005548
            HCMVUS20_68           Human herpesvirus 5                   Herpesviridae        619      0.000413      0.004610
            9625671_3137          Human herpesvirus 5                   Herpesviridae        558      0.000372      0.004922
            HCMVUL129_254         Human herpesvirus 5                   Herpesviridae        665      0.000444      0.004072
            HCMVUS16_105          Human herpesvirus 5                   Herpesviridae        485      0.000323      0.00542us B                    Picornaviridae      1141      0.000761      0.019131
            9629176_21            Human rhinovirus 16                   Picornaviridae      3297      0.002199      0.005246
            9629176_21_rc         Human rhinovirus 16                   Picornaviridae      2893      0.001929      0.005246
            9626735_257           Human rhinovirus B                    Picornaviridae       515      0.000343      0.019989
            9626735_22            Human rhinovirus B                    Picornaviridae       327      0.000218      0.019391
            9626735_66_rc         Human rhinovirus B                    Picornaviridae       265      0.000177      0.021527
            9626735_8_rc          Human rhinovirus B                    Picornaviridae       258      0.000172      0.020065
            9626735_18            Human rhinovirus B                    Picornaviridae       221      0.000147      0.022396
            9626735_43            Human rhinovirus B                    Picornaviridae       236      0.000157      0.019689
      Family: NA
         208177   Tomato leaf curl Vietnam virus            s=0.022090      p=0.149573
            22123909_93           Tomato geminivirus                    Geminiviridae       1892      0.001262      0.011039
            9632989_93            Pepper leaf curl virus                Geminiviridae       1443      0.000962      0.011165
            9632881_99            Tomato yellow leaf curl Thailand vir  Geminiviridae       1048      0.000699      0.011140
            21218477_93           Tomato leaf curl Taiwan virus         Geminiviridae        485      0.000323      0.009422
            21426900_58_rc        Tomato yellow leaf curl virus         Geminiviridae        306      0.000204      0.010691
            20806029_88           Dicliptera yellow mottle virus        Geminiviridae       1047      0.000698      0.003030
            9845214_71            Cotton leaf curl Gezira virus         Geminiviridae        566      0.000377      0.005604
            21218470_93           Tomato leaf curl Karnataka virus      Geminiviridae        413      0.000275      0.007005
            9845214_71_rc         Cotton leaf curl Gezira virus         Geminiviridae        418      0.000279      0.005604
            19073908_69           Bhendi yellow vein mosaic virus       Geminiviridae        307      0.000205      0.007146
         85752    Tomato yellow leaf curl Thailand virus    s=0.021844      p=0.080110
            22123909_93           Tomato geminivirus                    Geminiviridae       1892      0.001262      0.013160
            9632989_93            Pepper leaf curl virus                Geminiviridae       1443      0.000962      0.012199
            9632881_99            Tomato yellow leaf curl Thailand vir  Geminiviridae       1048      0.000699      0.013260
            21218477_93           Tomato leaf curl Taiwan virus         Geminiviridae        485      0.000323      0.010770
            20806029_88           Dicliptera yellow mottle virus        Geminiviridae       1047      0.000698      0.004731
            9632881_75            Tomato yellow leaf curl Thailand vir  Geminiviridae        236      0.000157      0.014365
            21218470_93           Tomato leaf curl Karnataka virus      Geminiviridae        413      0.000275      0.008022
            9845214_71            Cotton leaf curl Gezira virus         Geminiviridae        566      0.000377      0.005595
            21218470_68           Tomato leaf curl Karnataka virus      Geminiviridae        445      0.000297      0.006338
            20564201_88           Tomato golden mottle geminivirus      Geminiviridae        397      0.000265      0.006443
         223334   Tobacco leaf curl Kochi virus             s=0.021475      p=0.108648
            22123909_93           Tomato geminivirus                    Geminiviridae       1892      0.001262      0.008213
            9632989_93            Pepper leaf curl virus                Geminiviridae       1443      0.000962      0.009186
            9632881_99            Tomato yellow leaf curl Thailand vir  Geminiviridae       1048      0.000699      0.008759
            20806029_88           Dicliptera yellow mottle virus        Geminiviridae       1047      0.000698      0.007294
            20153400_74           Honeysuckle yellow vein mosaic virus  Geminiviridae        346      0.000231      0.015365
            20153400_74_rc        Honeysuckle yellow vein mosaic virus  Geminiviridae        346      0.000231      0.015365
            21218477_93           Tomato leaf curl Taiwan virus         Geminiviridae        485      0.000323      0.007314
            21218477_68_rc        Tomato leaf curl Taiwan virus         Geminiviridae        326      0.000217      0.009254
            21218470_93           Tomato leaf curl Karnataka virus      Geminiviridae        413      0.000275      0.007033
            20564201_88           Tomato golden mottle geminivirus      Geminiviridae        397      0.000265      0.006411
         32610    Tomato geminivirus                        s=0.021055      p=0.081960
            22123909_93           Tomato geminivirus                    Geminiviridae       1892      0.001262      0.013156
            9632989_93            Pepper leaf curl virus                Geminiviridae       1443      0.000962      0.012196
            9632881_99            Tomato yellow leaf curl Thailand vir  Geminiviridae       1048      0.000699      0.013256
            21218477_93           Tomato leaf curl Taiwan virus         Geminiviridae        485      0.000323      0.010767
            20806029_88           Dicliptera yellow mottle virus        Geminiviridae       1047      0.000698      0.004730
            21218470_93           Tomato leaf curl Karnataka virus      Geminiviridae        413      0.000275      0.007863
            9845214_71            Cotton leaf curl Gezira virus         Geminiviridae        566      0.000377      0.005415
            21218470_68           Tomato leaf curl Karnataka virus      Geminiviridae        445      0.000297      0.006336
            9632881_75            Tomato yellow leaf curl Thailand vir  Geminiviridae        236      0.000157      0.011979
            20564201_88           Tomato golden mottle geminivirus      Geminiviridae        397      0.000265      0.006441
         83839    Pepper leaf curl virus                    s=0.020882      p=0.082562
            22123909_93           Tomato geminivirus                    Geminiviridae       1892      0.001262      0.012227
            9632989_93            Pepper leaf curl virus                Geminiviridae       1443      0.000962      0.012929
            9632881_99            Tomato yellow leaf curl Thailand vir  Geminiviridae       1048      0.000699      0.011315
            21218477_93           Tomato leaf curl Taiwan virus         Geminiviridae        485      0.000323      0.011200
            20806029_88           Dicliptera yellow mottle virus        Geminiviridae       1047      0.000698      0.004605
            21218470_93           Tomato leaf curl Karnataka virus      Geminiviridae        413      0.000275      0.008992
            21218470_68           Tomato leaf curl Karnataka virus      Geminiviridae        445      0.000297      0.006529
            20564201_88           Tomato golden mottle geminivirus      Geminiviridae        397      0.000265      0.006270
            18249855_93           Soybean crinkle leaf virus            Geminiviridae        391      0.000261      0.006270
            14647158_93           Ageratum yellow vein virus            Geminiviridae        254      0.000169      0.009364
      Family: Adenoviridae
         130369   Porcine adenovirus A                      s=0.020878      p=0.087437
            9632275_868_rc        Porcine adenovirus A                  Adenoviridae        1927      0.001285      0.033084
            9632275_868           Porcine adenovirus A                  Adenoviridae         803      0.000536      0.033084
            9632275_270_rc        Porcine adenovirus A                  Adenoviridae         701      0.000468      0.036944
            9632275_270           Porcine adenovirus A                  Adenoviridae         482      0.000321      0.036944
            9632275_837_rc        Porcine adenovirus A                  Adenoviridae         454      0.000303      0.035255
            9632407_785_rc        Human adenovirus D                    Adenoviridae         671      0.000448      0.019597
            21407997_816          Human adenovirus B                    Adenoviridae         639      0.000426      0.014170
            9632407_786           Human adenovirus D                    Adenoviridae         569      0.000379      0.013096
            9626158_830_rc        Human adenovirus C                    Adenoviridae         904      0.000603      0.006733
            9632407_774_rc        Human adenovirus D                    Adenoviridae         391      0.000261      0.015484
      Family: Parvoviridae
         10804    Adeno-associated virus 2                  s=0.020220      p=0.104180
            9626146_57            Adeno-associated virus 2              Parvoviridae        1996      0.001331      0.031796
            9626146_117           Adeno-associated virus 2              Parvoviridae         665      0.000444      0.036690
            9628918_57            Adeno-associated virus 3              Parvoviridae        1381      0.000921      0.016519
            9626146_123_rc        Adeno-associated virus 2              Parvoviridae         706      0.000471      0.030051
            9629894_57            Adeno-associated virus 6              Parvoviridae         829      0.000553      0.017380
            9626146_123           Adeno-associated virus 2              Parvoviridae         412      0.000275      0.030051
            9629897_57            Adeno-associated virus 3B             Parvoviridae         589      0.000393      0.016391
            9629641_124_rc        Adeno-associated virus 4              Parvoviridae         514      0.000343      0.015227
            9626146_57_rc         Adeno-associated virus 2              Parvoviridae         184      0.000123      0.031796
            9628918_122_rc        Adeno-associated virus 3              Parvoviridae         244      0.000163      0.022360
      Family: Paramyxoviridae
         11216    Human parainfluenza virus 3               s=0.018642      p=0.008479
            10937870_425          Human parainfluenza virus 3           Paramyxoviridae     5004      0.003337      0.049053
            10937870_394          Human parainfluenza virus 3           Paramyxoviridae      560      0.000373      0.054493
            10937870_410          Human parainfluenza virus 3           Paramyxoviridae      291      0.000194      0.048104
            10937870_403_rc       Human parainfluenza virus 3           Paramyxoviridae      262      0.000175      0.046853
            10937870_410_rc       Human parainfluenza virus 3           Paramyxoviridae      176      0.000117      0.048104
            10937870_437          Human parainfluenza virus 3           Paramyxoviridae      134      0.000089      0.060572
            10937870_439_rc       Human parainfluenza virus 3           Paramyxoviridae      143      0.000095      0.050871
            10937870_425_rc       Human parainfluenza virus 3           Paramyxoviridae      130      0.000087      0.049053
            10937870_394_rc       Human parainfluenza virus 3           Paramyxoviridae      114      0.000076      0.054493
            10937870_439          Human parainfluenza virus 3           Paramyxoviridae      110      0.000073      0.050871
      Family: Siphoviridae
         173824   Methanothermobacter wolfeii prophage psi  s=0.018312      p=0.073963
            9630525_748           Methanobacterium phage psiM2          Siphoviridae        2211      0.001475      0.081075
            9630525_845           Methanobacterium phage psiM2          Siphoviridae        1058      0.000706      0.072339
            11863084_663_rc       Methanothermobacter wolfeii prophage  Siphoviridae         884      0.000590      0.068748
            9630525_845_rc        Methanobacterium phage psiM2          Siphoviridae         817      0.000545      0.072339
            11863084_1100         Methanothermobacter wolfeii prophage  Siphoviridae         360      0.000240      0.069142
            9630525_748_rc        Methanobacterium phage psiM2          Siphoviridae         170      0.000113      0.081075
            11863084_1100_rc      Methanothermobacter wolfeii prophage  Siphoviridae         130      0.000087      0.069142
            11863084_663          Methanothermobacter wolfeii prophage  Siphoviridae         124      0.000083      0.068748
            11863084_1096         Methanothermobacter wolfeii prophage  Siphoviridae         129      0.000086      0.064865
            11863084_1098         Methanothermobacter wolfeii prophage  Siphoviridae         108      0.000072      0.072339
      Family: Flaviviridae
         11089    Yellow fever virus                        s=0.017989      p=0.066509
            9627244_51            Yellow fever virus                    Flaviviridae        2711      0.001808      0.081298
            9627244_363           Yellow fever virus                    Flaviviridae         855      0.000570      0.082636
            9627244_360           Yellow fever virus                    Flaviviridae         246      0.000164      0.072796
            9627244_347_rc        Yellow fever virus                    Flaviviridae         251      0.000167      0.067839
            9627244_360_rc        Yellow fever virus                    Flaviviridae         214      0.000143      0.072796
            20178606_45           Apoi virus                            Flaviviridae        1000      0.000667      0.013414
            9627244_51_rc         Yellow fever virus                    Flaviviridae         141      0.000094      0.081298
            9627244_403_rc        Yellow fever virus                    Flaviviridae         109      0.000073      0.074913
            9627244_363_rc        Yellow fever virus                    Flaviviridae          86      0.000057      0.082636
            12084822_360          Dengue virus type 4                   Flaviviridae         675      0.000450      0.008935
      Family: Hepadnaviridae
         113194   Orangutan hepadnavirus                    s=0.017598      p=0.103994
            9634216_16            Orangutan hepadnavirus                Hepadnaviridae      1385      0.000924      0.029097
            9630370_29            Woolly monkey hepatitis B Virus       Hepadnaviridae      1818      0.001212      0.014113
            21326584_14_rc        Hepatitis B virus                     Hepadnaviridae       994      0.000663      0.023573
            21326584_16           Hepatitis B virus                     Hepadnaviridae       960      0.000640      0.024385
            21326584_14           Hepatitis B virus                     Hepadnaviridae       727      0.000485      0.023573
            9634216_16_rc         Orangutan hepadnavirus                Hepadnaviridae       331      0.000221      0.029097
            9630370_16            Woolly monkey hepatitis B Virus       Hepadnaviridae       462      0.000308      0.017055
            9634216_11_rc         Orangutan hepadnavirus                Hepadnaviridae       227      0.000151      0.033380
            21326584_16_rc        Hepatitis B virus                     Hepadnaviridae       280      0.000187      0.024385
            9634216_11            Orangutan hepadnavirus                Hepadnaviridae       186      0.000124      0.033380
         10407    Hepatitis B virus                         s=0.016734      p=0.109116
            9634216_16            Orangutan hepadnavirus                Hepadnaviridae      1385      0.000924      0.023038
            21326584_14_rc        Hepatitis B virus                     Hepadnaviridae       994      0.000663      0.029656
            21326584_16           Hepatitis B virus                     Hepadnaviridae       960      0.000640      0.026141
            21326584_14           Hepatitis B virus                     Hepadnaviridae       727      0.000485      0.029656
            9630370_29            Woolly monkey hepatitis B Virus       Hepadnaviridae      1818      0.001212      0.010560
            21326584_25_rc        Hepatitis B virus                     Hepadnaviridae       328      0.000219      0.029656
            9634216_16_rc         Orangutan hepadnavirus                Hepadnaviridae       331      0.000221      0.023038
            21326584_16_rc        Hepatitis B virus                     Hepadnaviridae       280      0.000187      0.026141
            21326584_25           Hepatitis B virus                     Hepadnaviridae       218      0.000145      0.029656
            21326584_75           Hepatitis B virus                     Hepadnaviridae       218      0.000145      0.029548
         68416    Woolly monkey hepatitis B Virus           s=0.016537      p=0.105365
            9630370_29            Woolly monkey hepatitis B Virus       Hepadnaviridae      1818      0.001212      0.037593
            9634216_16            Orangutan hepadnavirus                Hepadnaviridae      1385      0.000924      0.019617
            9630370_16            Woolly monkey hepatitis B Virus       Hepadnaviridae       462      0.000308      0.034987
            21326584_16           Hepatitis B virus                     Hepadnaviridae       960      0.000640      0.015430
            9630370_25_rc         Woolly monkey hepatitis B Virus       Hepadnaviridae       289      0.000193      0.039359
            21326584_14_rc        Hepatitis B virus                     Hepadnaviridae       994      0.000663      0.011206
            21326584_14           Hepatitis B virus                     Hepadnaviridae       727      0.000485      0.011206
            9634216_16_rc         Orangutan hepadnavirus                Hepadnaviridae       331      0.000221      0.019617
            9628827_24_rc         Arctic ground squirrel hepatitis B v  Hepadnaviridae       315      0.000210      0.016292
            9634216_75            Orangutan hepadnavirus                Hepadnaviridae       161      0.000107      0.031765
      Family: Tymoviridae
         103722   Grapevine fleck virus                     s=0.015212      p=0.132973
            18138525_214_rc       Grapevine fleck virus                 Tymoviridae         1207      0.000805      0.079828
            18138525_201_rc       Grapevine fleck virus                 Tymoviridae          882      0.000588      0.077843
            18138525_207_rc       Grapevine fleck virus                 Tymoviridae          708      0.000472      0.069904
            18138525_221_rc       Grapevine fleck virus                 Tymoviridae          411      0.000274      0.073054
            18138525_221          Grapevine fleck virus                 Tymoviridae          362      0.000241      0.073054
            18138525_201          Grapevine fleck virus                 Tymoviridae          227      0.000151      0.077843
            18138525_146          Grapevine fleck virus                 Tymoviridae          211      0.000141      0.081973
            18138525_207          Grapevine fleck virus                 Tymoviridae          123      0.000082      0.069904
            18138525_214          Grapevine fleck virus                 Tymoviridae           87      0.000058      0.079828
            18138525_146_rc       Grapevine fleck virus                 Tymoviridae           76      0.000051      0.081973


ECLUSTER ITERATION 1
GENOME	MegaViroP1-256:2663:SARS_7
12228 | Tobacco vein mottling virus | Potyviridae	0.004995
120086 | Bacteriophage phi-8 | Cystoviridae	NA
162145 | Turkey rhinotracheitis virus | Paramyxoviridae	0.003258
151043 | Tulare apple mosaic virus | Bromoviridae	0.002708
192452 | Cocksfoot streak virus | Potyviridae	0.001485
223334 | Tobacco leaf curl Kochi virus | NA	0.013794
12702 | Human astrovirus | Astroviridae	0.044928
70600 | Epiphyas postvittana nucleopolyhedrovirus | Baculoviridae	0.002261
196375 | Beet black scorch virus | Tombusviridae	NA
83201 | Vibrio cholerae filamentous bacteriophage fs-2 | Inoviridae	0.002282
12139 | Southern bean mosaic virus | NA	0.005296
37115 | Human papillomavirus type 59 | Papillomaviridae	0.003315
12465 | Barley yellow mosaic virus | Potyviridae	0.003806
10273 | Myxoma virus | Poxviridae	0.001588
31537 | Lactococcus phage c2 | Siphoviridae	0.001847
97081 | Bacteriophage VT2-Sa | Siphoviridae	0.006638
31532 | Bacteriophage sk1 | Siphoviridae	0.001853
12458 | Garlic latent virus | Flexiviridae	0.002789
10820 | Chloris striate mosaic virus | NA	0.002889
176652 | Invertebrate iridescent virus 6 | Iridoviridae	NA
130310 | Human adenovirus D | Adenoviridae	0.010209
10454 | Spodoptera exigua nucleopolyhedrovirus | Baculoviridae	0.004375
11852 | Simian type D virus 1 | Retroviridae	0.034479
31713 | Lettuce infectious yellows virus | Closteroviridae	NA
31722 | Blueberry scorch virus | Flexiviridae	0.000862
211866 | Tobacco leaf curl Yunnan virus | NA	0.013120
12264 | Cowpea mosaic virus | Comoviridae	0.002259
12268 | Carnation ringspot virus | Tombusviridae	0.003002
76343 | Beet soil-borne mosaic virus | NA	0.004588
92444 | Acute bee paralysis virus | Dicistroviridae	NA
10603 | Human papillomavirus type 10 | Papillomaviridae	0.004657
71548 | Sugarcane streak Egypt virus | NA	0.001770
70793 | Turkey astrovirus | Astroviridae	0.217455
129875 | Human adenovirus A | Adenoviridae	0.006915
54315 | Bovine viral diarrhea virus 2 | Flaviviridae	0.001711
12436 | Cucumber mosaic virus satellite RNA | NA	NA
47669 | Olive latent virus 1 | Tombusviridae	0.002907
10844 | Enterobacteria phage S13 | Microviridae	0.006104
67571 | Acyrthosiphon pisum virus | NA	NA
68558 | Adeno-associated virus 6 | Parvoviridae	0.010007
45237 | Helminthosporium victoriae virus 190S | Totiviridae	NA
54314 | Pestivirus type 2 | Flaviviridae	0.003285
35340 | Mouse parvovirus 1 | Parvoviridae	0.007117
28304 | Rat cytomegalovirus | Herpesviridae	0.007245
31602 | Bean calico mosaic virus | NA	0.005336
12232 | Zucchini yellow mosaic virus | Potyviridae	0.004620
106333 | Porcine enteric calicivirus | Caliciviridae	NA
167927 | Sugarcane striate mosaic associated virus | Flexiviridae	0.002093
147712 | Human rhinovirus B | Picornaviridae	0.014645
41459 | Sweet potato mild mottle virus | Potyviridae	0.001515
141860 | Grapevine fanleaf virus satellite RNA | NA	0.002962
10835 | Tomato mottle virus | NA	0.010366
169694 | Honeysuckle yellow vein mosaic disease associated sequence | NA	0.000945
194948 | Stx1 converting bacteriophage | Siphoviridae	0.006761
12321 | Alfalfa mosaic virus | Bromoviridae	0.001033
10588 | Human papillomavirus type 39 | Papillomaviridae	0.004708
154834 | Panicum mosaic satellite virus | NA	NA
11976 | Rabbit hemorrhagic disease virus | Caliciviridae	0.002814
79899 | Igbo Ora virus | Togaviridae	0.001451
37128 | Potato mop-top virus | NA	0.003449
10829 | Squash leaf curl virus | NA	0.004379
11958 | Avian carcinoma virus | Retroviridae	0.007911
10649 | Figwort mosaic virus | Caulimoviridae	0.002265
89463 | Sacbrood virus | NA	0.004434
191436 | Gremmeniella abietina RNA virus MS1 | Partitiviridae	0.002985
35238 | Mycoplasma virus P1 | Podoviridae	NA
12844 | Sweet potato feathery mottle virus | Potyviridae	0.002814
10661 | Alteromonas phage PM2 | Corticoviridae	0.001634
39068 | Mason-Pfizer monkey virus | Retroviridae	0.020127
12040 | Barley yellow dwarf virus - PAV | Luteoviridae	0.002386
10580 | Human papillomavirus type 11 | Papillomaviridae	0.006870
12275 | Tomato black ring virus | Comoviridae	0.001883
103442 | Triatoma virus | Dicistroviridae	0.002656
12197 | Bean yellow mosaic virus | Potyviridae	0.002999
150546 | Human papillomavirus type 84 | Papillomaviridae	0.004842
12224 | Sugarcane mosaic virus | Potyviridae	0.001554
51336 | Cabbage leaf curl virus | NA	0.004980
223313 | Sida golden mosaic Costa Rica virus | NA	0.011046
10608 | Human papillomavirus type 19 | Papillomaviridae	0.005400
68887 | TT virus | Circoviridae	0.003344
130328 | Duck adenovirus A | Adenoviridae	0.001393
11987 | Melon necrotic spot virus | Tombusviridae	0.004067
10600 | Human papillomavirus type 6b | Papillomaviridae	0.004732
201846 | Lactococcus phage P335 | Siphoviridae	0.001997
35341 | Watermelon chlorotic stunt virus | NA	0.004165
229278 | Murine pneumotropic virus | Polyomaviridae	0.005640
100887 | Soil-borne cereal mosaic virus | NA	0.002012
134386 | Cotton leaf curl virus-associated DNA beta | NA	0.001617
71972 | Beet virus Q | NA	0.001621
12199 | Cowpea aphid-borne mosaic virus | Potyviridae	0.005087
10621 | Human papillomavirus type 9 | Papillomaviridae	0.006934
11673 | Feline immunodeficiency virus | Retroviridae	NA
219596 | Tobacco curly shoot virus-associated DNA beta | NA	NA
33771 | Halovirus HF2 | Myoviridae	0.004685
155148 | Bacteriophage HK620 | Siphoviridae	0.007683
181604 | Vibrio phage VSK | Inoviridae	0.001395
12261 | Cowpea severe mosaic virus | Comoviridae	NA
28350 | Tomato leaf curl virus | NA	0.011010
222456 | Cotton leaf curl Alabad virus | NA	0.006778
11041 | Rubella virus | Togaviridae	0.002315
195062 | Strawberry latent ringspot virus satellite RNA | NA	NA
10245 | Vaccinia virus | Poxviridae	0.003926
191825 | Equus caballus papillomavirus type 1 | Papillomaviridae	0.003027
10690 | Haemophilus phage HP1 | Myoviridae	0.002294
11120 | Avian infectious bronchitis virus | Coronaviridae	0.175788
169696 | Hollyhock leaf crumple virus satellite DNA | NA	0.002049
10886 | Mammalian orthoreovirus 3 | Reoviridae	0.006671
221054 | Eupatorium yellow vein virus-associated DNA beta | NA	NA
72197 | Human erythrovirus V9 | Parvoviridae	0.004093
11137 | Human coronavirus 229E | Coronaviridae	0.005394
11215 | Bovine parainfluenza virus 3 | Paramyxoviridae	0.004948
10654 | Rice tungro bacilliform virus | Caulimoviridae	0.002440
10869 | Enterobacteria phage I2-2 | Inoviridae	NA
271108 | Bombyx mori nucleopolyhedrovirus | Baculoviridae	0.003581
39457 | Human papillomavirus type 70 | Papillomaviridae	0.002893
11268 | Ebola virus | Filoviridae	0.002618
11033 | Semliki forest virus | Togaviridae	0.003046
130478 | Staphylococcus aureus temperate phage phiSLT | Siphoviridae	0.001559
199587 | Hollyhock leaf crumple virus | NA	0.010639
33726 | Mungbean yellow mosaic virus | NA	0.003803
44561 | Murine type C retrovirus | Retroviridae	0.008393
46448 | Horseradish curly top virus | NA	0.003322
32614 | Sin Nombre virus | Bunyaviridae	NA
12263 | Squash mosaic virus | Comoviridae	NA
10651 | Soybean chlorotic mottle virus | Caulimoviridae	NA
181667 | Feline papillomavirus | Papillomaviridae	NA
59817 | Faba bean necrotic yellows virus | Nanoviridae	NA
10584 | Human papillomavirus type 2a | Papillomaviridae	0.005362
12187 | Strawberry mild yellow edge virus | Flexiviridae	0.002453
11855 | Mason-Pfizer monkey virus | Retroviridae	0.013242
49267 | Tomato pseudo-curly top virus | NA	0.010011
68742 | Adeno-associated virus 3B | Parvoviridae	0.011175
189836 | Propionibacterium phage phiB5 | Inoviridae	0.003559
90410 | Streptococcus thermophilus bacteriophage DT1 | Siphoviridae	0.004909
12302 | Brome mosaic virus | Bromoviridae	NA
12198 | Clover yellow vein virus | Potyviridae	0.003708
11047 | Equine arteritis virus | Arteriviridae	0.001939
10366 | Mouse cytomegalovirus 1 | Herpesviridae	0.005612
10574 | Monkey B-lymphotropic papovavirus | Papillomaviridae	0.002259
11060 | Dengue virus | Flaviviridae	0.005217
11623 | Lymphocytic choriomeningitis virus | Arenaviridae	0.003504
11099 | Bovine viral diarrhea virus 1 | Flaviviridae	0.003971
114430 | Ovine adenovirus D | Adenoviridae	NA
129724 | Human papillomavirus type 82 | Papillomaviridae	0.002596
35288 | Grapevine virus A | Flexiviridae	0.003373
190811 | Bamboo mosaic virus satellite RNA | NA	NA
11234 | Measles virus | Paramyxoviridae	0.002794
12017 | Enterobacteria phage fr | Leviviridae	0.002117
47680 | Tree shrew adenovirus | Adenoviridae	0.010398
114871 | Zygosaccharomyces bailii virus Z | Totiviridae	NA
12161 | Beet yellows virus | Closteroviridae	NA
37956 | Human papillomavirus type 24 | Papillomaviridae	0.006872
10618 | Human papillomavirus type 52 | Papillomaviridae	0.004584
56486 | Elm mottle virus | Bromoviridae	0.002936
222459 | Cotton leaf curl Gezira virus | NA	0.012003
145579 | Phage phiMH2K | Microviridae	NA
135750 | Tomato bushy stunt virus satellite RNA B10 | NA	NA
207697 | Croton yellow vein mosaic virus | NA	0.008142
40270 | Snakehead retrovirus | Retroviridae	0.002299
38143 | Simian hemorrhagic fever virus | Arteriviridae	0.003512
31549 | Human papillomavirus type 26 | Papillomaviridae	0.003909
29255 | Giardia lamblia virus | Totiviridae	NA
31721 | Beet necrotic yellow vein virus | NA	NA
111970 | Kyuri green mottle mosaic virus | NA	0.003407
219299 | Tomato leaf curl Gujarat virus | NA	0.012042
46350 | Adeno-associated virus 3 | Parvoviridae	0.011175
12290 | Pea enation mosaic virus | Luteoviridae	0.003744
152217 | Gremmeniella abietina RNA virus L1 | Totiviridae	0.003901
129009 | Staphylococcus aureus prophage phiPV83 | Siphoviridae	0.002066
91753 | Cucurbit aphid-borne yellows virus | Luteoviridae	0.001628
43685 | Bacteriophage r1t | Siphoviridae	0.003098
103807 | Bacteriophage P27 | Siphoviridae	NA
11069 | Dengue virus | Flaviviridae	0.006534
12288 | Nodamura virus | Nodaviridae	0.001309
10629 | BK polyomavirus | Polyomaviridae	0.005532
33747 | Primate T-lymphotropic virus 1 | Retroviridae	0.009497
247268 | Human papillomavirus type 93 | Papillomaviridae	0.008843
12092 | Hepatitis A virus | Picornaviridae	0.001874
11988 | Turnip crinkle virus | Tombusviridae	NA
12175 | Apple chlorotic leaf spot virus | Flexiviridae	NA
146032 | Goose circovirus | Circoviridae	0.003556
10837 | Digitaria streak virus | NA	0.002576
46607 | Andes virus | Bunyaviridae	0.001070
31754 | Lactococcus phage BK5-T | Siphoviridae	0.003306
12267 | Red clover necrotic mosaic virus | Tombusviridae	0.002049
37119 | Human papillomavirus type 66 | Papillomaviridae	0.004055
221036 | Malvastrum yellow vein virus-associated DNA beta | NA	0.001001
42475 | Rice ragged stunt virus | Reoviridae	0.002555
10826 | Panicum streak virus | NA	0.002228
11885 | Fujinami sarcoma virus | Retroviridae	0.007402
12238 | Odontoglossum ringspot virus | NA	0.002064
37138 | Galleria mellonella densovirus | Parvoviridae	NA
35252 | Alcelaphine herpesvirus 1 | Herpesviridae	0.003888
53181 | Hibiscus chlorotic ringspot virus | Tombusviridae	0.002103
114424 | Ovine adenovirus A | Adenoviridae	0.002939
190239 | Calicivirus strain NB | Caliciviridae	NA
39113 | Hepatitis GB virus B | Flaviviridae	0.004309
39443 | Carnation Italian ringspot virus | Tombusviridae	0.004317
10326 | Equine herpesvirus 1 | Herpesviridae	0.004155
74336 | Enterobacteriophage Qbeta | Leviviridae	NA
110944 | Stork hepatitis B virus | Hepadnaviridae	0.003389
11082 | West Nile virus | Flaviviridae	0.007108
11908 | Primate T-lymphotropic virus 1 | Retroviridae	0.009395
36362 | Polyomavirus sp. | Polyomaviridae	0.006522
120686 | Human papillomavirus type 71 | Papillomaviridae	0.007252
129950 | Bovine adenovirus B | Adenoviridae	0.004961
32629 | Indian peanut clump virus | NA	0.002598
46436 | Beet soil-borne virus | NA	0.001447
104263 | Hop latent virus | Flexiviridae	0.002232
80366 | Rachiplusia ou multiple nucleopolyhedrovirus | Baculoviridae	0.003587
87832 | Ipomoea yellow vein virus | NA	0.005096
11085 | Langat virus | Flaviviridae	0.008565
130371 | Porcine adenovirus C | Adenoviridae	0.003847
42680 | Spinach latent virus | Bromoviridae	0.002261
29272 | Turnip vein-clearing virus | NA	0.000974
129951 | Human adenovirus C | Adenoviridae	0.010168
39112 | Hepatitis GB virus A | Flaviviridae	0.003532
10885 | Mammalian orthoreovirus 2 | Reoviridae	0.007274
45103 | Oat golden stripe virus | NA	NA
123738 | Enterovirus Yanbian 96-83csf | Picornaviridae	0.006417
28349 | Pepper  | Influenza B virus | Orthomyxoviridae	0.002127
10310 | Human herpesvirus 2 | Herpesviridae	0.007060
82676 | Phocoena spinipinnis papillomavirus | Papillomaviridae	0.001573
112229 | Pepino mosaic virus | Flexiviridae	0.003027
70796 | Avian encephalomyelitis virus | Picornaviridae	0.004427
12179 | Foxtail mosaic virus | Flexiviridae	0.003245
10710 | Bacteriophage lambda | Siphoviridae	0.007317
11086 | Louping ill virus | Flaviviridae	0.008066
73498 | Sphaeropsis sapinea RNA virus 2 | Totiviridae	0.003088
222461 | Cotton leaf curl Gezira virus | NA	0.011131
10595 | Human papillomavirus type 51 | Papillomaviridae	0.001224
10381 | Saimiriine herpesvirus 2 | Herpesviridae	0.002073
10872 | Pseudomonas phage Pf3 | Inoviridae	0.000960
77647 | Cotton leaf crumple geminivirus | NA	0.006382
37554 | Bacteriophage HK97 | Siphoviridae	0.007013
148880 | Discula destructiva virus 1 | Partitiviridae	0.001974
151528 | Cyanophage P60 | Podoviridae	NA
172315 | Ljungan virus | Picornaviridae	0.001519
186153 | Staphylococcus aureus phage phi 13 | Siphoviridae	0.002379
64300 | Modoc virus | Flaviviridae	0.004908
11128 | Bovine coronavirus | Coronaviridae	0.029402
100880 | Northern cereal mosaic virus | Rhabdoviridae	NA
180587 | Honeysuckle yellow vein mosaic virus | NA	0.011431
46242 | Spodoptera litura nucleopolyhedrovirus | Baculoviridae	0.002776
77856 | Beak and feather disease virus | Circoviridae	0.004446
10756 | Bacillus phage phi29 | Podoviridae	0.002322
106966 | Porcine enterovirus B | Picornaviridae	0.006078
63330 | Hendra virus | Paramyxoviridae	0.002357
37108 | Meleagrid herpesvirus 1 | Herpesviridae	0.002093
46014 | Acholeplasma phage L2 | Plasmaviridae	NA
117575 | Chlamydia phage phiCPAR39 | Microviridae	0.002357
37113 | Human papillomavirus type 54 | Papillomaviridae	0.006281
186371 | Bhendi yellow vein mosaic virus-associated DNA beta | NA	0.001496
127508 | Bacteriophage VfO4K68 | Inoviridae	0.004763
97344 | Periplaneta fuliginosa densovirus | Parvoviridae	0.003385
10335 | Human herpesvirus 3 | Herpesviridae	0.003351
223332 | Tobacco leaf curl Japan virus | NA	0.012564
43141 | Watermelon silver mottle virus | Bunyaviridae	NA
31552 | Human papillomavirus type 6 | Papillomaviridae	0.004738
10653 | Commelina yellow mottle virus | Caulimoviridae	0.002836
196089 | Tomato black ring virus satellite RNA | NA	NA
42478 | Saccharomyces cerevisiae virus L-BC (La) | Totiviridae	NA
47000 | Equine rhinitis A virus | Picornaviridae	0.002600
12474 | Coconut foliar decay virus | Nanoviridae	NA
12777 | Parsnip yellow fleck virus | Sequiviridae	0.000930
11612 | Impatiens necrotic spot virus | Bunyaviridae	0.001760
103722 | Grapevine fleck virus | Tymoviridae	0.009762
12262 | Red clover mottle virus | Comoviridae	0.003138
169693 | Okra yellow vein disease associated sequence | NA	0.002507
106199 | Acyrthosiphon pisum bacteriophage APSE-1 | Podoviridae	0.002361
66834 | Rhopalosiphum padi virus | Dicistroviridae	0.003555
12142 | Artichoke mottled crinkle virus | Tombusviridae	0.004228
223280 | Hollyhock leaf crumple virus | NA	0.010393
61673 | Porcine endogenous retrovirus | Retroviridae	0.002683
12301 | Broad bean mottle virus | Bromoviridae	0.002597
37958 | Human papillomavirus type 37 | Papillomaviridae	0.005155
169691 | Tobacco leaf curl disease associated sequence | NA	0.001047
11601 | Hantaan virus | Bunyaviridae	0.004204
191032 | Cereal yellow dwarf virus-RPV satellite RNA | NA	NA
193118 | Lucerne transient streak virus satellite RNA | NA	NA
165826 | Melon chlorotic leaf curl virus | NA	0.004013
119192 | Macaca mulatta rhadinovirus | Herpesviridae	0.004267
10614 | Human papillomavirus type 3 | Papillomaviridae	0.005365
11161 | Mumps virus | Paramyxoviridae	0.007349
56145 | Ovine papillomavirus 2 | Papillomaviridae	0.001925
11287 | Viral hemorrhagic septicemia virus | Rhabdoviridae	0.002777
130556 | Culex nigripalpus baculovirus | Baculoviridae	0.001087
180170 | Infectious spleen and kidney necrosis virus | Iridoviridae	0.002651
10606 | Human papillomavirus type 15 | Papillomaviridae	0.007404
37121 | Human papillomavirus type 69 | Papillomaviridae	0.006141
10571 | Bovine papillomavirus | Papillomaviridae	0.003127
12319 | Apple mosaic virus | Bromoviridae	NA
116056 | Pelargonium zonate spot virus | Bromoviridae	NA
196398 | Southern cowpea mosaic virus | NA	0.002883
10991 | Rice dwarf virus | Reoviridae	NA
11008 | Saccharomyces cerevisiae virus L-A (L1) | Totiviridae	NA
31750 | Pepper ringspot virus | NA	0.002683
12230 | Turnip mosaic virus | Potyviridae	0.003459
56879 | Oat blue dwarf virus | Tymoviridae	0.004243
12181 | Papaya mosaic virus | Flexiviridae	0.003477
10613 | Human papillomavirus type 34 | Papillomaviridae	0.004246
35258 | Canine oral papillomavirus | Papillomaviridae	0.002711
12305 | Cucumber mosaic virus | Bromoviridae	0.001787
12273 | Grapevine chrome mosaic virus | Comoviridae	0.002257
112023 | Streptococcus thermophilus bacteriophage 7201 | Siphoviridae	0.004259
10830 | Tobacco yellow dwarf virus | NA	0.003484
12124 | Theilovirus | Picornaviridae	0.005346
37954 | Human papillomavirus type 22 | Papillomaviridae	0.005749
98832 | Influenza B virus | Orthomyxoviridae	0.002113
198538 | Streptococcus pyogenes phage 315.1 | NA	NA
12315 | Tomato aspermy virus | Bromoviridae	NA
59504 | Petunia vein clearing virus | Caulimoviridae	0.001273
72003 | Diatraea saccharalis densovirus | Parvoviridae	NA
10794 | Mice minute virus | Parvoviridae	0.006701
28354 | Plantago asiatica mosaic virus | Flexiviridae	0.003537
173443 | Salmonella typhimurium bacteriophage ST64T | Podoviridae	0.006424
224399 | Adoxophyes honmai nucleopolyhedrovirus | Baculoviridae	0.003220
10839 | Bean golden mosaic virus | NA	0.005877
28375 | Soil-borne wheat mosaic virus | NA	0.002110
180504 | Bacteriophage phiE125 | Siphoviridae	0.003738
12027 | Enterobacteria phage FI | Leviviridae	NA
10570 | Rhesus monkey papillomavirus | Papillomaviridae	0.003285
10586 | Human papillomavirus type 33 | Papillomaviridae	0.004927
41460 | Yam mosaic virus | Potyviridae	0.003385
75747 | Fusarium poae virus 1 | Partitiviridae	0.005580
11191 | Sendai virus | Paramyxoviridae	0.002135
31658 | Cell fusing agent virus | Flaviviridae	0.002818
12455 | Borna disease virus | Bornaviridae	0.004775
10376 | Human herpesvirus 4 | Herpesviridae	0.009975
10884 | Mammalian orthoreovirus 1 | Reoviridae	0.007153
40631 | Bacteriophage N15 | Siphoviridae	NA
12639 | Duck hepatitis B virus | Hepadnaviridae	0.002774
10759 | Bacteriophage T3 | Podoviridae	0.002508
76875 | Broad bean wilt virus 2 | Comoviridae	NA
12158 | Kennedya yellow mosaic virus | Tymoviridae	0.007503
38251 | Goose parvovirus | Parvoviridae	0.004745
12285 | Black beetle virus | Nodaviridae	0.003806
106284 | Bacteriophage phi ETA | Siphoviridae	0.002310
10754 | Enterobacteria phage P22 | Podoviridae	0.006964
130308 | Human adenovirus E | Adenoviridae	0.009075
10271 | Rabbit fibroma virus | Poxviridae	0.001836
83544 | Chinese wheat mosaic virus | NA	0.001336
74660 | Choristoneura fumiferana defective nucleopolyhedrovirus | Baculoviridae	0.004570
170965 | Trichomonas vaginalis virus 3 | Totiviridae	NA
12542 | Omsk hemorrhagic fever virus | Flaviviridae	0.009058
11002 | Infectious pancreatic necrosis virus | Birnaviridae	NA
29252 | Enterobacteria phage 186 | Myoviridae	0.002333
10359 | Human herpesvirus 5 | Herpesviridae	0.015819
10372 | Human herpesvirus 7 | Herpesviridae	0.008104
223346 | Tomato leaf curl Malaysia virus | NA	0.013292
10799 | Parvovirus H1 | Parvoviridae	0.007039
198598 | Saccharomyces cerevisiae narnavirus 20S RNA <W> | Narnaviridae	0.002991
12143 | Cucumber necrosis virus | Tombusviridae	0.003535
171370 | Human papillomavirus type 86 | Papillomaviridae	0.005302
191492 | Mamestra configurata nucleopolyhedrovirus | Baculoviridae	0.005290
12435 | Sugarcane bacilliform virus | Caulimoviridae	0.002405
155905 | Pestivirus Giraffe-1 | Flaviviridae	0.003399
169690 | Chilli leaf curl disease associated sequence | NA	NA
121791 | Nipah virus | Paramyxoviridae	0.001107
132475 | Yaba-like disease virus | Poxviridae	0.000936
37126 | Citrus leaf rugose virus | Bromoviridae	0.002403
111418 | Zucchini green mottle mosaic virus | NA	0.003122
130499 | Bovine adenovirus D | Adenoviridae	0.001191
150284 | Garlic virus X | Flexiviridae	0.001820
12118 | Foot-and-mouth disease virus O | Picornaviridae	0.005914
28289 | Cydia pomonella granulovirus | Baculoviridae	0.002750
162013 | Tioman virus | Paramyxoviridae	NA
58103 | Leishmania RNA virus 1-1 | Totiviridae	0.002809
37665 | Ectocarpus siliculosus virus | Phycodnaviridae	0.002559
32610 | Tomato geminivirus | NA	0.013522
223358 | Tomato mottle Taino virus | NA	0.010707
223321 | Sida yellow vein virus | NA	0.011687
12470 | Lucerne transient streak virus | NA	0.002247
10747 | Streptococcus phage Cp-1 | Podoviridae	NA
62352 | Eyach virus | Reoviridae	0.003510
10468 | Helicoverpa zea single nucleocapsid nucleopolyhedrovirus | Baculoviridae	0.002420
219744 | Tomato yellow leaf curl Malaga virus | NA	0.010076
113553 | Poinsettia mosaic virus | Tymoviridae	0.002526
64186 | Streptococcus thermophilus bacteriophage Sfi21 | Siphoviridae	0.003731
194949 | Stx2 converting bacteriophage II | Siphoviridae	0.006638
205870 | Mycobacteriophage Bxz2 | Siphoviridae	0.002490
142661 | Canary circovirus | Circoviridae	0.002971
106330 | Rotavirus B | Reoviridae	0.002185
36363 | Lymphocystis disease virus 1 | Iridoviridae	NA
169865 | Macroptilium yellow mosaic virus | NA	0.010335
12433 | Garlic virus A | Flexiviridae	0.002831
12055 | Tobacco necrosis virus A | Tombusviridae	0.003478
33772 | Cryphonectria hypovirus | Hypoviridae	0.002293
223344 | Tomato leaf curl Bangladesh virus | NA	0.009971
10594 | Human papillomavirus type 47 | Papillomaviridae	0.005867
46633 | Human echovirus 1 | Picornaviridae	0.006248
12018 | Enterobacteria phage GA | Leviviridae	0.002119
111470 | Diaporthe ambigua RNA virus 1 | NA	NA
120574 | Streptococcus pneumoniae bacteriophage MM1 | Siphoviridae	0.005670
107033 | Avian nephritis virus | Astroviridae	0.057325
151534 | Bacteriophage bIL311 | Siphoviridae	0.002295
105154 | Chlamydia phage 2 | Microviridae	0.002163
93678 | TTV-like mini virus | Circoviridae	0.001899
148603 | Mycobacteriophage Bxb1 | Siphoviridae	0.005487
78395 | Sugarcane streak Reunion virus | NA	0.002251
10871 | Pseudomonas phage Pf1 | Inoviridae	0.003114
10279 | Molluscum contagiosum virus | Poxviridae	0.005414
63118 | Bacteriophage bIL170 | Siphoviridae	0.002193
66366 | Tomato yellow leaf curl virus | NA	0.009852
35612 | Vesicular exanthema of swine virus | Caliciviridae	0.003344
128941 | Tomato curly stunt virus | NA	0.012901
11867 | Avian myelocytomatosis virus | Retroviridae	0.007579
207343 | Bovine foamy virus | Retroviridae	0.002400
10821 | Maize streak virus | NA	0.002723
112227 | Cactus virus X | Flexiviridae	0.005220
12461 | Hepatitis E virus | NA	NA
45219 | Guanarito virus | Arenaviridae	0.003454
38062 | Cassava vein mosaic virus | Caulimoviridae	0.001922
47001 | Equine rhinitis B virus | Picornaviridae	0.048009
29271 | Dasheen mosaic virus | Potyviridae	0.002654
35286 | Bamboo mosaic virus | Flexiviridae	0.002585
12022 | Enterobacterio phage MS2 | Leviviridae	0.001843
12466 | Barley mild mosaic virus | Potyviridae	0.001400
222464 | Cotton leaf curl Kokhran virus | NA	0.011792
11020 | Barmah Forest virus | Togaviridae	0.001710
31547 | Human papillomavirus type 20 | Papillomaviridae	0.005690
11613 | Tomato spotted wilt virus | Bunyaviridae	0.001779
10331 | Equine herpesvirus 4 | Herpesviridae	0.005099
10583 | Human papillomavirus type 1a | Papillomaviridae	0.002957
37111 | Human papillomavirus type 28 | Papillomaviridae	0.006051
11149 | Transmissible gastroenteritis virus | Coronaviridae	0.010662
110195 | Foot-and-mouth disease virus Asia 1 | Picornaviridae	0.004954
195061 | Solanum nodiflorum mottle virus satellite RNA | NA	0.003474
146499 | Cucumber fruit mottle mosaic virus | NA	NA
10847 | Coliphage phiX174 | Microviridae	0.005847
198541 | Streptococcus pyogenes phage 315.4 | NA	0.002292
40666 | Ryegrass mosaic virus | Potyviridae	0.002422
75725 | Enterobacteria phage FI | Leviviridae	NA
11938 | Rauscher murine leukemia virus | Retroviridae	0.008392
11079 | Murray Valley encephalitis virus | Flaviviridae	0.006168
10506 | Paramecium bursaria Chlorella virus 1 | Phycodnaviridae	0.002041
59380 | Rice yellow stunt virus | Rhabdoviridae	0.001658
11034 | Sindbis virus | Togaviridae	0.002334
12023 | Pseudomonas phage PP7 | Leviviridae	NA
99930 | Satellite RNA of Blackcurrant reversion virus | NA	0.001685
67962 | Carrot red leaf luteovirus associated RNA | NA	0.003111
114102 | Frog adenovirus 1 | Adenoviridae	0.002819
37961 | Atkinsonella hypoxylon partitivirus | Partitiviridae	NA
93224 | SVTS2 plectrovirus | Inoviridae	NA
103216 | Bacteriophage WPhi | Myoviridae	0.003815
10598 | Human papillomavirus type 58 | Papillomaviridae	0.003273
167161 | Strawberry mottle virus | Sequiviridae	NA
88870 | Mycobacteriophage TM4 | Siphoviridae	0.001684
11555 | Influenza C virus | Orthomyxoviridae	NA
157837 | Oat mosaic virus | Potyviridae	0.001620
85752 | Tomato yellow leaf curl Thailand virus | NA	0.014027
81832 | Rupestris stem pitting-associated virus | Flexiviridae	0.002401
10581 | Human papillomavirus type 16 | Papillomaviridae	0.004837
217686 | Little cherry virus 1 | Closteroviridae	NA
170621 | Perina nuda picorna-like virus | NA	0.004458
223262 | East African cassava mosaic Cameroon virus | NA	0.010198
35339 | LuIII virus | Parvoviridae	0.006861
10742 | Enterobacteria phage HK022 | Siphoviridae	0.007487
11307 | Sonchus yellow net virus | Rhabdoviridae	0.003061
190061 | Fowl adenovirus A | Adenoviridae	0.005311
12280 | Tomato ringspot virus | Comoviridae	0.005351
28321 | Amsacta moorei entomopoxvirus | Poxviridae	NA
208177 | Tomato leaf curl Vietnam virus | NA	0.014191
92129 | Tupaia paramyxovirus | Paramyxoviridae	0.005435
187977 | Wild potato mosaic virus | Potyviridae	0.001839
223287 | Mungbean yellow mosaic India virus | NA	0.005065
72638 | Streptococcus thermophilus bacteriophage Sfi19 | Siphoviridae	0.003221
28311 | Human papillomavirus type 63 | Papillomaviridae	0.002405
11027 | O'nyong-nyong virus | Togaviridae	0.001571
191547 | Beet ringspot virus | Comoviridae	0.001991
10640 | Carnation etched ring virus | Caulimoviridae	0.001423
223275 | East African cassava mosaic Zanzibar virus | NA	0.009893
10825 | Miscanthus streak virus | NA	0.002402
10634 | Murine polyomavirus | Polyomaviridae	0.005640
12475 | Hepatitis delta virus | NA	0.005788
71366 | Staphylococcus aureus bacteriophage PVL | Siphoviridae	0.002244
195063 | Subterranean clover mottle virus satellite RNA | NA	NA
11665 | Equine infectious anemia virus | Retroviridae	0.004604
10848 | Coliphage phiK | Microviridae	0.005989
11290 | Infectious hematopoietic necrosis virus | Rhabdoviridae	0.004042
12254 | Satellite tobacco mosaic virus | NA	0.002278
180503 | Bacteriophage VSKK | Inoviridae	0.001217
57119 | Bean yellow dwarf virus | NA	0.002033
85753 | Soybean crinkle leaf virus | NA	0.012820
46221 | Porcine circovirus | Circoviridae	0.005289
33748 | Primate T-lymphotropic virus 2 | Retroviridae	0.008926
120168 | Bhendi yellow vein mosaic virus | NA	0.011419
10604 | Human papillomavirus type 12 | Papillomaviridae	0.005631
32619 | Sorghum mosaic virus | Potyviridae	0.002348
169066 | Human rhinovirus sp. | Picornaviridae	0.003832
187850 | Ageratum yellow vein virus-associated nanovirus DNA | Nanoviridae	NA
10876 | Acholeplasma phage MV-L1 | Inoviridae	0.002099
120381 | Human papillomavirus type 87 | Papillomaviridae	0.005012
186805 | Goatpox virus | Poxviridae	0.001905
12241 | Tobacco mild green mosaic virus | NA	0.002442
96054 | Tomato leaf curl Philippines virus | NA	0.011892
228582 | Cereal yellow dwarf virus-RPS | Luteoviridae	0.001933
156690 | Beet mild yellowing virus | Luteoviridae	0.003541
12021 | Enterobacteria phage KU1 | Leviviridae	0.001537
11864 | Avian leukosis virus | Retroviridae	0.005713
59749 | Maize rayado fino virus | Tymoviridae	0.003002
28348 | Sweet clover necrotic mosaic virus | Tombusviridae	0.001980
196399 | Arabis mosaic virus small satellite RNA | NA	NA
93465 | Avian endogenous retrovirus EAV-HP | Retroviridae	0.002068
160484 | Discula destructiva virus 2 | Partitiviridae	0.001923
129956 | Murine adenovirus A | Adenoviridae	0.001890
10788 | Canine parvovirus | Parvoviridae	0.005794
10665 | Enterobacteria phage T4 | Myoviridae	NA
12287 | Flock house virus | Nodaviridae	0.003505
119910 | Ryegrass mottle virus | NA	NA
11909 | Primate T-lymphotropic virus 2 | Retroviridae	0.009920
185793 | Tomato yellow leaf curl China virus | NA	0.012759
202568 | Stachytarpheta leaf curl virus | NA	0.012466
196094 | Turnip crinkle virus satellite RNA | NA	NA
11788 | Abelson murine leukemia virus | Retroviridae	0.008559
138949 | Human enterovirus B | Picornaviridae	0.006455
10611 | Human papillomavirus type 30 | Papillomaviridae	0.005209
69577 | Banana streak virus | Caulimoviridae	0.001782
11588 | Rift Valley fever virus | Bunyaviridae	NA
72539 | Physalis mottle virus | Tymoviridae	0.007485
120087 | Human enterovirus E | Picornaviridae	0.002650
77048 | Methanobacterium phage psiM2 | Siphoviridae	0.010775
10838 | Bean dwarf mosaic virus | NA	0.012733
47838 | Chino del tomate virus | NA	0.010675
11276 | Vesicular stomatitis virus | Rhabdoviridae	0.003391
40521 | Bacteriophage A118 | Siphoviridae	0.001631
12242 | Tobacco mosaic virus | NA	0.002446
203225 | Influenza C virus | Orthomyxoviridae	0.004708
11176 | Newcastle disease virus | Paramyxoviridae	0.002588
12178 | Cymbidium mosaic virus | Flexiviridae	0.002290
174142 | Botrytis virus X | NA	0.007393
109270 | Equine foamy virus | Retroviridae	0.000716
42631 | Brome streak mosaic virus | Potyviridae	0.002343
10855 | Spiroplasma phage 4 | Microviridae	NA
11876 | Avian sarcoma virus | Retroviridae	0.006835
196095 | Velvet tobacco mottle virus Satellite RNA | NA	0.003087
151536 | Bacteriophage bIL286 | Siphoviridae	0.004179
155414 | Eimeria brunetti RNA virus 1 | Totiviridae	0.005724
186637 | Eupatorium yellow vein virus | NA	0.009910
10862 | Xanthomonas phage Cf1c | Inoviridae	0.002894
114416 | Lactococcus lactis bacteriophage ul36 | Siphoviridae	0.003297
12450 | Saccharomyces cerevisiae killer virus M1 | NA	NA
12162 | Citrus tristeza virus | Closteroviridae	NA
146073 | Walrus calicivirus | Caliciviridae	0.003554
211787 | Human papillomavirus type 92 | Papillomaviridae	0.006803
202251 | Human papillomavirus type 90 | Papillomaviridae	0.002992
94700 | Dicliptera yellow mottle virus | NA	0.012071
12205 | Papaya ringspot virus | Potyviridae	NA
54290 | GB virus C/Hepatitis G virus | Flaviviridae	0.004640
35350 | Apple stem pitting virus | Flexiviridae	0.001434
12643 | Ectromelia virus | Poxviridae	0.003587
193119 | Pea enation mosaic virus satelliteRNA, complete genome | NA	0.003576
10320 | Bovine herpesvirus 1 | Herpesviridae	0.005745
117198 | Rhynchosia Golden Mosaic Virus | NA	0.011866
151535 | Bacteriophage bIL285 | Siphoviridae	0.003008
31504 | Tobacco ringspot virus satellite RNA | NA	NA
131226 | Cherry mottle leaf virus | Flexiviridae	NA
12742 | Infectious flacherie virus | NA	0.001888
70333 | Bovine adenovirus D | Adenoviridae	0.001191
225752 | Sweet potato leaf curl Georgia virus | NA	0.007236
84589 | Salmon pancreas disease virus | Togaviridae	0.003376
10592 | Human papillomavirus type 44 | Papillomaviridae	0.003773
223314 | Sida golden mosaic Florida virus | NA	0.008376
10658 | Enterobacteria phage PRD1 | Tectiviridae	0.002590
239365 | Enzootic nasal tumour virus of goats | Retroviridae	0.003365
10397 | Tupaia herpesvirus | Herpesviridae	0.009897
12327 | Barley stripe mosaic virus | NA	0.001514
12222 | Soybean mosaic virus | Potyviridae	0.005811
70797 | Havana tomato virus | NA	0.009476
11970 | Woolly monkey sarcoma virus | Retroviridae	0.003847
47903 | Strawberry vein banding virus | Caulimoviridae	NA
168014 | Equine rhinovirus 3 | Picornaviridae	0.046797
42882 | Cherry virus A | Flexiviridae	NA
190809 | Arabis mosaic virus satellite RNA | NA	0.002370
12104 | Encephalomyocarditis virus | Picornaviridae	0.002670
67585 | Milk vetch dwarf virus | Nanoviridae	NA
64280 | Apoi virus | Flaviviridae	0.005013
135749 | Tomato bushy stunt virus satellite RNA B1 | NA	NA
223352 | Tomato leaf curl Sri Lanka virus | NA	0.012203
51680 | Ribgrass mosaic virus | NA	0.001046
247269 | Human papillomavirus type 96 | Papillomaviridae	0.006418
32604 | Human herpesvirus 6B | Herpesviridae	0.004839
222475 | Malvastrum yellow vein virus | NA	0.012552
12260 | Bean pod mottle virus | Comoviridae	0.003305
12360 | Staphylococcus aureus phage phi 11 | Siphoviridae	NA
10677 | Enterobacteria phage Mu | Myoviridae	0.002429
11746 | Ovine pulmonary adenocarcinoma virus | Retroviridae	0.003659
11084 | Tick-borne encephalitis virus | Flaviviridae	0.009790
185207 | Equinus papillomavirus | Papillomaviridae	0.003027
10615 | Human papillomavirus type 40 | Papillomaviridae	0.004402
12056 | Tobacco necrosis virus D | Tombusviridae	0.001982
108098 | Human adenovirus B | Adenoviridae	0.008718
147711 | Human rhinovirus A | Picornaviridae	0.012564
10368 | Human herpesvirus 6 | Herpesviridae	0.005160
35297 | Striped Jack nervous necrosis virus | Nodaviridae	0.003299
10596 | Human papillomavirus type 56 | Papillomaviridae	0.003825
47837 | Serrano golden mosaic virus | NA	0.004922
157619 | Avian paramyxovirus 6 | Paramyxoviridae	0.002083
12152 | Erysimum latent virus | Tymoviridae	0.003971
138953 | Poliovirus | Picornaviridae	0.004975
224589 | Sulfolobus virus 1, complete genome | NA	NA
75746 | Wheat yellow mosaic virus | Potyviridae	0.004741
198599 | Saccharomyces cerevisiae narnavirus 23S RNA <T> | Narnaviridae	0.005648
28295 | Porcine epidemic diarrhea virus | Coronaviridae	0.003659
196093 | Tomato leaf curl Taiwan virus | NA	0.013392
10619 | Human papillomavirus type 53 | Papillomaviridae	0.007127
60714 | Galinsoga mosaic virus | Tombusviridae	0.001633
10401 | Ictalurid herpesvirus 1 | Herpesviridae	0.003146
85542 | Bovine circovirus | Circoviridae	0.002659
116104 | Macroptilium mosaic virus | NA	0.005606
228578 | Youcai mosaic virus | NA	0.000933
202250 | Human papillomavirus type 89 | Papillomaviridae	0.005370
40279 | Panicum mosaic virus | Tombusviridae	NA
63723 | South African cassava mosaic virus | NA	0.009530
123735 | Tomato yellow leaf curl Sardinia virus | NA	0.011902
151537 | Bacteriophage bIL309 | Siphoviridae	0.003273
10990 | Rice black streaked dwarf virus | Reoviridae	NA
159252 | Planaria asexual strain-specific virus-like element type 1 | NA	NA
12144 | Cymbidium ringspot virus | Tombusviridae	0.005156
12345 | Bacillus phage GA-1 | Podoviridae	0.005294
96240 | Human papillomavirus type 83 | Papillomaviridae	0.004687
10817 | African cassava mosaic virus | NA	0.006034
129395 | Botrytis virus F | NA	NA
234829 | Tomato begomovirus satellite DNA beta | NA	0.000953
11089 | Yellow fever virus | Flaviviridae	0.011553
28344 | Porcine reproductive and respiratory syndrome virus | Arteriviridae	NA
12253 | Tomato mosaic virus | NA	0.001606
226583 | Papaya leaf curl virus-associated DNA beta | NA	0.001236
191217 | Cereal yellow dwarf virus-RPV | Luteoviridae	0.001484
12431 | Garlic virus C | Flexiviridae	0.002737
12274 | Grapevine fanleaf virus | Comoviridae	0.005111
188333 | Ageratum enation virus | NA	0.011622
51034 | Sida golden mosaic virus | NA	0.011424
11884 | Avian sarcoma virus | Retroviridae	0.007354
219688 | Mink astrovirus | Astroviridae	0.335302
67762 | Tobacco leaf curl virus | NA	0.012286
10276 | Swinepox virus | Poxviridae	0.002836
44562 | Pothos latent virus | Tombusviridae	0.001099
12180 | Narcissus mosaic virus | Flexiviridae	0.001831
12182 | Potato aucuba mosaic virus | Flexiviridae	0.003882
11072 | Japanese encephalitis virus | Flaviviridae	0.005393
58535 | Deer tick virus | Flaviviridae	0.004834
33724 | Nilaparvata lugens reovirus | Reoviridae	NA
35304 | Bunyamwera virus | Bunyaviridae	NA
193122 | Peanut stunt virus satellite RNA | NA	NA
33756 | European brown hare syndrome virus | Caliciviridae	0.001943
169687 | Ageratum leaf curl disease associated sequence | NA	NA
12138 | Maize chlorotic mottle virus | Tombusviridae	0.003816
51677 | Xestia c-nigrum granulovirus | Baculoviridae	0.001639
12167 | Potato virus M | Flexiviridae	0.002288
64698 | Plautia stali intestine virus | Dicistroviridae	NA
228580 | Beet severe curly top virus | NA	0.008194
11138 | Murine hepatitis virus | Coronaviridae	0.013861
10243 | Cowpox virus | Poxviridae	0.003782
136084 | Roseophage SIO1 | Podoviridae	0.002646
228581 | Barley yellow dwarf virus-PAS | Luteoviridae	0.002128
53260 | Papaya leaf curl virus | NA	0.006836
28314 | Aleutian mink disease virus | Parvoviridae	NA
10680 | Bacteriophage P4 | Myoviridae	0.002098
68416 | Woolly monkey hepatitis B Virus | Hepadnaviridae	0.010615
31711 | Cardamine chlorotic fleck virus | Tombusviridae	NA
10560 | Bovine papillomavirus type 2 | Papillomaviridae	0.004661
12239 | Pepper mild mottle virus | NA	0.001482
31600 | Indian cassava mosaic virus | NA	0.011530
39046 | Cassava common mosaic virus | Flexiviridae	0.003109
12881 | Tobacco necrosis satellite virus | NA	NA
127507 | Bacteriophage VfO3K6 | Inoviridae	0.004902
138947 | Porcine enterovirus A | Picornaviridae	0.001265
12208 | Pea seed-borne mosaic virus | Potyviridae	0.007155
100755 | Sweet potato leaf curl virus | NA	0.006947
130309 | Human adenovirus F | Adenoviridae	0.006864
79700 | Rat cytomegalovirus | Herpesviridae	0.007245
172220 | Blueberry red ringspot virus | Caulimoviridae	0.001677
11048 | Lactate dehydrogenase-elevating virus | Arteriviridae	0.003568
10244 | Monkeypox virus | Poxviridae	0.003777
81583 | Himetobi P virus | Dicistroviridae	NA
223316 | Sida golden mosaic Honduras virus | NA	0.011732
11660 | Caprine arthritis-encephalitis virus | Retroviridae	0.001772
39116 | Leishmania RNA virus 2-1 | Totiviridae	0.002743
70203 | Vibrio cholerae O139 fs1 phage | Inoviridae	NA
11641 | Human foamy virus | Retroviridae	0.001868
47736 | Carrot mottle mimic virus | NA	NA
12294 | Pea early browning virus | NA	0.009027
10573 | Human papillomavirus type 13 | Papillomaviridae	0.005550
66261 | Common chimpanzee papillomavirus 1 | Papillomaviridae	0.003221
10868 | Enterobacteria phage If1 | Inoviridae	0.003024
91372 | Squash yellow mottle virus | NA	0.003968
38142 | Hirame rhabdovirus | Rhabdoviridae	0.005581
94290 | Sugarcane yellow leaf virus | Luteoviridae	0.001111
164038 | Soybean yellow mosaic virus | NA	0.005067
28355 | Peanut clump virus | NA	0.001848
40687 | Groundnut bud necrosis virus | Bunyaviridae	NA
85106 | Adeno-associated virus 1 | Parvoviridae	0.009768
36772 | Subterranean clover stunt virus | Nanoviridae	0.001330
173824 | Methanothermobacter wolfeii prophage psiM100 | Siphoviridae	0.011749
12215 | Potato virus A | Potyviridae	0.002088
12116 | Foot-and-mouth disease virus C | Picornaviridae	0.005717
79600 | Marine birnavirus | Birnaviridae	NA
75590 | Mycoplasma arthritidis bacteriophage MAV1 | NA	0.001498
40281 | Cryphonectria hypovirus 1 | Hypoviridae	0.002696
10849 | Coliphage alpha3 | Microviridae	0.007170
197771 | Fringilla coelebs papillomavirus | Papillomaviridae	0.002020
11021 | Eastern equine encephalitis virus | Togaviridae	0.003016
134554 | Pseudomonas bacteriophage phi-13 | Cystoviridae	0.001538
157898 | Sulfolobus islandicus rod-shaped virus 1 | Rudiviridae	NA
64279 | Drosophila C virus | Dicistroviridae	0.003736
223345 | Tomato leaf curl Laos virus | NA	0.012786
157899 | Sulfolobus islandicus rod-shaped virus 2 | Rudiviridae	0.001592
161378 | Sri Lankan cassava mosaic virus | NA	0.006275
180816 | Stx2 converting bacteriophage I | Siphoviridae	0.006301
11757 | Mouse mammary tumor virus | Retroviridae	0.003979
190064 | Fowl adenovirus D | Adenoviridae	0.005151
52274 | Saguaro cactus virus | Tombusviridae	0.002523
75723 | Enterobacteriophage Qbeta | Leviviridae	NA
35241 | Bacteriophage Tuc2009 | Siphoviridae	0.003243
219704 | Avian adeno-associated virus ATCC VR-865 | Parvoviridae	0.009642
10572 | Hamster polyomavirus | Polyomaviridae	0.005559
39101 | Primate T-lymphotropic virus 3 | Retroviridae	0.005949
12303 | Cowpea chlorotic mottle virus | Bromoviridae	0.002392
92963 | Tomato severe leaf curl virus | NA	0.005672
10831 | Tomato golden mosaic virus | NA	0.008969
35593 | Peanut chlorotic streak virus | Caulimoviridae	0.001094
59301 | Mayaro virus | Togaviridae	0.002156
134632 | American plum line pattern virus | Bromoviridae	NA
227940 | Bacteriophage L-413C | Myoviridae	0.003224
31559 | Cacao swollen shoot virus | Caulimoviridae	0.001561
220812 | Tomato leaf curl virus-associated DNA beta | NA	0.001312
37114 | Human papillomavirus type 55 | Papillomaviridae	0.003262
83191 | Melanoplus sanguinipes entomopoxvirus | Poxviridae	0.001161
10261 | Fowlpox virus | Poxviridae	0.001119
188763 | Chimpanzee cytomegalovirus | Herpesviridae	0.013549
73497 | Sphaeropsis sapinea RNA virus 1 | Totiviridae	0.002960
11642 | Simian foamy virus | Retroviridae	0.002828
10590 | Human papillomavirus type 42 | Papillomaviridae	0.006595
46253 | Bombyx mori densovirus 1 | Parvoviridae	0.005489
207240 | Loofa yellow mosaic virus | NA	0.006091
186810 | Okra leaf curl virus-associated sequences | NA	0.002476
10607 | Human papillomavirus type 17 | Papillomaviridae	0.001993
12211 | Plum pox virus | Potyviridae	0.002100
59509 | Lumpy skin disease virus | Poxviridae	0.002071
12041 | Bean leafroll virus | Luteoviridae	0.002791
10298 | Human herpesvirus 1 | Herpesviridae	0.016198
28369 | Mycobacteriophage D29 | Siphoviridae	0.004554
133899 | Equine herpesvirus 2 | Herpesviridae	0.008247
78276 | Crucifer tobamovirus | NA	0.001121
10784 | Bovine parvovirus | Parvoviridae	0.007250
106962 | Cryphonectria hypovirus 3 | Hypoviridae	0.002660
31770 | Shallot virus X | Flexiviridae	0.002259
10679 | Enterobacteria phage P2 | Myoviridae	0.003992
227720 | Yersinia pestis phage phiA1122 | Podoviridae	0.002776
37959 | Human papillomavirus type 38 | Papillomaviridae	0.003596
35292 | Foot-and-mouth disease virus SAT 2 | Picornaviridae	0.004244
122291 | Rabbit oral papillomavirus | Papillomaviridae	0.001975
11628 | Machupo virus | Arenaviridae	0.001046
12064 | Bovine enterovirus | Picornaviridae	0.003518
46015 | Autographa californica nucleopolyhedrovirus | Baculoviridae	0.003531
169766 | Scallion virus X | Flexiviridae	0.002549
44560 | Ageratum yellow vein virus | NA	0.012360
154784 | Bacteriophage AP205 | Leviviridae	0.001939
10587 | Human papillomavirus type 35 | Papillomaviridae	0.003052
90961 | Australian bat lyssavirus | Rhabdoviridae	0.002325
10406 | Ground squirrel hepatitis virus | Hepadnaviridae	0.007110
11786 | Murine leukemia virus | Retroviridae	0.008495
191463 | Sida yellow mosaic virus | NA	0.009981
69263 | Cowpea golden mosaic virus | NA	0.004757
223308 | Potato yellow mosaic Trinidad virus | NA	0.010685
11768 | Feline leukemia virus | Retroviridae	0.008613
103603 | Snakehead rhabdovirus | Rhabdoviridae	0.006067
11053 | Dengue virus | Flaviviridae	0.009430
43240 | Bean common mosaic necrosis virus | Potyviridae	0.003149
37955 | Human papillomavirus type 23 | Papillomaviridae	0.004418
11795 | Friend murine leukemia virus | Retroviridae	0.008603
11657 | Bovine immunodeficiency virus | Retroviridae	0.004849
12196 | Bean common mosaic virus | Potyviridae	0.002791
11840 | Gibbon ape leukemia virus | Retroviridae	0.008021
44158 | Aura virus | Togaviridae	NA
148363 | Helicoverpa armigera nucleopolyhedrovirus G4 | Baculoviridae	0.002304
39720 | Walleye dermal sarcoma virus | Retroviridae	NA
45224 | Leek white stripe virus | Tombusviridae	0.002409
220608 | Tomato leaf curl Bangalore virus | NA	0.006914
11275 | Spring viremia of carp virus | Rhabdoviridae	NA
151539 | Bacteriophage bIL312 | Siphoviridae	0.001873
11901 | Bovine leukemia virus | Retroviridae	0.003055
10564 | Deer papillomavirus | Papillomaviridae	0.005939
183764 | Influenza A virus | Orthomyxoviridae	NA
10832 | Tomato yellow leaf curl virus | NA	0.009649
11216 | Human parainfluenza virus 3 | Paramyxoviridae	0.011972
31631 | Human coronavirus OC43 | Coronaviridae	0.029834
127441 | Groundnut rosette virus satellite RNA | NA	0.002087
12530 | Leishmania RNA virus 1-4 | Totiviridae	0.0ia mosaic virus | NA	0.005749
176106 | Sulfolobus islandicus filamentous virus | Lipothrixviridae	NA
12038 | Barley yellow dwarf virus - MAV | Luteoviridae	0.002832
204987 | Goose paramyxovirus SF02 | Paramyxoviridae	0.002660
203173 | Camelpox virus | Poxviridae	0.003470
40539 | Human papillomavirus type 50 | Papillomaviridae	0.001903
10390 | Gallid herpesvirus 2 | Herpesviridae	0.004649
12524 | Junonia coenia densovirus | Parvoviridae	NA
103782 | Pariacoto virus | Nodaviridae	0.001634
51313 | Helicoverpa armigera nuclear polyhedrosis virus | Baculoviridae	0.002304
41171 | Mycovirus FusoV | Partitiviridae	0.002290
10537 | Canine adenovirus | Adenoviridae	0.007258
66266 | Rice grassy stunt virus | NA	0.002548
157239 | Haemophilus phage HP2 | Myoviridae	0.002337
151757 | Human papillomavirus candHPV85 | Papillomaviridae	0.008571
180526 | Tobacco curly shoot virus | NA	0.011860
73149 | Patchouli mild mosaic virus | Comoviridae	NA
28347 | Apple stem grooving virus | Flexiviridae	0.002112
223252 | Cotton leaf curl Multan virus | NA	0.012001
40540 | Human papillomavirus type 60 | Papillomaviridae	NA
11039 | Western equine encephalomyelitis virus | Togaviridae	0.001634
12227 | Tobacco etch virus | Potyviridae	0.003836
85618 | Ateline herpesvirus 3 | Herpesviridae	0.002309
37124 | Chikungunya virus | Togaviridae	0.005079
55884 | Shigella flexneri bacteriophage V | Podoviridae	0.003257
10255 | Variola virus | Poxviridae	0.003572
134681 | Cucurbit leaf curl virus | NA	0.004444
192022 | Chicory yellow mottle virus satellite RNA | NA	NA
39085 | Human parechovirus | Picornaviridae	0.005378
33708 | Murid herpesvirus 4 | Herpesviridae	0.004101
169688 | Zinnia leaf curl disease associated sequence | NA	NA
172391 | Tomato chlorotic mottle virus | NA	0.009858
12107 | Encephalomyocarditis virus | Picornaviridae	0.001897
240555 | Ectropis obliqua picorna-like virus | NA	0.004255
173707 | Temperate phage PhiNIH1.1 | Siphoviridae	0.002292
77344 | Japanese iris necrotic ring virus | Tombusviridae	NA
187978 | Peru tomato mosaic virus | Potyviridae	0.005929
85708 | Porcine circovirus 2 | Circoviridae	0.002779
186152 | Staphylococcus aureus phage phi 12 | Siphoviridae	NA
11520 | Influenza B virus | Orthomyxoviridae	0.001905
11663 | Ovine lentivirus | Retroviridae	0.001839
11241 | Rinderpest virus | Paramyxoviridae	0.001386
11886 | Rous sarcoma virus | Retroviridae	0.007531
111792 | Infectious hypodermal and hematopoietic necrosis virus | Parvoviridae	0.002152
222450 | Chayote yellow mosaic virus | NA	0.008358
10567 | Multimammate rat papillomavirus | Papillomaviridae	0.003023
12145 | Tomato bushy stunt virus | Tombusviridae	0.003570
72149 | Aichi virus | Picornaviridae	0.003217
11101 | Pestivirus type 3 | Flaviviridae	0.002300
11250 | Human respiratory syncytial virus | Paramyxoviridae	0.005931
10497 | African swine fever virus | Asfarviridae	0.001320
65467 | Cherry green ring mottle virus | Flexiviridae	0.002845
56144 | Ovine papillomavirus 1 | Papillomaviridae	0.002164
9606 | Homo sapiens | NA	0.007695
40640 | Potato virus V | Potyviridae	0.002839
10943 | Rotavirus C | Reoviridae	NA
46839 | Colorado tick fever virus | Reoviridae	0.003739
70794 | Ovine astrovirus | Astroviridae	0.153207
196349 | Psittacus erithacus papillomavirus | Papillomaviridae	NA
10616 | Human papillomavirus type 49 | Papillomaviridae	0.003413
11303 | Bovine ephemeral fever virus | Rhabdoviridae	NA
223323 | Squash leaf curl virus-China | NA	0.011512
35343 | Bacteriophage phi CTX | Myoviridae	NA
12183 | Potato virus X | Flexiviridae	0.001604
12313 | Peanut stunt virus | Bromoviridae	NA
31548 | Human papillomavirus type 21 | Papillomaviridae	0.006202
41952 | Arctic ground squirrel hepatitis B virus | Hepadnaviridae	0.007186
37112 | Human papillomavirus type 29 | Papillomaviridae	0.007451
142102 | Taura syndrome virus | Dicistroviridae	0.004603
218845 | Tobacco leaf curl Yunnan virus satellite DNA beta | NA	NA
44028 | Human papillomavirus type 74 | Papillomaviridae	0.006059
150285 | Garlic virus E | Flexiviridae	0.002561
53991 | Tomato leaf curl virus satellite DNA | NA	NA
12045 | Potato leafroll virus | Luteoviridae	0.003282
10582 | Human papillomavirus type 18 | Papillomaviridae	0.005617
146762 | Oat chlorotic stunt virus | Tombusviridae	0.002115
12417 | Lactobacillus bacteriophage phi adh | Siphoviridae	0.001537
10836 | Sugarcane streak virus | NA	0.002226
194445 | Mirabilis mosaic virus | Caulimoviridae	0.001177
11983 | Norwalk virus | Caliciviridae	NA
98383 | Plutella xylostella granulovirus | Baculoviridae	0.002593
10578 | Human papillomavirus type 5 | Papillomaviridae	0.006666
11246 | Bovine respiratory syncytial virus | Paramyxoviridae	0.002909
10879 | Pseudomonas phage phi-6 | Cystoviridae	0.002030
234830 | Tomato yellow leaf curl Thailand virus satellite DNA beta | NA	NA
31741 | Wheat streak mosaic virus | Potyviridae	NA
10565 | European elk papillomavirus | Papillomaviridae	0.004381
104664 | Indian citrus ringspot virus | Flexiviridae	0.003820
10325 | Cercopithecine herpesvirus 1 | Herpesviridae	0.010378
10804 | Adeno-associated virus 2 | Parvoviridae	0.012984
11809 | Moloney murine sarcoma virus | Retroviridae	0.008602
270150 | Tomato yellow leaf curl virus | NA	0.009861
28359 | Bacteriophage L5 | NA	NA
10450 | Orgyia pseudotsugata single capsid nuclopolyhedrovirus | Baculoviridae	0.003748
155906 | Pestivirus Reindeer-1 | Flaviviridae	0.002657
10867 | Enterobacteria phage Ike | Inoviridae	0.002860
28312 | Human papillomavirus type 65 | Papillomaviridae	0.003018
10815 | Abutilon mosaic virus | NA	0.011195
220932 | Tomato leaf curl Karnataka virus | NA	0.012340
12235 | Cucumber green mottle mosaic virus | NA	0.002043
37957 | Human papillomavirus type 36 | Papillomaviridae	0.008751
12209 | Pepper mottle virus | Potyviridae	0.004770
227137 | Okra yellow vein mosaic virus | NA	0.012644
31757 | Mycobacterium phage L5 | Siphoviridae	0.003489
191460 | Sida mottle virus | NA	0.010197
185959 | Spiroplasma phage 1-C74 | Inoviridae	0.002751
35250 | Gallid herpesvirus 3 | Herpesviridae	0.005536
186811 | Okra leaf curl virus-associated sequences | NA	0.002431
40538 | Human papillomavirus type 48 | Papillomaviridae	0.001396
138950 | Human enterovirus C | Picornaviridae	0.005094
28300 | Heron hepatitis B virus | Hepadnaviridae	0.003502
78540 | Sleeping disease virus | Togaviridae	0.002964
12202 | Lettuce mosaic virus | Potyviridae	0.002101
188538 | Human parainfluenza virus 1 | Paramyxoviridae	0.002869
10623 | Cottontail rabbit papillomavirus | Papillomaviridae	0.003005
10605 | Human papillomavirus type 14 | Papillomaviridae	0.005756
10760 | Enterobacteria phage T7 | Podoviridae	0.002702
72138 | Rotavirus A | Reoviridae	NA
12042 | Beet western yellows virus | Luteoviridae	0.003129
47740 | Groundnut rosette virus | NA	0.002463
31550 | Human papillomavirus type 27 | Papillomaviridae	0.005541
31535 | Pseudomonas phage D3 | Siphoviridae	0.003773
10266 | Sheeppox virus | Poxviridae	0.002110
204440 | Mamestra configurata nucleopolyhedrovirus B | Baculoviridae	0.005190
12331 | Rice stripe virus | NA	NA
28882 | Ustilago maydis virus H1 | Totiviridae	NA
220340 | Bean golden yellow mosaic virus | NA	0.010436
83839 | Pepper leaf curl virus | NA	0.013412
12585 | Banana bunchy top virus | Nanoviridae	NA
93233 | Tomato golden mottle geminivirus | NA	0.011532
11103 | Hepatitis C virus | Flaviviridae	0.002916
208973 | Choristoneura fumiferana MNPV | Baculoviridae	0.004429
10798 | B19 virus | Parvoviridae	0.003830
101688 | Apple latent spherical virus | Sequiviridae	0.002040
151538 | Bacteriophage bIL310 | Siphoviridae	0.004805
224578 | Barley yellow dwarf virus - GAV | Luteoviridae	0.002732
37122 | Human papillomavirus type 6a | Papillomaviridae	0.004772
12153 | Ononis yellow mosaic virus | Tymoviridae	0.003794
129141 | Citrus leaf blotch virus | Flexiviridae	NA
223317 | Sida golden yellow vein virus | NA	0.012326
85652 | Nudaurelia capensis beta virus | Tetraviridae	NA
10854 | Spiroplasma phage 1-R8A2B | Inoviridae	0.002856
11986 | Carnation mottle virus | Tombusviridae	0.002704
170617 | Adoxophyes orana granulovirus | Baculoviridae	0.002859
181007 | Listeria phage 2389 | Siphoviridae	0.002083
138948 | Human enterovirus A | Picornaviridae	0.005549
37206 | Helicoverpa armigera stunt virus | Tetraviridae	NA
11619 | Junin virus | Arenaviridae	0.002644
10843 | Enterobacteria phage G4 | Microviridae	0.004307
37120 | Human papillomavirus type 67 | Papillomaviridae	0.005267
49964 | Bacteriophage Mx8 | Podoviridae	0.004259
223347 | Tomato leaf curl New Delhi virus | NA	0.011130
78541 | Streptococcus thermophilus bacteriophage Sfi11 | Siphoviridae	0.002015
174178 | Citrus yellow mosaic virus | Caulimoviridae	0.005713
12090 | Human enterovirus D | Picornaviridae	0.007516
197112 | Pear latent virus | Tombusviridae	0.003903
10612 | Human papillomavirus type 32 | Papillomaviridae	0.008532
167132 | Tulip virus X | Flexiviridae	0.002722
35289 | Grapevine virus B | Flexiviridae	NA
47416 | Satsuma dwarf virus | Sequiviridae	NA
65743 | Blackcurrant reversion virus | Comoviridae	NA
39973 | Bacteriophage K139 | Myoviridae	0.001233
10995 | Infectious bursal disease virus | Birnaviridae	0.002661
11036 | Venezuelan equine encephalitis virus | Togaviridae	0.001517
192021 | Chicory yellow mottle virus large satellite RNA | NA	0.003093
46917 | Papaya leaf-distortion mosaic potyvirus | Potyviridae	0.002946
10633 | Simian virus 40 | Polyomaviridae	0.005843
166123 | Human endogenous retrovirus K | Retroviridae	0.010754
11029 | Ross River virus | Togaviridae	0.001304
11802 | Murine sarcoma virus | Retroviridae	0.008602
10719 | Bacteriophage phi-C31 | Siphoviridae	NA
10585 | Human papillomavirus type 31 | Papillomaviridae	0.005648
10569 | Reindeer papillomavirus | Papillomaviridae	0.005657
227859 | SARS coronavirus | Coronaviridae	0.415354
33763 | Peanut mottle virus | Potyviridae	0.003110
172148 | Alkhurma virus | Flaviviridae	0.007953
11070 | Dengue virus | Flaviviridae	0.007890
223324 | Squash mild leaf curl virus | NA	0.004905
190478 | Bacteriophage phi3626 | Siphoviridae	NA
10609 | Human papillomavirus type 25 | Papillomaviridae	0.007050
223305 | Pepper leaf curl Bangladesh virus | NA	0.006905
35345 | Lactococcus lactis bacteriophage TP901-1 | Siphoviridae	0.002936
12480 | African green monkey polyomavirus | Polyomaviridae	0.002404
57579 | Adeno-associated virus 4 | Parvoviridae	0.011106
28265 | Satellite St. Augustine decline virus | NA	NA
114777 | Virus PhiCh1 | Myoviridae	0.002790
110457 | Bacteriophage phiYeO3-12 | Podoviridae	0.002286
35336 | Rotavirus A | Reoviridae	0.001807
11232 | Canine distemper virus | Paramyxoviridae	0.004571
107324 | Tobacco vein-clearing virus | Caulimoviridae	0.001284
10632 | JC virus | Polyomaviridae	0.005180
12367 | Chlamydia psittaci bacteriophage chp1 | Microviridae	0.003049
10579 | Human papillomavirus type 8 | Papillomaviridae	0.006422
160691 | Rana tigrina ranavirus | Iridoviridae	0.003308
12618 | Chicken anemia virus | Circoviridae	0.003070
62079 | East African cassava mosaic virus | NA	0.009438
42004 | Leek yellow stripe potyvirus | Potyviridae	0.002095
10407 | Hepatitis B virus | Hepadnaviridae	0.010747
85154 | Streptococcus thermophilus temperate bacteriophage O1205 | Siphoviridae	0.001626
64294 | Yokose virus | Flaviviridae	0.007019
12203 | Maize dwarf mosaic virus | Potyviridae	0.003602
53010 | Cotton leaf curl virus | NA	0.011969
106331 | Callitrichine herpesvirus 3 | Herpesviridae	0.002507
218849 | Kamiti River virus | Flaviviridae	NA
196242 | Phage phi 4795 | Siphoviridae	0.006968
172278 | Chilli leaf curl virus | NA	0.010216
185750 | Ageratum yellow vein virus-associated DNA beta | NA	0.001160
33773 | Olive latent virus 2 | Bromoviridae	NA
202252 | Human papillomavirus type 91 | Papillomaviridae	0.002930
161675 | Tamana bat virus | Flaviviridae	0.001552
193120 | Pea enation mosaic virus-2 | NA	NA
35281 | Paprika mild mottle virus | NA	0.003219
37116 | Human papillomavirus type 61 | Papillomaviridae	0.005198
31742 | Johnsongrass mosaic virus | Potyviridae	0.004827
263001 | Tomato leaf curl Java virus | NA	0.013125
222441 | Ageratum yellow vein Taiwan virus | NA	0.007058
31749 | Obuda pepper virus | NA	0.000728
12627 | Cowpea mottle virus | Tombusviridae	0.002769
143921 | Epinephelus tauvina nervous necrosis virus | Nodaviridae	0.002880
11830 | Murine osteosarcoma virus | Retroviridae	0.008036
198608 | Satellite of Trichomonas vaginalis T1 virus | NA	NA
46618 | Rhizoctonia solani virus | Partitiviridae	0.002085
53981 | Rotavirus A | Reoviridae	NA
11269 | Lake Victoria marburgvirus | Filoviridae	NA
202567 | Ageratum yellow vein China virus | NA	0.011863
134599 | Tomato rugose mosaic virus | NA	0.008447
90963 | Chlamydia phage PhiCPG1 | Microviridae	0.002469
10385 | Bovine herpesvirus 4 | Herpesviridae	0.004711
107571 | Trichomonas vaginalis virus II | Totiviridae	NA
129143 | Cherry necrotic rusty mottle virus | Flexiviridae	0.002475
11292 | Rabies virus | Rhabdoviridae	0.002516
11963 | Human spumaretrovirus | Retroviridae	0.001868
12154 | Turnip yellow mosaic virus | Tymoviridae	0.008915
10593 | Human papillomavirus type 45 | Papillomaviridae	0.007448
222474 | Squash leaf curl Yunnan virus | NA	0.007285
220618 | Cucumber Bulgarian virus | Tombusviridae	0.002752
10796 | Porcine parvovirus | Parvoviridae	0.005540
113194 | Orangutan hepadnavirus | Hepadnaviridae	0.011299
11212 | Human parainfluenza virus 2 | Paramyxoviridae	0.004004
42567 | Rotavirus A | Reoviridae	NA
12814 | Respiratory syncytial virus | Paramyxoviridae	0.003775
10599 | Human papillomavirus type 5b | Papillomaviridae	0.006021
12216 | Potato virus Y | Potyviridae	0.005634
186165 | Euprosterna elaeasa virus | NA	0.003851
186769 | Cryphonectria parasitica mitovirus 1-NB631 | Narnaviridae	NA
12151 | Eggplant mosaic virus | Tymoviridae	0.005564
107804 | Sorghum chlorotic spot virus | NA	0.001156
12136 | Cricket paralysis virus | Dicistroviridae	0.001068
10840 | Beet curly top virus | NA	0.010936
148879 | Banana mild mosaic virus | Flexiviridae	NA
225979 | Staphylococcus phage phiN315 | NA	0.002382
198589 | Beet western yellows ST9 associated virus | NA	NA
173976 | Cycas necrotic stunt virus | Comoviridae	NA
10620 | Human papillomavirus type 7 | Papillomaviridae	0.003374
107950 | Chayote mosaic tymovirus | Tymoviridae	0.005573
12295 | Tobacco rattle virus | NA	0.004103
10589 | Human papillomavirus type 41 | Papillomaviridae	0.002310
101764 | Aconitum latent virus | Flexiviridae	NA
125788 | Bombyx mori densovirus 5 | Parvoviridae	0.005615
64285 | Rio Bravo virus | Flaviviridae	0.001863
73036 | Rotavirus A | Reoviridae	0.001688
41678 | Turkey adenovirus 3 | Adenoviridae	0.001932
35245 | Cercopithecine herpesvirus 7 | Herpesviridae	0.001228
157018 | Scallion mosaic virus | Potyviridae	0.003972
10597 | Human papillomavirus type 57 | Papillomaviridae	0.005643
179237 | Sinorhizobium meliloti phage PBC5 | NA	NA
32625 | Mushroom bacilliform virus | Barnaviridae	0.002704
195056 | Rice yellow mottle virus satellite | NA	NA
131082 | Beet chlorosis virus | Luteoviridae	0.003058
270145 | Tomato leaf curl New Delhi virus | NA	0.011062
79691 | Human papillomavirus RTRX7 | Papillomaviridae	0.006000
29256 | Trichomonas vaginalis virus | Totiviridae	0.003729
10870 | Enterobacteria phage M13 | Inoviridae	NA
10627 | Bovine polyomavirus | Polyomaviridae	0.002401
37296 | Human herpesvirus 8 | Herpesviridae	0.004200
221035 | Tomato yellow leaf curl China virus-associated DNA beta | NA	0.001039
165803 | Cypovirus 1 | Reoviridae	NA
130760 | Influenza A virus | Orthomyxoviridae	NA
35269 | Woodchuck hepatitis B virus | Hepadnaviridae	0.007550
66797 | Bacteriophage SPBc2 | Siphoviridae	NA
194802 | Vibriophage VpV262 | Podoviridae	NA
31503 | Satellite maize white line mosaic virus | NA	NA
11599 | Hantaan virus | Bunyaviridae	NA
51354 | Maize chlorotic dwarf virus | Sequiviridae	0.003288
35287 | Rice tungro spherical virus | Sequiviridae	0.002763
92395 | Black queen cell virus | Dicistroviridae	NA
10827 | Potato yellow mosaic virus | NA	0.010004
35254 | Cryptophlebia leucotreta granulovirus | Baculoviridae	0.001863
130369 | Porcine adenovirus A | Adenoviridae	0.013409
192584 | Phthorimaea operculella granulovirus | Baculoviridae	0.001674
12177 | Clover yellow mosaic virus | Flexiviridae	0.001924
12049 | Soybean dwarf virus | Luteoviridae	0.002040
186812 | Okra leaf curl virus-associated sequences | NA	0.002473
165429 | Cypovirus 14 | Reoviridae	NA
92652 | Shrimp white spot syndrome virus | Nimaviridae	0.001932
10641 | Cauliflower mosaic virus | Caulimoviridae	0.003079
53182 | Feline foamy virus | Retroviridae	0.001854
222645 | Halovirus HF1 | NA	0.004685
36370 | Jembrana disease virus | Retroviridae	0.002926
169692 | Tomato leaf curl disease associated sequence | NA	0.001457
223524 | Vibrio cholerae phage VGJphi | Inoviridae	0.001464
11741 | Visna virus | Retroviridae	0.004840
12317 | Tobacco streak virus | Bromoviridae	0.001377


ECLUSTER ITERATION 2
GENOME	MegaViroP1-256:2663:SARS_7
12228 | Tobacco vein mottling virus | Potyviridae	0.007783
120086 | Bacteriophage phi-8 | Cystoviridae	NA
162145 | Turkey rhinotracheitis virus | Paramyxoviridae	0.005068
151043 | Tulare apple mosaic virus | Bromoviridae	0.004214
192452 | Cocksfoot streak virus | Potyviridae	0.002317
223334 | Tobacco leaf curl Kochi virus | NA	0.021475
12702 | Human astrovirus | Astroviridae	0.004663
70600 | Epiphyas postvittana nucleopolyhedrovirus | Baculoviridae	0.003525
196375 | Beet black scorch virus | Tombusviridae	NA
83201 | Vibrio cholerae filamentous bacteriophage fs-2 | Inoviridae	0.003557
12139 | Southern bean mosaic virus | NA	0.008244
37115 | Human papillomavirus type 59 | Papillomaviridae	0.005173
12465 | Barley yellow mosaic virus | Potyviridae	0.005922
10273 | Myxoma virus | Poxviridae	0.002468
31537 | Lactococcus phage c2 | Siphoviridae	0.002885
97081 | Bacteriophage VT2-Sa | Siphoviridae	0.010331
31532 | Bacteriophage sk1 | Siphoviridae	0.002885
12458 | Garlic latent virus | Flexiviridae	0.004347
10820 | Chloris striate mosaic virus | NA	0.004498
176652 | Invertebrate iridescent virus 6 | Iridoviridae	NA
130310 | Human adenovirus D | Adenoviridae	0.015892
10454 | Spodoptera exigua nucleopolyhedrovirus | Baculoviridae	0.006807
11852 | Simian type D virus 1 | Retroviridae	0.053705
31713 | Lettuce infectious yellows virus | Closteroviridae	NA
31722 | Blueberry scorch virus | Flexiviridae	0.001337
211866 | Tobacco leaf curl Yunnan virus | NA	0.020432
12264 | Cowpea mosaic virus | Comoviridae	0.003522
12268 | Carnation ringspot virus | Tombusviridae	0.004671
76343 | Beet soil-borne mosaic virus | NA	0.007145
92444 | Acute bee paralysis virus | Dicistroviridae	NA
10603 | Human papillomavirus type 10 | Papillomaviridae	0.007237
71548 | Sugarcane streak Egypt virus | NA	0.002760
70793 | Turkey astrovirus | Astroviridae	0.001624
129875 | Human adenovirus A | Adenoviridae	0.010781
54315 | Bovine viral diarrhea virus 2 | Flaviviridae	0.002661
12436 | Cucumber mosaic virus satellite RNA | NA	NA
47669 | Olive latent virus 1 | Tombusviridae	0.004524
10844 | Enterobacteria phage S13 | Microviridae	0.009500
67571 | Acyrthosiphon pisum virus | NA	NA
68558 | Adeno-associated virus 6 | Parvoviridae	0.015585
45237 | Helminthosporium victoriae virus 190S | Totiviridae	NA
54314 | Pestivirus type 2 | Flaviviridae	0.005118
35340 | Mouse parvovirus 1 | Parvoviridae	0.011096
28304 | Rat cytomegalovirus | Herpesviridae	0.011271
31602 | Bean calico mosaic virus | NA	0.008296
12232 | Zucchini yellow mosaic virus | Potyviridae	0.007184
106333 | Porcine enteric calicivirus | Caliciviridae	NA
167927 | Sugarcane striate mosaic associated virus | Flexiviridae	0.003256
147712 | Human rhinovirus B | Picornaviridae	0.022816
41459 | Sweet potato mild mottle virus | Potyviridae	0.002347
141860 | Grapevine fanleaf virus satellite RNA | NA	0.004615
10835 | Tomato mottle virus | NA	0.016145
169694 | Honeysuckle yellow vein mosaic disease associated sequence | NA	0.001471
194948 | Stx1 converting bacteriophage | Siphoviridae	0.010523
12321 | Alfalfa mosaic virus | Bromoviridae	0.001603
10588 | Human papillomavirus type 39 | Papillomaviridae	0.007327
154834 | Panicum mosaic satellite virus | NA	NA
11976 | Rabbit hemorrhagic disease virus | Caliciviridae	0.004387
79899 | Igbo Ora virus | Togaviridae	0.002247
37128 | Potato mop-top virus | NA	0.005380
10829 | Squash leaf curl virus | NA	0.006819
11958 | Avian carcinoma virus | Retroviridae	0.012323
10649 | Figwort mosaic virus | Caulimoviridae	0.003533
89463 | Sacbrood virus | NA	0.006909
191436 | Gremmeniella abietina RNA virus MS1 | Partitiviridae	0.004655
35238 | Mycoplasma virus P1 | Podoviridae	NA
12844 | Sweet potato feathery mottle virus | Potyviridae	0.004391
10661 | Alteromonas phage PM2 | Corticoviridae	0.002543
39068 | Mason-Pfizer monkey virus | Retroviridae	0.031347
12040 | Barley yellow dwarf virus - PAV | Luteoviridae	0.003719
10580 | Human papillomavirus type 11 | Papillomaviridae	0.010683
12275 | Tomato black ring virus | Comoviridae	0.002923
103442 | Triatoma virus | Dicistroviridae	0.004139
12197 | Bean yellow mosaic virus | Potyviridae	0.004675
150546 | Human papillomavirus type 84 | Papillomaviridae	0.007534
12224 | Sugarcane mosaic virus | Potyviridae	0.002415
51336 | Cabbage leaf curl virus | NA	0.007748
223313 | Sida golden mosaic Costa Rica virus | NA	0.017200
10608 | Human papillomavirus type 19 | Papillomaviridae	0.008413
68887 | TT virus | Circoviridae	0.005208
130328 | Duck adenovirus A | Adenoviridae	0.002170
11987 | Melon necrotic spot virus | Tombusviridae	0.006322
10600 | Human papillomavirus type 6b | Papillomaviridae	0.007362
201846 | Lactococcus phage P335 | Siphoviridae	0.003108
35341 | Watermelon chlorotic stunt virus | NA	0.006489
229278 | Murine pneumotropic virus | Polyomaviridae	0.008780
100887 | Soil-borne cereal mosaic virus | NA	0.003128
134386 | Cotton leaf curl virus-associated DNA beta | NA	0.002518
71972 | Beet virus Q | NA	0.002528
12199 | Cowpea aphid-borne mosaic virus | Potyviridae	0.007928
10621 | Human papillomavirus type 9 | Papillomaviridae	0.010812
11673 | Feline immunodeficiency virus | Retroviridae	NA
219596 | Tobacco curly shoot virus-associated DNA beta | NA	NA
33771 | Halovirus HF2 | Myoviridae	0.007304
155148 | Bacteriophage HK620 | Siphoviridae	0.011954
181604 | Vibrio phage VSK | Inoviridae	0.002167
12261 | Cowpea severe mosaic virus | Comoviridae	NA
28350 | Tomato leaf curl virus | NA	0.017138
222456 | Cotton leaf curl Alabad virus | NA	0.010548
11041 | Rubella virus | Togaviridae	0.003606
195062 | Strawberry latent ringspot virus satellite RNA | NA	NA
10245 | Vaccinia virus | Poxviridae	0.006119
191825 | Equus caballus papillomavirus type 1 | Papillomaviridae	0.004709
10690 | Haemophilus phage HP1 | Myoviridae	0.003569
11120 | Avian infectious bronchitis virus | Coronaviridae	0.004275
169696 | Hollyhock leaf crumple virus satellite DNA | NA	0.003186
10886 | Mammalian orthoreovirus 3 | Reoviridae	0.010391
221054 | Eupatorium yellow vein virus-associated DNA beta | NA	NA
72197 | Human erythrovirus V9 | Parvoviridae	0.006371
11137 | Human coronavirus 229E | Coronaviridae	0.001753
11215 | Bovine parainfluenza virus 3 | Paramyxoviridae	0.007716
10654 | Rice tungro bacilliform virus | Caulimoviridae	0.003816
10869 | Enterobacteria phage I2-2 | Inoviridae	NA
271108 | Bombyx mori nucleopolyhedrovirus | Baculoviridae	0.005579
39457 | Human papillomavirus type 70 | Papillomaviridae	0.004506
11268 | Ebola virus | Filoviridae	0.004081
11033 | Semliki forest virus | Togaviridae	0.004745
130478 | Staphylococcus aureus temperate phage phiSLT | Siphoviridae	0.002433
199587 | Hollyhock leaf crumple virus | NA	0.016571
33726 | Mungbean yellow mosaic virus | NA	0.005917
44561 | Murine type C retrovirus | Retroviridae	0.013077
46448 | Horseradish curly top virus | NA	0.005180
32614 | Sin Nombre virus | Bunyaviridae	NA
12263 | Squash mosaic virus | Comoviridae	NA
10651 | Soybean chlorotic mottle virus | Caulimoviridae	NA
181667 | Feline papillomavirus | Papillomaviridae	NA
59817 | Faba bean necrotic yellows virus | Nanoviridae	NA
10584 | Human papillomavirus type 2a | Papillomaviridae	0.008348
12187 | Strawberry mild yellow edge virus | Flexiviridae	0.003822
11855 | Mason-Pfizer monkey virus | Retroviridae	0.020621
49267 | Tomato pseudo-curly top virus | NA	0.015587
68742 | Adeno-associated virus 3B | Parvoviridae	0.017402
189836 | Propionibacterium phage phiB5 | Inoviridae	0.005551
90410 | Streptococcus thermophilus bacteriophage DT1 | Siphoviridae	0.007641
12302 | Brome mosaic virus | Bromoviridae	NA
12198 | Clover yellow vein virus | Potyviridae	0.005768
11047 | Equine arteritis virus | Arteriviridae	0.003013
10366 | Mouse cytomegalovirus 1 | Herpesviridae	0.008728
10574 | Monkey B-lymphotropic papovavirus | Papillomaviridae	0.003535
11060 | Dengue virus | Flaviviridae	0.008112
11623 | Lymphocytic choriomeningitis virus | Arenaviridae	0.005461
11099 | Bovine viral diarrhea virus 1 | Flaviviridae	0.006183
114430 | Ovine adenovirus D | Adenoviridae	NA
129724 | Human papillomavirus type 82 | Papillomaviridae	0.004061
35288 | Grapevine virus A | Flexiviridae	0.005257
190811 | Bamboo mosaic virus satellite RNA | NA	NA
11234 | Measles virus | Paramyxoviridae	0.004366
12017 | Enterobacteria phage fr | Leviviridae	0.003299
47680 | Tree shrew adenovirus | Adenoviridae	0.016192
114871 | Zygosaccharomyces bailii virus Z | Totiviridae	NA
12161 | Beet yellows virus | Closteroviridae	NA
37956 | Human papillomavirus type 24 | Papillomaviridae	0.010705
10618 | Human papillomavirus type 52 | Papillomaviridae	0.007136
56486 | Elm mottle virus | Bromoviridae	0.004569
222459 | Cotton leaf curl Gezira virus | NA	0.018696
145579 | Phage phiMH2K | Microviridae	NA
135750 | Tomato bushy stunt virus satellite RNA B10 | NA	NA
207697 | Croton yellow vein mosaic virus | NA	0.012673
40270 | Snakehead retrovirus | Retroviridae	0.003584
38143 | Simian hemorrhagic fever virus | Arteriviridae	0.005469
31549 | Human papillomavirus type 26 | Papillomaviridae	0.006090
29255 | Giardia lamblia virus | Totiviridae	NA
31721 | Beet necrotic yellow vein virus | NA	NA
111970 | Kyuri green mottle mosaic virus | NA	0.005297
219299 | Tomato leaf curl Gujarat virus | NA	0.018742
46350 | Adeno-associated virus 3 | Parvoviridae	0.017402
12290 | Pea enation mosaic virus | Luteoviridae	0.005832
152217 | Gremmeniella abietina RNA virus L1 | Totiviridae	0.006073
129009 | Staphylococcus aureus prophage phiPV83 | Siphoviridae	0.003217
91753 | Cucurbit aphid-borne yellows virus | Luteoviridae	0.002539
43685 | Bacteriophage r1t | Siphoviridae	0.004817
103807 | Bacteriophage P27 | Siphoviridae	NA
11069 | Dengue virus | Flaviviridae	0.010178
12288 | Nodamura virus | Nodaviridae	0.002038
10629 | BK polyomavirus | Polyomaviridae	0.008615
33747 | Primate T-lymphotropic virus 1 | Retroviridae	0.014782
247268 | Human papillomavirus type 93 | Papillomaviridae	0.013774
12092 | Hepatitis A virus | Picornaviridae	0.002921
11988 | Turnip crinkle virus | Tombusviridae	NA
12175 | Apple chlorotic leaf spot virus | Flexiviridae	NA
146032 | Goose circovirus | Circoviridae	0.005524
10837 | Digitaria streak virus | NA	0.004011
46607 | Andes virus | Bunyaviridae	0.001670
31754 | Lactococcus phage BK5-T | Siphoviridae	0.005145
12267 | Red clover necrotic mosaic virus | Tombusviridae	0.003181
37119 | Human papillomavirus type 66 | Papillomaviridae	0.006300
221036 | Malvastrum yellow vein virus-associated DNA beta | NA	0.001555
42475 | Rice ragged stunt virus | Reoviridae	0.003976
10826 | Panicum streak virus | NA	0.003475
11885 | Fujinami sarcoma virus | Retroviridae	0.011535
12238 | Odontoglossum ringspot virus | NA	0.003214
37138 | Galleria mellonella densovirus | Parvoviridae	NA
35252 | Alcelaphine herpesvirus 1 | Herpesviridae	0.006009
53181 | Hibiscus chlorotic ringspot virus | Tombusviridae	0.003277
114424 | Ovine adenovirus A | Adenoviridae	0.004578
190239 | Calicivirus strain NB | Caliciviridae	NA
39113 | Hepatitis GB virus B | Flaviviridae	0.006716
39443 | Carnation Italian ringspot virus | Tombusviridae	0.006725
10326 | Equine herpesvirus 1 | Herpesviridae	0.006464
74336 | Enterobacteriophage Qbeta | Leviviridae	NA
110944 | Stork hepatitis B virus | Hepadnaviridae	0.005279
11082 | West Nile virus | Flaviviridae	0.011071
11908 | Primate T-lymphotropic virus 1 | Retroviridae	0.014623
36362 | Polyomavirus sp. | Polyomaviridae	0.010162
120686 | Human papillomavirus type 71 | Papillomaviridae	0.011286
129950 | Bovine adenovirus B | Adenoviridae	0.007720
32629 | Indian peanut clump virus | NA	0.004060
46436 | Beet soil-borne virus | NA	0.002257
104263 | Hop latent virus | Flexiviridae	0.003478
80366 | Rachiplusia ou multiple nucleopolyhedrovirus | Baculoviridae	0.005589
87832 | Ipomoea yellow vein virus | NA	0.007929
11085 | Langat virus | Flaviviridae	0.013344
130371 | Porcine adenovirus C | Adenoviridae	0.005985
42680 | Spinach latent virus | Bromoviridae	0.003523
29272 | Turnip vein-clearing virus | NA	0.001510
129951 | Human adenovirus C | Adenoviridae	0.015837
39112 | Hepatitis GB virus A | Flaviviridae	0.005501
10885 | Mammalian orthoreovirus 2 | Reoviridae	0.011319
45103 | Oat golden stripe virus | NA	NA
123738 | Enterovirus Yanbian 96-83csf | Picornaviridae	0.010000
28349 | Pepper huasteco virus | NA	0.016011
228579 | Beet mild curly top virus | NA	NA
11083 | Powassan virus | Flaviviridae	0.007544
12188 | White clover mosaic virus | Flexiviridae	0.006941
43130 | Onion yellow dwarf virus | Potyviridae	0.003297
31744 | Rice yellow mottle virus | NA	0.004398
10449 | Lymantria dispar nucleopolyhedrovirus | Baculoviridae	0.008093
10834 | Wheat dwarf virus | NA	0.005975
228675 | Influenza B virus | Orthomyxoviridae	0.003312
10310 | Human herpesvirus 2 | Herpesviridae	0.010993
82676 | Phocoena spinipinnis papillomavirus | Papillomaviridae	0.002446
112229 | Pepino mosaic virus | Flexiviridae	0.004706
70796 | Avian encephalomyelitis virus | Picornaviridae	0.006893
12179 | Foxtail mosaic virus | Flexiviridae	0.005064
10710 | Bacteriophage lambda | Siphoviridae	0.011381
11086 | Louping ill virus | Flaviviridae	0.012569
73498 | Sphaeropsis sapinea RNA virus 2 | Totiviridae	0.004800
222461 | Cotton leaf curl Gezira virus | NA	0.017335
10595 | Human papillomavirus type 51 | Papillomaviridae	0.001909
10381 | Saimiriine herpesvirus 2 | Herpesviridae	0.003228
10872 | Pseudomonas phage Pf3 | Inoviridae	0.001500
77647 | Cotton leaf crumple geminivirus | NA	0.009923
37554 | Bacteriophage HK97 | Siphoviridae	0.010911
148880 | Discula destructiva virus 1 | Partitiviridae	0.003076
151528 | Cyanophage P60 | Podoviridae	NA
172315 | Ljungan virus | Picornaviridae	0.002362
186153 | Staphylococcus aureus phage phi 13 | Siphoviridae	0.003691
64300 | Modoc virus | Flaviviridae	0.007649
11128 | Bovine coronavirus | Coronaviridae	0.005743
100880 | Northern cereal mosaic virus | Rhabdoviridae	NA
180587 | Honeysuckle yellow vein mosaic virus | NA	0.017795
46242 | Spodoptera litura nucleopolyhedrovirus | Baculoviridae	0.004322
77856 | Beak and feather disease virus | Circoviridae	0.006926
10756 | Bacillus phage phi29 | Podoviridae	0.003618
106966 | Porcine enterovirus B | Picornaviridae	0.009461
63330 | Hendra virus | Paramyxoviridae	0.003675
37108 | Meleagrid herpesvirus 1 | Herpesviridae	0.003253
46014 | Acholeplasma phage L2 | Plasmaviridae	NA
117575 | Chlamydia phage phiCPAR39 | Microviridae	0.003673
37113 | Human papillomavirus type 54 | Papillomaviridae	0.009790
186371 | Bhendi yellow vein mosaic virus-associated DNA beta | NA	0.002322
127508 | Bacteriophage VfO4K68 | Inoviridae	0.007424
97344 | Periplaneta fuliginosa densovirus | Parvoviridae	0.005263
10335 | Human herpesvirus 3 | Herpesviridae	0.005206
223332 | Tobacco leaf curl Japan virus | NA	0.019559
43141 | Watermelon silver mottle virus | Bunyaviridae	NA
31552 | Human papillomavirus type 6 | Papillomaviridae	0.007373
10653 | Commelina yellow mottle virus | Caulimoviridae	0.004410
196089 | Tomato black ring virus satellite RNA | NA	NA
42478 | Saccharomyces cerevisiae virus L-BC (La) | Totiviridae	NA
47000 | Equine rhinitis A virus | Picornaviridae	0.004060
12474 | Coconut foliar decay virus ne endogenous retrovirus | Retroviridae	0.004191
12301 | Broad bean mottle virus | Bromoviridae	0.004042
37958 | Human papillomavirus type 37 | Papillomaviridae	0.008040
169691 | Tobacco leaf curl disease associated sequence | NA	0.001628
11601 | Hantaan virus | Bunyaviridae	0.006543
191032 | Cereal yellow dwarf virus-RPV satellite RNA | NA	NA
193118 | Lucerne transient streak virus satellite RNA | NA	NA
165826 | Melon chlorotic leaf curl virus | NA	0.006244
119192 | Macaca mulatta rhadinovirus | Herpesviridae	0.006647
10614 | Human papillomavirus type 3 | Papillomaviridae	0.008347
11161 | Mumps virus | Paramyxoviridae	0.011438
56145 | Ovine papillomavirus 2 | Papillomaviridae	0.002993
11287 | Viral hemorrhagic septicemia virus | Rhabdoviridae	0.004315
130556 | Culex nigripalpus baculovirus | Baculoviridae	0.001680
180170 | Infectious spleen and kidney necrosis virus | Iridoviridae	0.004131
10606 | Human papillomavirus type 15 | Papillomaviridae	0.011541
37121 | Human papillomavirus type 69 | Papillomaviridae	0.009554
10571 | Bovine papillomavirus | Papillomaviridae	0.004854
12319 | Apple mosaic virus | Bromoviridae	NA
116056 | Pelargonium zonate spot virus | Bromoviridae	NA
196398 | Southern cowpea mosaic virus | NA	0.004492
10991 | Rice dwarf virus | Reoviridae	NA
11008 | Saccharomyces cerevisiae virus L-A (L1) | Totiviridae	NA
31750 | Pepper ringspot virus | NA	0.004187
12230 | Turnip mosaic virus | Potyviridae	0.005381
56879 | Oat blue dwarf virus | Tymoviridae	0.006605
12181 | Papaya mosaic virus | Flexiviridae	0.005423
10613 | Human papillomavirus type 34 | Papillomaviridae	0.006612
35258 | Canine oral papillomavirus | Papillomaviridae	0.004231
12305 | Cucumber mosaic virus | Bromoviridae	0.002785
12273 | Grapevine chrome mosaic virus | Comoviridae	0.003513
112023 | Streptococcus thermophilus bacteriophage 7201 | Siphoviridae	0.006638
10830 | Tobacco yellow dwarf virus | NA	0.005436
12124 | Theilovirus | Picornaviridae	0.008325
37954 | Human papillomavirus type 22 | Papillomaviridae	0.008960
98832 | Influenza B virus | Orthomyxoviridae	0.003290
198538 | Streptococcus pyogenes phage 315.1 | NA	NA
12315 | Tomato aspermy virus | Bromoviridae	NA
59504 | Petunia vein clearing virus | Caulimoviridae	0.001986
72003 | Diatraea saccharalis densovirus | Parvoviridae	NA
10794 | Mice minute virus | Parvoviridae	0.010440
28354 | Plantago asiatica mosaic virus | Flexiviridae	0.005516
173443 | Salmonella typhimurium bacteriophage ST64T | Podoviridae	0.009997
224399 | Adoxophyes honmai nucleopolyhedrovirus | Baculoviridae	0.005007
10839 | Bean golden mosaic virus | NA	0.009140
28375 | Soil-borne wheat mosaic virus | NA	0.003288
180504 | Bacteriophage phiE125 | Siphoviridae	0.005830
12027 | Enterobacteria phage FI | Leviviridae	NA
10570 | Rhesus monkey papillomavirus | Papillomaviridae	0.005116
10586 | Human papillomavirus type 33 | Papillomaviridae	0.007671
41460 | Yam mosaic virus | Potyviridae	0.005265
75747 | Fusarium poae virus 1 | Partitiviridae	0.008699
11191 | Sendai virus | Paramyxoviridae	0.003319
31658 | Cell fusing agent virus | Flaviviridae	0.004404
12455 | Borna disease virus | Bornaviridae	0.007440
10376 | Human herpesvirus 4 | Herpesviridae	0.015533
10884 | Mammalian orthoreovirus 1 | Reoviridae	0.011141
40631 | Bacteriophage N15 | Siphoviridae	NA
12639 | Duck hepatitis B virus | Hepadnaviridae	0.004325
10759 | Bacteriophage T3 | Podoviridae	0.003901
76875 | Broad bean wilt virus 2 | Comoviridae	NA
12158 | Kennedya yellow mosaic virus | Tymoviridae	0.011688
38251 | Goose parvovirus | Parvoviridae	0.007390
12285 | Black beetle virus | Nodaviridae	0.005925
106284 | Bacteriophage phi ETA | Siphoviridae	0.003589
10754 | Enterobacteria phage P22 | Podoviridae	0.010832
130308 | Human adenovirus E | Adenoviridae	0.014124
10271 | Rabbit fibroma virus | Poxviridae	0.002855
83544 | Chinese wheat mosaic virus | NA	0.002079
74660 | Choristoneura fumiferana defective nucleopolyhedrovirus | Baculoviridae	0.007120
170965 | Trichomonas vaginalis virus 3 | Totiviridae	NA
12542 | Omsk hemorrhagic fever virus | Flaviviridae	0.014117
11002 | Infectious pancreatic necrosis virus | Birnaviridae	NA
29252 | Enterobacteria phage 186 | Myoviridae	0.003641
10359 | Human herpesvirus 5 | Herpesviridae	0.024634
10372 | Human herpesvirus 7 | Herpesviridae	0.012626
223346 | Tomato leaf curl Malaysia virus | NA	0.020701
10799 | Parvovirus H1 | Parvoviridae	0.010971
198598 | Saccharomyces cerevisiae narnavirus 20S RNA <W> | Narnaviridae	0.004667
12143 | Cucumber necrosis virus | Tombusviridae	0.005505
171370 | Human papillomavirus type 86 | Papillomaviridae	0.008247
191492 | Mamestra configurata nucleopolyhedrovirus | Baculoviridae	0.008250
12435 | Sugarcane bacilliform virus | Caulimoviridae	0.003731
155905 | Pestivirus Giraffe-1 | Flaviviridae	0.005286
169690 | Chilli leaf curl disease associated sequence | NA	NA
121791 | Nipah virus | Paramyxoviridae	0.001721
132475 | Yaba-like disease virus | Poxviridae	0.001460
37126 | Citrus leaf rugose virus | Bromoviridae	0.003733
111418 | Zucchini green mottle mosaic virus | NA	0.004847
130499 | Bovine adenovirus D | Adenoviridae	0.001854
150284 | Garlic virus X | Flexiviridae	0.002824
12118 | Foot-and-mouth disease virus O | Picornaviridae	0.009209
28289 | Cydia pomonella granulovirus | Baculoviridae	0.004288
162013 | Tioman virus | Paramyxoviridae	NA
58103 | Leishmania RNA virus 1-1 | Totiviridae	0.004373
37665 | Ectocarpus siliculosus virus | Phycodnaviridae	0.003980
32610 | Tomato geminivirus | NA	0.021055
223358 | Tomato mottle Taino virus | NA	0.016671
223321 | Sida yellow vein virus | NA	0.018196
12470 | Lucerne transient streak virus | NA	0.003477
10747 | Streptococcus phage Cp-1 | Podoviridae	NA
62352 | Eyach virus | Reoviridae	0.005460
10468 | Helicoverpa zea single nucleocapsid nucleopolyhedrovirus | Baculoviridae	0.003765
219744 | Tomato yellow leaf curl Malaga virus | NA	0.015689
113553 | Poinsettia mosaic virus | Tymoviridae	0.003936
64186 | Streptococcus thermophilus bacteriophage Sfi21 | Siphoviridae	0.005816
194949 | Stx2 converting bacteriophage II | Siphoviridae	0.010331
205870 | Mycobacteriophage Bxz2 | Siphoviridae	0.003880
142661 | Canary circovirus | Circoviridae	0.004635
106330 | Rotavirus B | Reoviridae	0.003409
36363 | Lymphocystis disease virus 1 | Iridoviridae	NA
169865 | Macroptilium yellow mosaic virus | NA	0.016098
12433 | Garlic virus A | Flexiviridae	0.004407
12055 | Tobacco necrosis virus A | Tombusviridae	0.005425
33772 | Cryphonectria hypovirus | Hypoviridae	0.003572
223344 | Tomato leaf curl Bangladesh virus | NA	0.015521
10594 | Human papillomavirus type 47 | Papillomaviridae	0.009139
46633 | Human echovirus 1 | Picornaviridae	0.009733
12018 | Enterobacteria phage GA | Leviviridae	0.003307
111470 | Diaporthe ambigua RNA virus 1 | NA	NA
120574 | Streptococcus pneumoniae bacteriophage MM1 | Siphoviridae	0.008828
107033 | Avian nephritis virus | Astroviridae	0.003916
151534 | Bacteriophage bIL311 | Siphoviridae	0.003570
105154 | Chlamydia phage 2 | Microviridae	0.003371
93678 | TTV-like mini virus | Circoviridae	0.002963
148603 | Mycobacteriophage Bxb1 | Siphoviridae	0.008550
78395 | Sugarcane streak Reunion virus | NA	0.003501
10871 | Pseudomonas phage Pf1 | Inoviridae	0.004855
10279 | Molluscum contagiosum virus | Poxviridae	0.008439
63118 | Bacteriophage bIL170 | Siphoviridae	0.003420
66366 | Tomato yellow leaf curl virus | NA	0.015342
35612 | Vesicular exanthema of swine virus | Caliciviridae	0.005224
128941 | Tomato curly stunt virus | NA	0.020094
11867 | Avian myelocytomatosis virus | Retroviridae	0.011810
207343 | Bovine foamy virus | Retroviridae	0.003741
10821 | Maize streak virus | NA	0.004242
112227 | Cactus virus X | Flexiviridae	0.008144
12461 | Hepatitis E virus | NA	NA
45219 | Guanarito virus | Arenaviridae	0.005374
38062 | Cassava vein mosaic virus | Caulimoviridae	0.002988
47001 | Equine rhinitis B virus | Picornaviridae	0.001714
29271 | Dasheen mosaic virus | Potyviridae	0.004133
35286 | Bamboo mosaic virus | Flexiviridae	0.004030
12022 | Enterobacterio phage MS2 | Leviviridae	0.002876
12466 | Barley mild mosaic virus | Potyviridae	0.002186
222464 | Cotton leaf curl Kokhran virus | NA	0.018363
11020 | Barmah Forest virus | Togaviridae	0.002659
31547 | Human papillomavirus type 20 | Papillomaviridae	0.008866
11613 | Tomato spotted wilt virus | Bunyaviridae	0.002764
10331 | Equine herpesvirus 4 | Herpesviridae	0.007935
10583 | Human papillomavirus type 1a | Papillomaviridae	0.004608
37111 | Human papillomavirus type 28 | Papillomaviridae	0.009419
11149 | Transmissible gastroenteritis virus | Coronaviridae	0.009556
110195 | Foot-and-mouth disease virus Asia 1 | Picornaviridae	0.007714
195061 | Solanum nodiflorum mottle virus satellite RNA | NA	0.005405
146499 | Cucumber fruit mottle mosaic virus | NA	NA
10847 | Coliphage phiX174 | Microviridae	0.009096
198541 | Streptococcus pyogenes phage 315.4 | NA	0.003563
40666 | Ryegrass mosaic virus | Potyviridae	0.003758
75725 | Enterobacteria phage FI | Leviviridae	NA
11938 | Rauscher murine leukemia virus | Retroviridae	0.013073
11079 | Murray Valley encephalitis virus | Flaviviridae	0.009602
10506 | Paramecium bursaria Chlorella virus 1 | Phycodnaviridae	0.003176
59380 | Rice yellow stunt virus | Rhabdoviridae	0.002585
11034 | Sindbis virus | Togaviridae	0.003638
12023 | Pseudomonas phage PP7 | Leviviridae	NA
99930 | Satellite RNA of Blackcurrant reversion virus | NA	0.002630
67962 | Carrot red leaf luteovirus associated RNA | NA	0.004844
114102 | Frog adenovirus 1 | Adenoviridae	0.004387
37961 | Atkinsonella hypoxylon partitivirus | Partitiviridae	NA
93224 | SVTS2 plectrovirus | Inoviridae	NA
103216 | Bacteriophage WPhi | Myoviridae	0.005945
10598 | Human papillomavirus type 58 | Papillomaviridae	0.005104
167161 | Strawberry mottle virus | Sequiviridae	NA
88870 | Mycobacteriophage TM4 | Siphoviridae	0.002623
11555 | Influenza C virus | Orthomyxoviridae	NA
157837 | Oat mosaic virus | Potyviridae	0.002512
85752 | Tomato yellow leaf curl Thailand virus | NA	0.021844
81832 | Rupestris stem pitting-associated virus | Flexiviridae	0.003732
10581 | Human papillomavirus type 16 | Papillomaviridae	0.007530
217686 | Little cherry virus 1 | Closteroviridae	NA
170621 | Perina nuda picorna-like virus | NA	0.006950
223262 | East African cassava mosaic Cameroon virus | NA	0.015886
35339 | LuIII virus | Parvoviridae	0.010693
10742 | Enterobacteria phage HK022 | Siphoviridae	0.011649
11307 | Sonchus yellow net virus | Rhabdoviridae	0.004755
190061 | Fowl adenovirus A | Adenoviridae	0.008274
12280 | Tomato ringspot virus | Comoviridae	0.008334
28321 | Amsacta moorei entomopoxvirus | Poxviridae	NA
208177 | Tomato leaf curl Vietnam virus | NA	0.022090
92129 | Tupaia paramyxovirus | Paramyxoviridae	0.008468
187977 | Wild potato mosaic virus | Potyviridae	0.002856
223287 | Mungbean yellow mosaic India virus | NA	0.007874
72638 | Streptococcus thermophilus bacteriophage Sfi19 | Siphoviridae	0.005024
28311 | Human papillomavirus type 63 | Papillomaviridae	0.003745
11027 | O'nyong-nyong virus | Togaviridae	0.002436
191547 | Beet ringspot virus | Comoviridae	0.003090
10640 | Carnation etched ring virus | Caulimoviridae	0.002221
223275 | East African cassava mosaic Zanzibar virus | NA	0.015398
10825 | Miscanthus streak virus | NA	0.003733
10634 | Murine polyomavirus | Polyomaviridae	0.008780
12475 | Hepatitis delta virus | NA	0.009020
71366 | Staphylococcus aureus bacteriophage PVL | Siphoviridae	0.003492
195063 | Subterranean clover mottle virus satellite RNA | NA	NA
11665 | Equine infectious anemia virus | Retroviridae	0.007171
10848 | Coliphage phiK | Microviridae	0.009331
11290 | Infectious hematopoietic necrosis virus | Rhabdoviridae	0.006299
12254 | Satellite tobacco mosaic virus | NA	0.003549
180503 | Bacteriophage VSKK | Inoviridae	0.001896
57119 | Bean yellow dwarf virus | NA	0.003169
85753 | Soybean crinkle leaf virus | NA	0.019967
46221 | Porcine circovirus | Circoviridae	0.008240
33748 | Primate T-lymphotropic virus 2 | Retroviridae	0.013897
120168 | Bhendi yellow vein mosaic virus | NA	0.017783
10604 | Human papillomavirus type 12 | Papillomaviridae	0.008768
32619 | Sorghum mosaic virus | Potyviridae	0.003662
169066 | Human rhinovirus sp. | Picornaviridae	0.005960
187850 | Ageratum yellow vein virus-associated nanovirus DNA | Nanoviridae	NA
10876 | Acholeplasma phage MV-L1 | Inoviridae	0.003261
120381 | Human papillomavirus type 87 | Papillomaviridae	0.007798
186805 | Goatpox virus | Poxviridae	0.002968
12241 | Tobacco mild green mosaic virus | NA	0.003807
96054 | Tomato leaf curl Philippines virus | NA	0.018518
228582 | Cereal yellow dwarf virus-RPS | Luteoviridae	0.003011
156690 | Beet mild yellowing virus | Luteoviridae	0.005523
12021 | Enterobacteria phage KU1 | Leviviridae	0.002398
11864 | Avian leukosis virus | Retroviridae	0.008904
59749 | Maize rayado fino virus | Tymoviridae	0.004677
28348 | Sweet clover necrotic mosaic virus | Tombusviridae	0.003079
196399 | Arabis mosaic virus small satellite RNA | NA	NA
93465 | Avian endogenous retrovirus EAV-HP | Retroviridae	0.003220
160484 | Discula destructiva virus 2 | Partitiviridae	0.003001
129956 | Murine adenovirus A | Adenoviridae	0.002941
10788 | Canine parvovirus | Parvoviridae	0.009033
10665 | Enterobacteria phage T4 | Myoviridae	NA
12287 | Flock house virus | Nodaviridae	0.005460
119910 | Ryegrass mottle virus | NA	NA
11909 | Primate T-lymphotropic virus 2 | Retroviridae	0.015450
185793 | Tomato yellow leaf curl China virus | NA	0.019863
202568 | Stachytarpheta leaf curl virus | NA	0.019416
196094 | Turnip crinkle virus satellite RNA | NA	NA
11788 | Abelson murine leukemia virus | Retroviridae	0.013330
138949 | Human enterovirus B | Picornaviridae	0.010059
10611 | Human papillomavirus type 30 | Papillomaviridae	0.008107
69577 | Banana streak virus | Caulimoviridae	0.002784
11588 | Rift Valley fever virus | Bunyaviridae	NA
72539 | Physalis mottle virus | Tymoviridae	0.011661
120087 | Human enterovirus E | Picornaviridae	0.004123
77048 | Methanobacterium phage psiM2 | Siphoviridae	0.016789
10838 | Bean dwarf mosaic virus | NA	0.019828
47838 | Chino del tomate virus | NA	0.016626
11276 | Vesicular stomatitis virus | Rhabdoviridae	0.005296
40521 | Bacteriophage A118 | Siphoviridae	0.002542
12242 | Tobacco mosaic virus | NA	0.003805
203225 | Influenza C virus | Orthomyxoviridae	0.007350
11176 | Newcastle disease virus | Paramyxoviridae	0.004028
12178 | Cymbidium mosaic virus | Flexiviridae	0.003573
174142 | Botrytis virus X | NA	0.011515
109270 | Equine foamy virus | Retroviridae	0.001120
42631 | Brome streak mosaic virus | Potyviridae	0.003640
10855 | Spiroplasma phage 4 | Microviridae	NA
11876 | Avian sarcoma virus | Retroviridae	0.010647
196095 | Velvet tobacco mottle virus Satellite RNA | NA	0.004804
151536 | Bacteriophage bIL286 | Siphoviridae	0.006502
155414 | Eimeria brunetti RNA virus 1 | Totiviridae	0.008922
186637 | Eupatorium yellow vein virus | NA	0.015423
10862 | Xanthomonas phage Cf1c | Inoviridae	0.004507
114416 | Lactococcus lactis bacteriophage ul36 | Siphoviridae	0.005128
12450 | Saccharomyces cerevisiae killer virus M1 | NA	NA
12162 | Citrus tristeza virus | Closteroviridae	NA
146073 | Walrus calicivirus | Caliciviridae	0.005549
211787 | Human papillomavirus type 92 | Papillomaviridae	0.010605
202251 | Human papillomavirus type 90 | Papillomaviridae	0.004656
94700 | Dicliptera yellow mottle virus | NA	0.018805
12205 | Papaya ringspot virus | Potyviridae	NA
54290 | GB virus C/Hepatitis G virus | Flaviviridae	0.007220
35350 | Apple stem pitting virus | Flexiviridae	0.002229
12643 | Ectromelia virus | Poxviridae	0.005590
193119 | Pea enation mosaic virus satelliteRNA, complete genome | NA	0.005560
10320 | Bovine herpesvirus 1 | Herpesviridae	0.008944
117198 | Rhynchosia Golden Mosaic Virus | NA	0.018484
151535 | Bacteriophage bIL285 | Siphoviridae	0.004677
31504 | Tobacco ringspot virus satellite RNA | NA	NA
131226 | Cherry mottle leaf virus | Flexiviridae	NA
12742 | Infectious flacherie virus | NA	0.002935
70333 | Bovine adenovirus D | Adenoviridae	0.001854
225752 | Sweet potato leaf curl Georgia virus | NA	0.011263
84589 | Salmon pancreas disease virus | Togaviridae	0.005257
10592 | Human papillomavirus type 44 | Papillomaviridae	0.005876
223314 | Sida golden mosaic Florida virus | NA	0.013041
10658 | Enterobacteria phage PRD1 | Tectiviridae	0.004036
239365 | Enzootic nasal tumour virus of goats | Retroviridae	0.005232
10397 | Tupaia herpesvirus | Herpesviridae	0.015410
12327 | Barley stripe mosaic virus | NA	0.002358
12222 | Soybean mosaic virus | Potyviridae	0.009051
70797 | Havana tomato virus | NA	0.014753
11970 | Woolly monkey sarcoma virus | Retroviridae	0.005986
47903 | Strawberry vein banding virus | Caulimoviridae	NA
168014 | Equine rhinovirus 3 | Picornaviridae	0.001626
42882 | Cherry virus A | Flexiviridae	NA
190809 | Arabis mosaic virus satellite RNA | NA	0.003690
12104 | Encephalomyocarditis virus | Picornaviridae	0.004155
67585 | Milk vetch dwarf virus | Nanoviridae	NA
64280 | Apoi virus | Flaviviridae	0.007816
135749 | Tomato bushy stunt virus satellite RNA B1 | NA	NA
223352 | Tomato leaf curl Sri Lanka virus | NA	0.018998
51680 | Ribgrass mosaic virus | NA	0.001626
247269 | Human papillomavirus type 96 | Papillomaviridae	0.009991
32604 | Human herpesvirus 6B | Herpesviridae	0.007545
222475 | Malvastrum yellow vein virus | NA	0.019542
12260 | Bean pod mottle virus | Comoviridae	0.005137
12360 | Staphylococcus aureus phage phi 11 | Siphoviridae	NA
10677 | Enterobacteria phage Mu | Myoviridae	0.003787
11746 | Ovine pulmonary adenocarcinoma virus | Retroviridae	0.005693
11084 | Tick-borne encephalitis virus | Flaviviridae	0.015250
185207 | Equinus papillomavirus | Papillomaviridae	0.004709
10615 | Human papillomavirus type 40 | Papillomaviridae	0.006841
12056 | Tobacco necrosis virus D | Tombusviridae	0.003092
108098 | Human adenovirus B | Adenoviridae	0.013576
147711 | Human rhinovirus A | Picornaviridae	0.019575
10368 | Human herpesvirus 6 | Herpesviridae	0.008044
35297 | Striped Jack nervous necrosis virus | Nodaviridae	0.005139
10596 | Human papillomavirus type 56 | Papillomaviridae	0.005946
47837 | Serrano golden mosaic virus | NA	0.007660
157619 | Avian paramyxovirus 6 | Paramyxoviridae	0.003249
12152 | Erysimum latent virus | Tymoviridae	0.006190
138953 | Poliovirus | Picornaviridae	0.007752
224589 | Sulfolobus virus 1, complete genome | NA	NA
75746 | Wheat yellow mosaic virus | Potyviridae	0.007381
198599 | Saccharomyces cerevisiae narnavirus 23S RNA <T> | Narnaviridae	0.008799
28295 | Porcine epidemic diarrhea virus | Coronaviridae	0.005690
196093 | Tomato leaf curl Taiwan virus | NA	0.020840
10619 | Human papillomavirus type 53 | Papillomaviridae	0.011084
60714 | Galinsoga mosaic virus | Tombusviridae	0.002531
10401 | Ictalurid herpesvirus 1 | Herpesviridae	0.004896
85542 | Bovine circovirus | Circoviridae	0.004142
116104 | Macroptilium mosaic virus | NA	0.008730
228578 | Youcai mosaic virus | NA	0.001450
202250 | Human papillomavirus type 89 | Papillomaviridae	0.008357
40279 | Panicum mosaic virus | Tombusviridae	NA
63723 | South African cassava mosaic virus | NA	0.014845
123735 | Tomato yellow leaf curl Sardinia virus | NA	0.018540
151537 | Bacteriophage bIL309 | Siphoviridae	0.005091
10990 | Rice black streaked dwarf virus | Reoviridae	NA
159252 | Planaria asexual strain-specific virus-like element type 1 | NA	NA
12144 | Cymbidium ringspot virus | Tombusviridae	0.008029
12345 | Bacillus phage GA-1 | Podoviridae	0.008238
96240 | Human papillomavirus type 83 | Papillomaviridae	0.007299
10817 | African cassava mosaic virus | NA	0.009377
129395 | Botrytis virus F | NA	NA
234829 | Tomato begomovirus satellite DNA beta | NA	0.001480
11089 | Yellow fever virus | Flaviviridae	0.017989
28344 | Porcine reproductive and respiratory syndrome virus | Arteriviridae	NA
12253 | Tomato mosaic virus | NA	0.002498
226583 | Papaya leaf curl virus-associated DNA beta | NA	0.001923
191217 | Cereal yellow dwarf virus-RPV | Luteoviridae	0.002312
12431 | Garlic virus C | Flexiviridae	0.004272
12274 | Grapevine fanleaf virus | Comoviridae	0.007957
188333 | Ageratum enation virus | NA	0.018101
51034 | Sida golden mosaic virus | NA	0.017788
11884 | Avian sarcoma virus | Retroviridae	0.011459
219688 | Mink astrovirus | Astroviridae	NA
67762 | Tobacco leaf curl virus | NA	0.019141
10276 | Swinepox virus | Poxviridae	0.004417
44562 | Pothos latent virus | Tombusviridae	0.001707
12180 | Narcissus mosaic virus | Flexiviridae	0.002845
12182 | Potato aucuba mosaic virus | Flexiviridae	0.006048
11072 | Japanese encephalitis virus | Flaviviridae	0.008394
58535 | Deer tick virus | Flaviviridae	0.007531
33724 | Nilaparvata lugens reovirus | Reoviridae	NA
35304 | Bunyamwera virus | Bunyaviridae	NA
193122 | Peanut stunt virus satellite RNA | NA	NA
33756 | European brown hare syndrome virus | Caliciviridae	0.003032
169687 | Ageratum leaf curl disease associated sequence | NA	NA
12138 | Maize chlorotic mottle virus | Tombusviridae	0.005937
51677 | Xestia c-nigrum granulovirus | Baculoviridae	0.002551
12167 | Potato virus M | Flexiviridae	0.003542
64698 | Plautia stali intestine virus | Dicistroviridae	NA
228580 | Beet severe curly top virus | NA	0.012772
11138 | Murine hepatitis virus | Coronaviridae	0.007524
10243 | Cowpox virus | Poxviridae	0.005896
136084 | Roseophage SIO1 | Podoviridae	0.004110
228581 | Barley yellow dwarf virus-PAS | Luteoviridae	0.003316
53260 | Papaya leaf curl virus | NA	0.010634
28314 | Aleutian mink disease virus | Parvoviridae	NA
10680 | Bacteriophage P4 | Myoviridae	0.003258
68416 | Woolly monkey hepatitis B Virus | Hepadnaviridae	0.016537
31711 | Cardamine chlorotic fleck virus | Tombusviridae	NA
10560 | Bovine papillomavirus type 2 | Papillomaviridae	0.007245
12239 | Pepper mild mottle virus | NA	0.002313
31600 | Indian cassava mosaic virus | NA	0.017954
39046 | Cassava common mosaic virus | Flexiviridae	0.004841
12881 | Tobacco necrosis satellite virus | NA	NA
127507 | Bacteriophage VfO3K6 | Inoviridae	0.007641
138947 | Porcine enterovirus A | Picornaviridae	0.001970
12208 | Pea seed-borne mosaic virus | Potyviridae	0.011146
100755 | Sweet potato leaf curl virus | NA	0.010814
130309 | Human adenovirus F | Adenoviridae	0.010698
79700 | Rat cytomegalovirus | Herpesviridae	0.011271
172220 | Blueberry red ringspot virus | Caulimoviridae	0.002610
11048 | Lactate dehydrogenase-elevating virus | Arteriviridae	0.005561
10244 | Monkeypox virus | Poxviridae	0.005888
81583 | Himetobi P virus | Dicistroviridae	NA
223316 | Sida golden mosaic Honduras virus | NA	0.018270
11660 | Caprine arthritis-encephalitis virus | Retroviridae	0.002756
39116 | Leishmania RNA virus 2-1 | Totiviridae	0.004276
70203 | Vibrio cholerae O139 fs1 phage | Inoviridae	NA
11641 | Human foamy virus | Retroviridae	0.002908
47736 | Carrot mottle mimic virus | NA	NA
12294 | Pea early browning virus | NA	0.014063
10573 | Human papillomavirus type 13 | Papillomaviridae	0.008645
66261 | Common chimpanzee papillomavirus 1 | Papillomaviridae	0.005021
10868 | Enterobacteria phage If1 | Inoviridae	0.004711
91372 | Squash yellow mottle virus | NA	0.006177
38142 | Hirame rhabdovirus | Rhabdoviridae	0.008702
94290 | Sugarcane yellow leaf virus | Luteoviridae	0.001732
164038 | Soybean yellow mosaic virus | NA	0.007879
28355 | Peanut clump virus | NA	0.002893
40687 | Groundnut bud necrosis virus | Bunyaviridae	NA
85106 | Adeno-associated virus 1 | Parvoviridae	0.015212
36772 | Subterranean clover stunt virus | Nanoviridae	0.002073
173824 | Methanothermobacter wolfeii prophage psiM100 | Siphoviridae	0.018312
12215 | Potato virus A | Potyviridae	0.003242
12116 | Foot-and-mouth disease virus C | Picornaviridae	0.008902
79600 | Marine birnavirus | Birnaviridae	NA
75590 | Mycoplasma arthritidis bacteriophage MAV1 | NA	0.002336
40281 | Cryphonectria hypovirus 1 | Hypoviridae	0.004205
10849 | Coliphage alpha3 | Microviridae	0.011168
197771 | Fringilla coelebs papillomavirus | Papillomaviridae	0.003149
11021 | Eastern equine encephalitis virus | Togaviridae	0.004692
134554 | Pseudomonas bacteriophage phi-13 | Cystoviridae	0.002399
157898 | Sulfolobus islandicus rod-shaped virus 1 | Rudiviridae	NA
64279 | Drosophila C virus | Dicistroviridae	0.005815
223345 | Tomato leaf curl Laos virus | NA	0.019911
157899 | Sulfolobus islandicus rod-shaped virus 2 | Rudiviridae	0.002471
161378 | Sri Lankan cassava mosaic virus | NA	0.009768
180816 | Stx2 converting bacteriophage I | Siphoviridae	0.009802
11757 | Mouse mammary tumor virus | Retroviridae	0.006194
190064 | Fowl adenovirus D | Adenoviridae	0.008026
52274 | Saguaro cactus virus | Tombusviridae	0.003926
75723 | Enterobacteriophage Qbeta | Leviviridae	NA
35241 | Bacteriophage Tuc2009 | Siphoviridae	0.005044
219704 | Avian adeno-associated virus ATCC VR-865 | Parvoviridae	0.015014
10572 | Hamster polyomavirus | Polyomaviridae	0.008661
39101 | Primate T-lymphotropic virus 3 | Retroviridae	0.009258
12303 | Cowpea chlorotic mottle virus | Bromoviridae	0.003731
92963 | Tomato severe leaf curl virus | NA	0.008826
10831 | Tomato golden mosaic virus | NA	0.013963
35593 | Peanut chlorotic streak virus | Caulimoviridae	0.001700
59301 | Mayaro virus | Togaviridae	0.003365
134632 | American plum line pattern virus | Bromoviridae	NA
227940 | Bacteriophage L-413C | Myoviridae	0.005030
31559 | Cacao swollen shoot virus | Caulimoviridae	0.002432
220812 | Tomato leaf curl virus-associated DNA beta | NA	0.002042
37114 | Human papillomavirus type 55 | Papillomaviridae	0.005076
83191 | Melanoplus sanguinipes entomopoxvirus | Poxviridae	0.001804
10261 | Fowlpox virus | Poxviridae	0.001742
188763 | Chimpanzee cytomegalovirus | Herpesviridae	0.021088
73497 | Sphaeropsis sapinea RNA virus 1 | Totiviridae	0.004607
11642 | Simian foamy virus | Retroviridae	0.004399
10590 | Human papillomavirus type 42 | Papillomaviridae	0.010269
46253 | Bombyx mori densovirus 1 | Parvoviridae	0.008554
207240 | Loofa yellow mosaic virus | NA	0.009476
186810 | Okra leaf curl virus-associated sequences | NA	0.003853
10607 | Human papillomavirus type 17 | Papillomaviridae	0.003109
12211 | Plum pox virus | Potyviridae	0.003266
59509 | Lumpy skin disease virus | Poxviridae	0.003226
12041 | Bean leafroll virus | Luteoviridae	0.004339
10298 | Human herpesvirus 1 | Herpesviridae	0.018547
28369 | Mycobacteriophage D29 | Siphoviridae	0.007092
133899 | Equine herpesvirus 2 | Herpesviridae	0.012845
78276 | Crucifer tobamovirus | NA	0.001745
10784 | Bovine parvovirus | Parvoviridae	0.011292
106962 | Cryphonectria hypovirus 3 | Hypoviridae	0.004153
31770 | Shallot virus X | Flexiviridae	0.003518
10679 | Enterobacteria phage P2 | Myoviridae	0.006224
227720 | Yersinia pestis phage phiA1122 | Podoviridae	0.004324
37959 | Human papillomavirus type 38 | Papillomaviridae	0.005604
35292 | Foot-and-mouth disease virus SAT 2 | Picornaviridae	0.006609
122291 | Rabbit oral papillomavirus | Papillomaviridae	0.003078
11628 | Machupo virus | Arenaviridae	0.001627
12064 | Bovine enterovirus | Picornaviridae	0.005471
46015 | Autographa californica nucleopolyhedrovirus | Baculoviridae	0.005502
169766 | Scallion virus X | Flexiviridae	0.003967
44560 | Ageratum yellow vein virus | NA	0.019243
154784 | Bacteriophage AP205 | Leviviridae	0.003032
10587 | Human papillomavirus type 35 | Papillomaviridae	0.004759
90961 | Australian bat lyssavirus | Rhabdoviridae	0.003625
10406 | Ground squirrel hepatitis virus | Hepadnaviridae	0.011072
11786 | Murine leukemia virus | Retroviridae	0.013232
191463 | Sida yellow mosaic virus | NA	0.015531
69263 | Cowpea golden mosaic virus | NA	0.007397
223308 | Potato yellow mosaic Trinidad virus | NA	0.016640
11768 | Feline leukemia virus | Retroviridae	0.013412
103603 | Snakehead rhabdovirus | Rhabdoviridae	0.009441
11053 | Dengue virus | Flaviviridae	0.014679
43240 | Bean common mosaic necrosis virus | Potyviridae	0.004906
37955 | Human papillomavirus type 23 | Papillomaviridae	0.006882
11795 | Friend murine leukemia virus | Retroviridae	0.013402
11657 | Bovine immunodeficiency virus | Retroviridae	0.007554
12196 | Bean common mosaic virus | Potyviridae	0.004342
11840 | Gibbon ape leukemia virus | Retroviridae	0.012490
44158 | Aura virus | Togaviridae	NA
148363 | Helicoverpa armigera nucleopolyhedrovirus G4 | Baculoviridae	0.003585
39720 | Walleye dermal sarcoma virus | Retroviridae	NA
45224 | Leek white stripe virus | Tombusviridae	0.003744
220608 | Tomato leaf curl Bangalore virus | NA	0.010754
11275 | Spring viremia of carp virus | Rhabdoviridae	NA
151539 | Bacteriophage bIL312 | Siphoviridae	0.002912
11901 | Bovine leukemia virus | Retroviridae	0.004753
10564 | Deer papillomavirus | Papillomaviridae	0.009245
183764 | Influenza A virus | Orthomyxoviridae	NA
10832 | Tomato yellow leaf curl virus | NA	0.015025
11216 | Human parainfluenza virus 3 | Paramyxoviridae	0.018642
31631 | Human coronavirus OC43 | Coronaviridae	0.006048
127441 | Groundnut rosette virus satellite RNA | NA	0.003238
12530 | Leishmania RNA virus 1-4 | Totiviridae	0.003836
11620 | Lassa virus | Arenaviridae	NA
118140 | Porcine teschovirus | Picornaviridae	0.002765
40979 | Cocksfoot mottle virus | NA	0.006580
12451 | Raspberry bushy dwarf virus | NA	0.002020
79918 | Broad bean necrosis virus | NA	0.002866
134606 | Cypovirus 15 | Reoviridae	NA
10617 | Human papillomavirus type 4 | Papillomaviridae	0.002627
11819 | Spleen focus-forming virus | Retroviridae	0.012678
10730 | Bacteriophage 933W | Siphoviridae	0.009920
126070 | Columbid circovirus | Circoviridae	0.001787
11320 | Influenza A virus | Orthomyxoviridae	NA
12558 | Sesbania mosaic virus | NA	0.008949
176106 | Sulfolobus islandicus filamentous virus | Lipothrixviridae	NA
12038 | Barley yellow dwarf virus - MAV | Luteoviridae	0.004411
204987 | Goose paramyxovirus SF02 | Paramyxoviridae	0.004137
203173 | Camelpox virus | Poxviridae	0.005412
40539 | Human papillomavirus type 50 | Papillomaviridae	0.002958
10390 | Gallid herpesvirus 2 | Herpesviridae	0.007232
12524 | Junonia coenia densovirus | Parvoviridae	NA
103782 | Pariacoto virus | Nodaviridae	0.002543
51313 | Helicoverpa armigera nuclear polyhedrosis virus | Baculoviridae	0.003585
41171 | Mycovirus FusoV | Partitiviridae	0.003567
10537 | Canine adenovirus | Adenoviridae	0.011315
66266 | Rice grassy stunt virus | NA	0.003960
157239 | Haemophilus phage HP2 | Myoviridae	0.003639
151757 | Human papillomavirus candHPV85 | Papillomaviridae	0.013343
180526 | Tobacco curly shoot virus | NA	0.018460
73149 | Patchouli mild mosaic virus | Comoviridae	NA
28347 | Apple stem grooving virus | Flexiviridae	0.003295
223252 | Cotton leaf curl Multan virus | NA	0.018690
40540 | Human papillomavirus type 60 | Papillomaviridae	NA
11039 | Western equine encephalomyelitis virus | Togaviridae	0.002545
12227 | Tobacco etch virus | Potyviridae	0.005973
85618 | Ateline herpesvirus 3 | Herpesviridae	0.003593
37124 | Chikungunya virus | Togaviridae	0.007924
55884 | Shigella flexneri bacteriophage V | Podoviridae	0.005066
10255 | Variola virus | Poxviridae	0.005571
134681 | Cucurbit leaf curl virus | NA	0.006923
192022 | Chicory yellow mottle virus satellite RNA | NA	NA
39085 | Human parechovirus | Picornaviridae	0.008377
33708 | Murid herpesvirus 4 | Herpesviridae	0.006387
169688 | Zinnia leaf curl disease associated sequence | NA	NA
172391 | Tomato chlorotic mottle virus | NA	0.015342
12107 | Encephalomyocarditis virus | Picornaviridae	0.002958
240555 | Ectropis obliqua picorna-like virus | NA	0.006636
173707 | Temperate phage PhiNIH1.1 | Siphoviridae	0.003563
77344 | Japanese iris necrotic ring virus | Tombusviridae	NA
187978 | Peru tomato mosaic virus | Potyviridae	0.009228
85708 | Porcine circovirus 2 | Circoviridae	0.004330
186152 | Staphylococcus aureus phage phi 12 | Siphoviridae	NA
11520 | Influenza B virus | Orthomyxoviridae	0.002969
11663 | Ovine lentivirus | Retroviridae	0.002872
11241 | Rinderpest virus | Paramyxoviridae	0.002155
11886 | Rous sarcoma virus | Retroviridae	0.011734
111792 | Infectious hypodermal and hematopoietic necrosis virus | Parvoviridae	0.003358
222450 | Chayote yellow mosaic v943 | Rotavirus C | Reoviridae	NA
46839 | Colorado tick fever virus | Reoviridae	0.003532
70794 | Ovine astrovirus | Astroviridae	NA
196349 | Psittacus erithacus papillomavirus | Papillomaviridae	NA
10616 | Human papillomavirus type 49 | Papillomaviridae	0.005309
11303 | Bovine ephemeral fever virus | Rhabdoviridae	NA
223323 | Squash leaf curl virus-China | NA	0.017923
35343 | Bacteriophage phi CTX | Myoviridae	NA
12183 | Potato virus X | Flexiviridae	0.002496
12313 | Peanut stunt virus | Bromoviridae	NA
31548 | Human papillomavirus type 21 | Papillomaviridae	0.009669
41952 | Arctic ground squirrel hepatitis B virus | Hepadnaviridae	0.011192
37112 | Human papillomavirus type 29 | Papillomaviridae	0.011598
142102 | Taura syndrome virus | Dicistroviridae	0.007162
218845 | Tobacco leaf curl Yunnan virus satellite DNA beta | NA	NA
44028 | Human papillomavirus type 74 | Papillomaviridae	0.009432
150285 | Garlic virus E | Flexiviridae	0.003989
53991 | Tomato leaf curl virus satellite DNA | NA	NA
12045 | Potato leafroll virus | Luteoviridae	0.005109
10582 | Human papillomavirus type 18 | Papillomaviridae	0.008750
146762 | Oat chlorotic stunt virus | Tombusviridae	0.003304
12417 | Lactobacillus bacteriophage phi adh | Siphoviridae	0.002388
10836 | Sugarcane streak virus | NA	0.003456
194445 | Mirabilis mosaic virus | Caulimoviridae	0.001834
11983 | Norwalk virus | Caliciviridae	NA
98383 | Plutella xylostella granulovirus | Baculoviridae	0.004034
10578 | Human papillomavirus type 5 | Papillomaviridae	0.010386
11246 | Bovine respiratory syncytial virus | Paramyxoviridae	0.004536
10879 | Pseudomonas phage phi-6 | Cystoviridae	0.003151
234830 | Tomato yellow leaf curl Thailand virus satellite DNA beta | NA	NA
31741 | Wheat streak mosaic virus | Potyviridae	NA
10565 | European elk papillomavirus | Papillomaviridae	0.006818
104664 | Indian citrus ringspot virus | Flexiviridae	0.005945
10325 | Cercopithecine herpesvirus 1 | Herpesviridae	0.014922
10804 | Adeno-associated virus 2 | Parvoviridae	0.020220
11809 | Moloney murine sarcoma virus | Retroviridae	0.013396
270150 | Tomato yellow leaf curl virus | NA	0.015359
28359 | Bacteriophage L5 | NA	NA
10450 | Orgyia pseudotsugata single capsid nuclopolyhedrovirus | Baculoviridae	0.005842
155906 | Pestivirus Reindeer-1 | Flaviviridae	0.004138
10867 | Enterobacteria phage Ike | Inoviridae	0.004461
28312 | Human papillomavirus type 65 | Papillomaviridae	0.004701
10815 | Abutilon mosaic virus | NA	0.017434
220932 | Tomato leaf curl Karnataka virus | NA	0.019206
12235 | Cucumber green mottle mosaic virus | NA	0.003183
37957 | Human papillomavirus type 36 | Papillomaviridae	0.013627
12209 | Pepper mottle virus | Potyviridae	0.007432
227137 | Okra yellow vein mosaic virus | NA	0.019691
31757 | Mycobacterium phage L5 | Siphoviridae	0.005432
191460 | Sida mottle virus | NA	0.015869
185959 | Spiroplasma phage 1-C74 | Inoviridae	0.004271
35250 | Gallid herpesvirus 3 | Herpesviridae	0.008630
186811 | Okra leaf curl virus-associated sequences | NA	0.003782
40538 | Human papillomavirus type 48 | Papillomaviridae	0.002183
138950 | Human enterovirus C | Picornaviridae	0.007927
28300 | Heron hepatitis B virus | Hepadnaviridae	0.005455
78540 | Sleeping disease virus | Togaviridae	0.004605
12202 | Lettuce mosaic virus | Potyviridae	0.003273
188538 | Human parainfluenza virus 1 | Paramyxoviridae	0.004473
10623 | Cottontail rabbit papillomavirus | Papillomaviridae	0.004679
10605 | Human papillomavirus type 14 | Papillomaviridae	0.008959
10760 | Enterobacteria phage T7 | Podoviridae	0.004210
72138 | Rotavirus A | Reoviridae	NA
12042 | Beet western yellows virus | Luteoviridae	0.004877
47740 | Groundnut rosette virus | NA	0.003836
31550 | Human papillomavirus type 27 | Papillomaviridae	0.008630
31535 | Pseudomonas phage D3 | Siphoviridae	0.005878
10266 | Sheeppox virus | Poxviridae	0.003288
204440 | Mamestra configurata nucleopolyhedrovirus B | Baculoviridae	0.008093
12331 | Rice stripe virus | NA	NA
28882 | Ustilago maydis virus H1 | Totiviridae	NA
220340 | Bean golden yellow mosaic virus | NA	0.016253
83839 | Pepper leaf curl virus | NA	0.020882
12585 | Banana bunchy top virus | Nanoviridae	NA
93233 | Tomato golden mottle geminivirus | NA	0.017961
11103 | Hepatitis C virus | Flaviviridae	0.004537
208973 | Choristoneura fumiferana MNPV | Baculoviridae	0.006907
10798 | B19 virus | Parvoviridae	0.005965
101688 | Apple latent spherical virus | Sequiviridae	0.003187
151538 | Bacteriophage bIL310 | Siphoviridae	0.007484
224578 | Barley yellow dwarf virus - GAV | Luteoviridae	0.004257
37122 | Human papillomavirus type 6a | Papillomaviridae	0.007426
12153 | Ononis yellow mosaic virus | Tymoviridae	0.005894
129141 | Citrus leaf blotch virus | Flexiviridae	NA
223317 | Sida golden yellow vein virus | NA	0.019200
85652 | Nudaurelia capensis beta virus | Tetraviridae	NA
10854 | Spiroplasma phage 1-R8A2B | Inoviridae	0.004438
11986 | Carnation mottle virus | Tombusviridae	0.004208
170617 | Adoxophyes orana granulovirus | Baculoviridae	0.004447
181007 | Listeria phage 2389 | Siphoviridae	0.003244
138948 | Human enterovirus A | Picornaviridae	0.008641
37206 | Helicoverpa armigera stunt virus | Tetraviridae	NA
11619 | Junin virus | Arenaviridae	0.004109
10843 | Enterobacteria phage G4 | Microviridae	0.006718
37120 | Human papillomavirus type 67 | Papillomaviridae	0.008197
49964 | Bacteriophage Mx8 | Podoviridae	0.006626
223347 | Tomato leaf curl New Delhi virus | NA	0.017322
78541 | Streptococcus thermophilus bacteriophage Sfi11 | Siphoviridae	0.003147
174178 | Citrus yellow mosaic virus | Caulimoviridae	0.008890
12090 | Human enterovirus D | Picornaviridae	0.011702
197112 | Pear latent virus | Tombusviridae	0.006075
10612 | Human papillomavirus type 32 | Papillomaviridae	0.013293
167132 | Tulip virus X | Flexiviridae	0.004243
35289 | Grapevine virus B | Flexiviridae	NA
47416 | Satsuma dwarf virus | Sequiviridae	NA
65743 | Blackcurrant reversion virus | Comoviridae	NA
39973 | Bacteriophage K139 | Myoviridae	0.001929
10995 | Infectious bursal disease virus | Birnaviridae	0.004133
11036 | Venezuelan equine encephalitis virus | Togaviridae	0.002371
192021 | Chicory yellow mottle virus large satellite RNA | NA	0.004818
46917 | Papaya leaf-distortion mosaic potyvirus | Potyviridae	0.004596
10633 | Simian virus 40 | Polyomaviridae	0.009097
166123 | Human endogenous retrovirus K | Retroviridae	0.016753
11029 | Ross River virus | Togaviridae	0.002031
11802 | Murine sarcoma virus | Retroviridae	0.013396
10719 | Bacteriophage phi-C31 | Siphoviridae	NA
10585 | Human papillomavirus type 31 | Papillomaviridae	0.008788
10569 | Reindeer papillomavirus | Papillomaviridae	0.008808
227859 | SARS coronavirus | Coronaviridae	NA
33763 | Peanut mottle virus | Potyviridae	0.004845
172148 | Alkhurma virus | Flaviviridae	0.012394
11070 | Dengue virus | Flaviviridae	0.012288
223324 | Squash mild leaf curl virus | NA	0.007636
190478 | Bacteriophage phi3626 | Siphoviridae	NA
10609 | Human papillomavirus type 25 | Papillomaviridae	0.010989
223305 | Pepper leaf curl Bangladesh virus | NA	0.010737
35345 | Lactococcus lactis bacteriophage TP901-1 | Siphoviridae	0.004570
12480 | African green monkey polyomavirus | Polyomaviridae	0.003761
57579 | Adeno-associated virus 4 | Parvoviridae	0.017302
28265 | Satellite St. Augustine decline virus | NA	NA
114777 | Virus PhiCh1 | Myoviridae	0.004343
110457 | Bacteriophage phiYeO3-12 | Podoviridae	0.003558
35336 | Rotavirus A | Reoviridae	0.002809
11232 | Canine distemper virus | Paramyxoviridae	0.007125
107324 | Tobacco vein-clearing virus | Caulimoviridae	0.002002
10632 | JC virus | Polyomaviridae	0.008073
12367 | Chlamydia psittaci bacteriophage chp1 | Microviridae	0.004749
10579 | Human papillomavirus type 8 | Papillomaviridae	0.009997
160691 | Rana tigrina ranavirus | Iridoviridae	0.005153
12618 | Chicken anemia virus | Circoviridae	0.004784
62079 | East African cassava mosaic virus | NA	0.014692
42004 | Leek yellow stripe potyvirus | Potyviridae	0.003257
10407 | Hepatitis B virus | Hepadnaviridae	0.016734
85154 | Streptococcus thermophilus temperate bacteriophage O1205 | Siphoviridae	0.002541
64294 | Yokose virus | Flaviviridae	0.010925
12203 | Maize dwarf mosaic virus | Potyviridae	0.005610
53010 | Cotton leaf curl virus | NA	0.018646
106331 | Callitrichine herpesvirus 3 | Herpesviridae	0.003901
218849 | Kamiti River virus | Flaviviridae	NA
196242 | Phage phi 4795 | Siphoviridae	0.010838
172278 | Chilli leaf curl virus | NA	0.015891
185750 | Ageratum yellow vein virus-associated DNA beta | NA	0.001803
33773 | Olive latent virus 2 | Bromoviridae	NA
202252 | Human papillomavirus type 91 | Papillomaviridae	0.004567
161675 | Tamana bat virus | Flaviviridae	0.002416
193120 | Pea enation mosaic virus-2 | NA	NA
35281 | Paprika mild mottle virus | NA	0.005014
37116 | Human papillomavirus type 61 | Papillomaviridae	0.008095
31742 | Johnsongrass mosaic virus | Potyviridae	0.007523
263001 | Tomato leaf curl Java virus | NA	0.020438
222441 | Ageratum yellow vein Taiwan virus | NA	0.010987
31749 | Obuda pepper virus | NA	0.001127
12627 | Cowpea mottle virus | Tombusviridae	0.004317
143921 | Epinephelus tauvina nervous necrosis virus | Nodaviridae	0.004488
11830 | Murine osteosarcoma virus | Retroviridae	0.012521
198608 | Satellite of Trichomonas vaginalis T1 virus | NA	NA
46618 | Rhizoctonia solani virus | Partitiviridae	0.003255
53981 | Rotavirus A | Reoviridae	NA
11269 | Lake Victoria marburgvirus | Filoviridae	NA
202567 | Ageratum yellow vein China virus | NA	0.018472
134599 | Tomato rugose mosaic virus | NA	0.013144
90963 | Chlamydia phage PhiCPG1 | Microviridae	0.003848
10385 | Bovine herpesvirus 4 | Herpesviridae	0.007333
107571 | Trichomonas vaginalis virus II | Totiviridae	NA
129143 | Cherry necrotic rusty mottle virus | Flexiviridae	0.003847
11292 | Rabies virus | Rhabdoviridae	0.003924
11963 | Human spumaretrovirus | Retroviridae	0.002908
12154 | Turnip yellow mosaic virus | Tymoviridae	0.013891
10593 | Human papillomavirus type 45 | Papillomaviridae	0.011604
222474 | Squash leaf curl Yunnan virus | NA	0.011337
220618 | Cucumber Bulgarian virus | Tombusviridae	0.004282
10796 | Porcine parvovirus | Parvoviridae	0.008634
113194 | Orangutan hepadnavirus | Hepadnaviridae	0.017598
11212 | Human parainfluenza virus 2 | Paramyxoviridae	0.006232
42567 | Rotavirus A | Reoviridae	NA
12814 | Respiratory syncytial virus | Paramyxoviridae	0.005883
10599 | Human papillomavirus type 5b | Papillomaviridae	0.009380
12216 | Potato virus Y | Potyviridae	0.008762
186165 | Euprosterna elaeasa virus | NA	0.006003
186769 | Cryphonectria parasitica mitovirus 1-NB631 | Narnaviridae	NA
12151 | Eggplant mosaic virus | Tymoviridae	0.008663
107804 | Sorghum chlorotic spot virus | NA	0.001802
12136 | Cricket paralysis virus | Dicistroviridae	0.001658
10840 | Beet curly top virus | NA	0.017035
148879 | Banana mild mosaic virus | Flexiviridae	NA
225979 | Staphylococcus phage phiN315 | NA	0.003699
198589 | Beet western yellows ST9 associated virus | NA	NA
173976 | Cycas necrotic stunt virus | Comoviridae	NA
10620 | Human papillomavirus type 7 | Papillomaviridae	0.005257
107950 | Chayote mosaic tymovirus | Tymoviridae	0.008676
12295 | Tobacco rattle virus | NA	0.006398
10589 | Human papillomavirus type 41 | Papillomaviridae	0.003606
101764 | Aconitum latent virus | Flexiviridae	NA
125788 | Bombyx mori densovirus 5 | Parvoviridae	0.008751
64285 | Rio Bravo virus | Flaviviridae	0.002907
73036 | Rotavirus A | Reoviridae	0.002625
41678 | Turkey adenovirus 3 | Adenoviridae	0.003010
35245 | Cercopithecine herpesvirus 7 | Herpesviridae	0.001907
157018 | Scallion mosaic virus | Potyviridae	0.006177
10597 | Human papillomavirus type 57 | Papillomaviridae	0.008793
179237 | Sinorhizobium meliloti phage PBC5 | NA	NA
32625 | Mushroom bacilliform virus | Barnaviridae	0.004223
195056 | Rice yellow mottle virus satellite | NA	NA
131082 | Beet chlorosis virus | Luteoviridae	0.004767
270145 | Tomato leaf curl New Delhi virus | NA	0.017219
79691 | Human papillomavirus RTRX7 | Papillomaviridae	0.009340
29256 | Trichomonas vaginalis virus | Totiviridae	0.005812
10870 | Enterobacteria phage M13 | Inoviridae	NA
10627 | Bovine polyomavirus | Polyomaviridae	0.003743
37296 | Human herpesvirus 8 | Herpesviridae	0.006534
221035 | Tomato yellow leaf curl China virus-associated DNA beta | NA	0.001613
165803 | Cypovirus 1 | Reoviridae	NA
130760 | Influenza A virus | Orthomyxoviridae	NA
35269 | Woodchuck hepatitis B virus | Hepadnaviridae	0.011757
66797 | Bacteriophage SPBc2 | Siphoviridae	NA
194802 | Vibriophage VpV262 | Podoviridae	NA
31503 | Satellite maize white line mosaic virus | NA	NA
11599 | Hantaan virus | Bunyaviridae	NA
51354 | Maize chlorotic dwarf virus | Sequiviridae	0.005130
35287 | Rice tungro spherical virus | Sequiviridae	0.004302
92395 | Black queen cell virus | Dicistroviridae	NA
10827 | Potato yellow mosaic virus | NA	0.015576
35254 | Cryptophlebia leucotreta granulovirus | Baculoviridae	0.002896
130369 | Porcine adenovirus A | Adenoviridae	0.020878
192584 | Phthorimaea operculella granulovirus | Baculoviridae	0.002607
12177 | Clover yellow mosaic virus | Flexiviridae	0.002988
12049 | Soybean dwarf virus | Luteoviridae	0.003170
186812 | Okra leaf curl virus-associated sequences | NA	0.003848
165429 | Cypovirus 14 | Reoviridae	NA
92652 | Shrimp white spot syndrome virus | Nimaviridae	0.003007
10641 | Cauliflower mosaic virus | Caulimoviridae	0.004813
53182 | Feline foamy virus | Retroviridae	0.002886
222645 | Halovirus HF1 | NA	0.007304
36370 | Jembrana disease virus | Retroviridae	0.004555
169692 | Tomato leaf curl disease associated sequence | NA	0.002271
223524 | Vibrio cholerae phage VGJphi | Inoviridae	0.002276
11741 | Visna virus | Retroviridae	0.007547
12317 | Tobacco streak virus | Bromoviridae	0.002150
