# Supplementary material for: E-Predict: a computational strategy for species identification based on observed DNA microarray hybridization patterns
Source: Genome Biol. 2005 Aug 30;6(9):R78. doi: 10.1186/gb-2005-6-9-r78 (PMC1242213; doi:10.1186/gb-2005-6-9-r78)
Supplement: Additional data file 4 — A text file of E-Predict output for the HRV serotypes example [file gb-2005-6-9-r78-S4.txt]

EPREDICT : 2005-02-06 16:13:18
 DATA SOURCE : anatoly/Epred_paper_HRVserotypes
 USER WEIGHTS : Curator/MV_72worst_medRaw500_badYdens
 ARRAY NORMALIZATION : Sum
 EMATRIX : 2004-07-22
 EMATRIX NORMALIZATION : Quadratic
 EMATRIX ENERGY FILTER : 30
 ITERATIONS : 1
 DISTANCE METRIC : Pearson Uncentered
 VECTOR LENGTH : All oligos
 OUTPUT : Sort by Distance, 10 families, 5 genomes/family, 10 oligos/genome
 ECLUSTER : Distances
 OUTFILE : /tmp/AU/HRVs_distandce_ecluster.txt


Array: MegaViroP5-090:5374:12_08_03_HRV087+
   Iteration: 1
      Family: Picornaviridae
         46633    Human echovirus 1                         s=0.414607      p=0.000022
            21363125_21_rc        Human echovirus 1                     Picornaviridae     65466      0.011462      0.018603
            21363125_18_rc        Human echovirus 1                     Picornaviridae     65470      0.011463      0.018139
            21363125_2            Human echovirus 1                     Picornaviridae     65479      0.011464      0.016623
            21363125_2_rc         Human echovirus 1                     Picornaviridae     65477      0.011464      0.016623
            21363125_23_rc        Human echovirus 1                     Picornaviridae     64413      0.011277      0.014342
            9627719_18_rc         Human enterovirus A                   Picornaviridae     65471      0.011463      0.012473
            9629181_13_rc         Human enterovirus 71                  Picornaviridae     65476      0.011464      0.011826
            9629458_1_rc          Human echovirus 12                    Picornaviridae     60030      0.010510      0.012665
            9626677_18_rc         Human enterovirus B                   Picornaviridae     65467      0.011462      0.011222
            11072117_15_rc        Human echovirus 5                     Picornaviridae     65482      0.011465      0.010358
         123738   Enterovirus Yanbian 96-83csf              s=0.412267      p=0.000022
            9629181_13_rc         Human enterovirus 71                  Picornaviridae     65476      0.011464      0.014625
            9627719_18_rc         Human enterovirus A                   Picornaviridae     65471      0.011463      0.014625
            9635675_13_rc         Swine vesicular disease virus         Picornaviridae     65486      0.011465      0.014460
            21363125_18_rc        Human echovirus 1                     Picornaviridae     65470      0.011463      0.013713
            9626677_18_rc         Human enterovirus B                   Picornaviridae     65467      0.011462      0.013331
            9626677_22_rc         Human enterovirus B                   Picornaviridae     65456      0.011460      0.012676
            9627719_22_rc         Human enterovirus A                   Picornaviridae     65458      0.011460      0.012615
            21363125_2            Human echovirus 1                     Picornaviridae     65479      0.011464      0.011270
            21363125_2_rc         Human echovirus 1                     Picornaviridae     65477      0.011464      0.011270
            9632295_13_rc         Human coxsackievirus B6               Picornaviridae     65475      0.011463      0.011125
         138949   Human enterovirus B                       s=0.386087      p=0.000014
            9626677_18_rc         Human enterovirus B                   Picornaviridae     65467      0.011462      0.016792
            9626677_22_rc         Human enterovirus B                   Picornaviridae     65456      0.011460      0.015761
            9629181_13_rc         Human enterovirus 71                  Picornaviridae     65476      0.011464      0.014878
            9635432_20_rc         Human coxsackievirus A9               Picornaviridae     65468      0.011462      0.013908
            9627719_22_rc         Human enterovirus A                   Picornaviridae     65458      0.011460      0.012198
            9632295_13_rc         Human coxsackievirus B6               Picornaviridae     65475      0.011463      0.011756
            9627719_18_rc         Human enterovirus A                   Picornaviridae     65471      0.011463      0.011627
            21363125_18_rc        Human echovirus 1                     Picornaviridae     65470      0.011463      0.011525
            9635675_13_rc         Swine vesicular disease virus         Picornaviridae     65486      0.011465      0.010284
            9627719_14_rc         Human enterovirus A                   Picornaviridae     65479      0.011464      0.010284
         138948   Human enterovirus A                       s=0.378896      p=0.000016
            9627719_14_rc         Human enterovirus A                   Picornaviridae     65479      0.011464      0.020675
            9627719_12_rc         Human enterovirus A                   Picornaviridae     65472      0.011463      0.016143
            9627719_22_rc         Human enterovirus A                   Picornaviridae     65458      0.011460      0.015851
            13242735_13_rc        Enterovirus 5865/sin/000009           Picornaviridae     65465      0.011462      0.015822
            9627719_18_rc         Human enterovirus A                   Picornaviridae     65471      0.011463      0.015332
            9632295_1_rc          Human coxsackievirus B6               Picornaviridae     65486      0.011465      0.011419
            9626677_18_rc         Human enterovirus B                   Picornaviridae     65467      0.011462      0.011370
            9629181_13_rc         Human enterovirus 71                  Picornaviridae     65476      0.011464      0.010883
            21363125_18_rc        Human echovirus 1                     Picornaviridae     65470      0.011463      0.010667
            9626677_22_rc         Human enterovirus B                   Picornaviridae     65456      0.011460      0.010667
         12090    Human enterovirus D                       s=0.296011      p=0.000026
            9626436_18_rc         Human enterovirus 70                  Picornaviridae     65471      0.011463      0.033147
            9626436_21_rc         Human enterovirus 70                  Picornaviridae     65481      0.011464      0.031978
            9626436_176           Human enterovirus 70                  Picornaviridae     65474      0.011463      0.022741
            9626436_176_rc        Human enterovirus 70                  Picornaviridae     55535      0.009723      0.022741
            9626433_17_rc         Human enterovirus C                   Picornaviridae     65471      0.011463      0.018469
            12408699_21_rc        Poliovirus                            Picornaviridae     65466      0.011462      0.018381
            9626436_283           Human enterovirus 70                  Picornaviridae     45908      0.008038      0.025559
            9626433_21_rc         Human enterovirus C                   Picornaviridae     65469      0.011462      0.016708
            9626436_232_rc        Human enterovirus 70                  Picornaviridae     33615      0.005885      0.029258
            9629634_21_rc         Porcine enterovirus B                 Picornaviridae     65475      0.011463      0.014212
      Family: NA
         89463    Sacbrood virus                            s=0.013474      p=0.013512
            9632405_343_rc        Sacbrood virus                        Iflavirus          24870      0.004354      0.063762
            9632405_343           Sacbrood virus                        Iflavirus            369      0.000065      0.063762
            9632405_351_rc        Sacbrood virus                        Iflavirus            538      0.000094      0.042383
            9632405_347_rc        Sacbrood virus                        Iflavirus            421      0.000074      0.049549
            9632405_167_rc        Sacbrood virus                        Iflavirus            223      0.000039      0.052637
            9632405_349_rc        Sacbrood virus                        Iflavirus            244      0.000043      0.042675
            9632405_287           Sacbrood virus                        Iflavirus            104      0.000018      0.052637
            9632405_345_rc        Sacbrood virus                        Iflavirus             66      0.000012      0.061405
            9632405_347           Sacbrood virus                        Iflavirus             40      0.000007      0.049549
            9632405_349           Sacbrood virus                        Iflavirus             46      0.000008      0.042675
      Family: Luteoviridae
         12049    Soybean dwarf virus                       s=0.007212      p=0.001610
            15150434_82_rc        Soybean dwarf virus                   Luteoviridae        6743      0.001181      0.062376
            15150434_136_rc       Soybean dwarf virus                   Luteoviridae        3970      0.000695      0.078346
            15150434_131_rc       Soybean dwarf virus                   Luteoviridae        2077      0.000364      0.067367
            18314284_132_rc       Bean leafroll virus                   Luteoviridae         926      0.000162      0.010152
            15150434_50_rc        Soybean dwarf virus                   Luteoviridae         106      0.000019      0.072821
            18314284_52_rc        Bean leafroll virus                   Luteoviridae         138      0.000024      0.049000
            15150434_133_rc       Soybean dwarf virus                   Luteoviridae         114      0.000020      0.057578
            18314284_137_rc       Bean leafroll virus                   Luteoviridae         181      0.000032      0.018341
            18314284_134_rc       Bean leafroll virus                   Luteoviridae         331      0.000058      0.009406
            15150434_50           Soybean dwarf virus                   Luteoviridae          35      0.000006      0.072821
      Family: Partitiviridae
         148880   Discula destructiva virus 1               s=0.005304      p=0.030904
            14327711_44_rc        Discula destructiva virus 1           Partitiviridae      4757      0.000833      0.071969
            14327711_22_rc        Discula destructiva virus 1           Partitiviridae      4484      0.000785      0.062512
            14327711_60_rc        Discula destructiva virus 1           Partitiviridae      1036      0.000181      0.069477
            14327711_60           Discula destructiva virus 1           Partitiviridae        53      0.000009      0.069477
            14327711_42           Discula destructiva virus 1           Partitiviridae        34      0.000006      0.059708
            20279565_62_rc        Discula destructiva virus 2           Partitiviridae        34      0.000006      0.058987
            20279565_62           Discula destructiva virus 2           Partitiviridae        27      0.000005      0.058987
            20279565_50_rc        Discula destructiva virus 2           Partitiviridae        29      0.000005      0.053037
            14327711_42_rc        Discula destructiva virus 1           Partitiviridae        21      0.000004      0.059708
            14327711_44           Discula destructiva virus 1           Partitiviridae        17      0.000003      0.071969
      Family: Dicistroviridae
         66834    Rhopalosiphum padi virus                  s=0.004283      p=0.142416
            9629935_394_rc        Rhopalosiphum padi virus              Dicistroviridae     5626      0.000985      0.064086
            9629935_398_rc        Rhopalosiphum padi virus              Dicistroviridae     1913      0.000335      0.052060
            9629935_326_rc        Rhopalosiphum padi virus              Dicistroviridae      491      0.000086      0.041460
            9629935_396_rc        Rhopalosiphum padi virus              Dicistroviridae      307      0.000054      0.051960
            9629935_397_rc        Rhopalosiphum padi virus              Dicistroviridae      189      0.000033      0.044551
            9629935_397           Rhopalosiphum padi virus              Dicistroviridae       98      0.000017      0.044551
            9629935_298           Rhopalosiphum padi virus              Dicistroviridae       76      0.000013      0.054488
            9629935_398           Rhopalosiphum padi virus              Dicistroviridae       74      0.000013      0.052060
            9629935_396           Rhopalosiphum padi virus              Dicistroviridae       62      0.000011      0.051960
            9629935_392_rc        Rhopalosiphum padi virus              Dicistroviridae       58      0.000010      0.055619
      Family: Flexiviridae
         148879   Banana mild mosaic virus                  s=0.004179      p=0.007409
            13559817_169_rc       Banana mild mosaic virus              Flexiviridae        4813      0.000843      0.091858
            13559817_183_rc       Banana mild mosaic virus              Flexiviridae        2126      0.000372      0.100317
            13559817_208_rc       Banana mild mosaic virus              Flexiviridae         540      0.000095      0.093987
            13559817_183          Banana mild mosaic virus              Flexiviridae          20      0.000004      0.100317
            13559817_169          Banana mild mosaic virus              Flexiviridae          23      0.000004      0.091858
            13559817_180_rc       Banana mild mosaic virus              Flexiviridae          18      0.000003      0.102744
            13559817_189_rc       Banana mild mosaic virus              Flexiviridae          16      0.000003      0.099314
            13559817_189          Banana mild mosaic virus              Flexiviridae           6      0.000001      0.099314
            13559817_208          Banana mild mosaic virus              Flexiviridae           7      0.000001      0.093987
            20889381_212          Citrus leaf blotch virus              Flexiviridae          26      0.000005      0.011781
      Family: Siphoviridae
         148603   Mycobacteriophage Bxb1                    s=0.003161      p=0.176930
            12657854_498_rc       Mycobacteriophage Bxb1                Siphoviridae        5096      0.000892      0.059726
            12657854_478_rc       Mycobacteriophage Bxb1                Siphoviridae         670      0.000117      0.062925
            9630386_514           Mycobacteriophage D29                 Siphoviridae         819      0.000143      0.016630
            9625433_486           Mycobacterium phage L5                Siphoviridae         135      0.000024      0.022121
            12657854_496_rc       Mycobacteriophage Bxb1                Siphoviridae          33      0.000006      0.060816
            12657854_498          Mycobacteriophage Bxb1                Siphoviridae          26      0.000005      0.059726
            12657854_308_rc       Mycobacteriophage Bxb1                Siphoviridae          26      0.000005      0.057189
            12657854_478          Mycobacteriophage Bxb1                Siphoviridae          21      0.000004      0.062925
            9625433_467           Mycobacterium phage L5                Siphoviridae          20      0.000004      0.045502
            9630386_496_rc        Mycobacteriophage D29                 Siphoviridae          59      0.000010      0.013700
         31757    Mycobacterium phage L5                    s=0.002738      p=0.185967
            9625433_791           Mycobacterium phage L5                Siphoviridae        2661      0.000466      0.051988
            12657854_498_rc       Mycobacteriophage Bxb1                Siphoviridae        5096      0.000892      0.018768
            12657854_478_rc       Mycobacteriophage Bxb1                Siphoviridae         670      0.000117      0.041180
            9630386_514           Mycobacteriophage D29                 Siphoviridae         819      0.000143      0.026023
            9625433_486           Mycobacterium phage L5                Siphoviridae         135      0.000024      0.054443
            9625433_579           Mycobacterium phage L5                Siphoviridae          48      0.000008      0.052597
            9625433_579_rc        Mycobacterium phage L5                Siphoviridae          29      0.000005      0.052597
            9625433_791_rc        Mycobacterium phage L5                Siphoviridae          28      0.000005      0.051988
            9625433_467           Mycobacterium phage L5                Siphoviridae          20      0.000004      0.057135
            9625433_284_rc        Mycobacterium phage L5                Siphoviridae          24      0.000004      0.053033
         205870   Mycobacteriophage Bxz2                    s=0.002563      p=0.103910
            9625433_791           Mycobacterium phage L5                Siphoviridae        2661      0.000466      0.087690
            12657854_498_rc       Mycobacteriophage Bxb1                Siphoviridae        5096      0.000892      0.013470
            9630386_514           Mycobacteriophage D29                 Siphoviridae         819      0.000143      0.071812
            9625433_486           Mycobacterium phage L5                Siphoviridae         135      0.000024      0.029706
            9625433_284_rc        Mycobacterium phage L5                Siphoviridae          24      0.000004      0.120423
            9625433_791_rc        Mycobacterium phage L5                Siphoviridae          28      0.000005      0.087690
            12657854_496_rc       Mycobacteriophage Bxb1                Siphoviridae          33      0.000006      0.056048
            9625433_579           Mycobacterium phage L5                Siphoviridae          48      0.000008      0.027746
            9630386_514_rc        Mycobacteriophage D29                 Siphoviridae          15      0.000003      0.071812
            9630386_399_rc        Mycobacteriophage D29                 Siphoviridae          22      0.000004      0.049325
         28369    Mycobacteriophage D29                     s=0.002311      p=0.265302
            12657854_498_rc       Mycobacteriophage Bxb1                Siphoviridae        5096      0.000892      0.021080
            9625433_791           Mycobacterium phage L5                Siphoviridae        2661      0.000466      0.028567
            9630386_514           Mycobacteriophage D29                 Siphoviridae         819      0.000143      0.048491
            12657854_478_rc       Mycobacteriophage Bxb1                Siphoviridae         670      0.000117      0.013840
            9625433_486           Mycobacterium phage L5                Siphoviridae         135      0.000024      0.026165
            9630386_496_rc        Mycobacteriophage D29                 Siphoviridae          59      0.000010      0.051065
            9625433_579           Mycobacterium phage L5                Siphoviridae          48      0.000008      0.032065
            9625433_284_rc        Mycobacterium phage L5                Siphoviridae          24      0.000004      0.050897
            9630386_399_rc        Mycobacteriophage D29                 Siphoviridae          22      0.000004      0.049645
            9630386_325_rc        Mycobacteriophage D29                 Siphoviridae          24      0.000004      0.048573
      Family: Herpesviridae
         28304    Rat cytomegalovirus                       s=0.001733      p=0.736528
            9845300_4288          Rat cytomegalovirus Maastricht        Herpesviridae       3230      0.000566      0.029061
            9845300_5100          Rat cytomegalovirus Maastricht        Herpesviridae        132      0.000023      0.031290
            9845300_4289          Rat cytomegalovirus Maastricht        Herpesviridae         93      0.000016      0.032243
            14250967_5770         Tupaiid herpesvirus 1                 Herpesviridae        457      0.000080      0.005993
            9845300_1171          Rat cytomegalovirus Maastricht        Herpesviridae        186      0.000033      0.011729
            9625671_3138          Human herpesvirus 5                   Herpesviridae        399      0.000070      0.003899
            9845300_1012          Rat cytomegalovirus Maastricht        Herpesviridae         44      0.000008      0.027888
            9629732_5440          Equid herpesvirus 4                   Herpesviridae        619      0.000108      0.002030
            9845300_4823          Rat cytomegalovirus Maastricht        Herpesviridae         49      0.000009      0.023314
            9625671_5341_rc       Human herpesvirus 5                   Herpesviridae        132      0.000023      0.008835
         79700    Rat cytomegalovirus                       s=0.001733      p=0.736528
            9845300_4288          Rat cytomegalovirus Maastricht        Herpesviridae       3230      0.000566      0.029061
            9845300_5100          Rat cytomegalovirus Maastricht        Herpesviridae        132      0.000023      0.031290
            9845300_4289          Rat cytomegalovirus Maastricht        Herpesviridae         93      0.000016      0.032243
            14250967_5770         Tupaiid herpesvirus 1                 Herpesviridae        457      0.000080      0.005993
            9845300_1171          Rat cytomegalovirus Maastricht        Herpesviridae        186      0.000033      0.011729
            9625671_3138          Human herpesvirus 5                   Herpesviridae        399      0.000070      0.003899
            9845300_1012          Rat cytomegalovirus Maastricht        Herpesviridae         44      0.000008      0.027888
            9629732_5440          Equid herpesvirus 4                   Herpesviridae        619      0.000108      0.002030
            9845300_4823          Rat cytomegalovirus Maastricht        Herpesviridae         49      0.000009      0.023314
            9625671_5341_rc       Human herpesvirus 5                   Herpesviridae        132      0.000023      0.008835
      Family: Inoviridae
         127508   Bacteriophage VfO4K68                     s=0.001236      p=0.551879
            9635467_335_rc        Bacteriophage VfO3K6                  Inoviridae          1844      0.000323      0.057552
            9635467_341_rc        Bacteriophage VfO3K6                  Inoviridae           445      0.000078      0.058724
            9635478_106_rc        Bacteriophage VfO4K68                 Inoviridae           189      0.000033      0.056183
            9635467_343           Bacteriophage VfO3K6                  Inoviridae            42      0.000007      0.060667
            9635467_343_rc        Bacteriophage VfO3K6                  Inoviridae            38      0.000007      0.060667
            9635467_345           Bacteriophage VfO3K6                  Inoviridae            34      0.000006      0.059046
            9635478_160_rc        Bacteriophage VfO4K68                 Inoviridae            35      0.000006      0.055037
            9635467_341           Bacteriophage VfO3K6                  Inoviridae            20      0.000004      0.058724
            9635478_9             Bacteriophage VfO4K68                 Inoviridae            25      0.000004      0.055974
            9635478_63_rc         Bacteriophage VfO4K68                 Inoviridae            21      0.000004      0.048603
         127507   Bacteriophage VfO3K6                      s=0.001201      p=0.558584
            9635467_335_rc        Bacteriophage VfO3K6                  Inoviridae          1844      0.000323      0.051380
            9635467_341_rc        Bacteriophage VfO3K6                  Inoviridae           445      0.000078      0.052426
            9635478_106_rc        Bacteriophage VfO4K68                 Inoviridae           189      0.000033      0.050157
            9635467_343           Bacteriophage VfO3K6                  Inoviridae            42      0.000007      0.054160
            9635467_343_rc        Bacteriophage VfO3K6                  Inoviridae            38      0.000007      0.054160
            9635467_345           Bacteriophage VfO3K6                  Inoviridae            34      0.000006      0.052713
            9635478_160_rc        Bacteriophage VfO4K68                 Inoviridae            35      0.000006      0.049134
            9635467_341           Bacteriophage VfO3K6                  Inoviridae            20      0.000004      0.052426
            9635478_9             Bacteriophage VfO4K68                 Inoviridae            25      0.000004      0.049970
            9635478_63_rc         Bacteriophage VfO4K68                 Inoviridae            21      0.000004      0.043390
      Family: Retroviridae
         11768    Feline leukemia virus                     s=0.001180      p=0.746631
            9630707_329_rc        Feline leukemia virus                 Retroviridae         619      0.000108      0.042293
            9630707_20            Feline leukemia virus                 Retroviridae         303      0.000053      0.044628
            9630707_11_rc         Feline leukemia virus                 Retroviridae         303      0.000053      0.039046
            9626953_5             Abelson murine leukemia virus         Retroviridae         407      0.000071      0.008703
            9630707_20_rc         Feline leukemia virus                 Retroviridae          49      0.000009      0.044628
            9630707_318_rc        Feline leukemia virus                 Retroviridae          60      0.000011      0.031497
            9626984_7_rc          Murine osteosarcoma virus             Retroviridae         120      0.000021      0.016280
            9630707_22_rc         Feline leukemia virus                 Retroviridae          54      0.000009      0.037336
            9626096_7_rc          Friend murine leukemia virus          Retroviridae         128      0.000022      0.014839
            9626955_21            Spleen focus-forming virus            Retroviridae          86      0.000015      0.021307
      Family: Tymoviridae
         103722   Grapevine fleck virus                     s=0.001048      p=0.759160
            18138525_207_rc       Grapevine fleck virus                 Tymoviridae          535      0.000094      0.069904
            18138525_214_rc       Grapevine fleck virus                 Tymoviridae          404      0.000071      0.079828
            18138525_201_rc       Grapevine fleck virus                 Tymoviridae          306      0.000054      0.077843
            18138525_221_rc       Grapevine fleck virus                 Tymoviridae          324      0.000057      0.073054
            18138525_146_rc       Grapevine fleck virus                 Tymoviridae          120      0.000021      0.081973
            9634116_191_rc        Poinsettia mosaic virus               Tymoviridae          151      0.000026      0.023030
            18138525_146          Grapevine fleck virus                 Tymoviridae           26      0.000005      0.081973
            18138525_207          Grapevine fleck virus                 Tymoviridae           29      0.000005      0.069904
            18138525_221          Grapevine fleck virus                 Tymoviridae           24      0.000004      0.073054
            18138525_201          Grapevine fleck virus                 Tymoviridae           18      0.000003      0.077843


Array: MegaViroP5-167:6194:01_30_04_HRV039
   Iteration: 1
      Family: Picornaviridae
         147711   Human rhinovirus A                        s=0.316868      p=0.003719
            9627730_13_rc         Human rhinovirus A                    Picornaviridae     65401      0.013443      0.021650
            9627730_12_rc         Human rhinovirus A                    Picornaviridae     65396      0.013442      0.020705
            9627730_19_rc         Human rhinovirus A                    Picornaviridae     65443      0.013451      0.019466
            9627730_2_rc          Human rhinovirus A                    Picornaviridae     65424      0.013447      0.017563
            9627730_22_rc         Human rhinovirus A                    Picornaviridae     65416      0.013446      0.016616
            9627730_141_rc        Human rhinovirus A                    Picornaviridae     65441      0.013451      0.015477
            9627730_3_rc          Human rhinovirus A                    Picornaviridae     65436      0.013450      0.015446
            9627730_177           Human rhinovirus A                    Picornaviridae     65448      0.013452      0.014559
            9626451_12_rc         Human rhinovirus 1B                   Picornaviridae     65449      0.013453      0.009836
            4731888_25_rc         Human rhinovirus sp.                  Picornaviridae     65445      0.013452      0.008428
         123738   Enterovirus Yanbian 96-83csf              s=0.179521      p=0.000411
            9627719_18_rc         Human enterovirus A                   Picornaviridae     65444      0.013452      0.014625
            21363125_18_rc        Human echovirus 1                     Picornaviridae     65441      0.013451      0.013713
            9626677_18_rc         Human enterovirus B                   Picornaviridae     65449      0.013453      0.013331
            9626677_22_rc         Human enterovirus B                   Picornaviridae     65432      0.013449      0.012676
            9627719_22_rc         Human enterovirus A                   Picornaviridae     65443      0.013451      0.012615
            21363125_21_rc        Human echovirus 1                     Picornaviridae     65451      0.013453      0.008628
            9629634_21_rc         Porcine enterovirus B                 Picornaviridae     65458      0.013454      0.008029
            9626433_17_rc         Human enterovirus C                   Picornaviridae     65437      0.013450      0.007690
            12408699_21_rc        Poliovirus                            Picornaviridae     65457      0.013454      0.006603
            9626436_18_rc         Human enterovirus 70                  Picornaviridae     65436      0.013450      0.005518
         12090    Human enterovirus D                       s=0.176309      p=0.000175
            9626436_18_rc         Human enterovirus 70                  Picornaviridae     65436      0.013450      0.033147
            9626436_21_rc         Human enterovirus 70                  Picornaviridae     38992      0.008015      0.031978
            9626433_17_rc         Human enterovirus C                   Picornaviridae     65437      0.013450      0.018469
            12408699_21_rc        Poliovirus                            Picornaviridae     65457      0.013454      0.018381
            9629634_21_rc         Porcine enterovirus B                 Picornaviridae     65458      0.013454      0.014212
            9627719_22_rc         Human enterovirus A                   Picornaviridae     65443      0.013451      0.011222
            12408699_18_rc        Poliovirus                            Picornaviridae     65443      0.013451      0.010949
            9626677_22_rc         Human enterovirus B                   Picornaviridae     65432      0.013449      0.010446
            21363125_21_rc        Human echovirus 1                     Picornaviridae     65451      0.013453      0.008796
            9629634_17_rc         Porcine enterovirus B                 Picornaviridae     65448      0.013452      0.007566
         169066   Human rhinovirus sp.                      s=0.167172      p=0.000010
            61098_276             Human rhinovirus sp.                  Picornaviridae     65450      0.013453      0.037355
            61098_178             Human rhinovirus sp.                  Picornaviridae     65434      0.013450      0.034722
            61098_255             Human rhinovirus sp.                  Picornaviridae     65428      0.013448      0.029611
            61098_187             Human rhinovirus sp.                  Picornaviridae     38537      0.007921      0.036614
            61098_248             Human rhinovirus sp.                  Picornaviridae     22853      0.004697      0.029083
            9626735_18_rc         Human rhinovirus B                    Picornaviridae     65419 26735_22_rc         Human rhinovirus B                    Picornaviridae     65410      0.013445      0.004974
            453204_10_rc          Human rhinovirus sp.                  Picornaviridae     65408      0.013444      0.004575
         138953   Poliovirus                                s=0.164754      p=0.000148
            12408699_21_rc        Poliovirus                            Picornaviridae     65457      0.013454      0.030078
            12408699_18_rc        Poliovirus                            Picornaviridae     65443      0.013451      0.028609
            9626433_17_rc         Human enterovirus C                   Picornaviridae     65437      0.013450      0.017603
            9626436_18_rc         Human enterovirus 70                  Picornaviridae     65436      0.013450      0.010854
            9629634_21_rc         Porcine enterovirus B                 Picornaviridae     65458      0.013454      0.010822
            9626677_22_rc         Human enterovirus B                   Picornaviridae     65432      0.013449      0.010132
            9627719_22_rc         Human enterovirus A                   Picornaviridae     65443      0.013451      0.008310
            9626436_21_rc         Human enterovirus 70                  Picornaviridae     38992      0.008015      0.013701
            21363125_21_rc        Human echovirus 1                     Picornaviridae     65451      0.013453      0.006870
            9626677_18_rc         Human enterovirus B                   Picornaviridae     65449      0.013453      0.005590
      Family: Flaviviridae
         54315    Bovine viral diarrhea virus 2             s=0.034274      p=0.000473
            9629506_271_rc        Bovine viral diarrhea virus 2         Flaviviridae       65422      0.013447      0.061218
            9629506_249_rc        Bovine viral diarrhea virus 2         Flaviviridae          51      0.000010      0.063363
            20178630_249_rc       Pestivirus Reindeer-1                 Flaviviridae         457      0.000094      0.006298
            20178632_260_rc       Pestivirus Giraffe-1                  Flaviviridae         221      0.000045      0.009272
            9629506_9             Bovine viral diarrhea virus 2         Flaviviridae          13      0.000003      0.090298
            9629506_326           Bovine viral diarrhea virus 2         Flaviviridae          15      0.000003      0.067237
            9629506_326_rc        Bovine viral diarrhea virus 2         Flaviviridae          15      0.000003      0.067237
            9629506_9_rc          Bovine viral diarrhea virus 2         Flaviviridae           9      0.000002      0.090298
            20178630_9_rc         Pestivirus Reindeer-1                 Flaviviridae          64      0.000013      0.012142
            9629506_271           Bovine viral diarrhea virus 2         Flaviviridae           8      0.000002      0.061218
      Family: Dicistroviridae
         66834    Rhopalosiphum padi virus                  s=0.008999      p=0.039344
            9629935_394_rc        Rhopalosiphum padi virus              Dicistroviridae     8722      0.001793      0.064086
            9629935_396_rc        Rhopalosiphum padi virus              Dicistroviridae     4165      0.000856      0.051960
            9629935_398_rc        Rhopalosiphum padi virus              Dicistroviridae     2698      0.000555      0.052060
            9629935_326_rc        Rhopalosiphum padi virus              Dicistroviridae     1576      0.000324      0.041460
            9629935_392_rc        Rhopalosiphum padi virus              Dicistroviridae      667      0.000137      0.055619
            9629935_394           Rhopalosiphum padi virus              Dicistroviridae      224      0.000046      0.064086
            9629935_326           Rhopalosiphum padi virus              Dicistroviridae      113      0.000023      0.041460
            9629935_396           Rhopalosiphum padi virus              Dicistroviridae       63      0.000013      0.051960
            9629935_392           Rhopalosiphum padi virus              Dicistroviridae       54      0.000011      0.055619
            9629935_398           Rhopalosiphum padi virus              Dicistroviridae       55      0.000011      0.052060
      Family: NA
         89463    Sacbrood virus                            s=0.004675      p=0.103316
            9632405_343_rc        Sacbrood virus                        Iflavirus           7980      0.001640      0.063762
            9632405_343           Sacbrood virus                        Iflavirus            305      0.000063      0.063762
            9632405_347_rc        Sacbrood virus                        Iflavirus            148      0.000030      0.049549
            9632405_349_rc        Sacbrood virus                        Iflavirus            110      0.000023      0.042675
            9632405_167_rc        Sacbrood virus                        Iflavirus             36      0.000007      0.052637
            9632405_345_rc        Sacbrood virus                        Iflavirus             29      0.000006      0.061405
            9632405_347           Sacbrood virus                        Iflavirus             22      0.000005      0.049549
            9632405_310_rc        Sacbrood virus                        Iflavirus             19      0.000004      0.052745
            9632405_287_rc        Sacbrood virus                        Iflavirus             19      0.000004      0.052637
            9632405_349           Sacbrood virus                        Iflavirus             19      0.000004      0.042675
         141860   Grapevine fanleaf virus satellite RNA     s=0.002641      p=0.186300
            16519569_8_rc         Grapevine fanleaf virus satellite RN  Satellite Nuclei    2122      0.000436      0.067655
            16519569_42_rc        Grapevine fanleaf virus satellite RN  Satellite Nuclei    1607      0.000330      0.061403
            16519569_6_rc         Grapevine fanleaf virus satellite RN  Satellite Nuclei     881      0.000181      0.072605
            16519569_4_rc         Grapevine fanleaf virus satellite RN  Satellite Nuclei     139      0.000029      0.060503
            16519569_36_rc        Grapevine fanleaf virus satellite RN  Satellite Nuclei      63      0.000013      0.071992
            16519569_6            Grapevine fanleaf virus satellite RN  Satellite Nuclei      31      0.000006      0.072605
            20066014_6_rc         Arabis mosaic virus satellite RNA     Satellite Nuclei      30      0.000006      0.061403
            16519569_42           Grapevine fanleaf virus satellite RN  Satellite Nuclei      26      0.000005      0.061403
            16519569_36           Grapevine fanleaf virus satellite RN  Satellite Nuclei      21      0.000004      0.071992
            16519569_8            Grapevine fanleaf virus satellite RN  Satellite Nuclei      15      0.000003      0.067655
      Family: Herpesviridae
         10331    Equine herpesvirus 4                      s=0.002230      p=0.606485
            9629732_5440          Equid herpesvirus 4                   Herpesviridae       2506      0.000515      0.046151
            9629732_5441          Equid herpesvirus 4                   Herpesviridae       1367      0.000281      0.046151
            9629732_3507_rc       Equid herpesvirus 4                   Herpesviridae         38      0.000008      0.036746
            9629732_2383          Equid herpesvirus 4                   Herpesviridae         39      0.000008      0.035055
            9629732_3104_rc       Equid herpesvirus 4                   Herpesviridae         41      0.000008      0.030799
            9629732_1137          Equid herpesvirus 4                   Herpesviridae         38      0.000008      0.028245
            9629732_5688          Equid herpesvirus 4                   Herpesviridae         22      0.000005      0.038997
            9629732_2328          Equid herpesvirus 4                   Herpesviridae         20      0.000004      0.041113
            9629732_1138          Equid herpesvirus 4                   Herpesviridae         28      0.000006      0.026765
            9629267_2617          Human herpesvirus 2                   Herpesviridae        113      0.000023      0.006530
         10376    Human herpesvirus 4                       s=0.001331      p=0.820401
            EBV_5024_rc           Human herpesvirus 4                   Herpesviridae       1494      0.000307      0.013853
            EBV_4540_rc           Human herpesvirus 4                   Herpesviridae        643      0.000132      0.014954
            EBV_4535_rc           Human herpesvirus 4                   Herpesviridae        380      0.000078      0.017003
            EBV_6200_rc           Human herpesvirus 4                   Herpesviridae        322      0.000066      0.014928
            EBV_4323_rc           Human herpesvirus 4                   Herpesviridae        292      0.000060      0.016287
            EBV_3139_rc           Human herpesvirus 4                   Herpesviridae        180      0.000037      0.016043
            EBV_6198_rc           Human herpesvirus 4                   Herpesviridae        156      0.000032      0.012770
            EBV_6179_rc           Human herpesvirus 4                   Herpesviridae        121      0.000025      0.016124
            EBV_5198_rc           Human herpesvirus 4                   Herpesviridae        126      0.000026      0.014565
            EBV_6187              Human herpesvirus 4                   Herpesviridae         99      0.000020      0.016975
      Family: Papillomaviridae
         10582    Human papillomavirus type 18              s=0.001163      p=0.604774
            9626069_114_P70_rc    Human papillomavirus type 18          Papillomaviridae     298      0.000061      0.036179
            9626069_80            Human papillomavirus type 18          Papillomaviridae     255      0.000052      0.030247
            9626069_114_P70       Human papillomavirus type 18          Papillomaviridae     208      0.000043      0.036179
            9626069_269           Human papillomavirus type 18          Papillomaviridae     233      0.000048      0.028366
            9626069_81            Human papillomavirus type 18          Papillomaviridae     208      0.000043      0.031469
            9626069_81_rc         Human papillomavirus type 18          Papillomaviridae     209      0.000043      0.031469
            9626069_80_rc         Human papillomavirus type 18          Papillomaviridae     176      0.000036      0.030247
            9626069_291_P70_rc    Human papillomavirus type 18          Papillomaviridae     151      0.000031      0.033850
            9626069_269_rc        Human papillomavirus type 18          Papillomaviridae     133      0.000027      0.028366
            9626069_252_rc        Human papillomavirus type 18          Papillomaviridae     114      0.000023      0.028059
      Family: Adenoviridae
         130309   Human adenovirus F                        s=0.000820      p=0.852832
            9626553_810_rc        Human adenovirus F                    Adenoviridae         534      0.000110      0.031338
            9626553_251_rc        Human adenovirus F                    Adenoviridae         197      0.000040      0.027490
            9626553_717_rc        Human adenovirus F                    Adenoviridae         142      0.000029      0.033578
            9626187_754_rc        Human adenovirus type 5               Adenoviridae         665      0.000137      0.005638
            9626553_711_rc        Human adenovirus F                    Adenoviridae         120      0.000025      0.028761
            9626621_711           Human adenovirus A                    Adenoviridae         232      0.000048      0.014470
            9626553_711           Human adenovirus F                    Adenoviridae          67      0.000014      0.028761
            9626553_251           Human adenovirus F                    Adenoviridae          44      0.000009      0.027490
            9626553_793_rc        Human adenovirus F                    Adenoviridae          42      0.000009      0.024888
            9626553_717           Human adenovirus F                    Adenoviridae          31      0.000006      0.033578
      Family: Siphoviridae
         28369    Mycobacteriophage D29                     s=0.000804      p=0.646383
            9625433_791           Mycobacterium phage L5                Siphoviridae        1422      0.000292      0.028567
            12657854_498_rc       Mycobacteriophage Bxb1                Siphoviridae         828      0.000170      0.021080
            9630386_325           Mycobacteriophage D29                 Siphoviridae          61      0.000013      0.048573
            22091104_693          Virus PhiCh1                          Myoviridae           741      0.000152      0.003287
            9630386_488_rc        Mycobacteriophage D29                 Siphoviridae          39      0.000008      0.050562
            9630386_496_rc        Mycobacteriophage D29                 Siphoviridae          35      0.000007      0.051065
            9630386_399_rc        Mycobacteriophage D29                 Siphoviridae          35      0.000007      0.049645
            9630386_514           Mycobacteriophage D29                 Siphoviridae          34      0.000007      0.048491
            9630386_488           Mycobacteriophage D29                 Siphoviridae          23      0.000005      0.050562
            12657854_478_rc       Mycobacteriophage Bxb1                Siphoviridae          88      0.000018      0.013840
      Family: Baculoviridae
         10449    Lymantria dispar nucleopolyhedrovirus     s=0.000482      p=0.884527
            9629732_5440          Equid herpesvirus 4                   Herpesviridae       2506      0.000515      0.003989
            9629732_5441          Equid herpesvirus 4                   Herpesviridae       1367      0.000281      0.003989
            9630966_2622_rc       Lymantria dispar nucleopolyhedroviru  Baculoviridae         41      0.000008      0.052547
            9630966_1120_rc       Lymantria dispar nucleopolyhedroviru  Baculoviridae         41      0.000008      0.045945
            9630966_37            Lymantria dispar nucleopolyhedroviru  Baculoviridae         37      0.000008      0.041617
            9630966_1120          Lymantria dispar nucleopolyhedroviru  Baculoviridae         32      0.000007      0.045945
            9630966_37_rc         Lymantria dispar nucleopolyhedroviru  Baculoviridae         32      0.000007      0.041617
            9630966_2622          Lymantria dispar nucleopolyhedroviru  Baculoviridae         21      0.000004      0.052547
            9630966_2038          Lymantria dispar nucleopolyhedroviru  Baculoviridae         24      0.000005      0.036804
            9630966_2038_rc       Lymantria dispar nucleopolyhedroviru  Baculoviridae         23      0.000005      0.036804
         271108   Bombyx mori nucleopolyhedrovirus          s=0.000362      p=0.891453
            22091104_693          Virus PhiCh1                          Myoviridae           741      0.000152      0.003039
            14602241_1310_rc      Cydia pomonella granulovirus          Baculoviridae        258      0.000053      0.008041
            9630816_4373          Bombyx mori nucleopolyhedrovirus      Baculoviridae         38      0.000008      0.041070
            9630816_1797          Bombyx mori nucleopolyhedrovirus      Baculoviridae         39      0.000008      0.034526
            9627742_4787_rc       Autographa californica nucleopolyhed  Baculoviridae         32      0.000007      0.038025
            9630816_1797_rc       Bombyx mori nucleopolyhedrovirus      Baculoviridae         32      0.000007      0.034526
            9630816_1516          Bombyx mori nucleopolyhedrovirus      Baculoviridae         40      0.000008      0.029536
            12597485_1458_rc      Helicoverpa armigera nucleopolyhedro  Baculoviridae        244      0.000050      0.004609
            9630816_4373_rc       Bombyx mori nucleopolyhedrovirus      Baculoviridae         23      0.000005      0.041070
            9630816_1485_rc       Bombyx mori nucleopolyhedrovirus      Baculoviridae         35      0.000007      0.029070
      Family: Parvoviridae
         10804    Adeno-associated virus 2                  s=0.000359      p=0.956289
            9626146_117           Adeno-associated virus 2              Parvoviridae         164      0.000034      0.036690
            9628918_118           Adeno-associated virus 3              Parvoviridae         191      0.000039      0.012393
            9626146_123           Adeno-associated virus 2              Parvoviridae          37      0.000008      0.030051
            9626146_94            Adeno-associated virus 2              Parvoviridae          31      0.000006      0.036248
            9626146_94_rc         Adeno-associated virus 2              Parvoviridae          28      0.000006      0.036248
            9629641_119           Adeno-associated virus 4              Parvoviridae         101      0.000021      0.009784
            9626146_55_rc         Adeno-associated virus 2              Parvoviridae          30      0.000006      0.033894
            9629897_118           Adeno-associated virus 3B             Parvoviridae          66      0.000014      0.012689
            9626146_57_rc         Adeno-associated virus 2              Parvoviridae          23      0.000005      0.031796
            9626146_55            Adeno-associated virus 2              Parvoviridae          20      0.000004      0.033894
         68742    Adeno-associated virus 3B                 s=0.000329      p=0.957937
            9628918_118           Adeno-associated virus 3              Parvoviridae         191      0.000039      0.024865
            9626146_117           Adeno-associated virus 2              Parvoviridae         164      0.000034      0.014571
            9629897_118           Adeno-associated virus 3B             Parvoviridae          66      0.000014      0.025229
            9628918_55_rc         Adeno-associated virus 3              Parvoviridae          31      0.000006      0.027614
            9628918_115_rc        Adeno-associated virus 3              Parvoviridae          30      0.000006      0.026431
            9628918_57            Adeno-associated virus 3              Parvoviridae          27      0.000006      0.025734
            9629894_57_rc         Adeno-associated virus 6              Parvoviridae          31      0.000006      0.025183
            9629641_119           Adeno-associated virus 4              Parvoviridae         101      0.000021      0.006491
            9628918_57_rc         Adeno-associated virus 3              Parvoviridae          26      0.000005      0.025734
            9629894_55_rc         Adeno-associated virus 6              Parvoviridae          22      0.000005      0.023876
         46350    Adeno-associated virus 3                  s=0.000329      p=0.957937
            9628918_118           Adeno-associated virus 3              Parvoviridae         191      0.000039      0.024865
            9626146_117           Adeno-associated virus 2              Parvoviridae         164      0.000034      0.014571
            9629897_118           Adeno-associated virus 3B             Parvoviridae          66      0.000014      0.025229
            9628918_55_rc         Adeno-associated virus 3              Parvoviridae          31      0.000006      0.027614
            9628918_115_rc        Adeno-associated virus 3              Parvoviridae          30      0.000006      0.026431
            9628918_57            Adeno-associated virus 3              Parvoviridae          27      0.000006      0.025734
            9629894_57_rc         Adeno-associated virus 6              Parvoviridae          31      0.000006      0.025183
            9629641_119           Adeno-associated virus 4              Parvoviridae         101      0.000021      0.006491
            9628918_57_rc         Adeno-associated virus 3              Parvoviridae          26      0.000005      0.025734
            9629894_55_rc         Adeno-associated virus 6              Parvoviridae          22      0.000005      0.023876
         57579    Adeno-associated virus 4                  s=0.000285      p=0.963285
            9629641_119           Adeno-associated virus 4              Parvoviridae         101      0.000021      0.032142
            9628918_118           Adeno-associated virus 3              Parvoviridae         191      0.000039      0.007688
            9626146_117           Adeno-associated virus 2              Parvoviridae         164      0.000034      0.007442
            9628918_57            Adeno-associated virus 3              Parvoviridae          27      0.000006      0.026610
            9629894_57_rc         Adeno-associated virus 6              Parvoviridae          31      0.000006      0.026000
            9628918_55_rc         Adeno-associated virus 3              Parvoviridae          31      0.000006      0.025147
            9629641_100_rc        Adeno-associated virus 4              Parvoviridae          19      0.000004      0.033852
            9628918_57_rc         Adeno-associated virus 3              Parvoviridae          26      0.000005      0.026610
            9629894_55_rc         Adeno-associated virus 6              Parvoviridae          22      0.000005      0.024751
            9629897_118           Adeno-associated virus 3B             Parvoviridae          66      0.000014      0.007688
         85106    Adeno-associated virus 1                  s=0.000279      p=0.962850
            9626146_117           Adeno-associated virus 2              Parvoviridae         164      0.000034      0.014397
            9628918_118           Adeno-associated virus 3              Parvoviridae         191      0.000039      0.007314
            9629894_94_rc         Adeno-associated virus 6              Parvoviridae          29      0.000006      0.028963
            9629894_53            Adeno-associated virus 6              Parvoviridae          25      0.000005      0.031448
            9629641_119           Adeno-associated virus 4              Parvoviridae         101      0.000021      0.006645
            9629894_55_rc         Adeno-associated virus 6              Parvoviridae          22      0.000005      0.026767
            9628918_57            Adeno-associated virus 3              Parvoviridae          27      0.000006      0.021909
            9629894_57_rc         Adeno-associated virus 6              Parvoviridae          31      0.000006      0.021404
            9628918_55_rc         Adeno-associated virus 3              Parvoviridae          31      0.000006      0.021196
            9629894_94            Adeno-associated virus 6              Parvoviridae          20      0.000004      0.028963


Array: MegaViroP5-168:6195:01_30_04_HRV045
   Iteration: 1
      Family: Picornaviridae
         147711   Human rhinovirus A                        s=0.287761      p=0.004562
            9627730_13_rc         Human rhinovirus A                    Picornaviridae     65372      0.015142      0.021650
            9627730_12_rc         Human rhinovirus A                    Picornaviridae     65383      0.015145      0.020705
            9627730_19_rc         Human rhinovirus A                    Picornaviridae     65451      0.015160      0.019466
            9627730_22_rc         Human rhinovirus A                    Picornaviridae     65406      0.015150      0.016616
            9627730_141_rc        Human rhinovirus A                    Picornaviridae     65434      0.015156      0.015477
            9627730_243_rc        Human rhinovirus A                    Picornaviridae     65403      0.015149      0.013669
            9626451_12_rc         Human rhinovirus 1B                   Picornaviridae     65409      0.015151      0.009836
            4731888_25_rc         Human rhinovirus sp.                  Picornaviridae     65415      0.015152      0.008428
            9627730_43            Human rhinovirus A                    Picornaviridae     36424      0.008437      0.015015
            61098_13_rc           Human rhinovirus sp.                  Picornaviridae     65377      0.015143      0.008314
         12090    Human enterovirus D                       s=0.225702      p=0.000072
            9626436_18_rc         Human enterovirus 70                  Picornaviridae     65389      0.015146      0.033147
            9626436_21_rc         Human enterovirus 70                  Picornaviridae     65357      0.015139      0.031978
            9626433_17_rc         Human enterovirus C                   Picornaviridae     65435      0.015157      0.018469
            12408699_21_rc        Poliovirus                            Picornaviridae     65429      0.015155      0.018381
            9629634_21_rc         Porcine enterovirus B                 Picornaviridae     65440      0.015158      0.014212
            9627719_22_rc         Human enterovirus A                   Picornaviridae     65403      0.015149      0.011222
            12408699_18_rc        Poliovirus                            Picornaviridae     65387      0.015146      0.010949
            9626677_22_rc         Human enterovirus B                   Picornaviridae     65420      0.015153      0.010446
            9626433_19_rc         Human enterovirus C                   Picornaviridae     65433      0.015156      0.010053
            21363125_21_rc        Human echovirus 1                     Picornaviridae     65406      0.015150      0.008796
         138950   Human enterovirus C                       s=0.213916      p=0.000096
            9626433_19_rc         Human enterovirus C                   Picornaviridae     65433      0.015156      0.030944
            9626433_17_rc         Human enterovirus C                   Picornaviridae     65435      0.015157      0.029244
            9626436_21_rc         Human enterovirus 70                  Picornaviridae     65357      0.015139      0.017668
            9626436_18_rc         Human enterovirus 70                  Picornaviridae     65389      0.015146      0.015432
            12408699_21_rc        Poliovirus                            Picornaviridae     65429      0.015155      0.010914
            9626677_22_rc         Human enterovirus B                   Picornaviridae     65420      0.015153      0.010914
            9629634_17_rc         Porcine enterovirus B                 Picornaviridae     65412      0.015151      0.009571
            9629634_21_rc         Porcine enterovirus B                 Picornaviridae     65440      0.015158      0.009417
            21363125_21_rc        Human echovirus 1                     Picornaviridae     65406      0.015150      0.008993
            9627719_22_rc         Human enterovirus A                   Picornaviridae     65403      0.015149      0.008963
         123738   Enterovirus Yanbian 96-83csf              s=0.207876      p=0.000254
            21363125_18_rc        Human echovirus 1                     Picornaviridae     65411      0.015151      0.013713
            9626677_18_rc         Human enterovirus B                   Picornaviridae     65427      0.015155      0.013331
            9626677_22_rc         Human enterovirus B                   Picornaviridae     65420      0.015153      0.012676
            9627719_22_rc         Human enterovirus A                   Picornaviridae     65403      0.015149      0.012615
            21363125_21_rc        Human echovirus 1                     Picornaviridae     65406      0.015150      0.008628
            9629634_21_rc         Porcine enterovirus B                 Picornaviridae     65440      0.015158      0.008029
            9626433_17_rc         Human enterovirus C                   Picornaviridae     65435      0.015157      0.007690
            12408699_21_rc        Poliovirus                            Picornaviridae     65429      0.015155      0.006603
            9626436_18_rc         Human enterovirus 70                  Picornaviridae     65389      0.015146      0.005518
            9627719_18_rc         Human enterovirus A                   Picornaviridae     21656      0.005016      0.014625
         138953   Poliovirus                                s=0.196003      p=0.000080
            12408699_21_rc        Poliovirus                            Picornaviridae     65429      0.015155      0.030078
            12408699_18_rc        Poliovirus                            Picornaviridae     65387      0.015146      0.028609
            9626433_17_rc         Human enterovirus C                   Picornaviridae     65435      0.015157      0.017603
            9626436_21_rc         Human enterovirus 70                  Picornaviridae     65357      0.015139      0.013701
            9626436_18_rc         Human enterovirus 70                  Picornaviridae     65389      0.015146      0.010854
            9629634_21_rc         Porcine enterovirus B                 Picornaviridae     65440      0.015158      0.010822
            9626677_22_rc         Human enterovirus B                   Picornaviridae     65420      0.015153      0.010132
            9627719_22_rc         Human enterovirus A                   Picornaviridae     65403      0.015149      0.008310
            21363125_21_rc        Human echovirus 1                     Picornaviridae     65406      0.015150      0.006870
            9626677_18_rc         Human enterovirus B                   Picornaviridae     65427      0.015155      0.005590
      Family: Dicistroviridae
         66834    Rhopalosiphum padi virus                  s=0.006411      p=0.074405
            9629935_394_rc        Rhopalosiphum padi virus              Dicistroviridae     5671      0.001314      0.064086
            9629935_398_rc        Rhopalosiphum padi virus              Dicistroviridae     2010      0.000466      0.052060
            9629935_396_rc        Rhopalosiphum padi virus              Dicistroviridae     1786      0.000414      0.051960
            9629935_326_rc        Rhopalosiphum padi virus              Dicistroviridae      716      0.000166      0.041460
            9629935_392_rc        Rhopalosiphum padi virus              Dicistroviridae      223      0.000052      0.055619
            9629935_396           Rhopalosiphum padi virus              Dicistroviridae      157      0.000036      0.051960
            9629935_398           Rhopalosiphum padi virus              Dicistroviridae      139      0.000032      0.052060
            9629935_161_rc        Rhopalosiphum padi virus              Dicistroviridae      120      0.000028      0.051860
            9629935_394           Rhopalosiphum padi virus              Dicistroviridae       65      0.000015      0.064086
            9629935_298           Rhopalosiphum padi virus              Dicistroviridae       66      0.000015      0.054488
      Family: NA
         141860   Grapevine fanleaf virus satellite RNA     s=0.003254      p=0.139290
            16519569_8_rc         Grapevine fanleaf virus satellite RN  Satellite Nuclei    2670      0.000618      0.067655
            16519569_42_rc        Grapevine fanleaf virus satellite RN  Satellite Nuclei    1511      0.000350      0.061403
            16519569_6_rc         Grapevine fanleaf virus satellite RN  Satellite Nuclei     406      0.000094      0.072605
            16519569_4_rc         Grapevine fanleaf virus satellite RN  Satellite Nuclei     356      0.000082      0.060503
            16519569_36           Grapevine fanleaf virus satellite RN  Satellite Nuclei     113      0.000026      0.071992
            16519569_8            Grapevine fanleaf virus satellite RN  Satellite Nuclei      46      0.000011      0.067655
            16519569_6            Grapevine fanleaf virus satellite RN  Satellite Nuclei      35      0.000008      0.072605
            16519569_42           Grapevine fanleaf virus satellite RN  Satellite Nuclei      40      0.000009      0.061403
            20066014_6_rc         Aa virus 1               s=0.002489      p=0.125425
            14327711_22_rc        Discula destructiva virus 1           Partitiviridae      2372      0.000549      0.062512
            14327711_60_rc        Discula destructiva virus 1           Partitiviridae       315      0.000073      0.069477
            14327711_44_rc        Discula destructiva virus 1           Partitiviridae       294      0.000068      0.071969
            20279565_50           Discula destructiva virus 2           Partitiviridae       229      0.000053      0.053037
            14327711_60           Discula destructiva virus 1           Partitiviridae       151      0.000035      0.069477
            14327711_42           Discula destructiva virus 1           Partitiviridae       141      0.000033      0.059708
            20279565_62           Discula destructiva virus 2           Partitiviridae       144      0.000033      0.058987
            20279565_50_rc        Discula destructiva virus 2           Partitiviridae       149      0.000035      0.053037
            14327711_46           Discula destructiva virus 1           Partitiviridae        99      0.000023      0.063254
            14327711_22           Discula destructiva virus 1           Partitiviridae        99      0.000023      0.062512
      Family: Siphoviridae
         148603   Mycobacteriophage Bxb1                    s=0.002078      p=0.285516
            12657854_498_rc       Mycobacteriophage Bxb1                Siphoviridae        2336      0.000541      0.059726
            12657854_478          Mycobacteriophage Bxb1                Siphoviridae         130      0.000030      0.062925
            9630386_325           Mycobacteriophage D29                 Siphoviridae         294      0.000068      0.027720
            12657854_478_rc       Mycobacteriophage Bxb1                Siphoviridae         125      0.000029      0.062925
            12657854_470_rc       Mycobacteriophage Bxb1                Siphoviridae          86      0.000020      0.059529
            9625433_467_rc        Mycobacterium phage L5                Siphoviridae          95      0.000022      0.045502
            12657854_470          Mycobacteriophage Bxb1                Siphoviridae          57      0.000013      0.059529
            12657854_308_rc       Mycobacteriophage Bxb1                Siphoviridae          50      0.000012      0.057189
            12657854_498          Mycobacteriophage Bxb1                Siphoviridae          41      0.000009      0.059726
            12657854_308          Mycobacteriophage Bxb1                Siphoviridae          40      0.000009      0.057189
         31757    Mycobacterium phage L5                    s=0.002004      p=0.273320
            9625433_791           Mycobacterium phage L5                Siphoviridae        1458      0.000338      0.051988
            12657854_498_rc       Mycobacteriophage Bxb1                Siphoviridae        2336      0.000541      0.018768
            9630386_325           Mycobacteriophage D29                 Siphoviridae         294      0.000068      0.036537
            9625433_467_rc        Mycobacterium phage L5                Siphoviridae          95      0.000022      0.057135
            12657854_478          Mycobacteriophage Bxb1                Siphoviridae         130      0.000030      0.041180
            12657854_478_rc       Mycobacteriophage Bxb1                Siphoviridae         125      0.000029      0.041180
            9625433_579           Mycobacterium phage L5                Siphoviridae          78      0.000018      0.052597
            9625433_791_rc        Mycobacterium phage L5                Siphoviridae          77      0.000018      0.051988
            9625433_486           Mycobacterium phage L5                Siphoviridae          50      0.000012      0.054443
            9625433_284_rc        Mycobacterium phage L5                Siphoviridae          52      0.000012      0.053033
      Family: Herpesviridae
         10376    Human herpesvirus 4                       s=0.001987      p=0.722517
            EBV_5024_rc           Human herpesvirus 4                   Herpesviridae       1001      0.000232      0.013853
            EBV_4540_rc           Human herpesvirus 4                   Herpesviridae        753      0.000174      0.014954
            EBV_4323_rc           Human herpesvirus 4                   Herpesviridae        329      0.000076      0.016287
            EB60_4323             Human herpesvirus 4                   Herpesviridae        471      0.000109      0.011003
            EBV_5198_rc           Human herpesvirus 4                   Herpesviridae        317      0.000073      0.014565
            EBV_6200_rc           Human herpesvirus 4                   Herpesviridae        235      0.000054      0.014928
            EBV_6187              Human herpesvirus 4                   Herpesviridae        196      0.000045      0.016975
            EBV_6179              Human herpesvirus 4                   Herpesviridae        194      0.000045      0.016124
            9625578_4323_rc       Human herpesvirus 4                   Herpesviridae        186      0.000043      0.016287
            EBV_3139_rc           Human herpesvirus 4                   Herpesviridae        182      0.000042      0.016043
      Family: Adenoviridae
         129951   Human adenovirus C                        s=0.001881      p=0.712065
            9626187_859           Human adenovirus type 5               Adenoviridae        1566      0.000363      0.022130
            9626187_866_rc        Human adenovirus type 5               Adenoviridae         256      0.000059      0.023147
            9626158_863_rc        Human adenovirus C                    Adenoviridae         206      0.000048      0.023602
            9626158_268           Human adenovirus C                    Adenoviridae         154      0.000036      0.026380
            9626158_268_rc        Human adenovirus C                    Adenoviridae         155      0.000036      0.026380
            9626158_823_rc        Human adenovirus C                    Adenoviridae         185      0.000043      0.020900
            9626187_859_rc        Human adenovirus type 5               Adenoviridae         157      0.000036      0.022130
            9626553_810_rc        Human adenovirus F                    Adenoviridae         293      0.000068      0.011042
            9626158_754           Human adenovirus C                    Adenoviridae         120      0.000028      0.024229
            9626158_863           Human adenovirus C                    Adenoviridae         113      0.000026      0.023602
      Family: Luteoviridae
         12049    Soybean dwarf virus                       s=0.001791      p=0.091987
            15150434_131_rc       Soybean dwarf virus                   Luteoviridae         883      0.000205      0.067367
            15150434_82_rc        Soybean dwarf virus                   Luteoviridae         948      0.000220      0.062376
            15150434_50           Soybean dwarf virus                   Luteoviridae         146      0.000034      0.072821
            15150434_136          Soybean dwarf virus                   Luteoviridae          96      0.000022      0.078346
            15150434_136_rc       Soybean dwarf virus                   Luteoviridae          80      0.000019      0.078346
            18314284_52_rc        Bean leafroll virus                   Luteoviridae         120      0.000028      0.049000
            15150434_82           Soybean dwarf virus                   Luteoviridae          84      0.000019      0.062376
            15150434_133          Soybean dwarf virus                   Luteoviridae          75      0.000017      0.057578
            15150434_50_rc        Soybean dwarf virus                   Luteoviridae          55      0.000013      0.072821
            15150434_131          Soybean dwarf virus                   Luteoviridae          57      0.000013      0.067367
      Family: Flexiviridae
         104664   Indian citrus ringspot virus              s=0.001647      p=0.336428
            15426406_154_rc       Indian citrus ringspot virus          Flexiviridae        1729      0.000400      0.089563
            15426406_277_rc       Indian citrus ringspot virus          Flexiviridae         215      0.000050      0.095374
            15426406_170_rc       Indian citrus ringspot virus          Flexiviridae         102      0.000024      0.095037
            15426406_277          Indian citrus ringspot virus          Flexiviridae          99      0.000023      0.095374
            15426406_167_rc       Indian citrus ringspot virus          Flexiviridae          41      0.000009      0.075158
            15426406_183          Indian citrus ringspot virus          Flexiviridae          30      0.000007      0.095881
            15426406_183_rc       Indian citrus ringspot virus          Flexiviridae          30      0.000007      0.095881
            15426406_170          Indian citrus ringspot virus          Flexiviridae          31      0.000007      0.095037
            15426406_167          Indian citrus ringspot virus          Flexiviridae          34      0.000008      0.075158
            9626475_162           Narcissus mosaic virus                Flexiviridae          76      0.000018      0.019469
      Family: Retroviridae
         11795    Friend murine leukemia virus              s=0.001622      p=0.695746
            9629514_7_rc          Rauscher murine leukemia virus        Retroviridae         265      0.000061      0.016025
            9626096_5             Friend murine leukemia virus          Retroviridae         198      0.000046      0.016053
            9629514_5_rc          Rauscher murine leukemia virus        Retroviridae         158      0.000037      0.016053
            9629514_2             Rauscher murine leukemia virus        Retroviridae         189      0.000044      0.013402
            9626096_7             Friend murine leukemia virus          Retroviridae         108      0.000025      0.018820
            9626096_7_rc          Friend murine leukemia virus          Retroviridae         109      0.000025      0.018820
            9629514_5             Rauscher murine leukemia virus        Retroviridae         126      0.000029      0.016053
            9626096_2             Friend murine leukemia virus          Retroviridae         123      0.000028      0.016283
            9626953_5             Abelson murine leukemia virus         Retroviridae         195      0.000045      0.009840
            9626096_327           Friend murine leukemia virus          Retroviridae         117      0.000027      0.015996
         11938    Rauscher murine leukemia virus            s=0.001620      p=0.689817
            9629514_7_rc          Rauscher murine leukemia virus        Retroviridae         265      0.000061      0.019400
            9626096_5             Friend murine leukemia virus          Retroviridae         198      0.000046      0.016796
            9629514_2             Rauscher murine leukemia virus        Retroviridae         189      0.000044      0.016617
            9629514_5_rc          Rauscher murine leukemia virus        Retroviridae         158      0.000037      0.016796
            9629514_5             Rauscher murine leukemia virus        Retroviridae         126      0.000029      0.016796
            9626953_5             Abelson murine leukemia virus         Retroviridae         195      0.000045      0.010295
            9626096_327           Friend murine leukemia virus          Retroviridae         117      0.000027      0.016736
            9629514_7             Rauscher murine leukemia virus        Retroviridae          98      0.000023      0.019400
            9626096_7             Friend murine leukemia virus          Retroviridae         108      0.000025      0.017156
            9626096_7_rc          Friend murine leukemia virus          Retroviridae         109      0.000025      0.017156
         11788    Abelson murine leukemia virus             s=0.001595      p=0.703735
            9626953_200_rc        Abelson murine leukemia virus         Retroviridae         246      0.000057      0.014913
            9629514_7_rc          Rauscher murine leukemia virus        Retroviridae         265      0.000061      0.013737
            9626953_5             Abelson murine leukemia virus         Retroviridae         195      0.000045      0.016538
            9629514_2             Rauscher murine leukemia virus        Retroviridae         189      0.000044      0.011409
            9626953_5_rc          Abelson murine leukemia virus         Retroviridae         124      0.000029      0.016538
            9626096_5             Friend murine leukemia virus          Retroviridae         198      0.000046      0.010338
            9626953_203_rc        Abelson murine leukemia virus         Retroviridae         103      0.000024      0.017708
            9626096_7             Friend murine leukemia virus          Retroviridae         108      0.000025      0.016309
            9626096_7_rc          Friend murine leukemia virus          Retroviridae         109      0.000025      0.016309
            9626953_200           Abelson murine leukemia virus         Retroviridae         114      0.000026      0.014913
         11786    Murine leukemia virus                     s=0.001590      p=0.703914
            9626953_200_rc        Abelson murine leukemia virus         Retroviridae         246      0.000057      0.014880
            9629514_7_rc          Rauscher murine leukemia virus        Retroviridae         265      0.000061      0.013706
            9626953_5             Abelson murine leukemia virus         Retroviridae         195      0.000045      0.016501
            9629514_2             Rauscher murine leukemia virus        Retroviridae         189      0.000044      0.011383
            9626953_5_rc          Abelson murine leukemia virus         Retroviridae         124      0.000029      0.016501
            9626096_5             Friend murine leukemia virus          Retroviridae         198      0.000046      0.010314
            9626096_7             Friend murine leukemia virus          Retroviridae         108      0.000025      0.016272
            9626096_7_rc          Friend murine leukemia virus          Retroviridae         109      0.000025      0.016272
            9626953_200           Abelson murine leukemia virus         Retroviridae         114      0.000026      0.014880
            9629514_5_rc          Rauscher murine leukemia virus        Retroviridae         158      0.000037      0.010314
      Family: Papillomaviridae
         10579    Human papillomavirus type 8               s=0.001551      p=0.676764
            9627154_174_rc        Human papillomavirus type 8           Papillomaviridae     456      0.000106      0.023966
            9627145_110_rc        Human papillomavirus type 5           Papillomaviridae     138      0.000032      0.020883
            9627136_108           Human papillomavirus type 47          Papillomaviridae     144      0.000033      0.018720
            9627154_107           Human papillomavirus type 8           Papillomaviridae     101      0.000023      0.026454
            9628510_108           Human papillomavirus type 36          Papillomaviridae     239      0.000055      0.011025
            9627145_179           Human papillomavirus type 5           Papillomaviridae     142      0.000033      0.017236
            9627154_107_rc        Human papillomavirus type 8           Papillomaviridae      90      0.000021      0.026454
            9626498_177_rc        Human papillomavirus type 5b          Papillomaviridae     183      0.000042      0.011057
            9627145_179_rc        Human papillomavirus type 5           Papillomaviridae     106      0.000025      0.017236
            9627145_177_rc        Human papillomavirus type 5           Papillomaviridae     153      0.000035      0.012082


Array: MegaViroP3-245:5375:10_07_03_RV026+
   Iteration: 1
      Family: Picornaviridae
         123738   Enterovirus Yanbian 96-83csf              s=0.276857      p=0.000094
            21363125_18_rc        Human echovirus 1                     Picornaviridae     65489      0.025887      0.013713
            9626677_18_rc         Human enterovirus B                   Picornaviridae     65493      0.025889      0.013331
            9626677_22_rc         Human enterovirus B                   Picornaviridae     65492      0.025889      0.012676
            9627719_22_rc         Human enterovirus A                   Picornaviridae     65490      0.025888      0.012615
            21363125_21_rc        Human echovirus 1                     Picornaviridae     65488      0.025887      0.008628
            9629634_21_rc         Porcine enterovirus B                 Picornaviridae     65493      0.025889      0.008029
            9626433_17_rc         Human enterovirus C                   Picornaviridae     65492      0.025889      0.007690
            13242737_20_rc        Enterovirus CA55-1988                 Picornaviridae     58568      0.023152      0.008078
            13242735_20_rc        Enterovirus 5865/sin/000009           Picornaviridae     65496      0.025890      0.007171
            21363125_23_rc        Human echovirus 1                     Picornaviridae     65494      0.025889      0.006648
         147712   Human rhinovirus B                        s=0.267812      p=0.000045
            9626735_14_rc         Human rhinovirus B                    Picornaviridae     65492      0.025889      0.024898
            9626735_16_rc         Human rhinovirus B                    Picornaviridae     65492      0.025889      0.023121
            9626735_18_rc         Human rhinovirus B                    Picornaviridae     65489      0.025887      0.022396
            9626735_22_rc         Human rhinovirus B                    Picornaviridae     65490      0.025888      0.019391
            9626735_10_rc         Human rhinovirus B                    Picornaviridae     65492      0.025889      0.019131
            9626735_266           Human rhinovirus B                    Picornaviridae     65493      0.025889      0.018546
            9626735_12_rc         Human rhinovirus B                    Picornaviridae     53092      0.020987      0.019689
            9629176_21_rc         Human rhinovirus 16                   Picornaviridae     65494      0.025889      0.005246
            21389216_17_rc        A-2 plaque virus                      Picornaviridae     65493      0.025889      0.004555
            9626436_18_rc         Human enterovirus 70                  Picornaviridae     65492      0.025889      0.003587
         12090    Human enterovirus D                       s=0.258882      p=0.000043
            9626436_18_rc         Human enterovirus 70                  Picornaviridae     65492      0.025889      0.033147
            9626436_21_rc         Human enterovirus 70                  Picornaviridae     65491      0.025888      0.031978
            9626433_17_rc         Human enterovirus C                   Picornaviridae     65492      0.025889      0.018469
            12408699_21_rc        Poliovirus                            Picornaviridae     65495      0.025890      0.018381
            9629634_21_rc         Porcine enterovirus B                 Picornaviridae     65493      0.025889      0.014212
            9627719_22_rc         Human enterovirus A                   Picornaviridae     65490      0.025888      0.011222
            12408699_18_rc        Poliovirus                            Picornaviridae     65491      0.025888      0.010949
            9626677_22_rc         Human enterovirus B                   Picornaviridae     65492      0.025889      0.010446
            21363125_21_rc        Human echovirus 1                     Picornaviridae     65488      0.025887      0.008796
            9629634_17_rc         Porcine enterovirus B                 Picornaviridae     65484      0.025885      0.007566
         138950   Human enterovirus C                       s=0.254492      p=0.000052
            9626433_17_rc         Human enterovirus C                   Picornaviridae     65492      0.025889      0.029244
            9626433_285           Human enterovirus C                   Picornaviridae     65496      0.025890      0.026296
            9626436_21_rc         Human enterovirus 70                  Picornaviridae     65491      0.025888      0.017668
            9626436_18_rc         Human enterovirus 70                  Picornaviridae     65492      0.025889      0.015432
            12408699_21_rc        Poliovirus                            Picornaviridae     65495      0.025890      0.010914
            9626677_22_rc         Human enterovirus B                   Picornaviridae     65492      0.025889      0.010914
            9629634_17_rc         Porcine enterovirus B                 Picornaviridae     65484      0.025885      0.009571
            9629634_21_rc         Porcine enterovirus B                 Picornaviridae     65493      0.025889      0.009417
            21363125_21_rc        Human echovirus 1                     Picornaviridae     65488      0.025887      0.008993
            9627719_22_rc         Human enterovirus A                   Picornaviridae     65490      0.025888      0.008963
         46633    Human echovirus 1                         s=0.253782      p=0.000134
            21363125_21_rc        Human echovirus 1                     Picornaviridae     65488      0.025887      0.018603
            21363125_18_rc        Human echovirus 1                     Picornaviridae     65489      0.025887      0.018139
            21363125_23_rc        Human echovirus 1                     Picornaviridae     65494      0.025889      0.014342
            9626677_18_rc         Human enterovirus B                   Picornaviridae     65493      0.025889      0.011222
            9627719_22_rc         Human enterovirus A                   Picornaviridae     65490      0.025888      0.008849
            21363125_2            Human echovirus 1                     Picornaviridae     30676      0.012126      0.016623
            9626677_22_rc         Human enterovirus B                   Picornaviridae     65492      0.025889      0.007693
            12408699_21_rc        Poliovirus                            Picornaviridae     65495      0.025890      0.005298
            9629634_21_rc         Porcine enterovirus B                 Picornaviridae     65493      0.025889      0.005244
            13242735_20_rc        Enterovirus 5865/sin/000009           Picornaviridae     65496      0.025890      0.005121
      Family: Flaviviridae
         11085    Langat virus                              s=0.001393      p=0.631167
            20260781_365_rc       Langat virus                          Flaviviridae        1285      0.000508      0.068951
            20260781_363_rc       Langat virus                          Flaviviridae         116      0.000046      0.066462
            20260781_316          Langat virus                          Flaviviridae          41      0.000016      0.071242
            20260781_363          Langat virus                          Flaviviridae          31      0.000012      0.066462
            20260781_403          Langat virus                          Flaviviridae          22      0.000009      0.063789
            20260781_316_rc       Langat virus                          Flaviviridae          16      0.000006      0.071242
            20260779_361          Powassan virus                        Flaviviridae         124      0.000049      0.008423
            20260781_403_rc       Langat virus                          Flaviviridae          14      0.000006      0.063789
            20260779_361_rc       Powassan virus                        Flaviviridae         110      0.000043      0.008423
            9629456_363           Louping ill virus                     Flaviviridae          46      0.000018      0.017448
         172148   Alkhurma virus                            s=0.001297      p=0.658317
            20260781_365_rc       Langat virus                          Flaviviridae        1285      0.000508      0.056839
            9627244_363           Yellow fever virus                    Flaviviridae         159      0.000063      0.031316
            9627244_51            Yellow fever virus                    Flaviviridae         138      0.000055      0.025054
            20260779_361          Powassan virus                        Flaviviridae         124      0.000049      0.024744
            20260779_361_rc       Powassan virus                        Flaviviridae         110      0.000043      0.024744
            20260781_316          Langat virus                          Flaviviridae          41      0.000016      0.031142
            12084822_360          Dengue virus type 4                   Flaviviridae          41      0.000016      0.027606
            9629456_363           Louping ill virus                     Flaviviridae          46      0.000018      0.021893
            9628431_361           Tick-borne encephalitis virus         Flaviviridae          12      0.000005      0.050245
            20260781_316_rc       Langat virus                          Flaviviridae          16      0.000006      0.031142
      Family: Retroviridae
         33748    Primate T-lymphotropic virus 2            s=0.001240      p=0.804268
            9629498_292_rc        Simian T-lymphotropic virus 2         Retroviridae         692      0.000274      0.065223
            9629498_113_rc        Simian T-lymphotropic virus 2         Retroviridae         394      0.000156      0.046063
            9629498_292           Simian T-lymphotropic virus 2         Retroviridae         125      0.000049      0.065223
            9629498_294_rc        Simian T-lymphotropic virus 2         Retroviridae         106      0.000042      0.056190
            9629498_118_rc        Simian T-lymphotropic virus 2         Retroviridae          55      0.000022      0.054274
            9629498_294           Simian T-lymphotropic virus 2         Retroviridae          34      0.000013      0.056190
            9629498_118           Simian T-lymphotropic virus 2         Retroviridae          29      0.000011      0.054274
            9626726_296_rc        Human T-lymphotropic virus 2          Retroviridae          34      0.000013      0.043137
            9632565_301_rc        Simian T-lymphotropic virus 1         Retroviridae          53      0.000021      0.025993
            9629498_113           Simian T-lymphotropic virus 2         Retroviridae          20      0.000008      0.046063
      Family: NA
         169693   Okra yellow vein disease associated sequ  s=0.000896      p=0.518206
            22123919_1_rc         OkLCV satDNA 27                       Satellite Nuclei     659      0.000260      0.025583
            22123920_1_rc         OkLCV satDNA 3                        Satellite Nuclei     569      0.000225      0.025583
            22123917_1_rc         OkLCV satDNA 10                       Satellite Nuclei     492      0.000194      0.025583
            22123920_1            OkLCV satDNA 3                        Satellite Nuclei      28      0.000011      0.025583
            16507269_51_rc        Cotton leaf curl virus-associated DN  Satellite Nuclei      21      0.000008      0.029354
            22123919_28_rc        OkLCV satDNA 27                       Satellite Nuclei      13      0.000005      0.029403
            16507269_51           Cotton leaf curl virus-associated DN  Satellite Nuclei       9      0.000004      0.029354
            22123917_1            OkLCV satDNA 10                       Satellite Nuclei      10      0.000004      0.025583
            22123919_1            OkLCV satDNA 27                       Satellite Nuclei       7      0.000003      0.025583
            22123916_27           Hollyhock leaf crumple virus satelli  Satellite Nuclei       7      0.000003      0.024770
         186812   Okra leaf curl virus-associated sequence  s=0.000881      p=0.526425
            22123919_1_rc         OkLCV satDNA 27                       Satellite Nuclei     659      0.000260      0.025268
            22123920_1_rc         OkLCV satDNA 3                        Satellite Nuclei     569      0.000225      0.025268
            22123917_1_rc         OkLCV satDNA 10                       Satellite Nuclei     492      0.000194      0.025268
            22123920_1            OkLCV satDNA 3                        Satellite Nuclei      28      0.000011      0.025268
            16507269_51_rc        Cotton leaf curl virus-associated DN  Satellite Nuclei      21      0.000008      0.024553
            22123919_28_rc        OkLCV satDNA 27                       Satellite Nuclei      13      0.000005      0.024598
            22123920_49           OkLCV satDNA 3                        Satellite Nuclei      11      0.000004      0.027519
            22123917_1            OkLCV satDNA 10                       Satellite Nuclei      10      0.000004      0.025268
            16507269_51           Cotton leaf curl virus-associated DN  Satellite Nuclei       9      0.000004      0.024553
            22123920_47_rc        OkLCV satDNA 3                        Satellite Nuclei      10      0.000004      0.022514
      Family: Herpesviridae
         10359    Human herpesvirus 5                       s=0.000864      p=0.943768
            HCMVUL119_359         Human herpesvirus 5                   Herpesviridae       1073      0.000424      0.004414
            9625671_1904_rc       Human herpesvirus 5                   Herpesviridae        260      0.000103      0.005199
            9625671_4716_rc       Human herpesvirus 5                   Herpesviridae        179      0.000071      0.004685
            HCMVIRL7_24           Human herpesvirus 5                   Herpesviridae        204      0.000081      0.004104
            HCMVIRL11_517         Human herpesvirus 5                   Herpesviridae        142      0.000056      0.004536
            9625671_6538          Human herpesvirus 5                   Herpesviridae        102      0.000040      0.006144
            HCMVUL111_74          Human herpesvirus 5                   Herpesviridae        116      0.000046      0.004811
            HCMVUL129_254         Human herpesvirus 5                   Herpesviridae        105      0.000042      0.004072
            HCMVUL62_540          Human herpesvirus 5                   Herpesviridae         75      0.000030      0.005575
            9625671_3138          Human herpesvirus 5                   Herpesviridae         85      0.000034      0.004744
      Family: Baculoviridae
         10468    Helicoverpa zea single nucleocapsid nucl  s=0.000861      p=0.455746
            12597485_1458_rc      Helicoverpa armigera nucleopolyhedro  Baculoviridae       1412      0.000558      0.032120
            15426271_1815_rc      Helicoverpa armigera nuclear polyhed  Baculoviridae         33      0.000013      0.022542
            18138257_1286_rc      Helicoverpa zea single nucleocapsid   Baculoviridae         15      0.000006      0.029894
            15426271_1294_rc      Helicoverpa armigera nuclear polyhed  Baculoviridae         13      0.000005      0.032120
            9630966_2622_rc       Lymantria dispar nucleopolyhedroviru  Baculoviridae        129      0.000051      0.002973
            15426271_1455_rc      Helicoverpa armigera nuclear polyhed  Baculoviridae          9      0.000004      0.030886
            18138257_1448         Helicoverpa zea single nucleocapsid   Baculoviridae          9      0.000004      0.030388
            18138257_1448_rc      Helicoverpa zea single nucleocapsid   Baculoviridae         10      0.000004      0.030388
            9635250_3044_rc       Xestia c-nigrum granulovirus          Baculoviridae        101      0.000040      0.002542
            15426271_1294         Helicoverpa armigera nuclear polyhed  Baculoviridae          7      0.000003      0.032120
      Family: Parvovirid      Parvoviridae         525      0.000208      0.017380
            9626146_57            Adeno-associated virus 2              Parvoviridae         243      0.000096      0.031796
            9632547_57            Adeno-associated virus 1              Parvoviridae         149      0.000059      0.015390
            9628918_118           Adeno-associated virus 3              Parvoviridae         180      0.000071      0.012393
            9626146_123           Adeno-associated virus 2              Parvoviridae          50      0.000020      0.030051
            9629897_118           Adeno-associated virus 3B             Parvoviridae         114      0.000045      0.012689
            9629641_119           Adeno-associated virus 4              Parvoviridae          92      0.000036      0.009784
            9629894_94_rc         Adeno-associated virus 6              Parvoviridae          52      0.000021      0.016519
            9629897_57            Adeno-associated virus 3B             Parvoviridae          52      0.000021      0.016391
         68742    Adeno-associated virus 3B                 s=0.000789      p=0.861497
            9629894_57            Adeno-associated virus 6              Parvoviridae         525      0.000208      0.025183
            9628918_118           Adeno-associated virus 3              Parvoviridae         180      0.000071      0.024865
            9626146_117           Adeno-associated virus 2              Parvoviridae         267      0.000106      0.014571
            9626146_57            Adeno-associated virus 2              Parvoviridae         243      0.000096      0.012273
            9629897_118           Adeno-associated virus 3B             Parvoviridae         114      0.000045      0.025229
            9632547_57            Adeno-associated virus 1              Parvoviridae         149      0.000059      0.017141
            9629897_57            Adeno-associated virus 3B             Parvoviridae          52      0.000021      0.025596
            9628918_57            Adeno-associated virus 3              Parvoviridae          43      0.000017      0.025734
            9629641_100_rc        Adeno-associated virus 4              Parvoviridae          43      0.000017      0.015704
            9629641_119           Adeno-associated virus 4              Parvoviridae          92      0.000036      0.006491
         46350    Adeno-associated virus 3                  s=0.000789      p=0.861497
            9629894_57            Adeno-associated virus 6              Parvoviridae         525      0.000208      0.025183
            9628918_118           Adeno-associated virus 3              Parvoviridae         180      0.000071      0.024865
            9626146_117           Adeno-associated virus 2              Parvoviridae         267      0.000106      0.014571
            9626146_57            Adeno-associated virus 2              Parvoviridae         243      0.000096      0.012273
            9629897_118           Adeno-associated virus 3B             Parvoviridae         114      0.000045      0.025229
            9632547_57            Adeno-associated virus 1              Parvoviridae         149      0.000059      0.017141
            9629897_57            Adeno-associated virus 3B             Parvoviridae          52      0.000021      0.025596
            9628918_57            Adeno-associated virus 3              Parvoviridae          43      0.000017      0.025734
            9629641_100_rc        Adeno-associated virus 4              Parvoviridae          43      0.000017      0.015704
            9629641_119           Adeno-associated virus 4              Parvoviridae          92      0.000036      0.006491
         57579    Adeno-associated virus 4                  s=0.000720      p=0.866849
            9629894_57            Adeno-associated virus 6              Parvoviridae         525      0.000208      0.026000
            9629641_119           Adeno-associated virus 4              Parvoviridae          92      0.000036      0.032142
            9626146_57            Adeno-associated virus 2              Parvoviridae         243      0.000096      0.011884
            9632547_57            Adeno-associated virus 1              Parvoviridae         149      0.000059      0.017277
            9626146_117           Adeno-associated virus 2              Parvoviridae         267      0.000106      0.007442
            9629641_100_rc        Adeno-associated virus 4              Parvoviridae          43      0.000017      0.033852
            9629897_57            Adeno-associated virus 3B             Parvoviridae          52      0.000021      0.026457
            9628918_118           Adeno-associated virus 3              Parvoviridae         180      0.000071      0.007688
            9628918_57            Adeno-associated virus 3              Parvoviridae          43      0.000017      0.026610
            9629897_118           Adeno-associated virus 3B             Parvoviridae         114      0.000045      0.007688
         68558    Adeno-associated virus 6                  s=0.000717      p=0.863541
            9629894_57            Adeno-associated virus 6              Parvoviridae         525      0.000208      0.024372
            9626146_117           Adeno-associated virus 2              Parvoviridae         267      0.000106      0.014236
            9632547_57            Adeno-associated virus 1              Parvoviridae         149      0.000059      0.019833
            9626146_57            Adeno-associated virus 2              Parvoviridae         243      0.000096      0.011878
            9629894_94_rc         Adeno-associated virus 6              Parvoviridae          52      0.000021      0.028369
            9629897_57            Adeno-associated virus 3B             Parvoviridae          52      0.000021      0.024772
            9628918_118           Adeno-associated virus 3              Parvoviridae         180      0.000071      0.006440
            9628918_57            Adeno-associated virus 3              Parvoviridae          43      0.000017      0.024905
            9632547_95            Adeno-associated virus 1              Parvoviridae          38      0.000015      0.026817
            9629897_118           Adeno-associated virus 3B             Parvoviridae         114      0.000045      0.006238
      Family: Adenoviridae
         130369   Porcine adenovirus A                      s=0.000607      p=0.910298
            9632275_868_rc        Porcine adenovirus A                  Adenoviridae         325      0.000128      0.033084
            9632407_774_rc        Human adenovirus D                    Adenoviridae         333      0.000132      0.015484
            9632275_270           Porcine adenovirus A                  Adenoviridae          40      0.000016      0.036944
            9632275_868           Porcine adenovirus A                  Adenoviridae          43      0.000017      0.033084
            9632275_837_rc        Porcine adenovirus A                  Adenoviridae          36      0.000014      0.035255
            9632407_785_rc        Human adenovirus D                    Adenoviridae          53      0.000021      0.019597
            9632407_786           Human adenovirus D                    Adenoviridae          69      0.000027      0.013096
            9632275_270_rc        Porcine adenovirus A                  Adenoviridae          21      0.000008      0.036944
            9632275_837           Porcine adenovirus A                  Adenoviridae          18      0.000007      0.035255
            9626187_754_rc        Human adenovirus type 5               Adenoviridae         158      0.000062      0.003283
         130310   Human adenovirus D                        s=0.000583      p=0.928879
            9632407_774_rc        Human adenovirus D                    Adenoviridae         333      0.000132      0.023081
            9632275_868_rc        Porcine adenovirus A                  Adenoviridae         325      0.000128      0.007042
            9626187_759_rc        Human adenovirus type 5               Adenoviridae         408      0.000161      0.004228
            9632407_261_rc        Human adenovirus D                    Adenoviridae          77      0.000030      0.020548
            9632407_786           Human adenovirus D                    Adenoviridae          69      0.000027      0.021086
            9632407_785_rc        Human adenovirus D                    Adenoviridae          53      0.000021      0.022517
            9632407_712_rc        Human adenovirus D                    Adenoviridae          22      0.000009      0.024150
            9632407_815_rc        Human adenovirus D                    Adenoviridae          25      0.000010      0.021194
            9626553_717           Human adenovirus F                    Adenoviridae          52      0.000021      0.009573
            9626187_754_rc        Human adenovirus type 5               Adenoviridae         158      0.000062      0.003006
         129951   Human adenovirus C                        s=0.000562      p=0.934027
            9626187_759_rc        Human adenovirus type 5               Adenoviridae         408      0.000161      0.016229
            9626187_754_rc        Human adenovirus type 5               Adenoviridae         158      0.000062      0.024908
            9632407_774_rc        Human adenovirus D                    Adenoviridae         333      0.000132      0.005573
            9626158_830_rc        Human adenovirus C                    Adenoviridae          55      0.000022      0.023852
            9626158_823_rc        Human adenovirus C                    Adenoviridae          59      0.000023      0.020900
            9626158_863_rc        Human adenovirus C                    Adenoviridae          50      0.000020      0.023602
            9632275_868_rc        Porcine adenovirus A                  Adenoviridae         325      0.000128      0.003687
            9632407_785_rc        Human adenovirus D                    Adenoviridae          53      0.000021      0.008482
            9632407_261_rc        Human adenovirus D                    Adenoviridae          77      0.000030      0.005880
            9626158_868_rc        Human adenovirus C                    Adenoviridae          16      0.000006      0.029082
         130308   Human adenovirus E                        s=0.000528      p=0.928132
            9632407_774_rc        Human adenovirus D                    Adenoviridae         333      0.000132      0.018605
            9632275_868_rc        Porcine adenovirus A                  Adenoviridae         325      0.000128      0.007708
            9626187_759_rc        Human adenovirus type 5               Adenoviridae         408      0.000161      0.005888
            9626553_717           Human adenovirus F                    Adenoviridae          52      0.000021      0.017795
            9632407_786           Human adenovirus D                    Adenoviridae          69      0.000027      0.013186
            9632407_785_rc        Human adenovirus D                    Adenoviridae          53      0.000021      0.014437
            17227341_743          Human adenovirus E                    Adenoviridae          24      0.000009      0.028943
            9626158_830_rc        Human adenovirus C                    Adenoviridae          55      0.000022      0.009318
            9632407_815_rc        Human adenovirus D                    Adenoviridae          25      0.000010      0.020241
            9626621_715_rc        Human adenovirus A                    Adenoviridae         119      0.000047      0.003962
      Family: Papillomaviridae
         202250   Human papillomavirus type 89              s=0.000419      p=0.880594
            22138114_230_rc       Human papillomavirus type 89          Papillomaviridae     121      0.000048      0.039282
            9628574_230_rc        Human papillomavirus type 61          Papillomaviridae     138      0.000055      0.020412
            15789195_226_rc       Human papillomavirus type 86          Papillomaviridae      63      0.000025      0.020562
            22138114_230          Human papillomavirus type 89          Papillomaviridae      28      0.000011      0.039282
            9628574_230           Human papillomavirus type 61          Papillomaviridae      51      0.000020      0.020412
            14485273_230_rc       Human papillomavirus type 87          Papillomaviridae      55      0.000022      0.017520
            12084981_234_rc       Human papillomavirus type 71          Papillomaviridae      63      0.000025      0.013638
            14485273_230          Human papillomavirus type 87          Papillomaviridae      44      0.000017      0.017520
            9632557_229_rc        Human papillomavirus type 83          Papillomaviridae      39      0.000015      0.015715
            9627312_230_rc        Human papillomavirus type 27          Papillomaviridae      73      0.000029      0.007122
         10609    Human papillomavirus type 25              s=0.000404      p=0.923928
            9627298_177           Human papillomavirus type 25          Papillomaviridae     297      0.000117      0.029232
            9627298_177_rc        Human papillomavirus type 25          Papillomaviridae      35      0.000014      0.029232
            9627396_171           Human papillomavirus type 9           Papillomaviridae     174      0.000069      0.005046
            9627298_108_rc        Human papillomavirus type 25          Papillomaviridae      17      0.000007      0.036776
            9628510_108_rc        Human papillomavirus type 36          Papillomaviridae      30      0.000012      0.020384
            9627145_179           Human papillomavirus type 5           Papillomaviridae     198      0.000078      0.003063
            9628510_108           Human papillomavirus type 36          Papillomaviridae      19      0.000008      0.020384
            9627298_108           Human papillomavirus type 25          Papillomaviridae       9      0.000004      0.036776
            9627298_274_rc        Human papillomavirus type 25          Papillomaviridae       9      0.000004      0.030143
            9626498_108           Human papillomavirus type 5b          Papillomaviridae      27      0.000011      0.010059
         96240    Human papillomavirus type 83              s=0.000392      p=0.891609
            9632557_267           Human papillomavirus type 83          Papillomaviridae      60      0.000024      0.035566
            22138114_230_rc       Human papillomavirus type 89          Papillomaviridae     121      0.000048      0.016988
            9628574_230_rc        Human papillomavirus type 61          Papillomaviridae     138      0.000055      0.013152
            9632557_229_rc        Human papillomavirus type 83          Papillomaviridae      39      0.000015      0.036394
            15789195_226_rc       Human papillomavirus type 86          Papillomaviridae      63      0.000025      0.019342
            14485273_230_rc       Human papillomavirus type 87          Papillomaviridae      55      0.000022      0.012411
            9628574_230           Human papillomavirus type 61          Papillomaviridae      51      0.000020      0.013152
            9628437_224_rc        Human papillomavirus type 54          Papillomaviridae     141      0.000056      0.004512
            14485273_230          Human papillomavirus type 87          Papillomaviridae      44      0.000017      0.012411
            22138114_230          Human papillomavirus type 89          Papillomaviridae      28      0.000011      0.016988
      Family: Rhabdoviridae
         11287    Viral hemorrhagic septicemia virus        s=0.000388      p=0.817539
            9632550_253_rc        Viral hemorrhagic septicemia virus    Rhabdoviridae        177      0.000070      0.095792
            9632550_362_rc        Viral hemorrhagic septicemia virus    Rhabdoviridae        155      0.000061      0.098671
            9632550_324_rc        Viral hemorrhagic septicemia virus    Rhabdoviridae         22      0.000009      0.096150
            9632550_253           Viral hemorrhagic septicemia virus    Rhabdoviridae         23      0.000009      0.095792
            9632550_400           Viral hemorrhagic septicemia virus    Rhabdoviridae         18      0.000007      0.103624
            9633477_310_rc        Snakehead rhabdovirus                 Rhabdoviridae        133      0.000053      0.011951
            9632550_400_rc        Viral hemorrhagic septicemia virus    Rhabdoviridae         12      0.000005      0.103624
            9632550_362           Viral hemorrhagic septicemia virus    Rhabdoviridae         13      0.000005      0.098671
            9632550_324           Viral hemorrhagic septicemia virus    Rhabdoviridae         13      0.000005      0.096150
            9632550_265_rc        Viral hemorrhagic septicemia virus    Rhabdoviridae          6      0.000002      0.086224
      Family: Tymoviridae
         12158    Kennedya yellow mosaic virus              s=0.000360      p=0.918360
            9629156_135_rc        Kennedya yellow mosaic virus          Tymoviridae          179      0.000071      0.075299
            9629156_202_rc        Kennedya yellow mosaic virus          Tymoviridae           29      0.000011      0.091112
            9629156_204_rc        Kennedya yellow mosaic virus          Tymoviridae           30      0.000012      0.069210
            9629156_135           Kennedya yellow mosaic virus          Tymoviridae           26      0.000010      0.075299
            9629156_196_rc        Kennedya yellow mosaic virus          Tymoviridae           19      0.000008      0.068681
            9629156_202           Kennedya yellow mosaic virus          Tymoviridae           14      0.000006      0.091112
            21686950_193_rc       Turnip yellow mosaic virus            Tymoviridae          121      0.000048      0.011233
            9631135_188_rc        Erysimum latent virus                 Tymoviridae          109      0.000043      0.009200
            9629255_197_rc        Oat blue dwarf virus                  Tymoviridae           35      0.000014      0.022362
            9629156_188_rc        Kennedya yellow mosaic virus          Tymoviridae           10      0.000004      0.071480


Array: MegaViroP4-047:5376:10_07_03_RV016+
   Iteration: 1
      Family: Picornaviridae
         147711   Human rhinovirus A                        s=0.289583      p=0.004502
            9627730_19_rc         Human rhinovirus A                    Picornaviridae     65356      0.020749      0.019466
            9627730_22_rc         Human rhinovirus A                    Picornaviridae     65489      0.020791      0.016616
            9627730_12_rc         Human rhinovirus A                    Picornaviridae     45573      0.014468      0.020705
            9627730_13_rc         Human rhinovirus A                    Picornaviridae     42186      0.013393      0.021650
            9627730_177           Human rhinovirus A                    Picornaviridae     53129      0.016867      0.014559
            9627730_16_rc         Human rhinovirus A                    Picornaviridae     35973      0.011421      0.018468
            9626451_12_rc         Human rhinovirus 1B                   Picornaviridae     65495      0.020793      0.009836
            9627730_76_rc         Human rhinovirus A                    Picornaviridae     40875      0.012977      0.014771
            4731899_34_rc         Human rhinovirus sp.                  Picornaviridae     65491      0.020792      0.007976
            4731888_25_rc         Human rhinovirus sp.                  Picornaviridae     51478      0.016343      0.008428
         12090    Human enterovirus D                       s=0.125009      p=0.000557
            9626436_18_rc         Human enterovirus 70                  Picornaviridae     43075      0.013675      0.033147
            9626433_17_rc         Human enterovirus C                   Picornaviridae     65494      0.020793      0.018469
            12408699_18_rc        Poliovirus                            Picornaviridae     49589      0.015743      0.010949
            9626436_21_rc         Human enterovirus 70                  Picornaviridae     13143      0.004173      0.031978
            9627719_22_rc         Human enterovirus A                   Picornaviridae     33505      0.010637      0.011222
            9629634_21_rc         Porcine enterovirus B                 Picornaviridae     26216      0.008323      0.014212
            9626677_22_rc         Human enterovirus B                   Picornaviridae     31522      0.010008      0.010446
            9626735_18_rc         Human rhinovirus B                    Picornaviridae     56053      0.017796      0.005289
            9626677_18_rc         Human enterovirus B                   Picornaviridae     45675      0.014501      0.005920
            12408699_21_rc        Poliovirus                            Picornaviridae     14171      0.004499      0.018381
         138953   Poliovirus                                s=0.119323      p=0.000441
            12408699_18_rc        Poliovirus                            Picornaviridae     49589      0.015743      0.028609
            9626433_17_rc         Human enterovirus C                   Picornaviridae     65494      0.020793      0.017603
            9626436_18_rc         Human enterovirus 70                  Picornaviridae     43075      0.013675      0.010854
            12408699_21_rc        Poliovirus                            Picornaviridae     14171      0.004499      0.030078
            9626677_22_rc         Human enterovirus B                   Picornaviridae     31522      0.010008      0.010132
            9629634_21_rc         Porcine enterovirus B                 Picornaviridae     26216      0.008323      0.010822
            9627719_22_rc         Human enterovirus A                   Picornaviridae     33505      0.010637      0.008310
            9626677_18_rc         Human enterovirus B                   Picornaviridae     45675      0.014501      0.005590
            9626735_18_rc         Human rhinovirus B                    Picornaviridae     56053      0.017796      0.003831
            4731899_34_rc         Human rhinovirus sp.                  Picornaviridae     65491      0.020792      0.003179
         138950   Human enterovirus C                       s=0.116137      p=0.000692
            9626433_17_rc         Human enterovirus C                   Picornaviridae     65494      0.020793      0.029244
            9626436_18_rc         Human enterovirus 70                  Picornaviridae     43075      0.013675      0.015432
            12408699_18_rc        Poliovirus                            Picornaviridae     49589      0.015743      0.008578
            9626677_18_rc         Human enterovirus B                   Picornaviridae     45675      0.014501      0.007750
            9626677_22_rc         Human enterovirus B                   Picornaviridae     31522      0.010008      0.010914
            9627719_22_rc         Human enterovirus A                   Picornaviridae     33505      0.010637      0.008963
            9626735_18_rc         Human rhinovirus B                    Picornaviridae     56053      0.017796      0.005036
            9629634_21_rc         Porcine enterovirus B                 Picornaviridae     26216      0.008323      0.009417
            9629634_17_rc         Porcine enterovirus B                 Picornaviridae     25353      0.008049      0.009571
            9626436_21_rc         Human enterovirus 70                  Picornaviridae     13143      0.004173      0.017668
         147712   Human rhinovirus B                        s=0.114808      p=0.000827
            9626735_18_rc         Human rhinovirus B                    Picornaviridae     56053      0.017796      0.022396
            9626735_22_rc         Human rhinovirus B                    Picornaviridae     55155      0.017510      0.019391
            9626735_20_rc         Human rhinovirus B                    Picornaviridae     31013      0.009846      0.021059
            9626735_14_rc         Human rhinovirus B                    Picornaviridae     16157      0.005129      0.024898
            9629176_21_rc         Human rhinovirus 16                   Picornaviridae     65482      0.020789      0.005246
            9626433_17_rc         Human enterovirus C                   Picornaviridae     65494      0.020793      0.003587
            61098_20_rc           Human rhinovirus sp.                  Picornaviridae     65492      0.020792      0.003229
            4731874_35_rc         Human rhinovirus sp.                  Picornaviridae     62502      0.019843      0.003108
            9627730_22_rc         Human rhinovirus A                    Picornaviridae     65489      0.020791      0.002804
            9626451_20_rc         Human rhinovirus 1B                   Picornaviridae     65493      0.020793      0.002422
      Family: Dicistroviridae
         64279    Drosophila C virus                        s=0.002115      p=0.146701
            9629650_173           Drosophila C virus                    Dicistroviridae     1753      0.000557      0.063501
            9629650_192           Drosophila C virus                    Dicistroviridae      748      0.000237      0.050315
            9629650_91_rc         Drosophila C virus                    Dicistroviridae      548      0.000174      0.050209
            9629650_365           Drosophila C virus                    Dicistroviridae      452      0.000143      0.012632
            9629650_368_rc        Drosophila C virus                    Dicistroviridae       55      0.000017      0.058020
            9629650_365_rc        Drosophila C virus                    Dicistroviridae       99      0.000031      0.012632
            9629650_173_rc        Drosophila C virus                    Dicistroviridae       17      0.000005      0.063501
            9629650_91            Drosophila C virus                    Dicistroviridae       10      0.000003      0.050209
            9629650_368           Drosophila C virus                    Dicistroviridae        5      0.000002      0.058020
            9629650_192_rc        Drosophila C virus                    Dicistroviridae        5      0.000002      0.050315
      Family: Herpesviridae
         10376    Human herpesvirus 4                       s=0.001063      p=0.864362
            EBV_4535_rc           Human herpesvirus 4                   Herpesviridae        636      0.000202      0.017003
            EBV_5024_rc           Human herpesvirus 4                   Herpesviridae        773      0.000245      0.013853
            EBV_6198_rc           Human herpesvirus 4                   Herpesviridae        495      0.000157      0.012770
            EBV_6205_rc           Human herpesvirus 4                   Herpesviridae        357      0.000113      0.017283
            EBV_5198_rc           Human herpesvirus 4                   Herpesviridae        231      0.000073      0.014565
            EBV_4323_rc           Human herpesvirus 4                   Herpesviridae        175      0.000056      0.016287
            EBV_6200_rc           Human herpesvirus 4                   Herpesviridae        133      0.000042      0.014928
            EBV_6179_rc           Human herpesvirus 4                   Herpesviridae         45      0.000014      0.016124
            EBV_6199_rc           Human herpesvirus 4                   Herpesviridae         49      0.000016      0.013753
            9625578_6187_rc       Human herpesvirus 4                   Herpesviridae         28      0.000009      0.016975
      Family: NA
         141860   Grapevine fanleaf virus satellite RNA     s=0.000600      p=0.681147
            16519569_8_rc         Grapevine fanleaf virus satellite RN  Satellite Nuclei     323      0.000103      0.067655
            16519569_42_rc        Grapevine fanleaf virus satellite RN  Satellite Nuclei     261      0.000083      0.061403
            16519569_36_rc        Grapevine fanleaf virus satellite RN  Satellite Nuclei     195      0.000062      0.071992
            16519569_6_rc         Grapevine fanleaf virus satellite RN  Satellite Nuclei      35      0.000011      0.072605
            16519569_4_rc         Grapevine fanleaf virus satellite RN  Satellite Nuclei      22      0.000007      0.060503
            16519569_42           Grapevine fanleaf virus satellite RN  Satellite Nuclei       6      0.000002      0.061403
            16519569_8            Grapevine fanleaf virus satellite RN  Satellite Nuclei       4      0.000001      0.067655
            16519569_4            Grapevine fanleaf virus satellite RN  Satellite Nuclei       4      0.000001      0.060503
            20066014_21_rc        Arabis mosaic virus satellite RNA     Satellite Nuclei       2      0.000001      0.033093
            20066014_36           Arabis mosaic virus satellite RNA     Satellite Nuclei       3      0.000001      0.031779
         190809   Arabis mosaic virus satellite RNA         s=0.000231      p=0.867513
            16519569_8_rc         Grapevine fanleaf virus satellite RN  Satellite Nuclei     323      0.000103      0.025131
            16519569_36_rc        Grapevine fanleaf virus satellite RN  Satellite Nuclei     195      0.000062      0.035977
            16519569_42_rc        Grapevine fanleaf virus satellite RN  Satellite Nuclei     261      0.000083      0.013239
            16519569_6_rc         Grapevine fanleaf virus satellite RN  Satellite Nuclei      35      0.000011      0.065735
            16519569_4_rc         Grapevine fanleaf virus satellite RN  Satellite Nuclei      22      0.000007      0.018113
            20066014_36           Arabis mosaic virus satellite RNA     Satellite Nuclei       3      0.000001      0.072454
            20066014_8            Arabis mosaic virus satellite RNA     Satellite Nuclei       3      0.000001      0.068993
            20066014_21_rc        Arabis mosaic virus satellite RNA     Satellite Nuclei       2      0.000001      0.065616
            20066014_4_rc         Arabis mosaic virus satellite RNA     Satellite Nuclei       2      0.000001      0.061284
            16519569_42           Grapevine fanleaf virus satellite RN  Satellite Nuclei       6      0.000002      0.013239


Array: MegaViroP6-173:6154:04_07_04_HRV004
   Iteration: 1
      Family: Picornaviridae
         147712   Human rhinovirus B                        s=0.318717      p=0.000023
            9626735_14_rc         Human rhinovirus B                    Picornaviridae     65441      0.027187      0.024898
            9626735_16_rc         Human rhinovirus B                    Picornaviridae     65449      0.027190      0.023121
            9626735_18_rc         Human rhinovirus B                    Picornaviridae     65443      0.027188      0.022396
            9626735_20_rc         Human rhinovirus B                    Picornaviridae     65440      0.027186      0.021059
            9626735_8_rc          Human rhinovirus B                    Picornaviridae     65432      0.027183      0.020065
            9626735_12_rc         Human rhinovirus B                    Picornaviridae     65446      0.027189      0.019689
            9626735_22_rc         Human rhinovirus B                    Picornaviridae     65432      0.027183      0.019391
            9626735_10_rc         Human rhinovirus B                    Picornaviridae     65443      0.027188      0.019131
            9629176_21_rc         Human rhinovirus 16                   Picornaviridae     64741      0.026896      0.005246
            9626735_154           Human rhinovirus B                    Picornaviridae     15495      0.006437      0.018040
         123738   Enterovirus Yanbian 96-83csf              s=0.309356      p=0.000063
            9629181_13_rc         Human enterovirus 71                  Picornaviridae     65457      0.027193      0.014625
            21363125_18_rc        Human echovirus 1                     Picornaviridae     65439          9627719_22_rc         Human enterovirus A                   Picornaviridae     65454      0.027192      0.012615
            21363125_21_rc        Human echovirus 1                     Picornaviridae     65441      0.027187      0.008628
            9629634_21_rc         Porcine enterovirus B                 Picornaviridae     65461      0.027195      0.008029
            13242735_13_rc        Enterovirus 5865/sin/000009           Picornaviridae     65454      0.027192      0.007980
            9626433_17_rc         Human enterovirus C                   Picornaviridae     65446      0.027189      0.007690
            13242737_13_rc        Enterovirus CA55-1988                 Picornaviridae     38701      0.016078      0.012986
         138948   Human enterovirus A                       s=0.288669      p=0.000046
            9627719_22_rc         Human enterovirus A                   Picornaviridae     65454      0.027192      0.015851
            13242735_13_rc        Enterovirus 5865/sin/000009           Picornaviridae     65454      0.027192      0.015822
            9627719_14_rc         Human enterovirus A                   Picornaviridae     44153      0.018343      0.020675
            9626677_18_rc         Human enterovirus B                   Picornaviridae     65456      0.027193      0.011370
            9629181_13_rc         Human enterovirus 71                  Picornaviridae     65457      0.027193      0.010883
            9626677_22_rc         Human enterovirus B                   Picornaviridae     65455      0.027193      0.010667
            21363125_18_rc        Human echovirus 1                     Picornaviridae     65439      0.027186      0.010667
            21363125_21_rc        Human echovirus 1                     Picornaviridae     65441      0.027187      0.010430
            9627719_18_rc         Human enterovirus A                   Picornaviridae     34094      0.014164      0.015332
            9629634_21_rc         Porcine enterovirus B                 Picornaviridae     65461      0.027195      0.005907
         46633    Human echovirus 1                         s=0.280934      p=0.000094
            21363125_21_rc        Human echovirus 1                     Picornaviridae     65441      0.027187      0.018603
            21363125_18_rc        Human echovirus 1                     Picornaviridae     65439      0.027186      0.018139
            9629181_13_rc         Human enterovirus 71                  Picornaviridae     65457      0.027193      0.011826
            9626677_18_rc         Human enterovirus B                   Picornaviridae     65456      0.027193      0.011222
            13242737_13_rc        Enterovirus CA55-1988                 Picornaviridae     38701      0.016078      0.015355
            9627719_22_rc         Human enterovirus A                   Picornaviridae     65454      0.027192      0.008849
            21363125_23_rc        Human echovirus 1                     Picornaviridae     39296      0.016325      0.014342
            13242735_13_rc        Enterovirus 5865/sin/000009           Picornaviridae     65454      0.027192      0.007974
            9626677_22_rc         Human enterovirus B                   Picornaviridae     65455      0.027193      0.007693
            9627719_18_rc         Human enterovirus A                   Picornaviridae     34094      0.014164      0.012473
         138949   Human enterovirus B                       s=0.277497      p=0.000050
            9626677_18_rc         Human enterovirus B                   Picornaviridae     65456      0.027193      0.016792
            9626677_22_rc         Human enterovirus B                   Picornaviridae     65455      0.027193      0.015761
            9629181_13_rc         Human enterovirus 71                  Picornaviridae     65457      0.027193      0.014878
            9627719_22_rc         Human enterovirus A                   Picornaviridae     65454      0.027192      0.012198
            21363125_18_rc        Human echovirus 1                     Picornaviridae     65439      0.027186      0.011525
            21363125_21_rc        Human echovirus 1                     Picornaviridae     65441      0.027187      0.009902
            13242735_13_rc        Enterovirus 5865/sin/000009           Picornaviridae     65454      0.027192      0.008336
            9627719_14_rc         Human enterovirus A                   Picornaviridae     44153      0.018343      0.010284
            9629634_21_rc         Porcine enterovirus B                 Picornaviridae     65461      0.027195      0.006326
            13242737_13_rc        Enterovirus CA55-1988                 Picornaviridae     38701      0.016078      0.010600
      Family: Adenoviridae
         129951   Human adenovirus C                        s=0.001267      p=0.807632
            9626187_754_rc        Human adenovirus type 5               Adenoviridae        1679      0.000698      0.024908
            9626187_759_rc        Human adenovirus type 5               Adenoviridae         368      0.000153      0.016229
            9626158_754           Human adenovirus C                    Adenoviridae          84      0.000035      0.024229
            9626187_866           Human adenovirus type 5               Adenoviridae          50      0.000021      0.023147
            9626187_754           Human adenovirus type 5               Adenoviridae          46      0.000019      0.024908
            9626187_759           Human adenovirus type 5               Adenoviridae          48      0.000020      0.016229
            9626158_754_rc        Human adenovirus C                    Adenoviridae          25      0.000010      0.024229
            9626187_866_rc        Human adenovirus type 5               Adenoviridae          17      0.000007      0.023147
            9626187_818_rc        Human adenovirus type 5               Adenoviridae         143      0.000059      0.002599
            9845468_666           Ovine adenovirus A                    Adenoviridae          43      0.000018      0.007167
      Family: Siphoviridae
         28369    Mycobacteriophage D29                     s=0.001160      p=0.510954
            9625433_791           Mycobacterium phage L5                Siphoviridae        2390      0.000993      0.028567
            12657854_498_rc       Mycobacteriophage Bxb1                Siphoviridae         539      0.000224      0.021080
            12657854_478_rc       Mycobacteriophage Bxb1                Siphoviridae          59      0.000025      0.013840
            9630386_399_rc        Mycobacteriophage D29                 Siphoviridae          10      0.000004      0.049645
            9630386_514           Mycobacteriophage D29                 Siphoviridae          10      0.000004      0.048491
            22091104_693          Virus PhiCh1                          Myoviridae           139      0.000058      0.003287
            9630386_488           Mycobacteriophage D29                 Siphoviridae           8      0.000003      0.050562
            9630386_514_rc        Mycobacteriophage D29                 Siphoviridae           8      0.000003      0.048491
            9625433_284_rc        Mycobacterium phage L5                Siphoviridae           4      0.000002      0.050897
            9630386_488_rc        Mycobacteriophage D29                 Siphoviridae           4      0.000002      0.050562
      Family: Papillomaviridae
         10560    Bovine papillomavirus type 2              s=0.000355      p=0.858676
            9627045_228_rc        Bovine papillomavirus type 2          Papillomaviridae     141      0.000059      0.060838
            9627045_247_rc        Bovine papillomavirus type 2          Papillomaviridae     131      0.000054      0.056854
            9627045_170_rc        Bovine papillomavirus type 2          Papillomaviridae      63      0.000026      0.072390
            9627065_95_rc         Deer papillomavirus                   Papillomaviridae     300      0.000125      0.011884
            9627045_247           Bovine papillomavirus type 2          Papillomaviridae      18      0.000007      0.056854
            9627045_228           Bovine papillomavirus type 2          Papillomaviridae       9      0.000004      0.060838
            9627045_95_rc         Bovine papillomavirus type 2          Papillomaviridae       9      0.000004      0.058167
            9627045_170           Bovine papillomavirus type 2          Papillomaviridae       6      0.000002      0.072390
            9627045_93            Bovine papillomavirus type 2          Papillomaviridae       6      0.000002      0.062943
            9627045_93_rc         Bovine papillomavirus type 2          Papillomaviridae       6      0.000002      0.062943
      Family: Baculoviridae
         271108   Bombyx mori nucleopolyhedrovirus          s=0.000214      p=0.954243
            12597485_1458_rc      Helicoverpa armigera nucleopolyhedro  Baculoviridae        802      0.000333      0.004609
            9630816_4373_rc       Bombyx mori nucleopolyhedrovirus      Baculoviridae         14      0.000006      0.041070
            9630816_1797          Bombyx mori nucleopolyhedrovirus      Baculoviridae         14      0.000006      0.034526
            15426271_1815_rc      Helicoverpa armigera nuclear polyhed  Baculoviridae        157      0.000065      0.002800
            9630816_1516_rc       Bombyx mori nucleopolyhedrovirus      Baculoviridae         14      0.000006      0.029536
            22091104_693          Virus PhiCh1                          Myoviridae           139      0.000058      0.003039
            9630816_4373          Bombyx mori nucleopolyhedrovirus      Baculoviridae          9      0.000004      0.041070
            9630816_1485          Bombyx mori nucleopolyhedrovirus      Baculoviridae         13      0.000005      0.029070
            9630816_1485_rc       Bombyx mori nucleopolyhedrovirus      Baculoviridae         11      0.000005      0.029070
            9630816_1516          Bombyx mori nucleopolyhedrovirus      Baculoviridae         10      0.000004      0.029536
         10449    Lymantria dispar nucleopolyhedrovirus     s=0.000207      p=0.966913
            12597485_1458_rc      Helicoverpa armigera nucleopolyhedro  Baculoviridae        802      0.000333      0.003458
            9629732_5440          Equid herpesvirus 4                   Herpesviridae        367      0.000152      0.003989
            9630966_2622_rc       Lymantria dispar nucleopolyhedroviru  Baculoviridae         17      0.000007      0.052547
            9630966_1120_rc       Lymantria dispar nucleopolyhedroviru  Baculoviridae         18      0.000007      0.045945
            9630966_2622          Lymantria dispar nucleopolyhedroviru  Baculoviridae         15      0.000006      0.052547
            15426271_1815_rc      Helicoverpa armigera nuclear polyhed  Baculoviridae        157      0.000065      0.004269
            9630966_37_rc         Lymantria dispar nucleopolyhedroviru  Baculoviridae         13      0.000005      0.041617
            9629732_5441          Equid herpesvirus 4                   Herpesviridae        124      0.000052      0.003989
            9630966_1120          Lymantria dispar nucleopolyhedroviru  Baculoviridae          9      0.000004      0.045945
            9630966_37            Lymantria dispar nucleopolyhedroviru  Baculoviridae          9      0.000004      0.041617


Array: MegaViroP6-176:6156:04_07_04_HRV070
   Iteration: 1
      Family: Picornaviridae
         147712   Human rhinovirus B                        s=0.359257      p=0.000014
            9626735_14_rc         Human rhinovirus B                    Picornaviridae     65233      0.021249      0.024898
            9626735_16_rc         Human rhinovirus B                    Picornaviridae     65442      0.021318      0.023121
            9626735_18_rc         Human rhinovirus B                    Picornaviridae     65442      0.021318      0.022396
            9626735_8_rc          Human rhinovirus B                    Picornaviridae     65446      0.021319      0.020065
            9626735_20_rc         Human rhinovirus B                    Picornaviridae     61820      0.020138      0.021059
            9626735_43            Human rhinovirus B                    Picornaviridae     65454      0.021321      0.019689
            9626735_22_rc         Human rhinovirus B                    Picornaviridae     65420      0.021310      0.019391
            9626735_10_rc         Human rhinovirus B                    Picornaviridae     65439      0.021317      0.019131
            9626735_3_rc          Human rhinovirus B                    Picornaviridae     65441      0.021317      0.019131
            9626735_6_rc          Human rhinovirus B                    Picornaviridae     65445      0.021319      0.017826
         123738   Enterovirus Yanbian 96-83csf              s=0.287256      p=0.000083
            9629181_13_rc         Human enterovirus 71                  Picornaviridae     65441      0.021317      0.014625
            21363125_18_rc        Human echovirus 1                     Picornaviridae     65445      0.021319      0.013713
            9626677_18_rc         Human enterovirus B                   Picornaviridae     65444      0.021318      0.013331
            13242737_13_rc        Enterovirus CA55-1988                 Picornaviridae     65443      0.021318      0.012986
            9626677_22_rc         Human enterovirus B                   Picornaviridae     65447      0.021319      0.012676
            9627719_22_rc         Human enterovirus A                   Picornaviridae     65440      0.021317      0.012615
            9627719_14_rc         Human enterovirus A                   Picornaviridae     65458      0.021323      0.010612
            21363125_21_rc        Human echovirus 1                     Picornaviridae     65444      0.021318      0.008628
            9629634_21_rc         Porcine enterovirus B                 Picornaviridae     65451      0.021320      0.008029
            13242735_13_rc        Enterovirus 5865/sin/000009           Picornaviridae     65434      0.021315      0.007980
         138948   Human enterovirus A                       s=0.268200      p=0.000061
            9627719_14_rc         Human enterovirus A                   Picornaviridae     65458      0.021323      0.020675
            9627719_22_rc         Human enterovirus A                   Picornaviridae     65440      0.021317      0.015851
            13242735_13_rc        Enterovirus 5865/sin/000009           Picornaviridae     65434      0.021315      0.015822
            9626677_18_rc         Human enterovirus B                   Picornaviridae     65444      0.021318      0.011370
            9629181_13_rc         Human enterovirus 71                  Picornaviridae     65441      0.021317      0.010883
            21363125_18_rc        Human echovirus 1                     Picornaviridae     65445      0.021319      0.010667
            9626677_22_rc         Human enterovirus B                   Picornaviridae     65447      0.021319      0.010667
            21363125_21_rc        Human echovirus 1                     Picornaviridae     65444      0.021318      0.010430
            13242737_13_rc        Enterovirus CA55-1988                 Picornaviridae     65443      0.021318      0.008544
            21363125_23_rc        Human echovirus 1                     Picornaviridae     58242      0.018972      0.007471
         46633    Human echovirus 1                         s=0.264796      p=0.000116
            21363125_21_rc        Human echovirus 1                     Picornaviridae     65444      0.021318      0.018603
            21363125_18_rc        Human echovirus 1                     Picornaviridae     65445      0.021319      0.018139
            13242737_13_rc        Enterovirus CA55-1988                 Picornaviridae     65443      0.021318      0.015355
            21363125_23_rc        Human echovirus 1                     Picornaviridae     58242      0.018972      0.014342
            9629181_13_rc         Human enterovirus 71                  Picornaviridae     65441      0.021317      0.011826
            9626677_18_rc         Human enterovirus B                   Picornaviridae     65444      0.021318      0.011222
            9627719_22_rc         Human enterovirus A                   Picornaviridae     65440      0.021317      0.008849
            13242735_13_rc        Enterovirus 5865/sin/000009           Picornaviridae     65434      0.021315      0.007974
            9627719_14_rc         Human enterovirus A                   Picornaviridae     65458      0.021323      0.007800
            9626677_22_rc         Human enterovirus B                   Picornaviridae     65447      0.021319      0.007693
         138949   Human enterovirus B                       s=0.257635      p=0.000066
            9626677_18_rc         Human enterovirus B                   Picornaviridae     65444      0.021318      0.016792
            9626677_22_rc         Human enterovirus B                   Picornaviridae     65447      0.021319      0.015761
            9629181_13_rc         Human enterovirus 71                  Picornaviridae     65441      0.021317      0.014878
            9627719_22_rc         Human enterovirus A                   Picornaviridae     65440      0.021317      0.012198
            21363125_18_rc        Human echovirus 1                     Picornaviridae     65445      0.021319      0.011525
            13242737_13_rc        Enterovirus CA55-1988                 Picornaviridae     65443      0.021318      0.010600
            9627719_14_rc         Human enterovirus A                   Picornaviridae     65458      0.021323      0.010284
            21363125_21_rc        Human echovirus 1                     Picornaviridae     65444      0.021318      0.009902
            13242735_13_rc        Enterovirus 5865/sin/000009           Picornaviridae     65434      0.021315      0.008336
            9629634_21_rc         Porcine enterovirus B                 Picornaviridae     65451      0.021320      0.006326
      Family: Siphoviridae
         28369    Mycobacteriophage D29                     s=0.001398      p=0.440476
            9625433_791           Mycobacterium phage L5                Siphoviridae        2540      0.000827      0.028567
            12657854_498_rc       Mycobacteriophage Bxb1                Siphoviridae        1644      0.000536      0.021080
            9630386_399_rc        Mycobacteriophage D29                 Siphoviridae          16      0.000005      0.049645
            9630386_325_rc        Mycobacteriophage D29                 Siphoviridae          16      0.000005      0.048573
            9630386_514_rc        Mycobacteriophage D29                 Siphoviridae          14      0.000005      0.048491
            22091104_693          Virus PhiCh1                          Myoviridae           212      0.000069      0.003287
            9630386_496           Mycobacteriophage D29                 Siphoviridae          12      0.000004      0.051065
            9630386_496_rc        Mycobacteriophage D29                 Siphoviridae          10      0.000003      0.051065
            9625433_284           Mycobacterium phage L5                Siphoviridae           8      0.000003      0.050897
            9625433_284_rc        Mycobacterium phage L5                Siphoviridae           8      0.000003      0.050897
      Family: Adenoviridae
         129951   Human adenovirus C                        s=0.001151      p=0.827537
            9626187_754_rc        Human adenovirus type 5               Adenoviridae         535      0.000174      0.024908
            9626187_859           Human adenovirus type 5               Adenoviridae         477      0.000155      0.022130
            9626187_759_rc        Human adenovirus type 5               Adenoviridae         634      0.000207      0.016229
            9626621_711_rc        Human adenovirus A                    Adenoviridae         605      0.000197      0.009534
            9626187_754           Human adenovirus type 5               Adenoviridae          86      0.000028      0.024908
            9626158_268_rc        Human adenovirus C                    Adenoviridae          77      0.000025      0.026380
            9626158_863_rc        Human adenovirus C                    Adenoviridae          59      0.000019      0.023602
            9626187_866_rc        Human adenovirus type 5               Adenoviridae          52      0.000017      0.023147
            9626158_268           Human adenovirus C                    Adenoviridae          39      0.000013      0.026380
            9626158_754_rc        Human adenovirus C                    Adenoviridae          37      0.000012      0.024229
         129875   Human adenovirus A                        s=0.001138      p=0.776927
            9626621_711_rc        Human adenovirus A                    Adenoviridae         605      0.000197      0.044936
            9626621_745_rc        Human adenovirus A                    Adenoviridae         311      0.000101      0.031120
            9626621_749_rc        Human adenovirus A                    Adenoviridae         224      0.000073      0.034897
            9626187_754_rc        Human adenovirus type 5               Adenoviridae         535      0.000174      0.008387
            9626621_715_rc        Human adenovirus A                    Adenoviridae         105      0.000034      0.040489
            9626621_773_rc        Human adenovirus A                    Adenoviridae         115      0.000037      0.035926
            9626621_715           Human adenovirus A                    Adenoviridae          87      0.000028      0.040489
            9632407_712_rc        Human adenovirus D                    Adenoviridae         127      0.000041      0.019324
            9626621_259_rc        Human adenovirus A                    Adenoviridae          50      0.000016      0.035444
            9626621_259           Human adenovirus A                    Adenoviridae          46      0.000015      0.035444
      Family: Baculoviridae
         10468    Helicoverpa zea single nucleocapsid nucl  s=0.001091      p=0.359304
            12597485_1458_rc      Helicoverpa armigera nucleopolyhedro  Baculoviridae       1776      0.000579      0.032120
            15426271_1815_rc      Helicoverpa armigera nuclear polyhed  Baculoviridae        187      0.000061      0.022542
            18138257_706_rc       Helicoverpa zea single nucleocapsid   Baculoviridae         91      0.000030      0.031332
            11038431_4103_rc      Orgyia pseudotsugata single capsid n  Baculoviridae        156      0.000051      0.004406
            15426271_707_rc       Helicoverpa armigera nuclear polyhed  Baculoviridae         24      0.000008      0.026705
            18138257_1448         Helicoverpa zea single nucleocapsid   Baculoviridae         21      0.000007      0.030388
            15426271_707          Helicoverpa armigera nuclear polyhed  Baculoviridae         22      0.000007      0.026705
            18138257_1448_rc      Helicoverpa zea single nucleocapsid   Baculoviridae         15      0.000005      0.030388
            18138257_3604_rc      Helicoverpa zea single nucleocapsid   Baculoviridae         12      0.000004      0.037666
            15426271_1374_rc      Helicoverpa armigera nuclear polyhed  Baculoviridae         26      0.000008      0.018302
         148363   Helicoverpa armigera nucleopolyhedroviru  s=0.001075      p=0.348615
            12597485_1458_rc      Helicoverpa armigera nucleopolyhedro  Baculoviridae       1776      0.000579      0.032918
            15426271_1815_rc      Helicoverpa armigera nuclear polyhed  Baculoviridae        187      0.000061      0.023102
            18138257_706_rc       Helicoverpa zea single nucleocapsid   Baculoviridae         91      0.000030      0.026684
            15426271_707_rc       Helicoverpa armigera nuclear polyhed  Baculoviridae         24      0.000008      0.030805
            11038431_4103_rc      Orgyia pseudotsugata single capsid n  Baculoviridae        156      0.000051      0.004515
            18138257_1448         Helicoverpa zea single nucleocapsid   Baculoviridae         21      0.000007      0.031143
            15426271_707          Helicoverpa armigera nuclear polyhed  Baculoviridae         22      0.000007      0.030805
            15426271_1374_rc      Helicoverpa armigera nuclear polyhed  Baculoviridae         26      0.000008      0.021058
            18138257_1448_rc      Helicoverpa zea single nucleocapsid   Baculoviridae         15      0.000005      0.031143
            18138257_3604_rc      Helicoverpa zea single nucleocapsid   Baculoviridae         12      0.000004      0.038601
         51313    Helicoverpa armigera nuclear polyhedrosi  s=0.001075      p=0.347856
            12597485_1458_rc      Helicoverpa armigera nucleopolyhedro  Baculoviridae       1776      0.000579      0.032937
            15426271_1815_rc      Helicoverpa armigera nuclear polyhed  Baculoviridae        187      0.000061      0.023116
            18138257_706_rc       Helicoverpa zea single nucleocapsid   Baculoviridae         91      0.000030      0.026700
            15426271_707_rc       Helicoverpa armigera nuclear polyhed  Baculoviridae         24      0.000008      0.030823
            11038431_4103_rc      Orgyia pseudotsugata single capsid n  Baculoviridae        156      0.000051      0.004518
            18138257_1448         Helicoverpa zea single nucleocapsid   Baculoviridae         21      0.000007      0.031161
            15426271_707          Helicoverpa armigera nuclear polyhed  Baculoviridae         22      0.000007      0.030823
            15426271_1374_rc      Helicoverpa armigera nuclear polyhed  Baculoviridae         26      0.000008      0.021070
            18138257_1448_rc      Helicoverpa zea single nucleocapsid   Baculoviridae         15      0.000005      0.031161
            18138257_3604_rc      Helicoverpa zea single nucleocapsid   Baculoviridae         12      0.000004      0.038624
      Family: Tymoviridae
         12154    Turnip yellow mosaic virus                s=0.000862      p=0.761246
            21686950_199_rc       Turnip yellow mosaic virus            Tymoviridae          820      0.000267      0.077314
            21686950_193_rc       Turnip yellow mosaic virus            Tymoviridae           82      0.000027      0.073992
            9629255_191_rc        Oat blue dwarf virus                  Tymoviridae          182      0.000059      0.012082
            9629255_197_rc        Oat blue dwarf virus                  Tymoviridae          130      0.000042      0.014415
            21686950_186          Turnip yellow mosaic virus            Tymoviridae           26      0.000008      0.070486
            21686950_186_rc       Turnip yellow mosaic virus            Tymoviridae           16      0.000005      0.070486
            21686950_184_rc       Turnip yellow mosaic virus            Tymoviridae           12      0.000004      0.081259
            18138525_207_rc       Grapevine fleck virus                 Tymoviridae          100      0.000033      0.008695
            20177479_198_rc       Physalis mottle virus                 Tymoviridae           62      0.000020      0.012403
            21686950_199          Turnip yellow mosaic virus            Tymoviridae            8      0.000003      0.077314
      Family: Dicistroviridae
         66834    Rhopalosiphum padi virus                  s=0.000663      p=0.745802
            9629935_398_rc        Rhopalosiphum padi virus              Dicistroviridae      480      0.000156      0.052060
            9629935_394_rc        Rhopalosiphum padi virus              Dicistroviridae      263      0.000086      0.064086
            9629935_396_rc        Rhopalosiphum padi virus              Dicistroviridae      104      0.000034      0.051960
            9629935_392_rc        Rhopalosiphum padi virus              Dicistroviridae       49      0.000016      0.055619
            9629935_326_rc        Rhopalosiphum padi virus              Dicistroviridae       45      0.000015      0.041460
            9629935_397_rc        Rhopalosiphum padi virus              Dicistroviridae       34      0.000011      0.044551
            9629935_396           Rhopalosiphum padi virus              Dicistroviridae       24      0.000008      0.051960
            9629935_394           Rhopalosiphum padi virus              Dicistroviridae       18      0.000006      0.064086
            9629935_392           Rhopalosiphum padi virus              Dicistroviridae       17      0.000006      0.055619
            9629935_298           Rhopalosiphum padi virus              Dicistroviridae       18      0.000006      0.054488
      Family: Luteoviridae
         12049    Soybean dwarf virus                       s=0.000554      p=0.513467
            15150434_82_rc        Soybean dwarf virus                   Luteoviridae         382      0.000124      0.062376
            15150434_131_rc       Soybean dwarf virus                   Luteoviridae         279      0.000091      0.067367
            15150434_136_rc       Soybean dwarf virus                   Luteoviridae          29      0.000009      0.078346
            18314284_52_rc        Bean leafroll virus                   Luteoviridae          28      0.000009      0.049000
            18314284_132_rc       Bean leafroll virus                   Luteoviridae         121      0.000039      0.010152
            15150434_131          Soybean dwarf virus                   Luteoviridae          11      0.000004      0.067367
            15150434_82           Soybean dwarf virus                   Luteoviridae          11      0.000004      0.062376
            15150434_50_rc        Soybean dwarf virus                   Luteoviridae          10      0.000003      0.072821
            15150434_133          Soybean dwarf virus                   Luteoviridae           8      0.000003      0.057578
            15150434_133_rc       Soybean dwarf virus                   Luteoviridae           8      0.000003      0.057578
      Family: Paramyxoviridae
         11250    Human respiratory syncytial virus         s=0.000473      p=0.907658
            9629198_522           Human respiratory syncytial virus     Paramyxoviridae      265      0.000086      0.050364
            9631267_132_rc        Bovine respiratory syncytial virus    Paramyxoviridae      253      0.000082      0.016481
            9629198_434           Human respiratory syncytial virus     Paramyxoviridae       70      0.000023      0.053916
            9629198_107_rc        Human respiratory syncytial virus     Paramyxoviridae       75      0.000024      0.045780
            22780169_354_rc       Human metapneumovirus                 Paramyxoviridae      111      0.000036      0.013963
            9629198_111_rc        Human respiratory syncytial virus     Paramyxoviridae       31      0.000010      0.049603
            9629198_434_rc        Human respiratory syncytial virus     Paramyxoviridae       21      0.000007      0.053916
            9629198_522_rc        Human respiratory syncytial virus     Paramyxoviridae       20      0.000007      0.050364
            9629367_111_rc        Respiratory syncytial virus           Paramyxoviridae       87      0.000028      0.010829
            9631267_109_rc        Bovine respiratory syncytial virus    Paramyxoviridae       94      0.000031      0.009411
      Family: Herpesviridae
         79700    Rat cytomegalovirus                       s=0.000433      p=0.953946
            9845300_4288          Rat cytomegalovirus Maastricht        Herpesviridae        233      0.000076      0.029061
            20198505_2519         Murid herpesvirus 2                   Herpesviridae         69      0.000022      0.024892
            20198505_5605         Murid herpesvirus 2                   Herpesviridae         48      0.000016      0.029565
            9629732_5440          Equid herpesvirus 4                   Herpesviridae        390      0    9845300_5600          Rat cytomegalovirus Maastricht        Herpesviridae         21      0.000007      0.026087
            20198505_5605_rc      Murid herpesvirus 2                   Herpesviridae         18      0.000006      0.029565
            20026600_5589         Pongine herpesvirus 4                 Herpesviridae         50      0.000016      0.010271
            9625671_5506          Human herpesvirus 5                   Herpesviridae         51      0.000017      0.009474
         28304    Rat cytomegalovirus                       s=0.000433      p=0.953946
            9845300_4288          Rat cytomegalovirus Maastricht        Herpesviridae        233      0.000076      0.029061
            20198505_2519         Murid herpesvirus 2                   Herpesviridae         69      0.000022      0.024892
            20198505_5605         Murid herpesvirus 2                   Herpesviridae         48      0.000016      0.029565
            9629732_5440          Equid herpesvirus 4                   Herpesviridae        390      0.000127      0.002030
            9845300_4289          Rat cytomegalovirus Maastricht        Herpesviridae         21      0.000007      0.032243
            9845300_2519          Rat cytomegalovirus Maastricht        Herpesviridae         25      0.000008      0.024723
            9845300_5600          Rat cytomegalovirus Maastricht        Herpesviridae         21      0.000007      0.026087
            20198505_5605_rc      Murid herpesvirus 2                   Herpesviridae         18      0.000006      0.029565
            20026600_5589         Pongine herpesvirus 4                 Herpesviridae         50      0.000016      0.010271
            9625671_5506          Human herpesvirus 5                   Herpesviridae         51      0.000017      0.009474
      Family: Flaviviridae
         11053    Dengue virus                              s=0.000415      p=0.923506
            9626685_359_rc        Dengue virus type 1                   Flaviviridae         119      0.000039      0.064249
            9626683_366_rc        Dengue virus type 3                   Flaviviridae         422      0.000137      0.012430
            9626685_424_rc        Dengue virus type 1                   Flaviviridae          73      0.000024      0.063192
            12084822_421_rc       Dengue virus type 4                   Flaviviridae         137      0.000045      0.028950
            9626685_357_rc        Dengue virus type 1                   Flaviviridae          43      0.000014      0.054720
            9626685_367_rc        Dengue virus type 1                   Flaviviridae          35      0.000011      0.054720
            9626685_344_rc        Dengue virus type 1                   Flaviviridae          28      0.000009      0.058148
            9626685_344           Dengue virus type 1                   Flaviviridae          13      0.000004      0.058148
            9626685_359           Dengue virus type 1                   Flaviviridae           8      0.000003      0.064249
            9626685_424           Dengue virus type 1                   Flaviviridae          10      0.000003      0.063192
      Family: Papillomaviridae
         10582    Human papillomavirus type 18              s=0.000391      p=0.873030
            9626069_114_P70       Human papillomavirus type 18          Papillomaviridae     359      0.000117      0.036179
            9626069_350_P70       Human papillomavirus type 18          Papillomaviridae      21      0.000007      0.035901
            13128941_271_rc       Human papillomavirus type 84          Papillomaviridae     164      0.000053      0.004271
            9626069_252           Human papillomavirus type 18          Papillomaviridae      26      0.000008      0.028059
            9626069_114_P70_rc    Human papillomavirus type 18          Papillomaviridae      18      0.000006      0.036179
            9626069_291_P70       Human papillomavirus type 18          Papillomaviridae      17      0.000006      0.033850
            9626069_291_P70_rc    Human papillomavirus type 18          Papillomaviridae      14      0.000005      0.033850
            9626069_350_P70_rc    Human papillomavirus type 18          Papillomaviridae      12      0.000004      0.035901
            9626069_187_P70       Human papillomavirus type 18          Papillomaviridae      12      0.000004      0.035142
            9626069_187_P70_rc    Human papillomavirus type 18          Papillomaviridae      12      0.000004      0.035142


Array: MegaViroP6-179:6158:04_07_04_HRV080F
   Iteration: 1
      Family: Picornaviridae
         147711   Human rhinovirus A                        s=0.310352      p=0.003888
            9627730_12_rc         Human rhinovirus A                    Picornaviridae     65463      0.017867      0.020705
            9627730_13_rc         Human rhinovirus A                    Picornaviridae     61151      0.016690      0.021650
            9627730_19_rc         Human rhinovirus A                    Picornaviridae     65371      0.017842      0.019466
            9627730_16_rc         Human rhinovirus A                    Picornaviridae     65459      0.017866      0.018468
            9627730_22_rc         Human rhinovirus A                    Picornaviridae     64903      0.017714      0.016616
            9627730_25_rc         Human rhinovirus A                    Picornaviridae     44788      0.012224      0.014831
            9626451_12_rc         Human rhinovirus 1B                   Picornaviridae     56144      0.015323      0.009836
            4731888_25_rc         Human rhinovirus sp.                  Picornaviridae     65450      0.017863      0.008428
            61098_13_rc           Human rhinovirus sp.                  Picornaviridae     65457      0.017865      0.008314
            4731899_34_rc         Human rhinovirus sp.                  Picornaviridae     65439      0.017860      0.007976
         12090    Human enterovirus D                       s=0.190362      p=0.000134
            9626436_18_rc         Human enterovirus 70                  Picornaviridae     59973      0.016369      0.033147
            9626436_21_rc         Human enterovirus 70                  Picornaviridae     50333      0.013737      0.031978
            9626433_17_rc         Human enterovirus C                   Picornaviridae     63164      0.017239      0.018469
            12408699_21_rc        Poliovirus                            Picornaviridae     47498      0.012964      0.018381
            9629634_21_rc         Porcine enterovirus B                 Picornaviridae     52607      0.014358      0.014212
            12408699_18_rc        Poliovirus                            Picornaviridae     65457      0.017865      0.010949
            9627719_22_rc         Human enterovirus A                   Picornaviridae     57613      0.015724      0.011222
            9626677_22_rc         Human enterovirus B                   Picornaviridae     61479      0.016780      0.010446
            21363125_21_rc        Human echovirus 1                     Picornaviridae     50727      0.013845      0.008796
            9629634_17_rc         Porcine enterovirus B                 Picornaviridae     58354      0.015927      0.007566
         123738   Enterovirus Yanbian 96-83csf              s=0.188176      p=0.000352
            9627719_18_rc         Human enterovirus A                   Picornaviridae     64860      0.017702      0.014625
            21363125_18_rc        Human echovirus 1                     Picornaviridae     59983      0.016371      0.013713
            9626677_18_rc         Human enterovirus B                   Picornaviridae     59800      0.016321      0.013331
            9626677_22_rc         Human enterovirus B                   Picornaviridae     61479      0.016780      0.012676
            9627719_22_rc         Human enterovirus A                   Picornaviridae     57613      0.015724      0.012615
            9626433_17_rc         Human enterovirus C                   Picornaviridae     63164      0.017239      0.007690
            21363125_21_rc        Human echovirus 1                     Picornaviridae     50727      0.013845      0.008628
            9629634_21_rc         Porcine enterovirus B                 Picornaviridae     52607      0.014358      0.008029
            9626436_18_rc         Human enterovirus 70                  Picornaviridae     59973      0.016369      0.005518
            12408699_21_rc        Poliovirus                            Picornaviridae     47498      0.012964      0.006603
         138953   Poliovirus                                s=0.171208      p=0.000129
            12408699_18_rc        Poliovirus                            Picornaviridae     65457      0.017865      0.028609
            12408699_21_rc        Poliovirus                            Picornaviridae     47498      0.012964      0.030078
            9626433_17_rc         Human enterovirus C                   Picornaviridae     63164      0.017239      0.017603
            9626436_21_rc         Human enterovirus 70                  Picornaviridae     50333      0.013737      0.013701
            9626436_18_rc         Human enterovirus 70                  Picornaviridae     59973      0.016369      0.010854
            9626677_22_rc         Human enterovirus B                   Picornaviridae     61479      0.016780      0.010132
            9629634_21_rc         Porcine enterovirus B                 Picornaviridae     52607      0.014358      0.010822
            9627719_22_rc         Human enterovirus A                   Picornaviridae     57613      0.015724      0.008310
            21363125_21_rc        Human echovirus 1                     Picornaviridae     50727      0.013845      0.006870
            9626677_18_rc         Human enterovirus B                   Picornaviridae     59800      0.016321      0.005590
         147712   Human rhinovirus B                        s=0.167980      p=0.000239
            9626735_14_rc         Human rhinovirus B                    Picornaviridae     65451      0.017864      0.024898
            9626735_18_rc         Human rhinovirus B                    Picornaviridae     63561      0.017348      0.022396
            9626735_22_rc         Human rhinovirus B                    Picornaviridae     65443      0.017861      0.019391
            9626735_257           Human rhinovirus B                    Picornaviridae     54149      0.014779      0.019989
            9626735_8_rc          Human rhinovirus B                    Picornaviridae     25011      0.006826      0.020065
            9629176_21_rc         Human rhinovirus 16                   Picornaviridae     65448      0.017863      0.005246
            9626433_17_rc         Human enterovirus C                   Picornaviridae     63164      0.017239      0.003587
            9627719_18_rc         Human enterovirus A                   Picornaviridae     64860      0.017702      0.003351
            9626436_18_rc         Human enterovirus 70                  Picornaviridae     59973      0.016369      0.003587
            4731875_44_rc         Human rhinovirus sp.                  Picornaviridae     65441      0.017861      0.003244
      Family: Dicistroviridae
         66834    Rhopalosiphum padi virus                  s=0.006529      p=0.072053
            9629935_396_rc        Rhopalosiphum padi virus              Dicistroviridae     8779      0.002396      0.051960
            9629935_394_rc        Rhopalosiphum padi virus              Dicistroviridae     1694      0.000462      0.064086
            9629935_398_rc        Rhopalosiphum padi virus              Dicistroviridae      903      0.000246      0.052060
            9629935_326_rc        Rhopalosiphum padi virus              Dicistroviridae      536      0.000146      0.041460
            9629935_392_rc        Rhopalosiphum padi virus              Dicistroviridae      317      0.000087      0.055619
            9629935_394           Rhopalosiphum padi virus              Dicistroviridae       29      0.000008      0.064086
            9629935_397_rc        Rhopalosiphum padi virus              Dicistroviridae       28      0.000008      0.044551
            9629935_392           Rhopalosiphum padi virus              Dicistroviridae       23      0.000006      0.055619
            9629935_398           Rhopalosiphum padi virus              Dicistroviridae       22      0.000006      0.052060
            9629935_396           Rhopalosiphum padi virus              Dicistroviridae       14      0.000004      0.051960
      Family: Herpesviridae
         10376    Human herpesvirus 4                       s=0.000679      p=0.928598
            EBV_5024_rc           Human herpesvirus 4                   Herpesviridae        508      0.000139      0.013853
            EBV_4323_rc           Human herpesvirus 4                   Herpesviridae        425      0.000116      0.016287
            EBV_4540_rc           Human herpesvirus 4                   Herpesviridae        421      0.000115      0.014954
            EBV_3139_rc           Human herpesvirus 4                   Herpesviridae        124      0.000034      0.016043
            EBV_4535_rc           Human herpesvirus 4                   Herpesviridae        115      0.000031      0.017003
            EBV_6200_rc           Human herpesvirus 4                   Herpesviridae         94      0.000026      0.014928
            EBV_5198_rc           Human herpesvirus 4                   Herpesviridae         46      0.000013      0.014565
            EBV_6198_rc           Human herpesvirus 4                   Herpesviridae         52      0.000014      0.012770
            EBV_6179_rc           Human herpesvirus 4                   Herpesviridae         30      0.000008      0.016124
            EBV_6179              Human herpesvirus 4                   Herpesviridae         20      0.000005      0.016124
      Family: Adenoviridae
         129951   Human adenovirus C                        s=0.000363      p=0.967780
            9626187_754_rc        Human adenovirus type 5               Adenoviridae         372      0.000102      0.024908
            9626553_810_rc        Human adenovirus F                    Adenoviridae         124      0.000034      0.011042
            9626187_866_rc        Human adenovirus type 5               Adenoviridae          40      0.000011      0.023147
            9626187_859_rc        Human adenovirus type 5               Adenoviridae          31      0.000008      0.022130
            9626158_268           Human adenovirus C                    Adenoviridae          20      0.000005      0.026380
            9626187_859           Human adenovirus type 5               Adenoviridae          19      0.000005      0.022130
            9626158_823           Human adenovirus C                    Adenoviridae          18      0.000005      0.020900
            9626187_759_rc        Human adenovirus type 5               Adenoviridae          21      0.000006      0.016229
            9626187_866           Human adenovirus type 5               Adenoviridae          14      0.000004      0.023147
            9626553_717_rc        Human adenovirus F                    Adenoviridae         106      0.000029      0.003104
         130309   Human adenovirus F                        s=0.000299      p=0.975206
            9626553_810_rc        Human adenovirus F                    Adenoviridae         124      0.000034      0.031338
            9626553_717_rc        Human adenovirus F                    Adenoviridae         106      0.000029      0.033578
            9626187_754_rc        Human adenovirus type 5               Adenoviridae         372      0.000102      0.005638
            9626553_793_rc        Human adenovirus F                    Adenoviridae          49      0.000013      0.024888
            9632407_712_rc        Human adenovirus D                    Adenoviridae          31      0.000008      0.020159
            9626553_810           Human adenovirus F                    Adenoviridae          18      0.000005      0.031338
            9626553_711_rc        Human adenovirus F                    Adenoviridae          20      0.000005      0.028761
            9626187_866_rc        Human adenovirus type 5               Adenoviridae          40      0.000011      0.013013
            9626553_707           Human adenovirus F                    Adenoviridae          14      0.000004      0.033356
            9626621_711           Human adenovirus A                    Adenoviridae          33      0.000009      0.014470
         130310   Human adenovirus D                        s=0.000215      p=0.990101
            9626187_754_rc        Human adenovirus type 5               Adenoviridae         372      0.000102      0.003006
            9626553_810_rc        Human adenovirus F                    Adenoviridae         124      0.000034      0.008998
            9626553_717_rc        Human adenovirus F                    Adenoviridae         106      0.000029      0.009573
            9632407_712_rc        Human adenovirus D                    Adenoviridae          31      0.000008      0.024150
            9632407_717           Human adenovirus D                    Adenoviridae          24      0.000007      0.022854
            9632407_261           Human adenovirus D                    Adenoviridae          19      0.000005      0.020548
            9632407_774           Human adenovirus D                    Adenoviridae          14      0.000004      0.023081
            9632407_774_rc        Human adenovirus D                    Adenoviridae          15      0.000004      0.023081
            9626187_866_rc        Human adenovirus type 5               Adenoviridae          40      0.000011      0.008035
            9626621_711           Human adenovirus A                    Adenoviridae          33      0.000009      0.008834
         130369   Porcine adenovirus A                      s=0.000140      p=0.993087
            9626187_754_rc        Human adenovirus type 5               Adenoviridae         372      0.000102      0.003283
            9626553_717_rc        Human adenovirus F                    Adenoviridae         106      0.000029      0.005708
            9626187_866_rc        Human adenovirus type 5               Adenoviridae          40      0.000011      0.012951
            9626553_810_rc        Human adenovirus F                    Adenoviridae         124      0.000034      0.003970
            9632275_854           Porcine adenovirus A                  Adenoviridae          15      0.000004      0.030482
            9632275_837_rc        Porcine adenovirus A                  Adenoviridae          11      0.000003      0.035255
            9626187_818_rc        Human adenovirus type 5               Adenoviridae          31      0.000008      0.008769
            9632275_868_rc        Porcine adenovirus A                  Adenoviridae           9      0.000002      0.033084
            9632407_774           Human adenovirus D                    Adenoviridae          14      0.000004      0.015484
            9632407_774_rc        Human adenovirus D                    Adenoviridae          15      0.000004      0.015484


Array: MegaViroP6-139:6058:03_31_04_HRV008
   Iteration: 1
      Family: Picornaviridae
         147711   Human rhinovirus A                        s=0.290554      p=0.004471
            9627730_13_rc         Human rhinovirus A                    Picornaviridae     65458      0.018861      0.021650
            9627730_12_rc         Human rhinovirus A                    Picornaviridae     65458      0.018861      0.020705
            9627730_19_rc         Human rhinovirus A                    Picornaviridae     65446      0.018858      0.019466
            9627730_16_rc         Human rhinovirus A                    Picornaviridae     65454      0.018860      0.018468
            9627730_22_rc         Human rhinovirus A                    Picornaviridae     65453      0.018860      0.016616
            9627730_141_rc        Human rhinovirus A                    Picornaviridae     37308      0.010750      0.015477
            4731888_25_rc         Human rhinovirus sp.                  Picornaviridae     65430      0.018853      0.008428
            61098_13_rc           Human rhinovirus sp.                  Picornaviridae     65456      0.018860      0.008314
            4731899_34_rc         Human rhinovirus sp.                  Picornaviridae     65431      0.018853      0.007976
            453208_13_rc          Human rhinovirus sp.                  Picornaviridae     65435      0.018854      0.007385
         147712   Human rhinovirus B                        s=0.186296      p=0.000167
            9626735_18_rc         Human rhinovirus B                    Picornaviridae     65260      0.018804      0.022396
            9626735_14_rc         Human rhinovirus B                    Picornaviridae     52743      0.015197      0.024898
            9626735_20_rc         Human rhinovirus B                    Picornaviridae     59454      0.017131      0.021059
            9626735_22_rc         Human rhinovirus B                    Picornaviridae     62963      0.018142      0.019391
            9626735_43_rc         Human rhinovirus B                    Picornaviridae     45637      0.013150      0.019689
            9626735_229_rc        Human rhinovirus B                    Picornaviridae     23303      0.006715      0.016022
            9626735_229           Human rhinovirus B                    Picornaviridae     23023      0.006634      0.016022
            9629176_21_rc         Human rhinovirus 16                   Picornaviridae     65455      0.018860      0.005246
            9626735_257           Human rhinovirus B                    Picornaviridae     13025      0.003753      0.019989
            9626433_17_rc         Human enterovirus C                   Picornaviridae     65444      0.018857      0.003587
         123738   Enterovirus Yanbian 96-83csf              s=0.164323      p=0.000545
            21363125_18_rc        Human echovirus 1                     Picornaviridae     60276      0.017368      0.013713
            9626677_18_rc         Human enterovirus B                   Picornaviridae     58526      0.016864      0.013331
            9627719_22_rc         Human enterovirus A                   Picornaviridae     53089      0.015297      0.012615
            9627719_18_rc         Human enterovirus A                   Picornaviridae     38703      0.011152      0.014625
            9626677_22_rc         Human enterovirus B                   Picornaviridae     44359      0.012782      0.012676
            9626433_17_rc         Human enterovirus C                   Picornaviridae     65444      0.018857      0.007690
            21363125_21_rc        Human echovirus 1                     Picornaviridae     54060      0.015577      0.008628
            9629634_21_rc         Porcine enterovirus B                 Picornaviridae     48252      0.013903      0.008029
            12408699_18_rc        Poliovirus                            Picornaviridae     65459      0.018861      0.004735
            9626436_18_rc         Human enterovirus 70                  Picornaviridae     49103      0.014148      0.005518
         12090    Human enterovirus D                       s=0.163151      p=0.000229
            9626436_18_rc         Human enterovirus 70                  Picornaviridae     49103      0.014148      0.033147
            9626433_17_rc         Human enterovirus C                   Picornaviridae     65444      0.018857      0.018469
            9626436_21_rc         Human enterovirus 70                  Picornaviridae     27957      0.008056      0.031978
            12408699_18_rc        Poliovirus                            Picornaviridae     65459      0.018861      0.010949
            9629634_21_rc         Porcine enterovirus B                 Picornaviridae     48252      0.013903      0.014212
            12408699_21_rc        Poliovirus                            Picornaviridae     32466      0.009355      0.018381
            9627719_22_rc         Human enterovirus A                   Picornaviridae     53089      0.015297      0.011222
            21363125_21_rc        Human echovirus 1                     Picornaviridae     54060      0.015577      0.008796
            9626677_22_rc         Human enterovirus B                   Picornaviridae     44359      0.012782      0.010446
            9629634_17_rc         Porcine enterovirus B                 Picornaviridae     50929      0.014675      0.007566
         138953   Poliovirus                                s=0.152857      p=0.000192
            12408699_18_rc        Poliovirus                            Picornaviridae     65459      0.018861      0.028609
            9626433_17_rc         Human enterovirus C                   Picornaviridae     65444      0.018857      0.017603
            12408699_21_rc        Poliovirus                            Picornaviridae     32466      0.009355      0.030078
            9626436_18_rc         Human enterovirus 70                  Picornaviridae     49103      0.014148      0.010854
            9629634_21_rc         Porcine enterovirus B                 Picornaviridae     48252      0.013903      0.010822
            9626677_22_rc         Human enterovirus B                   Picornaviridae     44359      0.012782      0.010132
            9627719_22_rc         Human enterovirus A                   Picornaviridae     53089      0.015297      0.008310
            9626436_21_rc         Human enterovirus 70                  Picornaviridae     27957      0.008056      0.013701
            21363125_21_rc        Human echovirus 1                     Picornaviridae     54060      0.015577      0.006870
            9626677_18_rc         Human enterovirus B                   Picornaviridae     58526      0.016864      0.005590
      Family: Dicistroviridae
         66834    Rhopalosiphum padi virus                  s=0.006549      p=0.071664
            9629935_396_rc        Rhopalosiphum padi virus              Dicistroviridae     9066      0.002612      0.051960
            9629935_392_rc        Rhopalosiphum padi virus              Dicistroviridae     1410      0.000406      0.055619
            9629935_394_rc        Rhopalosiphum padi virus              Dicistroviridae      760      0.000219      0.064086
            9629935_398_rc        Rhopalosiphum padi virus              Dicistroviridae      516      0.000149      0.052060
            9629935_326_rc        Rhopalosiphum padi virus              Dicistroviridae      147      0.000042      0.041460
            9629935_396           Rhopalosiphum padi virus              Dicistroviridae      114      0.000033      0.051960
            9629935_398           Rhopalosiphum padi virus              Dicistroviridae       40      0.000012      0.052060
            9629935_394           Rhopalosiphum padi virus              Dicistroviridae       20      0.000006      0.064086
            9629935_392           Rhopalosiphum padi virus              Dicistroviridae       16      0.000005      0.055619
            9629935_397_rc        Rhopalosiphum padi virus              Dicistroviridae       13      0.000004      0.044551
      Family: Herpesviridae
         10376    Human herpesvirus 4                       s=0.000995      p=0.875751
            EBV_4323_rc           Human herpesvirus 4                   Herpesviridae       1267      0.000365      0.016287
            EBV_5024_rc           Human herpesvirus 4                   Herpesviridae       1197      0.000345      0.013853
            EBV_3139_rc           Human herpesvirus 4                   Herpesviridae         82      0.000024      0.016043
            EBV_4540_rc           Human herpesvirus 4                   Herpesviridae         85      0.000024      0.014954
            EBV_4535_rc           Human herpesvirus 4                   Herpesviridae         55      0.000016      0.017003
            EBV_4322_rc           Human herpesvirus 4                   Herpesviridae         60      0.000017      0.015747
            EB60_4323             Human herpesvirus 4                   Herpesviridae         68      0.000020      0.011003
            EBV_6179_rc           Human herpesvirus 4                   Herpesviridae         44      0.000013      0.016124
            EBV_6198_rc           Human herpesvirus 4                   Herpesviridae         41      0.000012      0.012770
            EBV_5198_rc           Human herpesvirus 4                   Herpesviridae         27      0.000008      0.014565
      Family: Adenoviridae
         129951   Human adenovirus C                        s=0.000329      p=0.972962
            9626187_754_rc        Human adenovirus type 5               Adenoviridae         192      0.000055      0.024908
            9626158_846_rc        Human adenovirus C                    Adenoviridae         106      0.000031      0.022453
            9626553_810_rc        Human adenovirus F                    Adenoviridae         178      0.000051      0.011042
            9626187_866_rc        Human adenovirus type 5               Adenoviridae          61      0.000018      0.023147
            9626158_846           Human adenovirus C                    Adenoviridae          41      0.000012      0.022453
            9626158_823_rc        Human adenovirus C                    Adenoviridae          39      0.000011      0.020900
            9626158_868_rc        Human adenovirus C                    Adenoviridae          16      0.000005      0.029082
            9626187_859_rc        Human adenovirus type 5               Adenoviridae          18      0.000005      0.022130
            9626158_823           Human adenovirus C                    Adenoviridae          13      0.000004      0.020900
            9632407_712_rc        Human adenovirus D                    Adenoviridae          38      0.000011      0.006628
         130309   Human adenovirus F                        s=0.000283      p=0.977962
            9626553_810_rc        Human adenovirus F                    Adenoviridae         178      0.000051      0.031338
            9626553_717_rc        Human adenovirus F                    Adenoviridae          54      0.000016      0.033578
            9626187_754_rc        Human adenovirus type 5               Adenoviridae         192      0.000055      0.005638
            9626187_866_rc        Human adenovirus type 5               Adenoviridae          61      0.000018      0.013013
            9632407_712_rc        Human adenovirus D                    Adenoviridae          38      0.000011      0.020159
            9626553_711_rc        Human adenovirus F                    Adenoviridae          23      0.000007      0.028761
            9626553_793_rc        Human adenovirus F                    Adenoviridae          25      0.000007      0.024888
            9626187_818_rc        Human adenovirus type 5               Adenoviridae          52      0.000015      0.006810
            9626158_846_rc        Human adenovirus C                    Adenoviridae         106      0.000031      0.003236
            9626553_707           Human adenovirus F                    Adenoviridae          12      0.000003      0.033356
      Family: Paramyxoviridae
         11216    Human parainfluenza virus 3               s=0.000264      p=0.926937
            10937870_412_rc       Human parainfluenza virus 3           Paramyxoviridae      263      0.000076      0.049159
            9627219_44            Sendai virus                          Paramyxoviridae      265      0.000076      0.016992
            9634109_530_rc        Bovine parainfluenza virus 3          Paramyxoviridae      101      0.000029      0.010528
            10937870_412          Human parainfluenza virus 3           Paramyxoviridae       14      0.000004      0.049159
            10937870_410_rc       Human parainfluenza virus 3           Paramyxoviridae       10      0.000003      0.048104
            10937870_403_rc       Human parainfluenza virus 3           Paramyxoviridae     
            10937870_394          Human parainfluenza virus 3           Paramyxoviridae        7      0.000002      0.054493
            10937870_426_rc       Human parainfluenza virus 3           Paramyxoviridae        7      0.000002      0.050225
         11215    Bovine parainfluenza virus 3              s=0.000226      p=0.941100
            9634109_530_rc        Bovine parainfluenza virus 3          Paramyxoviridae      101      0.000029      0.055431
            10937870_412_rc       Human parainfluenza virus 3           Paramyxoviridae      263      0.000076      0.014308
            9627219_44            Sendai virus                          Paramyxoviridae      265      0.000076      0.014187
            9634109_374           Bovine parainfluenza virus 3          Paramyxoviridae       36      0.000010      0.054956
            9634109_411_rc        Bovine parainfluenza virus 3          Paramyxoviridae       36      0.000010      0.050429
            9634109_562_rc        Bovine parainfluenza virus 3          Paramyxoviridae       19      0.000005      0.057111
            9634109_402_rc        Bovine parainfluenza virus 3          Paramyxoviridae       19      0.000005      0.054011
            9634109_562           Bovine parainfluenza virus 3          Paramyxoviridae       15      0.000004      0.057111
            9634109_412_rc        Bovine parainfluenza virus 3          Paramyxoviridae       15      0.000004      0.055193
            9634109_402           Bovine parainfluenza virus 3          Paramyxoviridae        8      0.000002      0.054011


Array: MegaViroP6-140:6059:03_31_04_HRV012
   Iteration: 1
      Family: Picornaviridae
         147711   Human rhinovirus A                        s=0.284170      p=0.004684
            9627730_13_rc         Human rhinovirus A                    Picornaviridae     65405      0.026623      0.021650
            9627730_12_rc         Human rhinovirus A                    Picornaviridae     65445      0.026639      0.020705
            9627730_22_rc         Human rhinovirus A                    Picornaviridae     65447      0.026640      0.016616
            9627730_117_rc        Human rhinovirus A                    Picornaviridae     58939      0.023991      0.014170
            4731888_25_rc         Human rhinovirus sp.                  Picornaviridae     65445      0.026639      0.008428
            61098_13_rc           Human rhinovirus sp.                  Picornaviridae     65452      0.026642      0.008314
            4731899_34_rc         Human rhinovirus sp.                  Picornaviridae     65448      0.026640      0.007976
            453208_13_rc          Human rhinovirus sp.                  Picornaviridae     65448      0.026640      0.007385
            9626451_12_rc         Human rhinovirus 1B                   Picornaviridae     43169      0.017572      0.009836
            9629176_21_rc         Human rhinovirus 16                   Picornaviridae     65444      0.026638      0.005468
         138950   Human enterovirus C                       s=0.154070      p=0.000287
            9626433_17_rc         Human enterovirus C                   Picornaviridae     65438      0.026636      0.029244
            9626433_19_rc         Human enterovirus C                   Picornaviridae     36115      0.014700      0.030944
            9626436_18_rc         Human enterovirus 70                  Picornaviridae     37539      0.015280      0.015432
            9629634_17_rc         Porcine enterovirus B                 Picornaviridae     59439      0.024194      0.009571
            12408699_18_rc        Poliovirus                            Picornaviridae     65458      0.026644      0.008578
            21363125_18_rc        Human echovirus 1                     Picornaviridae     49783      0.020264      0.006781
            9626677_18_rc         Human enterovirus B                   Picornaviridae     37266      0.015169      0.007750
            9626436_21_rc         Human enterovirus 70                  Picornaviridae     15008      0.006109      0.017668
            9627719_22_rc         Human enterovirus A                   Picornaviridae     28788      0.011718      0.008963
            21363125_21_rc        Human echovirus 1                     Picornaviridae     28362      0.011545      0.008993
         12090    Human enterovirus D                       s=0.146132      p=0.000333
            9626436_18_rc         Human enterovirus 70                  Picornaviridae     37539      0.015280      0.033147
            9626433_17_rc         Human enterovirus C                   Picornaviridae     65438      0.026636      0.018469
            12408699_18_rc        Poliovirus                            Picornaviridae     65458      0.026644      0.010949
            9626436_21_rc         Human enterovirus 70                  Picornaviridae     15008      0.006109      0.031978
            9629634_17_rc         Porcine enterovirus B                 Picornaviridae     59439      0.024194      0.007566
            9626433_19_rc         Human enterovirus C                   Picornaviridae     36115      0.014700      0.010053
            9627719_22_rc         Human enterovirus A                   Picornaviridae     28788      0.011718      0.011222
            9629634_21_rc         Porcine enterovirus B                 Picornaviridae     21740      0.008849      0.014212
            12408699_21_rc        Poliovirus                            Picornaviridae     16520      0.006724      0.018381
            21363125_18_rc        Human echovirus 1                     Picornaviridae     49783      0.020264      0.005456
         138953   Poliovirus                                s=0.142375      p=0.000245
            12408699_18_rc        Poliovirus                            Picornaviridae     65458      0.026644      0.028609
            9626433_17_rc         Human enterovirus C                   Picornaviridae     65438      0.026636      0.017603
            12408699_21_rc        Poliovirus                            Picornaviridae     16520      0.006724      0.030078
            9626436_18_rc         Human enterovirus 70                  Picornaviridae     37539      0.015280      0.010854
            9629634_17_rc         Porcine enterovirus B                 Picornaviridae     59439      0.024194      0.004988
            9627719_22_rc         Human enterovirus A                   Picornaviridae     28788      0.011718      0.008310
            9629634_21_rc         Porcine enterovirus B                 Picornaviridae     21740      0.008849      0.010822
            9626677_18_rc         Human enterovirus B                   Picornaviridae     37266      0.015169      0.005590
            4731899_34_rc         Human rhinovirus sp.                  Picornaviridae     65448      0.026640      0.003179
            9626436_21_rc         Human enterovirus 70                  Picornaviridae     15008      0.006109      0.013701
         147712   Human rhinovirus B                        s=0.132618      p=0.000523
            9626735_22_rc         Human rhinovirus B                    Picornaviridae     47845      0.019475      0.019391
            9626735_43_rc         Human rhinovirus B                    Picornaviridae     41897      0.017054      0.019689
            9626735_8_rc          Human rhinovirus B                    Picornaviridae     40343      0.016421      0.020065
            9626735_18_rc         Human rhinovirus B                    Picornaviridae     32943      0.013409      0.022396
            9629176_21_rc         Human rhinovirus 16                   Picornaviridae     65444      0.026638      0.005246
            9626433_17_rc         Human enterovirus C                   Picornaviridae     65438      0.026636      0.003587
            9626735_25_rc         Human rhinovirus B                    Picornaviridae     13347      0.005433      0.017261
            4731875_44_rc         Human rhinovirus sp.                  Picornaviridae     65437      0.026636      0.003244
            61098_20_rc           Human rhinovirus sp.                  Picornaviridae     65451      0.026641      0.003229
            12408699_18_rc        Poliovirus                            Picornaviridae     65458      0.026644      0.002904
      Family: Dicistroviridae
         66834    Rhopalosiphum padi virus                  s=0.001043      p=0.595217
            9629935_396_rc        Rhopalosiphum padi virus              Dicistroviridae      934      0.000380      0.051960
            9629935_398_rc        Rhopalosiphum padi virus              Dicistroviridae      205      0.000083      0.052060
            9629935_392_rc        Rhopalosiphum padi virus              Dicistroviridae      160      0.000065      0.055619
            9629935_394_rc        Rhopalosiphum padi virus              Dicistroviridae       90      0.000037      0.064086
            9629935_326_rc        Rhopalosiphum padi virus              Dicistroviridae       54      0.000022      0.041460
            9629935_396           Rhopalosiphum padi virus              Dicistroviridae       24      0.000010      0.051960
            9629935_398           Rhopalosiphum padi virus              Dicistroviridae       22      0.000009      0.052060
            9629935_394           Rhopalosiphum padi virus              Dicistroviridae       11      0.000004      0.064086
            9629935_397           Rhopalosiphum padi virus              Dicistroviridae       12      0.000005      0.044551
            9629935_298           Rhopalosiphum padi virus              Dicistroviridae        9      0.000004      0.054488


Array: MegaViroP6-142:6060:03_31_04_HRV027
   Iteration: 1
      Family: Picornaviridae
         147712   Human rhinovirus B                        s=0.369783      p=0.000013
            9626735_14_rc         Human rhinovirus B                    Picornaviridae     65450      0.041731      0.024898
            9626735_16_rc         Human rhinovirus B                    Picornaviridae     65452      0.041732      0.023121
            9626735_8_rc          Human rhinovirus B                    Picornaviridae     64076      0.040855      0.020065
            9626735_10_rc         Human rhinovirus B                    Picornaviridae     65449      0.041730      0.019131
            9626735_18_rc         Human rhinovirus B                    Picornaviridae     38983      0.024856      0.022396
            9626735_12_rc         Human rhinovirus B                    Picornaviridae     42507      0.027103      0.019689
            9626735_22_rc         Human rhinovirus B                    Picornaviridae     39711      0.025320      0.019391
            9626735_20_rc         Human rhinovirus B                    Picornaviridae     34828      0.022206      0.021059
            9626735_25_rc         Human rhinovirus B                    Picornaviridae     21061      0.013429      0.017261
            9629176_21_rc         Human rhinovirus 16                   Picornaviridae     65450      0.041731      0.005246
         147711   Human rhinovirus A                        s=0.157859      p=0.014776
            9627730_19_rc         Human rhinovirus A                    Picornaviridae     65456      0.041735      0.019466
            9627730_22_rc         Human rhinovirus A                    Picornaviridae     30995      0.019762      0.016616
            4731899_34_rc         Human rhinovirus sp.                  Picornaviridae     60774      0.038750      0.007976
            9629176_21_rc         Human rhinovirus 16                   Picornaviridae     65450      0.041731      0.005468
            4731875_44_rc         Human rhinovirus sp.                  Picornaviridae     63952      0.040776      0.004170
            4731887_43_rc         Human rhinovirus sp.                  Picornaviridae     45916      0.029276      0.004566
            61098_20_rc           Human rhinovirus sp.                  Picornaviridae     47975      0.030589      0.003520
            61098_13_rc           Human rhinovirus sp.                  Picornaviridae     19268      0.012285      0.008314
            9626735_18_rc         Human rhinovirus B                    Picornaviridae     38983      0.024856      0.003580
            4731888_25_rc         Human rhinovirus sp.                  Picornaviridae     14805      0.009440      0.008428
         123738   Enterovirus Yanbian 96-83csf              s=0.137711      p=0.000942
            21363125_18_rc        Human echovirus 1                     Picornaviridae     41012      0.026149      0.013713
            21363125_21_rc        Human echovirus 1                     Picornaviridae     37735      0.024060      0.008628
            9626433_17_rc         Human enterovirus C                   Picornaviridae     37628      0.023992      0.007690
            9626677_18_rc         Human enterovirus B                   Picornaviridae     18886      0.012042      0.013331
            9626677_22_rc         Human enterovirus B                   Picornaviridae     16825      0.010728      0.012676
            13242735_13_rc        Enterovirus 5865/sin/000009           Picornaviridae     25772      0.016432      0.007980
            9627719_22_rc         Human enterovirus A                   Picornaviridae     15483      0.009872      0.012615
            9626735_18_rc         Human rhinovirus B                    Picornaviridae     38983      0.024856      0.003525
            9626436_18_rc         Human enterovirus 70                  Picornaviridae     24343      0.015521      0.005518
            9626735_22_rc         Human rhinovirus B                    Picornaviridae     39711      0.025320      0.003131
         46633    Human echovirus 1                         s=0.134868      p=0.001051
            21363125_18_rc        Human echovirus 1                     Picornaviridae     41012      0.026149      0.018139
            21363125_21_rc        Human echovirus 1                     Picornaviridae     37735      0.024060      0.018603
            9626677_18_rc         Human enterovirus B                   Picornaviridae     18886      0.012042      0.011222
            13242735_13_rc        Enterovirus 5865/sin/000009           Picornaviridae     25772      0.016432      0.007974
            9626433_17_rc         Human enterovirus C                   Picornaviridae     37628      0.023992      0.004093
            9627719_22_rc         Human enterovirus A                   Picornaviridae     15483      0.009872      0.008849
            9626677_22_rc         Human enterovirus B                   Picornaviridae     16825      0.010728      0.007693
            9626735_18_rc         Human rhinovirus B                    Picornaviridae     38983      0.024856      0.002370
            9626735_22_rc         Human rhinovirus B                    Picornaviridae     39711      0.025320      0.002323
            9626436_18_rc         Human enterovirus 70                  Picornaviridae     24343      0.015521      0.003786
         138948   Human enterovirus A                       s=0.125147      p=0.000804
            21363125_18_rc        Human echovirus 1                     Picornaviridae     41012      0.026149      0.010667
            13242735_13_rc        Enterovirus 5865/sin/000009           Picornaviridae     25772      0.016432      0.015822
            21363125_21_rc        Human echovirus 1                     Picornaviridae     37735      0.024060      0.010430
            9627719_22_rc         Human enterovirus A                   Picornaviridae     15483      0.009872      0.015851
            9626677_18_rc         Human enterovirus B                   Picornaviridae     18886      0.012042      0.011370
            9626677_22_rc         Human enterovirus B                   Picornaviridae     16825      0.010728      0.010667
            9626433_17_rc         Human enterovirus C                   Picornaviridae     37628      0.023992      0.004651
            9626735_18_rc         Human rhinovirus B                    Picornaviridae     38983      0.024856      0.002508
            9626436_18_rc         Human enterovirus 70                  Picornaviridae     24343      0.015521      0.003926
            9627719_14_rc         Human enterovirus A                   Picornaviridae      4510      0.002876      0.020675
      Family: Adenoviridae
         129875   Human adenovirus A                        s=0.001323      p=0.741925
            9626621_749_rc        Human adenovirus A                    Adenoviridae         514      0.000328      0.034897
            9626621_745_rc        Human adenovirus A                    Adenoviridae         393      0.000251      0.031120
            9626621_773_rc        Human adenovirus A                    Adenoviridae         293      0.000187      0.035926
            9626187_754_rc        Human adenovirus type 5               Adenoviridae         345      0.000220      0.008387
            9626621_715_rc        Human adenovirus A                    Adenoviridae          50      0.000032      0.040489
            9632407_712_rc        Human adenovirus D                    Adenoviridae          64      0.000041      0.019324
            9626621_259           Human adenovirus A                    Adenoviridae          28      0.000018      0.035444
            9626621_711_rc        Human adenovirus A                    Adenoviridae          14      0.000009      0.044936
            9626621_773           Human adenovirus A                    Adenoviridae          18      0.000011      0.035926
            9626621_259_rc        Human adenovirus A                    Adenoviridae          15      0.000010      0.035444
      Family: Dicistroviridae
         66834    Rhopalosiphum padi virus                  s=0.000857      p=0.663931
            9629935_392_rc        Rhopalosiphum padi virus              Dicistroviridae      265      0.000169      0.055619
            9629935_398_rc        Rhopalosiphum padi virus              Dicistroviridae      193      0.000123      0.052060
            9629935_394_rc        Rhopalosiphum padi virus              Dicistroviridae      133      0.000085      0.064086
            9629935_396_rc        Rhopalosiphum padi virus              Dicistroviridae       91      0.000058      0.051960
            9629935_398           Rhopalosiphum padi virus              Dicistroviridae       42      0.000027      0.052060
            9629935_396           Rhopalosiphum padi virus              Dicistroviridae       36      0.000023      0.051960
            9629935_326_rc        Rhopalosiphum padi virus              Dicistroviridae       37      0.000024      0.041460
            9629935_397           Rhopalosiphum padi virus              Dicistroviridae       21      0.000013      0.044551
            9629935_397_rc        Rhopalosiphum padi virus              Dicistroviridae       20      0.000013      0.044551
            9629935_298_rc        Rhopalosiphum padi virus              Dicistroviridae       15      0.000010      0.054488
      Family: Siphoviridae
         196242   Phage phi 4795                            s=0.000701      p=0.819884
            9632466_695           Bacteriophage 933W                    Siphoviridae         108      0.000069      0.035568
            13559823_493          Bacteriophage HK620                   Siphoviridae         151      0.000096      0.024880
            20065797_1890         Stx2 converting bacteriophage I       Siphoviridae         125      0.000080      0.028462
            9632466_620           Bacteriophage 933W                    Siphoviridae         126      0.000080      0.027715
            9632466_695_rc        Bacteriophage 933W                    Siphoviridae          87      0.000055      0.035568
            20065797_1965         Stx2 converting bacteriophage I       Siphoviridae          68      0.000043      0.032903
            20065797_1965_rc      Stx2 converting bacteriophage I       Siphoviridae          44      0.000028      0.032903
            9634155_1333          Bacteriophage HK97                    Siphoviridae          58      0.000037      0.024022
            9626243_1625          Bacteriophage lambda                  Siphoviridae          45      0.000029      0.011741
            9635489_659           Enterobacteria phage P22              Podoviridae           30      0.000019      0.016271
         194948   Stx1 converting bacteriophage             s=0.000583      p=0.872473
            20065797_1890         Stx2 converting bacteriophage I       Siphoviridae         125      0.000080      0.021564
            9632466_620           Bacteriophage 933W                    Siphoviridae         126      0.000080      0.021036
            13559823_493          Bacteriophage HK620                   Siphoviridae         151      0.000096      0.016861
            9632466_695           Bacteriophage 933W                    Siphoviridae         108      0.000069      0.015793
            9632466_695_rc        Bacteriophage 933W                    Siphoviridae          87      0.000055      0.015793
            13559823_523_rc       Bacteriophage HK620                   Siphoviridae          56      0.000036      0.021117
            9634155_1333          Bacteriophage HK97                    Siphoviridae          58      0.000037      0.018491
            20065797_1965         Stx2 converting bacteriophage I       Siphoviridae          68      0.000043      0.014223
            20065797_1965_rc      Stx2 converting bacteriophage I       Siphoviridae          44      0.000028      0.014223
            13559823_521          Bacteriophage HK620                   Siphoviridae          17      0.000011      0.024003
         10730    Bacteriophage 933W                        s=0.000580      p=0.862510
            20065797_1890         Stx2 converting bacteriophage I       Siphoviridae         125      0.000080      0.020141
            9632466_620           Bacteriophage 933W                    Siphoviridae         126      0.000080      0.019648
            13559823_493          Bacteriophage HK620                   Siphoviridae         151      0.000096      0.016259
            9632466_695           Bacteriophage 933W                    Siphoviridae         108      0.000069      0.021938
            9632466_695_rc        Bacteriophage 933W                    Siphoviridae          87      0.000055      0.021938
            20065797_1965         Stx2 converting bacteriophage I       Siphoviridae          68      0.000043      0.020294
            20065797_1965_rc      Stx2 converting bacteriophage I       Siphoviridae          44      0.000028      0.020294
            9634155_1333          Bacteriophage HK97                    Siphoviridae          58      0.000037      0.014816
            9626243_1625          Bacteriophage lambda                  Siphoviridae          45      0.000029      0.007242
            9635489_659           Enterobacteria phage P22              Podoviridae           30      0.000019      0.010036
      Family: Podoviridae
         173443   Salmonella typhimurium bacteriophage ST6  s=0.000575      p=0.864193
            9632466_620           Bacteriophage 933W                    Siphoviridae         126      0.000080      0.027361
            13559823_493          Bacteriophage HK620                   Siphoviridae         151      0.000096      0.022270
            20065797_1890         Stx2 converting bacteriophage I       Siphoviridae         125      0.000080      0.026570
            9632466_695           Bacteriophage 933W                    Siphoviridae         108      0.000069      0.014393
            9632466_695_rc        Bacteriophage 933W                    Siphoviridae          87      0.000055      0.014393
            13559823_523_rc       Bacteriophage HK620                   Siphoviridae          56      0.000036      0.017841
            9634155_1333          Bacteriophage HK97                    Siphoviridae          58      0.000037      0.016933
            20065797_1965         Stx2 converting bacteriophage I       Siphoviridae          68      0.000043      0.014269
            20065797_1965_rc      Stx2 converting bacteriophage I       Siphoviridae          44      0.000028      0.014269
            13559823_521          Bacteriophage HK620                   Siphoviridae          17      0.000011      0.022787
         10754    Enterobacteria phage P22                  s=0.000491      p=0.898990
            20065797_1890         Stx2 converting bacteriophage I       Siphoviridae         125      0.000080      0.017020
            13559823_493          Bacteriophage HK620                   Siphoviridae         151      0.000096      0.013110
            9632466_620           Bacteriophage 933W                    Siphoviridae         126      0.000080      0.013357
            9632466_695           Bacteriophage 933W                    Siphoviridae         108      0.000069      0.011313
            13559823_523_rc       Bacteriophage HK620                   Siphoviridae          56      0.000036      0.018785
            9632466_695_rc        Bacteriophage 933W                    Siphoviridae          87      0.000055      0.011313
            9626243_1625          Bacteriophage lambda                  Siphoviridae          45      0.000029      0.021349
            9634155_1333          Bacteriophage HK97                    Siphoviridae          58      0.000037      0.013357
            9635489_659           Enterobacteria phage P22              Podoviridae           30      0.000019      0.025971
            20065797_1965         Stx2 converting bacteriophage I       Siphoviridae          68      0.000043      0.011248
      Family: Papillomaviridae
         10578    Human papillomavirus type 5               s=0.000245      p=0.972952
            9628510_178           Human papillomavirus type 36          Papillomaviridae     161      0.000103      0.013489
            9627145_179           Human papillomavirus type 5           Papillomaviridae      58      0.000037      0.023897
            9627136_178           Human papillomavirus type 47          Papillomaviridae     102      0.000065      0.008621
            9627298_177           Human papillomavirus type 25          Papillomaviridae     110      0.000070      0.002352
            9628510_176_rc        Human papillomavirus type 36          Papillomaviridae      15      0.000010      0.014393
            9627265_174_rc        Human papillomavirus type 12          Papillomaviridae      12      0.000008      0.015405
            9626498_110_rc        Human papillomavirus type 5b          Papillomaviridae       7      0.000004      0.027846
            9627145_177_rc        Human papillomavirus type 5           Papillomaviridae       6      0.000004      0.027264
            9628470_107_rc        Human papillomavirus type 22          Papillomaviridae      18      0.000011      0.007449
            9627145_177           Human papillomavirus type 5           Papillomaviridae       4      0.000003      0.027264
         10579    Human papillomavirus type 8               s=0.000238      p=0.974834
            9627136_178           Human papillomavirus type 47          Papillomaviridae     102      0.000065      0.016125
            9628510_178           Human papillomavirus type 36          Papillomaviridae     161      0.000103      0.009954
            9627145_179           Human papillomavirus type 5           Papillomaviridae      58      0.000037      0.017236
            9627154_174_rc        Human papillomavirus type 8           Papillomaviridae      11      0.000007      0.023966
            9627298_177           Human papillomavirus type 25          Papillomaviridae     110      0.000070      0.002227
            9628470_107_rc        Human papillomavirus type 22          Papillomaviridae      18      0.000011      0.007571
            9628510_176_rc        Human papillomavirus type 36          Papillomaviridae      15      0.000010      0.008033
            9627154_107_rc        Human papillomavirus type 8           Papillomaviridae       5      0.000003      0.026454
            9627265_174_rc        Human papillomavirus type 12          Papillomaviridae      12      0.000008      0.009085
            9626498_110_rc        Human papillomavirus type 5b          Papillomaviridae       7      0.000004      0.017971


Array: MegaViroP6-143:6061:03_31_04_HRV033
   Iteration: 1
      Family: Picornaviridae
         147711   Human rhinovirus A                        s=0.341792      p=0.003158
            9627730_13_rc         Human rhinovirus A                    Picornaviridae     65449      0.013861      0.021650
            9627730_12_rc         Human rhinovirus A                    Picornaviridae     65444      0.013860      0.020705
            9627730_19_rc         Human rhinovirus A                    Picornaviridae     65438      0.013859      0.019466
            9627730_16_rc         Human rhinovirus A                    Picornaviridae     65449      0.013861      0.018468
            9627730_158_rc        Human rhinovirus A                    Picornaviridae     65245      0.013818      0.017696
            9627730_22_rc         Human rhinovirus A                    Picornaviridae     65453      0.013862      0.016616
            9627730_43_rc         Human rhinovirus A                    Picornaviridae     65452      0.013862      0.015015
            9627730_177           Human rhinovirus A                    Picornaviridae     65446      0.013860      0.014559
            9627730_5_rc          Human rhinovirus A                    Picornaviridae     65453      0.013862      0.014110
            9627730_177_rc        Human rhinovirus A                    Picornaviridae     63306      0.013407      0.014559
         12090    Human enterovirus D                       s=0.189121      p=0.000137
            9626436_18_rc         Human enterovirus 70                  Picornaviridae     65450      0.013861      0.033147
            9626436_21_rc         Human enterovirus 70                  Picornaviridae     64352      0.013629      0.031978
            9626433_17_rc         Human enterovirus C                   Picornaviridae     65442      0.013859      0.018469
            12408699_21_rc        Poliovirus                            Picornaviridae     65461      0.013863      0.018381
            9629634_21_rc         Porcine enterovirus B                 Picornaviridae     65460      0.013863      0.014212
            9627719_22_rc         Human enterovirus A                   Picornaviridae     65456      0.013862      0.011222
            12408699_18_rc        Poliovirus                            Picornaviridae     65454      0.013862      0.010949
            9626677_22_rc         Human enterovirus B                   Picornaviridae     65452      0.013862      0.010446
            21363125_21_rc        Human echovirus 1                     Picornaviridae     65448      0.013861      0.008796
            9629634_17_rc         Porcine enterovirus B                 Picornaviridae     65457      0.013863      0.007566
         147712   Human rhinovirus B                        s=0.185814      p=0.000168
            9626735_18_rc         Human rhinovirus B                    Picornaviridae     65448      0.013861      0.022396
            9626735_20_rc         Human rhinovirus B                    Picornaviridae     65440      0.013859      0.021059
            9626735_22_rc         Human rhinovirus B                    Picornaviridae     65444      0.013860      0.019391
            9626735_43_rc         Human rhinovirus B                    Picornaviridae     62522      0.013241      0.019689
            9626735_14_rc         Human rhinovirus B                    Picornaviridae     48999      0.010377      0.024898
            9626735_8_rc          Human rhinovirus B                    Picornaviridae     47506      0.010061      0.020065
            9626735_82_rc         Human rhinovirus B                    Picornaviridae     43086      0.009125      0.020178
            9629176_21_rc         Human rhinovirus 16                   Picorn   0.003587
         123738   Enterovirus Yanbian 96-83csf              s=0.183494      p=0.000383
            9627719_18_rc         Human enterovirus A                   Picornaviridae     65456      0.013862      0.014625
            21363125_18_rc        Human echovirus 1                     Picornaviridae     65445      0.013860      0.013713
            9626677_18_rc         Human enterovirus B                   Picornaviridae     65451      0.013861      0.013331
            9626677_22_rc         Human enterovirus B                   Picornaviridae     65452      0.013862      0.012676
            9627719_22_rc         Human enterovirus A                   Picornaviridae     65456      0.013862      0.012615
            21363125_21_rc        Human echovirus 1                     Picornaviridae     65448      0.013861      0.008628
            9629634_21_rc         Porcine enterovirus B                 Picornaviridae     65460      0.013863      0.008029
            9626433_17_rc         Human enterovirus C                   Picornaviridae     65442      0.013859      0.007690
            12408699_21_rc        Poliovirus                            Picornaviridae     65461      0.013863      0.006603
            9626436_18_rc         Human enterovirus 70                  Picornaviridae     65450      0.013861      0.005518
         46633    Human echovirus 1                         s=0.168347      p=0.000529
            21363125_21_rc        Human echovirus 1                     Picornaviridae     65448      0.013861      0.018603
            21363125_18_rc        Human echovirus 1                     Picornaviridae     65445      0.013860      0.018139
            9627719_18_rc         Human enterovirus A                   Picornaviridae     65456      0.013862      0.012473
            9626677_18_rc         Human enterovirus B                   Picornaviridae     65451      0.013861      0.011222
            21363125_23_rc        Human echovirus 1                     Picornaviridae     44994      0.009529      0.014342
            9627719_22_rc         Human enterovirus A                   Picornaviridae     65456      0.013862      0.008849
            9626677_22_rc         Human enterovirus B                   Picornaviridae     65452      0.013862      0.007693
            12408699_21_rc        Poliovirus                            Picornaviridae     65461      0.013863      0.005298
            9629634_21_rc         Porcine enterovirus B                 Picornaviridae     65460      0.013863      0.005244
            9626436_21_rc         Human enterovirus 70                  Picornaviridae     64352      0.013629      0.005069
      Family: Dicistroviridae
         66834    Rhopalosiphum padi virus                  s=0.004521      p=0.131421
            9629935_396_rc        Rhopalosiphum padi virus              Dicistroviridae     7180      0.001521      0.051960
            9629935_394_rc        Rhopalosiphum padi virus              Dicistroviridae      803      0.000170      0.064086
            9629935_392_rc        Rhopalosiphum padi virus              Dicistroviridae      695      0.000147      0.055619
            9629935_398_rc        Rhopalosiphum padi virus              Dicistroviridae      712      0.000151      0.052060
            9629935_326_rc        Rhopalosiphum padi virus              Dicistroviridae      411      0.000087      0.041460
            9629935_394           Rhopalosiphum padi virus              Dicistroviridae       52      0.000011      0.064086
            9629935_398           Rhopalosiphum padi virus              Dicistroviridae       55      0.000012      0.052060
            9629935_396           Rhopalosiphum padi virus              Dicistroviridae       52      0.000011      0.051960
            9629935_397_rc        Rhopalosiphum padi virus              Dicistroviridae       43      0.000009      0.044551
            9629935_392           Rhopalosiphum padi virus              Dicistroviridae       17      0.000004      0.055619
      Family: Herpesviridae
         188763   Chimpanzee cytomegalovirus                s=0.000814      p=0.913375
            9625671_3107          Human herpesvirus 5                   Herpesviridae        799      0.000169      0.019411
            9625671_3108          Human herpesvirus 5                   Herpesviridae       1339      0.000284      0.011401
            HCMVUL71_53           Human herpesvirus 5                   Herpesviridae       1059      0.000224      0.004062
            9625671_6538_rc       Human herpesvirus 5                   Herpesviridae         69      0.000015      0.015225
            20026600_5411_rc      Pongine herpesvirus 4                 Herpesviridae         26      0.000006      0.024872
            EBV_5024_rc           Human herpesvirus 4                   Herpesviridae        332      0.000070      0.002069
            9625671_3138_rc       Human herpesvirus 5                   Herpesviridae         61      0.000013      0.009482
            14250967_5770_rc      Tupaiid herpesvirus 1                 Herpesviridae         81      0.000017      0.005449
            20026600_3085         Pongine herpesvirus 4                 Herpesviridae         14      0.000003      0.026310
            20026600_6212_rc      Pongine herpesvirus 4                 Herpesviridae         14      0.000003      0.024402
         10359    Human herpesvirus 5                       s=0.000810      p=0.949119
            9625671_3108          Human herpesvirus 5                   Herpesviridae       1339      0.000284      0.005138
            HCMVUL71_53           Human herpesvirus 5                   Herpesviridae       1059      0.000224      0.004454
            9625671_3107          Human herpesvirus 5                   Herpesviridae        799      0.000169      0.005685
            HCMVUL125_14          Human herpesvirus 5                   Herpesviridae        242      0.000051      0.003820
            HCMVUL48_62           Human herpesvirus 5                   Herpesviridae        159      0.000034      0.005077
            HCMVUS32_95           Human herpesvirus 5                   Herpesviridae        153      0.000032      0.005217
            9625671_6538_rc       Human herpesvirus 5                   Herpesviridae         69      0.000015      0.006144
            HCMVUL97_0            Human herpesvirus 5                   Herpesviridae         69      0.000015      0.005851
            9625671_3138_rc       Human herpesvirus 5                   Herpesviridae         61      0.000013      0.004744
            HCMVUL61_12           Human herpesvirus 5                   Herpesviridae         54      0.000011      0.005457
      Family: Siphoviridae
         151534   Bacteriophage bIL311                      s=0.000666      p=0.561333
            13095658_419_rc       Bacteriophage bIL311                  Siphoviridae         645      0.000137      0.068105
            13095658_493_rc       Bacteriophage bIL311                  Siphoviridae         334      0.000071      0.067644
            13095658_513_rc       Bacteriophage bIL311                  Siphoviridae         106      0.000022      0.063269
            13095658_502_rc       Bacteriophage bIL311                  Siphoviridae          22      0.000005      0.077652
            13095658_515_rc       Bacteriophage bIL311                  Siphoviridae          17      0.000004      0.076833
            13095658_502          Bacteriophage bIL311                  Siphoviridae          12      0.000003      0.077652
            13095658_515          Bacteriophage bIL311                  Siphoviridae          13      0.000003      0.076833
            13095658_419          Bacteriophage bIL311                  Siphoviridae          13      0.000003      0.068105
            13095658_493          Bacteriophage bIL311                  Siphoviridae          13      0.000003      0.067644
            14251125_1024         Lactococcus phage BK5-T               Siphoviridae          22      0.000005      0.013090
      Family: NA
         141860   Grapevine fanleaf virus satellite RNA     s=0.000508      p=0.733666
            16519569_42_rc        Grapevine fanleaf virus satellite RN  Satellite Nuclei     422      0.000089      0.061403
            16519569_36_rc        Grapevine fanleaf virus satellite RN  Satellite Nuclei     195      0.000041      0.071992
            16519569_8_rc         Grapevine fanleaf virus satellite RN  Satellite Nuclei     204      0.000043      0.067655
            16519569_4_rc         Grapevine fanleaf virus satellite RN  Satellite Nuclei      44      0.000009      0.060503
            16519569_6_rc         Grapevine fanleaf virus satellite RN  Satellite Nuclei      35      0.000007      0.072605
            16519569_42           Grapevine fanleaf virus satellite RN  Satellite Nuclei      31      0.000007      0.061403
            16519569_6            Grapevine fanleaf virus satellite RN  Satellite Nuclei      16      0.000003      0.072605
            20066014_6            Arabis mosaic virus satellite RNA     Satellite Nuclei       9      0.000002      0.061403
            16519569_36           Grapevine fanleaf virus satellite RN  Satellite Nuclei       7      0.000001      0.071992
            16519569_8            Grapevine fanleaf virus satellite RN  Satellite Nuclei       6      0.000001      0.067655
      Family: Adenoviridae
         130309   Human adenovirus F                        s=0.000397      p=0.956036
            9626553_810_rc        Human adenovirus F                    Adenoviridae         221      0.000047      0.031338
            9626553_717_rc        Human adenovirus F                    Adenoviridae         173      0.000037      0.033578
            9626187_866_rc        Human adenovirus type 5               Adenoviridae         181      0.000038      0.013013
            9626553_717           Human adenovirus F                    Adenoviridae          42      0.000009      0.033578
            9626553_793_rc        Human adenovirus F                    Adenoviridae          51      0.000011      0.024888
            9626553_711_rc        Human adenovirus F                    Adenoviridae          39      0.000008      0.028761
            9626187_818_rc        Human adenovirus type 5               Adenoviridae         127      0.000027      0.006810
            9626553_707           Human adenovirus F                    Adenoviridae          18      0.000004      0.033356
            9626553_707_rc        Human adenovirus F                    Adenoviridae          18      0.000004      0.033356
            9632407_712_rc        Human adenovirus D                    Adenoviridae          30      0.000006      0.020159
      Family: Flaviviridae
         11082    West Nile virus                           s=0.000353      p=0.926788
            11528013_433_rc       West Nile virus                       Flaviviridae         423      0.000090      0.058020
            11528013_233_rc       West Nile virus                       Flaviviridae         102      0.000022      0.056038
            11528013_362_rc       West Nile virus                       Flaviviridae          17      0.000004      0.060149
            12084822_421_rc       Dengue virus type 4                   Flaviviridae         119      0.000025      0.008290
            11528013_364          West Nile virus                       Flaviviridae          11      0.000002      0.068806
            11528013_218          West Nile virus                       Flaviviridae           8      0.000002      0.064405
            11528013_364_rc       West Nile virus                       Flaviviridae           7      0.000001      0.068806
            11528013_218_rc       West Nile virus                       Flaviviridae           3      0.000001      0.064405
            11528013_362          West Nile virus                       Flaviviridae           4      0.000001      0.060149
            11528013_433          West Nile virus                       Flaviviridae           6      0.000001      0.058020
      Family: Tombusviridae
         12142    Artichoke mottled crinkle virus           s=0.000183      p=0.952001
            9790328_53_rc         Tomato bushy stunt virus              Tombusviridae        178      0.000038      0.027095
            9625551_78            Artichoke mottled crinkle virus       Tombusviridae        128      0.000027      0.029095
            19919921_78           Carnation Italian ringspot virus      Tombusviridae        120      0.000025      0.006734
            19919921_49_rc        Carnation Italian ringspot virus      Tombusviridae         27      0.000006      0.021714
            20087024_53_rc        Cymbidium ringspot virus              Tombusviridae         16      0.000003      0.026305
            9625551_49            Artichoke mottled crinkle virus       Tombusviridae          9      0.000002      0.029703
            20087024_62_rc        Cymbidium ringspot virus              Tombusviridae          8      0.000002      0.022143
            19919921_47           Carnation Italian ringspot virus      Tombusviridae          8      0.000002      0.021054
            9626671_161_rc        Cucumber necrosis virus               Tombusviridae          8      0.000002      0.018779
            9625551_49_rc         Artichoke mottled crinkle virus       Tombusviridae          7      0.000001      0.029703
         39443    Carnation Italian ringspot virus          s=0.000177      p=0.957288
            9790328_53_rc         Tomato bushy stunt virus              Tombusviridae        178      0.000038      0.023035
            19919921_78           Carnation Italian ringspot virus      Tombusviridae        120      0.000025      0.029940
            9625551_78            Artichoke mottled crinkle virus       Tombusviridae        128      0.000027      0.006794
            19919921_49_rc        Carnation Italian ringspot virus      Tombusviridae         27      0.000006      0.029940
            20087024_53_rc        Cymbidium ringspot virus              Tombusviridae         16      0.000003      0.023684
            19919921_47           Carnation Italian ringspot virus      Tombusviridae          8      0.000002      0.028986
            9625551_49            Artichoke mottled crinkle virus       Tombusviridae          9      0.000002      0.021187
            9626671_161_rc        Cucumber necrosis virus               Tombusviridae          8      0.000002      0.018783
            20087024_62_rc        Cymbidium ringspot virus              Tombusviridae          8      0.000002      0.017506
            20087024_43_rc        Cymbidium ringspot virus              Tombusviridae         10      0.000002      0.016905
         12144    Cymbidium ringspot virus                  s=0.000142      p=0.972821
            9790328_53_rc         Tomato bushy stunt virus              Tombusviridae        178      0.000038      0.023814
            20087024_76           Cymbidium ringspot virus              Tombusviridae         28      0.000006      0.027817
            19919921_49_rc        Carnation Italian ringspot virus      Tombusviridae         27      0.000006      0.023040
            20087024_53_rc        Cymbidium ringspot virus              Tombusviridae         16      0.000003      0.032555
            19919921_78           Carnation Italian ringspot virus      Tombusviridae        120      0.000025      0.003760
            9625551_78            Artichoke mottled crinkle virus       Tombusviridae        128      0.000027      0.003110
            20087024_62_rc        Cymbidium ringspot virus              Tombusviridae          8      0.000002      0.032860
            20087024_43           Cymbidium ringspot virus              Tombusviridae          9      0.000002      0.031112
            20087024_43_rc        Cymbidium ringspot virus              Tombusviridae         10      0.000002      0.031112
            20087024_76_rc        Cymbidium ringspot virus              Tombusviridae          8      0.000002      0.027817
         197112   Pear latent virus                         s=0.000138      p=0.967597
            9790328_53_rc         Tomato bushy stunt virus              Tombusviridae        178      0.000038      0.026580
            9625551_78            Artichoke mottled crinkle virus       Tombusviridae        128      0.000027      0.003548
            19919921_49_rc        Carnation Italian ringspot virus      Tombusviridae         27      0.000006      0.015372
            19919921_78           Carnation Italian ringspot virus      Tombusviridae        120      0.000025      0.003634
            9626671_161_rc        Cucumber necrosis virus               Tombusviridae          8      0.000002      0.033163
            19919921_47           Carnation Italian ringspot virus      Tombusviridae          8      0.000002      0.030468
            20087024_62_rc        Cymbidium ringspot virus              Tombusviridae          8      0.000002      0.028248
            20087024_43           Cymbidium ringspot virus              Tombusviridae          9      0.000002      0.026229
            20087024_43_rc        Cymbidium ringspot virus              Tombusviridae         10      0.000002      0.026229
            9626671_153_rc        Cucumber necrosis virus               Tombusviridae         11      0.000002      0.025076
         12143    Cucumber necrosis virus                   s=0.000131      p=0.968371
            9790328_53_rc         Tomato bushy stunt virus              Tombusviridae        178      0.000038      0.026715
            19919921_49_rc        Carnation Italian ringspot virus      Tombusviridae         27      0.000006      0.014500
            19919921_78           Carnation Italian ringspot virus      Tombusviridae        120      0.000025      0.003399
            9625551_78            Artichoke mottled crinkle virus       Tombusviridae        128      0.000027      0.002856
            9626671_76_rc         Cucumber necrosis virus               Tombusviridae          9      0.000002      0.036097
            9626671_161_rc        Cucumber necrosis virus               Tombusviridae          8      0.000002      0.031568
            9626671_153_rc        Cucumber necrosis virus               Tombusviridae         11      0.000002      0.031383
            20087024_53_rc        Cymbidium ringspot virus              Tombusviridae         16      0.000003      0.015650
            20087024_43           Cymbidium ringspot virus              Tombusviridae          9      0.000002      0.019509
            20087024_43_rc        Cymbidium ringspot virus              Tombusviridae         10      0.000002      0.019509


Array: MegaViroP6-145:6063:03_31_04_HRV061
   Iteration: 1
      Family: Picornaviridae
         147711   Human rhinovirus A                        s=0.359151      p=0.002833
            9627730_13_rc         Human rhinovirus A                    Picornaviridae     65446      0.013120      0.021650
            9627730_12_rc         Human rhinovirus A                    Picornaviridae     65448      0.013120      0.020705
            9627730_19_rc         Human rhinovirus A                    Picornaviridae     65449      0.013120      0.019466
            9627730_16_rc         Human rhinovirus A                    Picornaviridae     65458      0.013122      0.018468
            9627730_22_rc         Human rhinovirus A                    Picornaviridae     65458      0.013122      0.016616
            9627730_2_rc          Human rhinovirus A                    Picornaviridae     60837      0.012196      0.017563
            9627730_2             Human rhinovirus A                    Picornaviridae     58791      0.011786      0.017563
            9627730_141_rc        Human rhinovirus A                    Picornaviridae     65426      0.013116      0.015477
            9627730_177           Human rhinovirus A                    Picornaviridae     65444      0.013119      0.014559
            9627730_3_rc          Human rhinovirus A                    Picornaviridae     54753      0.010976      0.015446
         12090    Human enterovirus D                       s=0.175778      p=0.000177
            9626436_18_rc         Human enterovirus 70                  Picornaviridae     65456      0.013122      0.033147
            9626436_21_rc         Human enterovirus 70                  Picornaviridae     65460      0.013122      0.031978
            9626433_17_rc         Human enterovirus C                   Picornaviridae     65443      0.013119      0.018469
            12408699_21_rc        Poliovirus                            Picornaviridae     65461      0.013123      0.018381
            9629634_21_rc         Porcine enterovirus B                 Picornaviridae     65460      0.013122      0.014212
            12408699_18_rc        Poliovirus                            Picornaviridae     65450      0.013120      0.010949
            9626677_22_rc         Human enterovirus B                   Picornaviridae     65450      0.013120      0.010446
            9626433_19_rc         Human enterovirus C                   Picornaviridae     65460      0.013122      0.010053
            21363125_21_rc        Human echovirus 1                     Picornaviridae     65441      0.013119      0.008796
            9629634_17_rc         Porcine enterovirus B                 Picornaviridae     65462      0.013123      0.007566
         138950   Human enterovirus C                       s=0.171571      p=0.000202
            9626433_19_rc         Human enterovirus C                   Picornaviridae     65460      0.013122      0.030944
            9626433_17_rc         Human enterovirus C                   Picornaviridae     65443      0.013119      0.029244
            9626436_21_rc         Human enterovirus 70                  Picornaviridae     65460      0.013122      0.017668
            9626436_18_rc         Human enterovirus 70                  Picornaviridae     65456      0.013122      0.015432
            12408699_21_rc        Poliovirus                            Picornaviridae     65461      0.013123      0.010914
            9626677_22_rc         Human enterovirus B                   Picornaviridae     65450      0.013120      0.010914
            9629634_17_rc         Porcine enterovirus B                 Picornaviridae     65462      0.013123      0.009571
            9629634_21_rc         Porcine enterovirus B                 Picornaviridae     65460      0.013122      0.009417
            21363125_21_rc        Human echovirus 1                     Picornaviridae     65441      0.013119      0.008993
            12408699_18_rc        Poliovirus                            Picornaviridae     65450      0.013120      0.008578
         147712   Human rhinovirus B                        s=0.154967      p=0.000314
            9626735_14_rc         Human rhinovirus B                    Picornaviridae     64552      0.012940      0.024898
            9626735_18_rc         Human rhinovirus B                    Picornaviridae     65445      0.013119      0.022396
            9626735_20_rc         Human rhinovirus B                    Picornaviridae     65450      0.013120      0.021059
            9626735_43_rc         Human rhinovirus B                    Picornaviridae     65460      0.013122      0.019689
            9626735_22_rc         Human rhinovirus B                    Picornaviridae     65436      0.013118      0.019391
            9629176_21_rc         Human rhinovirus 16                   Picornaviridae     65443      0.013119      0.005246
            21389216_17_rc        A-2 plaque virus                      Picornaviridae     65454      0.013121      0.004555
            9626436_18_rc         Human enterovirus 70                  Picornaviridae     65456      0.013122      0.003587
            9626433_17_rc         Human enterovirus C                   Picornaviridae     65443      0.013119      0.003587
            12408699_21_rc        Poliovirus                            Picornaviridae     65461      0.013123      0.003320
         138953   Poliovirus                                s=0.152248      p=0.000195
            12408699_21_rc        Poliovirus                            Picornaviridae     65461      0.013123      0.030078
            12408699_18_rc        Poliovirus                            Picornaviridae     65450      0.013120      0.028609
            9626433_17_rc         Human enterovirus C                   Picornaviridae     65443      0.013119      0.017603
            9626436_21_rc         Human enterovirus 70                  Picornaviridae     65460      0.013122      0.013701
            9626436_18_rc         Human enterovirus 70                  Picornaviridae     65456      0.013122      0.010854
            9629634_21_rc         Porcine enterovirus B                 Picornaviridae     65460      0.013122      0.010822
            9626677_22_rc         Human enterovirus B                   Picornaviridae     65450      0.013120      0.010132
            21363125_21_rc        Human echovirus 1                     Picornaviridae     65441      0.013119      0.006870
            9626677_18_rc         Human enterovirus B                   Picornaviridae     65455      0.013121      0.005590
            9629634_17_rc         Porcine enterovirus B                 Picornaviridae     65462      0.013123      0.004988
      Family: NA
         89463    Sacbrood virus                            s=0.015814      p=0.009271
            9632405_343_rc        Sacbrood virus                        Iflavirus          29575      0.005929      0.063762
            9632405_345_rc        Sacbrood virus                        Iflavirus            223      0.000045      0.061405
            9632405_343           Sacbrood virus                        Iflavirus            197      0.000039      0.063762
            9632405_345           Sacbrood virus                        Iflavirus             80      0.000016      0.061405
            9632405_349_rc        Sacbrood virus                        Iflavirus             80      0.000016      0.042675
            9632405_167_rc        Sacbrood virus                        Iflavirus             31      0.000006      0.052637
            9632405_349           Sacbrood virus                        Iflavirus             24      0.000005      0.042675
            9632405_347           Sacbrood virus                        Iflavirus             18      0.000004      0.049549
            9632405_260           Sacbrood virus                        Iflavirus              8      0.000002      0.054161
            9632405_287           Sacbrood virus                        Iflavirus              8      0.000002      0.052637
      Family: Dicistroviridae
         66834    Rhopalosiphum padi virus                  s=0.006380      p=0.075039
            9629935_396_rc        Rhopalosiphum padi virus              Dicistroviridae    12496      0.002505      0.051960
            9629935_394_rc        Rhopalosiphum padi virus              Dicistroviridae      915      0.000183      0.064086
            9629935_398_rc        Rhopalosiphum padi virus              Dicistroviridae      411      0.000082      0.052060
            9629935_392_rc        Rhopalosiphum padi virus              Dicistroviridae      335      0.000067      0.055619
            9629935_326_rc        Rhopalosiphum padi virus              Dicistroviridae      196      0.000039      0.041460
            9629935_398           Rhopalosiphum padi virus              Dicistroviridae       54      0.000011      0.052060
            9629935_394           Rhopalosiphum padi virus              Dicistroviridae       38      0.000008      0.064086
            9629935_396           Rhopalosiphum padi virus              Dicistroviridae       43      0.000009      0.051960
            9629935_397           Rhopalosiphum padi virus              Dicistroviridae       33      0.000007      0.044551
            9629935_397_rc        Rhopalosiphum padi virus              Dicistroviridae       25      0.000005      0.044551
      Family: Herpesviridae
         10376    Human herpesvirus 4                       s=0.001380      p=0.812576
            EBV_4323_rc           Human herpesvirus 4                   Herpesviridae       2716      0.000544      0.016287
            EBV_5024_rc           Human herpesvirus 4                   Herpesviridae       1096      0.000220      0.013853
            9625578_4323_rc       Human herpesvirus 4                   Herpesviridae        395      0.000079      0.016287
            EBV_4535_rc           Human herpesvirus 4                   Herpesviridae         99      0.000020      0.017003
            EBV_6200_rc           Human herpesvirus 4                   Herpesviridae        104      0.000021      0.014928
            EBV_4540_rc           Human herpesvirus 4                   Herpesviridae         96      0.000019      0.014954
            EBV_4322_rc           Human herpesvirus 4                   Herpesviridae         64      0.000013      0.015747
            EBV_6198_rc           Human herpesvirus 4                   Herpesviridae         80      0.000016      0.012770
            EBV_3139_rc           Human herpesvirus 4                   Herpesviridae         46      0.000009      0.016043
            EB60_4323             Human herpesvirus 4                   Herpesviridae         67      0.000013      0.011003
      Family: Siphoviridae
         28369    Mycobacteriophage D29                     s=0.001052      p=0.547864
            9625433_791           Mycobacterium phage L5                Siphoviridae        3010      0.000603      0.028567
            12657854_498_rc       Mycobacteriophage Bxb1                Siphoviridae         920      0.000184      0.021080
            9630386_514           Mycobacteriophage D29                 Siphoviridae          14      0.000003      0.048491
            12657854_478_rc       Mycobacteriophage Bxb1                Siphoviridae          44      0.000009      0.013840
            22091104_693          Virus PhiCh1                          Myoviridae           166      0.000033      0.003287
            9630386_496_rc        Mycobacteriophage D29                 Siphoviridae          11      0.000002      0.051065
            9630386_399           Mycobacteriophage D29                 Siphoviridae          11      0.000002      0.049645
            9630386_399_rc        Mycobacteriophage D29                 Siphoviridae          10      0.000002      0.049645
            9630386_325_rc        Mycobacteriophage D29                 Siphoviridae          11      0.000002      0.048573
            9625433_486           Mycobacterium phage L5                Siphoviridae           9      0.000002      0.026165
      Family: Adenoviridae
         130308   Human adenovirus E                        s=0.000800      p=0.864394
            9626553_717_rc        Human adenovirus F                    Adenoviridae        2090      0.000419      0.017795
            9626553_810_rc        Human adenovirus F                    Adenoviridae         404      0.000081      0.004031
            9632407_786           Human adenovirus D                    Adenoviridae          68      0.000014      0.013186
            9626187_866_rc        Human adenovirus type 5               Adenoviridae          79      0.000016      0.008927
            9632407_774_rc        Human adenovirus D                    Adenoviridae          32      0.000006      0.018605
            9626187_818_rc        Human adenovirus type 5               Adenoviridae          95      0.000019      0.005336
            9632407_785_rc        Human adenovirus D                    Adenoviridae          36      0.000007      0.014437
            9626621_711           Human adenovirus A                    Adenoviridae          92      0.000018      0.004944
            9626553_717           Human adenovirus F                    Adenoviridae          25      0.000005      0.017795
            9626187_859_rc        Human adenovirus type 5               Adenoviridae         108      0.00002                   Adenoviridae         404      0.000081      0.008998
            9632407_786           Human adenovirus D                    Adenoviridae          68      0.000014      0.021086
            9632407_261           Human adenovirus D                    Adenoviridae          43      0.000009      0.020548
            9626621_711           Human adenovirus A                    Adenoviridae          92      0.000018      0.008834
            9632407_785_rc        Human adenovirus D                    Adenoviridae          36      0.000007      0.022517
            9632407_712_rc        Human adenovirus D                    Adenoviridae          29      0.000006      0.024150
            9632407_774_rc        Human adenovirus D                    Adenoviridae          32      0.000006      0.023081
            9626187_818_rc        Human adenovirus type 5               Adenoviridae          95      0.000019      0.007168
            9626187_866_rc        Human adenovirus type 5               Adenoviridae          79      0.000016      0.008035
         129951   Human adenovirus C                        s=0.000445      p=0.954435
            9626553_717_rc        Human adenovirus F                    Adenoviridae        2090      0.000419      0.003104
            9626553_810_rc        Human adenovirus F                    Adenoviridae         404      0.000081      0.011042
            9626187_859_rc        Human adenovirus type 5               Adenoviridae         108      0.000022      0.022130
            9626187_866_rc        Human adenovirus type 5               Adenoviridae          79      0.000016      0.023147
            9626158_823_rc        Human adenovirus C                    Adenoviridae          69      0.000014      0.020900
            9626187_754_rc        Human adenovirus type 5               Adenoviridae          42      0.000008      0.024908
            9626621_711           Human adenovirus A                    Adenoviridae          92      0.000018      0.009534
            9626187_759_rc        Human adenovirus type 5               Adenoviridae          50      0.000010      0.016229
            9626158_823           Human adenovirus C                    Adenoviridae          33      0.000007      0.020900
            9626158_863_rc        Human adenovirus C                    Adenoviridae          25      0.000005      0.023602
         130369   Porcine adenovirus A                      s=0.000381      p=0.955239
            9626553_717_rc        Human adenovirus F                    Adenoviridae        2090      0.000419      0.005708
            9626553_810_rc        Human adenovirus F                    Adenoviridae         404      0.000081      0.003970
            9632275_837_rc        Porcine adenovirus A                  Adenoviridae          37      0.000007      0.035255
            9626187_866_rc        Human adenovirus type 5               Adenoviridae          79      0.000016      0.012951
            9632407_786           Human adenovirus D                    Adenoviridae          68      0.000014      0.013096
            9626187_818_rc        Human adenovirus type 5               Adenoviridae          95      0.000019      0.008769
            9632275_868_rc        Porcine adenovirus A                  Adenoviridae          27      0.000005      0.033084
            9632407_785_rc        Human adenovirus D                    Adenoviridae          36      0.000007      0.019597
            9632275_270           Porcine adenovirus A                  Adenoviridae          13      0.000003      0.036944
            9626187_859_rc        Human adenovirus type 5               Adenoviridae         108      0.000022      0.004381
      Family: Iridoviridae
         160691   Rana tigrina ranavirus                    s=0.000223      p=0.922402
            18767698_1037_rc      Rana tigrina ranavirus                Iridoviridae         199      0.000040      0.092625
            18767698_1035         Rana tigrina ranavirus                Iridoviridae          37      0.000007      0.095619
            9845300_4288          Rat cytomegalovirus Maastricht        Herpesviridae        383      0.000077      0.007615
            9845300_4289          Rat cytomegalovirus Maastricht        Herpesviridae        369      0.000074      0.007615
            18767698_3529         Rana tigrina ranavirus                Iridoviridae          24      0.000005      0.095284
            18767698_2798         Rana tigrina ranavirus                Iridoviridae          18      0.000004      0.106646
            18767698_1043_rc      Rana tigrina ranavirus                Iridoviridae          15      0.000003      0.098659
            18767698_3529_rc      Rana tigrina ranavirus                Iridoviridae          13      0.000003      0.095284
            18767698_1035_rc      Rana tigrina ranavirus                Iridoviridae          11      0.000002      0.095619
            18767698_1037         Rana tigrina ranavirus                Iridoviridae          11      0.000002      0.092625
      Family: Baculoviridae
         10449    Lymantria dispar nucleopolyhedrovirus     s=0.000153      p=0.980580
            9629732_5440          Equid herpesvirus 4                   Herpesviridae        493      0.000099      0.003989
            12597485_1458_rc      Helicoverpa armigera nucleopolyhedro  Baculoviridae        430      0.000086      0.003458
            9630966_2622_rc       Lymantria dispar nucleopolyhedroviru  Baculoviridae         21      0.000004      0.052547
            9630966_37_rc         Lymantria dispar nucleopolyhedroviru  Baculoviridae         23      0.000005      0.041617
            9630966_1120          Lymantria dispar nucleopolyhedroviru  Baculoviridae         18      0.000004      0.045945
            9629732_5441          Equid herpesvirus 4                   Herpesviridae        200      0.000040      0.003989
            9630966_2622          Lymantria dispar nucleopolyhedroviru  Baculoviridae         16      0.000003      0.052547
            9630966_37            Lymantria dispar nucleopolyhedroviru  Baculoviridae         11      0.000002      0.041617
            15617474_1517_rc      Spodoptera litura nucleopolyhedrovir  Baculoviridae         39      0.000008      0.008907
            9630966_5576          Lymantria dispar nucleopolyhedroviru  Baculoviridae          6      0.000001      0.055073


Array: MegaViroP6-182:6160:04_07_04_HRV065
   Iteration: 1
      Family: Picornaviridae
         147711   Human rhinovirus A                        s=0.268520      p=0.005269
            9627730_13_rc         Human rhinovirus A                    Picornaviridae     65403      0.015492      0.021650
            9627730_12_rc         Human rhinovirus A                    Picornaviridae     65400      0.015491      0.020705
            9627730_16_rc         Human rhinovirus A                    Picornaviridae     65336      0.015476      0.018468
            9627730_22_rc         Human rhinovirus A                    Picornaviridae     65375      0.015485      0.016616
            9627730_43            Human rhinovirus A                    Picornaviridae     55498      0.013146      0.015015
            9626451_12_rc         Human rhinovirus 1B                   Picornaviridae     59376      0.014064      0.009836
            4731888_25_rc         Human rhinovirus sp.                  Picornaviridae     65397      0.015491      0.008428
            61098_13_rc           Human rhinovirus sp.                  Picornaviridae     65436      0.015500      0.008314
            4731899_34_rc         Human rhinovirus sp.                  Picornaviridae     65395      0.015490      0.007976
            453208_13_rc          Human rhinovirus sp.                  Picornaviridae     65417      0.015495      0.007385
         12090    Human enterovirus D                       s=0.226762      p=0.000071
            9626436_18_rc         Human enterovirus 70                  Picornaviridae     65423      0.015497      0.033147
            9626436_21_rc         Human enterovirus 70                  Picornaviridae     65424      0.015497      0.031978
            9626433_17_rc         Human enterovirus C                   Picornaviridae     65389      0.015489      0.018469
            12408699_21_rc        Poliovirus                            Picornaviridae     65419      0.015496      0.018381
            9629634_21_rc         Porcine enterovirus B                 Picornaviridae     65424      0.015497      0.014212
            9627719_22_rc         Human enterovirus A                   Picornaviridae     65410      0.015494      0.011222
            12408699_18_rc        Poliovirus                            Picornaviridae     65394      0.015490      0.010949
            9626677_22_rc         Human enterovirus B                   Picornaviridae     65398      0.015491      0.010446
            9626433_19_rc         Human enterovirus C                   Picornaviridae     60433      0.014315      0.010053
            21363125_21_rc        Human echovirus 1                     Picornaviridae     65403      0.015492      0.008796
         123738   Enterovirus Yanbian 96-83csf              s=0.216888      p=0.000220
            21363125_18_rc        Human echovirus 1                     Picornaviridae     65411      0.015494      0.013713
            9626677_18_rc         Human enterovirus B                   Picornaviridae     65406      0.015493      0.013331
            9626677_22_rc         Human enterovirus B                   Picornaviridae     65398      0.015491      0.012676
            9627719_22_rc         Human enterovirus A                   Picornaviridae     65410      0.015494      0.012615
            21363125_21_rc        Human echovirus 1                     Picornaviridae     65403      0.015492      0.008628
            9629634_21_rc         Porcine enterovirus B                 Picornaviridae     65424      0.015497      0.008029
            9626433_17_rc         Human enterovirus C                   Picornaviridae     65389      0.015489      0.007690
            12408699_21_rc        Poliovirus                            Picornaviridae     65419      0.015496      0.006603
            9626436_18_rc         Human enterovirus 70                  Picornaviridae     65423      0.015497      0.005518
            9627719_18_rc         Human enterovirus A                   Picornaviridae     22315      0.005286      0.014625
         138950   Human enterovirus C                       s=0.213306      p=0.000097
            9626433_17_rc         Human enterovirus C                   Picornaviridae     65389      0.015489      0.029244
            9626433_19_rc         Human enterovirus C                   Picornaviridae     60433      0.014315      0.030944
            9626436_21_rc         Human enterovirus 70                  Picornaviridae     65424      0.015497      0.017668
            9626436_18_rc         Human enterovirus 70                  Picornaviridae     65423      0.015497      0.015432
            12408699_21_rc        Poliovirus                            Picornaviridae     65419      0.015496      0.010914
            9626677_22_rc         Human enterovirus B                   Picornaviridae     65398      0.015491      0.010914
            9629634_17_rc         Porcine enterovirus B                 Picornaviridae     65403      0.015492      0.009571
            9629634_21_rc         Porcine enterovirus B                 Picornaviridae     65424      0.015497      0.009417
            21363125_21_rc        Human echovirus 1                     Picornaviridae     65403      0.015492      0.008993
            9627719_22_rc         Human enterovirus A                   Picornaviridae     65410      0.015494      0.008963
         138949   Human enterovirus B                       s=0.195563      p=0.000179
            9626677_18_rc         Human enterovirus B                   Picornaviridae     65406      0.015493      0.016792
            9626677_22_rc         Human enterovirus B                   Picornaviridae     65398      0.015491      0.015761
            9627719_22_rc         Human enterovirus A                   Picornaviridae     65410      0.015494      0.012198
            21363125_18_rc        Human echovirus 1                     Picornaviridae     65411      0.015494      0.011525
            21363125_21_rc        Human echovirus 1                     Picornaviridae     65403      0.015492      0.009902
            9629634_21_rc         Porcine enterovirus B                 Picornaviridae     65424      0.015497      0.006326
            12408699_21_rc        Poliovirus                            Picornaviridae     65419      0.015496      0.004705
            9627719_18_rc         Human enterovirus A                   Picornaviridae     22315      0.005286      0.011627
            12408699_18_rc        Poliovirus                            Picornaviridae     65394      0.015490      0.003881
            9626436_18_rc         Human enterovirus 70                  Picornaviridae     65423      0.015497      0.003720
      Family: NA
         208177   Tomato leaf curl Vietnam virus            s=0.005545      p=0.473426
            21426900_58_rc        Tomato yellow leaf curl virus         Geminiviridae       1427      0.000338      0.010691
            10518470_58           Tomato rugose mosaic virus            Geminiviridae        950      0.000225      0.008964
            9631562_58_rc         Tomato yellow leaf curl virus - Isra  Geminiviridae        862      0.000204      0.008255
            9630671_66_rc         Indian cassava mosaic virus           Geminiviridae       1030      0.000244      0.006787
            21426900_58           Tomato yellow leaf curl virus         Geminiviridae        632      0.000150      0.010691
            20806048_58_rc        Sri Lankan cassava mosaic virus       Geminiviridae       1136      0.000269      0.005784
            9629636_52            Tomato mottle Taino virus             Geminiviridae        800      0.000189      0.006457
            20340272_57_rc        Tobacco curly shoot virus             Geminiviridae       1006      0.000238      0.004912
            21218470_58_rc        Tomato leaf curl Karnataka virus      Geminiviridae        779      0.000185      0.006023
            20564201_53_rc        Tomato golden mottle geminivirus      Geminiviridae       1280      0.000303      0.003650
         207697   Croton yellow vein mosaic virus           s=0.005493      p=0.435054
            20340272_57_rc        Tobacco curly shoot virus             Geminiviridae       1006      0.000238      0.009546
            21426900_58_rc        Tomato yellow leaf curl virus         Geminiviridae       1427      0.000338      0.006481
            20806048_58_rc        Sri Lankan cassava mosaic virus       Geminiviridae       1136      0.000269      0.007716
            20340272_57           Tobacco curly shoot virus             Geminiviridae        901      0.000213      0.009546
            9631562_58_rc         Tomato yellow leaf curl virus - Isra  Geminiviridae        862      0.000204      0.009817
            9630671_66_rc         Indian cassava mosaic virus           Geminiviridae       1030      0.000244      0.007716
            21218470_58_rc        Tomato leaf curl Karnataka virus      Geminiviridae        779      0.000185      0.009977
            21218470_58           Tomato leaf curl Karnataka virus      Geminiviridae        722      0.000171      0.009977
            16507262_57           Cotton leaf curl virus                Geminiviridae       1003      0.000238      0.007085
            21165975_58_rc        Tomato leaf curl Bangalore virus      Geminiviridae        897      0.000212      0.007417
         161378   Sri Lankan cassava mosaic virus           s=0.005192      p=0.410576
            20806048_58_rc        Sri Lankan cassava mosaic virus       Geminiviridae       1136      0.000269      0.018005
            9630671_66_rc         Indian cassava mosaic virus           Geminiviridae       1030      0.000244      0.017579
            9630671_66            Indian cassava mosaic virus           Geminiviridae        579      0.000137      0.017579
            20806048_58           Sri Lankan cassava mosaic virus       Geminiviridae        499      0.000118      0.018005
            20340272_57_rc        Tobacco curly shoot virus             Geminiviridae       1006      0.000238      0.007937
            21426900_58_rc        Tomato yellow leaf curl virus         Geminiviridae       1427      0.000338      0.005221
            20340272_57           Tobacco curly shoot virus             Geminiviridae        901      0.000213      0.007937
            16507262_57           Cotton leaf curl virus                Geminiviridae       1003      0.000238      0.007003
            9629636_52            Tomato mottle Taino virus             Geminiviridae        800      0.000189      0.007915
            16507262_57_rc        Cotton leaf curl virus                Geminiviridae        710      0.000168      0.007003
         12475    Hepatitis delta virus                     s=0.005027      p=0.387165
            13277517_43           Hepatitis delta virus                 Deltavirus          3908      0.000926      0.067138
            13277517_1436_P70_rc  Hepatitis delta virus                 Deltavirus          3271      0.000775      0.043700
            13277517_43_rc        Hepatitis delta virus                 Deltavirus           427      0.000101      0.067138
            13277517_1511_P70     Hepatitis delta virus                 Deltavirus           361      0.000086      0.051728
            13277517_1201_P70     Hepatitis delta virus                 Deltavirus           324      0.000077      0.050159
            13277517_1255_P70     Hepatitis delta virus                 Deltavirus           269      0.000064      0.051914
            13277517_33           Hepatitis delta virus                 Deltavirus           225      0.000053      0.057749
            13277517_35_rc        Hepatitis delta virus                 Deltavirus           110      0.000026      0.060030
            13277517_1385_P70     Hepatitis delta virus                 Deltavirus           112      0.000027      0.051449
            13277517_51           Hepatitis delta virus                 Deltavirus           106      0.000025      0.054173
         222464   Cotton leaf curl Kokhran virus            s=0.005016      p=0.513546
            20340272_57_rc        Tobacco curly shoot virus             Geminiviridae       1006      0.000238      0.007528
            21218470_58_rc        Tomato leaf curl Karnataka virus      Geminiviridae        779      0.000185      0.009300
            21426900_58_rc        Tomato yellow leaf curl virus         Geminiviridae       1427      0.000338      0.004894
            20806048_58_rc        Sri Lankan cassava mosaic virus       Geminiviridae       1136      0.000269      0.006085
            20340272_57           Tobacco curly shoot virus             Geminiviridae        901      0.000213      0.007528
            21218470_58           Tomato leaf curl Karnataka virus      Geminiviridae        722      0.000171      0.009300
            16507262_57           Cotton leaf curl virus                Geminiviridae       1003      0.000238      0.006342
            9631562_58_rc         Tomato yellow leaf curl virus - Isra  Geminiviridae        862      0.000204      0.007317
            9630671_66_rc         Indian cassava mosaic virus           Geminiviridae       1030      0.000244      0.006085
            21165975_58_rc        Tomato leaf curl Bangalore virus      Geminiviridae        897      0.000212      0.006037
      Family: Siphoviridae
         31757    Mycobacterium phage L5                    s=0.004351      p=0.092861
            9625433_791           Mycobacterium phage L5                Siphoviridae        5099      0.001208      0.051988
            12657854_498_rc       Mycobacteriophage Bxb1                Siphoviridae        5187      0.001229      0.018768
            12657854_478_rc       Mycobacteriophage Bxb1                Siphoviridae         104      0.000025      0.041180
            9630386_325           Mycobacteriophage D29                 Siphoviridae          89      0.000021      0.036537
            9625433_579_rc        Mycobacterium phage L5                Siphoviridae          54      0.000013      0.052597
            9625433_486_rc        Mycobacterium phage L5                Siphoviridae          48      0.000011      0.054443
            9625433_467_rc        Mycobacterium phage L5                Siphoviridae          43      0.000010      0.057135
            9625433_791_rc        Mycobacterium phage L5                Siphoviridae          41      0.000010      0.051988
            12657854_478          Mycobacteriophage Bxb1                Siphoviridae          41      0.000010      0.041180
            9625433_467           Mycobacterium phage L5                Siphoviridae          29      0.000007      0.057135
      Family: Parvoviridae
         111792   Infectious hypodermal and hematopoietic   s=0.004224      p=0.222786
            9634944_104_rc        Infectious hypodermal and hematopoie  Parvoviridae        4909      0.001163      0.102287
            9634944_47_rc         Infectious hypodermal and hematopoie  Parvoviridae         494      0.000117      0.100439
            9634944_47            Infectious hypodermal and hematopoie  Parvoviridae         136      0.000032      0.100439
            9634944_153           Infectious hypodermal and hematopoie  Parvoviridae          95      0.000023      0.098811
            9634944_134_rc        Infectious hypodermal and hematopoie  Parvoviridae          62      0.000015      0.106032
            9634944_153_rc        Infectious hypodermal and hematopoie  Parvoviridae          57      0.000014      0.098811
            9634944_101_rc        Infectious hypodermal and hematopoie  Parvoviridae          34      0.000008      0.092431
            9634944_104           Infectious hypodermal and hematopoie  Parvoviridae          17      0.000004      0.102287
            9634944_134           Infectious hypodermal and hematopoie  Parvoviridae          13      0.000003      0.106032
      Family: Dicistroviridae
         66834    Rhopalosiphum padi virus                  s=0.003901      p=0.162839
            9629935_396_rc        Rhopalosiphum padi virus              Dicistroviridae     3570      0.000846      0.051960
            9629935_394_rc        Rhopalosiphum padi virus              Dicistroviridae     1433      0.000339      0.064086
            9629935_326_rc        Rhopalosiphum padi virus              Dicistroviridae      879      0.000208      0.041460
            9629935_398           Rhopalosiphum padi virus              Dicistroviridae      501      0.000119      0.052060
            9629935_396           Rhopalosiphum padi virus              Dicistroviridae      188      0.000045      0.051960
            9629935_398_rc        Rhopalosiphum padi virus              Dicistroviridae      168      0.000040      0.052060
            9629935_397           Rhopalosiphum padi virus              Dicistroviridae      180      0.000043      0.044551
            9629935_394           Rhopalosiphum padi virus              Dicistroviridae       69      0.000016      0.064086
            9629935_392_rc        Rhopalosiphum padi virus              Dicistroviridae       63      0.000015      0.055619
            9629935_251_rc        Rhopalosiphum padi virus              Dicistroviridae       81      0.000019      0.041015
      Family: Herpesviridae
         10359    Human herpesvirus 5                       s=0.003829      p=0.674859
            9625671_4716_rc       Human herpesvirus 5                   Herpesviridae       3545      0.000840      0.004685
            HCMVUL129_254         Human herpesvirus 5                   Herpesviridae       1957      0.000464      0.004072
            9625671_3138          Human herpesvirus 5                   Herpesviridae       1232      0.000292      0.004744
            HCMVUL95_185          Human herpesvirus 5                   Herpesviridae        695      0.000165      0.005059
            HCMVUL62_540          Human herpesvirus 5                   Herpesviridae        523      0.000124      0.005575
            HCMVUL29_184          Human herpesvirus 5                   Herpesviridae        452      0.000107      0.006011
            HCMVUS16_105          Human herpesvirus 5                   Herpesviridae        458      0.000108      0.005421
            HCMVUL71_53           Human herpesvirus 5                   Herpesviridae        517      0.000122      0.004454
            HCMVUL34_98           Human herpesvirus 5                   Herpesviridae        404      0.000096      0.005593
            HCMVIRL6_107          Human herpesvirus 5                   Herpesviridae        577      0.000137      0.003888
      Family: Flaviviridae
         11053    Dengue virus                              s=0.003824      p=0.443569
            9626685_344_rc        Dengue virus type 1                   Flaviviridae        3722      0.000882      0.058148
            9626685_424_rc        Dengue virus type 1                   Flaviviridae         384      0.000091      0.063192
            9626685_367_rc        Dengue virus type 1                   Flaviviridae         276      0.000065      0.054720
            12084822_421_rc       Dengue virus type 4                   Flaviviridae         502      0.000119      0.028950
            9626685_357_rc        Dengue virus type 1                   Flaviviridae         163      0.000039      0.054720
            9626685_344           Dengue virus type 1                   Flaviviridae         135      0.000032      0.058148
            9626685_359_rc        Dengue virus type 1                   Flaviviridae         112      0.000027      0.064249
            12084822_360          Dengue virus type 4                   Flaviviridae         567      0.000134      0.007619
            9626685_357           Dengue virus type 1                   Flaviviridae          77      0.000018      0.054720
            20178606_339          Apoi virus                            Flaviviridae         367      0.000087      0.008198
         64294    Yokose virus                              s=0.003072      p=0.405377
            9626685_344_rc        Dengue virus type 1                   Flaviviridae        3722      0.000882      0.044752
            9627244_363           Yellow fever virus                    Flaviviridae         734      0.000174      0.061969
            9633622_349_rc        Murray Valley encephalitis virus      Flaviviridae         466      0.000110      0.040487
            20178606_339          Apoi virus                            Flaviviridae         367      0.000087      0.049667
            9626685_344           Dengue virus type 1                   Flaviviridae         135      0.000032      0.044752
            9627244_347_rc        Yellow fever virus                    Flaviviridae          97      0.000023      0.039308
            20178606_339_rc       Apoi virus                            Flaviviridae          74      0.000018      0.049667
            9627244_360_rc        Yellow fever virus                    Flaviviridae          70      0.000017      0.039699
            20178608_44_rc        Rio Bravo virus                       Flaviviridae         100      0.000024      0.022960
            9627244_363_rc        Yellow fever virus                    Flaviviridae          34      0.000008      0.061969
      Family: Partitiviridae
         148880   Discula destructiva virus 1               s=0.003039      p=0.090429
            14327711_22_rc        Discula destructiva virus 1           Partitiviridae      3360      0.000796      0.062512
            14327711_60_rc        Discula destructiva virus 1           Partitiviridae      1004      0.000238      0.069477
            14327711_44_rc        Discula destructiva virus 1           Partitiviridae       141      0.000033      0.071969
            14327711_60           Discula destructiva virus 1           Partitiviridae        86      0.000020      0.069477
            14327711_42           Discula destructiva virus 1           Partitiviridae        84      0.000020      0.059708
            20279565_62           Discula destructiva virus 2           Partitiviridae        77      0.000018      0.058987
            14327711_42_rc        Discula destructiva virus 1           Partitiviridae        70      0.000017      0.059708
            14327711_22           Discula destructiva virus 1           Partitiviridae        53      0.000013      0.062512
            20279565_44           Discula destructiva virus 2           Partitiviridae        74      0.000018      0.040284
            14327711_44           Discula destructiva virus 1           Partitiviridae        36      0.000009      0.071969
      Family: Retroviridae
         61673    Porcine endogenous retrovirus             s=0.002956      p=0.203100
            15187162_99_rc        Porcine endogenous retrovirus         Retroviridae        2737      0.000648      0.107972
            15187162_101_rc       Porcine endogenous retrovirus         Retroviridae         389      0.000092      0.102826
            15187162_300_rc       Porcine endogenous retrovirus         Retroviridae         483      0.000114      0.080360
            15187162_252          Porcine endogenous retrovirus         Retroviridae         220      0.000052      0.097235
            15187162_252_rc       Porcine endogenous retrovirus         Retroviridae         166      0.000039      0.097235
            15187162_99           Porcine endogenous retrovirus         Retroviridae          18      0.000004      0.107972
            15187162_17           Porcine endogenous retrovirus         Retroviridae          11      0.000003      0.111607
            15187162_17_rc        Porcine endogenous retrovirus         Retroviridae          11      0.000003      0.111607
            15187162_101          Porcine endogenous retrovirus         Retroviridae           9      0.000002      0.102826
            15187162_300          Porcine endogenous retrovirus         Retroviridae           9      0.000002      0.080360
      Family: Polyomaviridae
         10632    JC virus                                  s=0.002864      p=0.464983
            9628642_23            JC virus                              Polyomaviridae      1468      0.000348      0.075914
            9628642_23_rc         JC virus                              Polyomaviridae       485      0.000115      0.075914
            9627180_29_rc         BK polyomavirus                       Polyomaviridae       897      0.000212      0.038573
            9628421_25            Simian virus 40                       Polyomaviridae      1136      0.000269      0.030230
            9628421_25_rc         Simian virus 40                       Polyomaviridae       845      0.000200      0.030230
            9628642_25_rc         JC virus                              Polyomaviridae       353      0.000084      0.068754
            9628642_130_rc        JC virus                              Polyomaviridae       116      0.000027      0.061694
            9628642_56            JC virus                              Polyomaviridae        77      0.000018      0.068084
            9628421_23            Simian virus 40                       Polyomaviridae       350      0.000083      0.011899
            9628642_130           JC virus                              Polyomaviridae        45      0.000011      0.061694
         10633    Simian virus 40                           s=0.002829      p=0.463593
            9628421_25            Simian virus 40                       Polyomaviridae      1136      0.000269      0.088121
            9628421_25_rc         Simian virus 40                       Polyomaviridae       845      0.000200      0.088121
            9628642_23            JC virus                              0.000115      0.032633
            9628421_86            Simian virus 40                       Polyomaviridae       162      0.000038      0.071104
            9627180_29_rc         BK polyomavirus                       Polyomaviridae       897      0.000212      0.011924
            9628421_23_rc         Simian virus 40                       Polyomaviridae        79      0.000019      0.082917
            9628642_25_rc         JC virus                              Polyomaviridae       353      0.000084      0.013441
            9628421_59_rc         Simian virus 40                       Polyomaviridae        42      0.000010      0.073570
      Family: Adenoviridae
         129951   Human adenovirus C                        s=0.002641      p=0.615390
            9626158_823_rc        Human adenovirus C                    Adenoviridae        1330      0.000315      0.020900
            9626158_830_rc        Human adenovirus C                    Adenoviridae         941      0.000223      0.023852
            9626158_823           Human adenovirus C                    Adenoviridae         915      0.000217      0.020900
            9632407_785_rc        Human adenovirus D                    Adenoviridae        1258      0.000298      0.008482
            9626158_863_rc        Human adenovirus C                    Adenoviridae         324      0.000077      0.023602
            9626187_859_rc        Human adenovirus type 5               Adenoviridae         223      0.000053      0.022130
            17227341_804_rc       Human adenovirus E                    Adenoviridae         523      0.000124      0.008482
            9626187_866_rc        Human adenovirus type 5               Adenoviridae         129      0.000031      0.023147
            9626158_268           Human adenovirus C                    Adenoviridae         116      0.000027      0.026380
            9632275_868_rc        Porcine adenovirus A                  Adenoviridae         745      0.000176      0.003687


Array: MegaViroP6-185:6163:04_07_04_HRV083
   Iteration: 1
      Family: Picornaviridae
         147712   Human rhinovirus B                        s=0.438715      p=0.000006
            9626735_14_rc         Human rhinovirus B                    Picornaviridae     65390      0.015501      0.024898
            9626735_16_rc         Human rhinovirus B                    Picornaviridae     65415      0.015506      0.023121
            9626735_18_rc         Human rhinovirus B                    Picornaviridae     65402      0.015503      0.022396
            9626735_66_rc         Human rhinovirus B                    Picornaviridae     65452      0.015515      0.021527
            9626735_20_rc         Human rhinovirus B                    Picornaviridae     65411      0.015506      0.021059
            9626735_82            Human rhinovirus B                    Picornaviridae     65421      0.015508      0.020178
            9626735_8_rc          Human rhinovirus B                    Picornaviridae     65424      0.015509      0.020065
            9626735_12_rc         Human rhinovirus B                    Picornaviridae     65437      0.015512      0.019689
            9626735_43_rc         Human rhinovirus B                    Picornaviridae     65408      0.015505      0.019689
            9626735_22_rc         Human rhinovirus B                    Picornaviridae     65379      0.015498      0.019391
         12090    Human enterovirus D                       s=0.275385      p=0.000034
            9626436_18_rc         Human enterovirus 70                  Picornaviridae     65419      0.015507      0.033147
            9626436_21_rc         Human enterovirus 70                  Picornaviridae     65426      0.015509      0.031978
            9626433_17_rc         Human enterovirus C                   Picornaviridae     65414      0.015506      0.018469
            12408699_21_rc        Poliovirus                            Picornaviridae     65433      0.015511      0.018381
            9626436_21            Human enterovirus 70                  Picornaviridae     33943      0.008046      0.031978
            9629634_21_rc         Porcine enterovirus B                 Picornaviridae     65429      0.015510      0.014212
            12408699_21           Poliovirus                            Picornaviridae     42099      0.009979      0.018381
            9627719_22_rc         Human enterovirus A                   Picornaviridae     65416      0.015507      0.011222
            12408699_18_rc        Poliovirus                            Picornaviridae     65415      0.015506      0.010949
            9626677_22_rc         Human enterovirus B                   Picornaviridae     65414      0.015506      0.010446
         138953   Poliovirus                                s=0.254966      p=0.000030
            12408699_21_rc        Poliovirus                            Picornaviridae     65433      0.015511      0.030078
            12408699_18_rc        Poliovirus                            Picornaviridae     65415      0.015506      0.028609
            12408699_21           Poliovirus                            Picornaviridae     42099      0.009979      0.030078
            9626433_17_rc         Human enterovirus C                   Picornaviridae     65414      0.015506      0.017603
            9626436_21_rc         Human enterovirus 70                  Picornaviridae     65426      0.015509      0.013701
            9626436_18_rc         Human enterovirus 70                  Picornaviridae     65419      0.015507      0.010854
            9629634_21_rc         Porcine enterovirus B                 Picornaviridae     65429      0.015510      0.010822
            9626677_22_rc         Human enterovirus B                   Picornaviridae     65414      0.015506      0.010132
            9627719_22_rc         Human enterovirus A                   Picornaviridae     65416      0.015507      0.008310
            9626436_21            Human enterovirus 70                  Picornaviridae     33943      0.008046      0.013701
         138950   Human enterovirus C                       s=0.251886      p=0.000054
            9626433_19_rc         Human enterovirus C                   Picornaviridae     65436      0.015511      0.030944
            9626433_17_rc         Human enterovirus C                   Picornaviridae     65414      0.015506      0.029244
            9626436_21_rc         Human enterovirus 70                  Picornaviridae     65426      0.015509      0.017668
            9626436_18_rc         Human enterovirus 70                  Picornaviridae     65419      0.015507      0.015432
            9626433_21            Human enterovirus C                   Picornaviridae     29256      0.006935      0.028226
            12408699_21_rc        Poliovirus                            Picornaviridae     65433      0.015511      0.010914
            9626677_22_rc         Human enterovirus B                   Picornaviridae     65414      0.015506      0.010914
            9629634_17_rc         Porcine enterovirus B                 Picornaviridae     65424      0.015509      0.009571
            9629634_21_rc         Porcine enterovirus B                 Picornaviridae     65429      0.015510      0.009417
            9626436_21            Human enterovirus 70                  Picornaviridae     33943      0.008046      0.017668
         123738   Enterovirus Yanbian 96-83csf              s=0.237493      p=0.000161
            21363125_18_rc        Human echovirus 1                     Picornaviridae     65414      0.015506      0.013713
            9626677_18_rc         Human enterovirus B                   Picornaviridae     65427      0.015509      0.013331
            9626677_22_rc         Human enterovirus B                   Picornaviridae     65414      0.015506      0.012676
            9627719_22_rc         Human enterovirus A                   Picornaviridae     65416      0.015507      0.012615
            21363125_21_rc        Human echovirus 1                     Picornaviridae     65415      0.015506      0.008628
            9629634_21_rc         Porcine enterovirus B                 Picornaviridae     65429      0.015510      0.008029
            9626433_17_rc         Human enterovirus C                   Picornaviridae     65414      0.015506      0.007690
            21363125_23_rc        Human echovirus 1                     Picornaviridae     65435      0.015511      0.006648
            12408699_21_rc        Poliovirus                            Picornaviridae     65433      0.015511      0.006603
            9626436_18_rc         Human enterovirus 70                  Picornaviridae     65419      0.015507      0.005518
      Family: NA
         89463    Sacbrood virus                            s=0.041861      p=0.000626
            9632405_343_rc        Sacbrood virus                        Iflavirus          65439      0.015512      0.063762
            9632405_347_rc        Sacbrood virus                        Iflavirus           1545      0.000366      0.049549
            9632405_349_rc        Sacbrood virus                        Iflavirus           1344      0.000319      0.042675
            9632405_343           Sacbrood virus                        Iflavirus            483      0.000114      0.063762
            9632405_345_rc        Sacbrood virus                        Iflavirus            159      0.000038      0.061405
            9632405_349           Sacbrood virus                        Iflavirus            181      0.000043      0.042675
            9632405_167_rc        Sacbrood virus                        Iflavirus            112      0.000027      0.052637
            9632405_347           Sacbrood virus                        Iflavirus             60      0.000014      0.049549
            9632405_351_rc        Sacbrood virus                        Iflavirus             38      0.000009      0.042383
            9632405_345           Sacbrood virus                        Iflavirus             26      0.000006      0.061405
      Family: Adenoviridae
         129951   Human adenovirus C                        s=0.006565      p=0.337077
            9626158_268           Human adenovirus C                    Adenoviridae        5845      0.001386      0.026380
            9626187_754_rc        Human adenovirus type 5               Adenoviridae        4497      0.001066      0.024908
            9626187_859_rc        Human adenovirus type 5               Adenoviridae        1325      0.000314      0.022130
            9626187_759_rc        Human adenovirus type 5               Adenoviridae        1656      0.000393      0.016229
            9626187_866_rc        Human adenovirus type 5               Adenoviridae         284      0.000067      0.023147
            9626187_859           Human adenovirus type 5               Adenoviridae         232      0.000055      0.022130
            9626158_863_rc        Human adenovirus C                    Adenoviridae         150      0.000036      0.023602
            9626621_773_rc        Human adenovirus A                    Adenoviridae        1686      0.000400      0.001803
            9626158_846           Human adenovirus C                    Adenoviridae         128      0.000030      0.022453
            9626187_754           Human adenovirus type 5               Adenoviridae         104      0.000025      0.024908
      Family: Siphoviridae
         31757    Mycobacterium phage L5                    s=0.006223      p=0.048868
            9625433_791           Mycobacterium phage L5                Siphoviridae        9234      0.002189      0.051988
            12657854_498_rc       Mycobacteriophage Bxb1                Siphoviridae        4213      0.000999      0.018768
            9625433_467_rc        Mycobacterium phage L5                Siphoviridae          53      0.000013      0.057135
            9630386_496           Mycobacteriophage D29                 Siphoviridae         181      0.000043      0.017189
            9630386_496_rc        Mycobacteriophage D29                 Siphoviridae          81      0.000019      0.017189
            12657854_478_rc       Mycobacteriophage Bxb1                Siphoviridae          30      0.000007      0.041180
            9630386_488_rc        Mycobacteriophage D29                 Siphoviridae          53      0.000013      0.019134
            9630386_325_rc        Mycobacteriophage D29                 Siphoviridae          27      0.000006      0.036537
            9630386_514_rc        Mycobacteriophage D29                 Siphoviridae          35      0.000008      0.026023
            12657854_478          Mycobacteriophage Bxb1                Siphoviridae          22      0.000005      0.041180
         28369    Mycobacteriophage D29                     s=0.004248      p=0.114065
            9625433_791           Mycobacterium phage L5                Siphoviridae        9234      0.002189      0.028567
            12657854_498_rc       Mycobacteriophage Bxb1                Siphoviridae        4213      0.000999      0.021080
            9630386_496           Mycobacteriophage D29                 Siphoviridae         181      0.000043      0.051065
            22091104_693          Virus PhiCh1                          Myoviridae          1555      0.000369      0.003287
            9630386_496_rc        Mycobacteriophage D29                 Siphoviridae          81      0.000019      0.051065
            9630386_488_rc        Mycobacteriophage D29                 Siphoviridae          53      0.000013      0.050562
            9630386_514_rc        Mycobacteriophage D29                 Siphoviridae          35      0.000008      0.048491
            9630386_399_rc        Mycobacteriophage D29                 Siphoviridae          26      0.000006      0.049645
            9630386_325_rc        Mycobacteriophage D29                 Siphoviridae          27      0.000006      0.048573
            9630386_488           Mycobacteriophage D29                 Siphoviridae          19      0.000005      0.050562
      Family: Dicistroviridae
         66834    Rhopalosiphum padi virus                  s=0.003246      p=0.208303
            9629935_398_rc        Rhopalosiphum padi virus              Dicistroviridae     2342      0.000555      0.052060
            9629935_394_rc        Rhopalosiphum padi virus              Dicistroviridae     1554      0.000368      0.064086
            9629935_392_rc        Rhopalosiphum padi virus              Dicistroviridae      764      0.000181      0.055619
            9629935_396_rc        Rhopalosiphum padi virus              Dicistroviridae      684      0.000162      0.051960
            9629935_398           Rhopalosiphum padi virus              Dicistroviridae      139      0.000033      0.052060
            9629935_397_rc        Rhopalosiphum padi virus              Dicistroviridae      101      0.000024      0.044551
            9629935_394           Rhopalosiphum padi virus              Dicistroviridae       59      0.000014      0.064086
            9629935_396           Rhopalosiphum padi virus              Dicistroviridae       70      0.000017      0.051960
            9629935_397           Rhopalosiphum padi virus              Dicistroviridae       69      0.000016      0.044551
            9629935_298           Rhopalosiphum padi virus              Dicistroviridae       50      0.000012      0.054488
      Family: Herpesviridae
         10331    Equine herpesvirus 4                      s=0.002145      p=0.617262
            9629732_5440          Equid herpesvirus 4                   Herpesviridae       2174      0.000515      0.046151
            9629732_5441          Equid herpesvirus 4                   Herpesviridae        939      0.000223      0.046151
            9629732_2109          Equid herpesvirus 4                   Herpesviridae         94      0.000022      0.031734
            9629732_3507_rc       Equid herpesvirus 4                   Herpesviridae         46      0.000011      0.036746
            9629732_5686          Equid herpesvirus 4                   Herpesviridae         29      0.000007      0.044812
            9629267_2617          Human herpesvirus 2                   Herpesviridae        180      0.000043      0.006530
            9629732_3104_rc       Equid herpesvirus 4                   Herpesviridae         36      0.000009      0.030799
            9629732_5687          Equid herpesvirus 4                   Herpesviridae         26      0.000006      0.044323
            9629732_3347_rc       Equid herpesvirus 4                   Herpesviridae         38      0.000009      0.029028
            9629732_3507          Equid herpesvirus 4                   Herpesviridae         28      0.000007      0.036746
      Family: Baculoviridae
         10468    Helicoverpa zea single nucleocapsid nucl  s=0.001954      p=0.165117
            12597485_1458_rc      Helicoverpa armigera nucleopolyhedro  Baculoviridae       3803      0.000901      0.032120
            18138257_706          Helicoverpa zea single nucleocapsid   Baculoviridae         74      0.000018      0.031332
            15426271_707          Helicoverpa armigera nuclear polyhed  Baculoviridae         69      0.000016      0.026705
            15426271_1815_rc      Helicoverpa armigera nuclear polyhed  Baculoviridae         74      0.000018      0.022542
            18138257_1286_rc      Helicoverpa zea single nucleocapsid   Baculoviridae         41      0.000010      0.029894
            12597485_3607_rc      Helicoverpa armigera nucleopolyhedro  Baculoviridae         35      0.000008      0.035729
            12597485_1297_rc      Helicoverpa armigera nucleopolyhedro  Baculoviridae         36      0.000009      0.030388
            11038431_4103_rc      Orgyia pseudotsugata single capsid n  Baculoviridae        197      0.000047      0.004406
            18138257_1825         Helicoverpa zea single nucleocapsid   Baculoviridae         38      0.000009      0.022542
            18138257_3604_rc      Helicoverpa zea single nucleocapsid   Baculoviridae         19      0.000005      0.037666
         51313    Helicoverpa armigera nuclear polyhedrosi  s=0.001933      p=0.157033
            12597485_1458_rc      Helicoverpa armigera nucleopolyhedro  Baculoviridae       3803      0.000901      0.032937
            15426271_707          Helicoverpa armigera nuclear polyhed  Baculoviridae         69      0.000016      0.030823
            18138257_706          Helicoverpa zea single nucleocapsid   Baculoviridae         74      0.000018      0.026700
            15426271_1815_rc      Helicoverpa armigera nuclear polyhed  Baculoviridae         74      0.000018      0.023116
            18138257_1286_rc      Helicoverpa zea single nucleocapsid   Baculoviridae         41      0.000010      0.030655
            12597485_3607_rc      Helicoverpa armigera nucleopolyhedro  Baculoviridae         35      0.000008      0.036637
            12597485_1297_rc      Helicoverpa armigera nucleopolyhedro  Baculoviridae         36      0.000009      0.031161
            11038431_4103_rc      Orgyia pseudotsugata single capsid n  Baculoviridae        197      0.000047      0.004518
            18138257_1825         Helicoverpa zea single nucleocapsid   Baculoviridae         38      0.000009      0.023116
            18138257_3604_rc      Helicoverpa zea single nucleocapsid   Baculoviridae         19      0.000005      0.038624
         148363   Helicoverpa armigera nucleopolyhedroviru  s=0.001933      p=0.157496
            12597485_1458_rc      Helicoverpa armigera nucleopolyhedro  Baculoviridae       3803      0.000901      0.032918
            15426271_707          Helicoverpa armigera nuclear polyhed  Baculoviridae         69      0.000016      0.030805
            18138257_706          Helicoverpa zea single nucleocapsid   Baculoviridae         74      0.000018      0.026684
            15426271_1815_rc      Helicoverpa armigera nuclear polyhed  Baculoviridae         74      0.000018      0.023102
            18138257_1286_rc      Helicoverpa zea single nucleocapsid   Baculoviridae         41      0.000010      0.030636
            12597485_3607_rc      Helicoverpa armigera nucleopolyhedro  Baculoviridae         35      0.000008      0.036616
            12597485_1297_rc      Helicoverpa armigera nucleopolyhedro  Baculoviridae         36      0.000009      0.031143
            11038431_4103_rc      Orgyia pseudotsugata single capsid n  Baculoviridae        197      0.000047      0.004515
            18138257_1825         Helicoverpa zea single nucleocapsid   Baculoviridae         38      0.000009      0.023102
            18138257_3604_rc      Helicoverpa zea single nucleocapsid   Baculoviridae         19      0.000005      0.038601
      Family: Luteoviridae
         12049    Soybean dwarf virus                       s=0.001352      p=0.158140
            15150434_82_rc        Soybean dwarf virus                   Luteoviridae        1236      0.000293      0.062376
            15150434_131_rc       Soybean dwarf virus                   Luteoviridae         564      0.000134      0.067367
            18314284_132_rc       Bean leafroll virus                   Luteoviridae         396      0.000094      0.010152
            15150434_50_rc        Soybean dwarf virus                   Luteoviridae          47      0.000011      0.072821
            18314284_52_rc        Bean leafroll virus                   Luteoviridae          69      0.000016      0.049000
            15150434_136_rc       Soybean dwarf virus                   Luteoviridae          40      0.000009      0.078346
            15150434_50           Soybean dwarf virus                   Luteoviridae          35      0.000008      0.072821
            15150434_131          Soybean dwarf virus                   Luteoviridae          20      0.000005      0.067367
            15150434_82           Soybean dwarf virus                   Luteoviridae          20      0.000005      0.062376
            18314284_137_rc       Bean leafroll virus                   Luteoviridae          72      0.000017      0.018341
      Family: Inoviridae
         127508   Bacteriophage VfO4K68                     s=0.001296      p=0.537055
            9635467_341_rc        Bacteriophage VfO3K6                  Inoviridae          1638      0.000388      0.058724
            9635467_335_rc        Bacteriophage VfO3K6                  Inoviridae           233      0.000055      0.057552
            9635478_106_rc        Bacteriophage VfO4K68                 Inoviridae           193      0.000046      0.056183
            9635478_63            Bacteriophage VfO4K68                 Inoviridae            68      0.000016      0.048603
            9635478_9_rc          Bacteriophage VfO4K68                 Inoviridae            33      0.000008      0.055974
            9635467_345           Bacteriophage VfO3K6                  Inoviridae            31      0.000007      0.059046
            9635467_343_rc        Bacteriophage VfO3K6                  Inoviridae            24      0.000006      0.060667
            9635467_341           Bacteriophage VfO3K6                  Inoviridae            27      0.000006      0.058724
            9635467_343           Bacteriophage VfO3K6                  Inoviridae            22      0.000005      0.060667
            9635467_345_rc        Bacteriophage VfO3K6                  Inoviridae            21      0.000005      0.059046
      Family: Flaviviridae
         11053    Dengue virus                              s=0.001292      p=0.734238
            9626685_344_rc        Dengue virus type 1                   Flaviviridae        1082      0.000256      0.058148
            9626685_424_rc        Dengue virus type 1                   Flaviviridae         146      0.000035      0.063192
            12084822_421_rc       Dengue virus type 4                   Flaviviridae         306      0.000073      0.028950
            9626685_344           Dengue virus type 1                   Flaviviridae          92      0.000022      0.058148
            9626685_357_rc        Dengue virus type 1                   Flaviviridae          91      0.000022      0.054720
            9626685_367_rc        Dengue virus type 1                   Flaviviridae          67      0.000016      0.054720
            12084822_360          Dengue virus type 4                   Flaviviridae         442      0.000105      0.007619
            9626685_359_rc        Dengue virus type 1                   Flaviviridae          44      0.000010      0.064249
            9626685_367           Dengue virus type 1                   Flaviviridae          31      0.000007      0.054720
            9626685_357           Dengue virus type 1                   Flaviviridae          19      0.000005      0.054720
         39112    Hepatitis GB virus A                      s=0.001200      p=0.686919
            9629718_188           Hepatitis GB virus A                  Flaviviridae        1006      0.000238      0.092069
            9629718_153           Hepatitis GB virus A                  Flaviviridae         442      0.000105      0.111479
            9629718_188_rc        Hepatitis GB virus A                  Flaviviridae         122      0.000029      0.092069
            9629718_186           Hepatitis GB virus A                  Flaviviridae          99      0.000023      0.098214
            9629718_186_rc        Hepatitis GB virus A                  Flaviviridae          33      0.000008      0.098214
            9629718_180_rc        Hepatitis GB virus A                  Flaviviridae          23      0.000005      0.101270
            9629718_329_rc        Hepatitis GB virus A                  Flaviviridae          20      0.000005      0.096969
            9629718_180           Hepatitis GB virus A                  Flaviviridae          16      0.000004      0.101270
            9629718_329           Hepatitis GB virus A                  Flaviviridae          17      0.000004      0.096969
            9629718_153_rc        Hepatitis GB virus A                  Flaviviridae           8      0.000002      0.111479
      Family: Paramyxoviridae
         11246    Bovine respiratory syncytial virus        s=0.001073      p=0.566337
            9631267_109_rc        Bovine respiratory syncytial virus    Paramyxoviridae      764      0.000181      0.038800
            9631267_132           Bovine respiratory syncytial virus    Paramyxoviridae      265      0.000063      0.046334
            9631267_132_rc        Bovine respiratory syncytial virus    Paramyxoviridae      261      0.000062      0.046334
            9631267_109           Bovine respiratory syncytial virus    Paramyxoviridae      234      0.000055      0.038800
            9631267_429           Bovine respiratory syncytial virus    Paramyxoviridae      128      0.000030      0.045946
            9631267_429_rc        Bovine respiratory syncytial virus    Paramyxoviridae       93      0.000022      0.045946
            9631267_63_rc         Bovine respiratory syncytial virus    Paramyxoviridae       66      0.000016      0.048894
            9631267_130_rc        Bovine respiratory syncytial virus    Paramyxoviridae       58      0.000014      0.048894
            9629198_107_rc        Human respiratory syncytial virus     Paramyxoviridae      217      0.000051      0.009023
            9631267_156_rc        Bovine respiratory syncytial virus    Paramyxoviridae       33      0.000008      0.040235


Array: MegaViroP6-196:7931:04_10_04_HRV010
   Iteration: 1
      Family: Picornaviridae
         147711   Human rhinovirus A                        s=0.318094      p=0.003688
            9627730_13_rc         Human rhinovirus A                    Picornaviridae     65425      0.016031      0.021650
            9627730_12_rc         Human rhinovirus A                    Picornaviridae     65407      0.016026      0.020705
            9627730_19_rc         Human rhinovirus A                    Picornaviridae     65420      0.016030      0.019466
            9627730_16_rc         Human rhinovirus A                    Picornaviridae     65441      0.016035      0.018468
            9627730_22_rc         Human rhinovirus A                    Picornaviridae     65436      0.016033      0.016616
            9627730_177           Human rhinovirus A                    Picornaviridae     65445      0.016036      0.014559
            9626451_12_rc         Human rhinovirus 1B                   Picornaviridae     65456      0.016038      0.009836
            9627730_117           Human rhinovirus A                    Picornaviridae     43327      0.010616      0.014170
            4731888_25_rc         Human rhinovirus sp.                  Picornaviridae     65429      0.016032      0.008428
            9627730_25_rc         Human rhinovirus A                    Picornaviridae     36807      0.009019      0.014831
         12090    Human enterovirus D                       s=0.190609      p=0.000133
            9626436_18_rc         Human enterovirus 70                  Picornaviridae     65446      0.016036      0.033147
            9626436_21_rc         Human enterovirus 70                  Picornaviridae     51040      0.012506      0.031978
            9626433_17_rc         Human enterovirus C                   Picornaviridae     65409      0.016027      0.018469
            12408699_21_rc        Poliovirus                            Picornaviridae     65456      0.016038      0.018381
            9629634_21_rc         Porcine enterovirus B                 Picornaviridae     54075      0.013250      0.014212
            9627719_22_rc         Human enterovirus A                   Picornaviridae     65451      0.016037      0.011222
            12408699_18_rc        Poliovirus                            Picornaviridae     65441      0.016035      0.010949
            9626677_22_rc         Human enterovirus B                   Picornaviridae     60522      0.014829      0.010446
            9629634_17_rc         Porcine enterovirus B                 Picornaviridae     63834      0.015641      0.007566
            21363125_21_rc        Human echovirus 1                     Picornaviridae     54123      0.013261      0.008796
         123738   Enterovirus Yanbian 96-83csf              s=0.177037      p=0.000430
            21363125_18_rc        Human echovirus 1                     Picornaviridae     65445      0.016036      0.013713
            9626677_18_rc         Human enterovirus B                   Picornaviridae     65455      0.016038      0.013331
            9627719_22_rc         Human enterovirus A                   Picornaviridae     65451      0.016037      0.012615
            9626677_22_rc         Human enterovirus B                   Picornaviridae     60522      0.014829      0.012676
            9626433_17_rc         Human enterovirus C                   Picornaviridae     65409      0.016027      0.007690
            21363125_21_rc        Human echovirus 1                     Picornaviridae     54123      0.013261      0.008628
            9629634_21_rc         Porcine enterovirus B                 Picornaviridae     54075      0.013250      0.008029
            12408699_21_rc        Poliovirus                            Picornaviridae     65456      0.016038      0.006603
            9626436_18_rc         Human enterovirus 70                  Picornaviridae     65446      0.016036      0.005518
            9627719_18_rc         Human enterovirus A                   Picornaviridae     24577      0.006022      0.014625
         138953   Poliovirus                                s=0.173532      p=0.000123
            12408699_21_rc        Poliovirus                            Picornaviridae     65456      0.016038      0.030078
            12408699_18_rc        Poliovirus                            Picornaviridae     65441      0.016035      0.028609
            9626433_17_rc         Human enterovirus C                   Picornaviridae     65409      0.016027      0.017603
            9626436_18_rc         Human enterovirus 70                  Picornaviridae     65446      0.016036      0.010854
            9626436B                 Picornaviridae     54075      0.013250      0.010822
            9627719_22_rc         Human enterovirus A                   Picornaviridae     65451      0.016037      0.008310
            21363125_21_rc        Human echovirus 1                     Picornaviridae     54123      0.013261      0.006870
            9626677_18_rc         Human enterovirus B                   Picornaviridae     65455      0.016038      0.005590
         147712   Human rhinovirus B                        s=0.161766      p=0.000271
            9626735_14_rc         Human rhinovirus B                    Picornaviridae     65437      0.016034      0.024898
            9626735_18_rc         Human rhinovirus B                    Picornaviridae     65440      0.016034      0.022396
            9626735_20_rc         Human rhinovirus B                    Picornaviridae     65405      0.016026      0.021059
            9626735_22_rc         Human rhinovirus B                    Picornaviridae     65398      0.016024      0.019391
            9629176_21_rc         Human rhinovirus 16                   Picornaviridae     65415      0.016028      0.005246
            21389216_17_rc        A-2 plaque virus                      Picornaviridae     51589      0.012641      0.004555
            9626436_18_rc         Human enterovirus 70                  Picornaviridae     65446      0.016036      0.003587
            9626433_17_rc         Human enterovirus C                   Picornaviridae     65409      0.016027      0.003587
            12408699_21_rc        Poliovirus                            Picornaviridae     65456      0.016038      0.003320
            4731875_44_rc         Human rhinovirus sp.                  Picornaviridae     65425      0.016031      0.003244
      Family: Inoviridae
         10870    Enterobacteria phage M13                  s=0.006233      p=0.031157
            17426217_138          Enterobacteria phage M13              Inoviridae          3284      0.000805      0.099983
            17426217_128          Enterobacteria phage M13              Inoviridae          2112      0.000517      0.091108
            17426217_25_rc        Enterobacteria phage M13              Inoviridae          1502      0.000368      0.093522
            17426217_25           Enterobacteria phage M13              Inoviridae          1407      0.000345      0.093522
            17426217_128_rc       Enterobacteria phage M13              Inoviridae           528      0.000129      0.091108
            17426217_138_rc       Enterobacteria phage M13              Inoviridae           361      0.000088      0.099983
            17426217_229          Enterobacteria phage M13              Inoviridae            83      0.000020      0.115828
            17426217_229_rc       Enterobacteria phage M13              Inoviridae            39      0.000010      0.115828
            9626232_257           Enterobacteria phage Ike              Inoviridae           145      0.000036      0.022777
            17426217_142          Enterobacteria phage M13              Inoviridae            25      0.000006      0.076782
      Family: Dicistroviridae
         66834    Rhopalosiphum padi virus                  s=0.005413      p=0.099089
            9629935_396_rc        Rhopalosiphum padi virus              Dicistroviridae     5405      0.001324      0.051960
            9629935_394_rc        Rhopalosiphum padi virus              Dicistroviridae     2252      0.000552      0.064086
            9629935_398_rc        Rhopalosiphum padi virus              Dicistroviridae     1643      0.000403      0.052060
            9629935_326_rc        Rhopalosiphum padi virus              Dicistroviridae      719      0.000176      0.041460
            9629935_392_rc        Rhopalosiphum padi virus              Dicistroviridae      183      0.000045      0.055619
            9629935_398           Rhopalosiphum padi virus              Dicistroviridae       98      0.000024      0.052060
            9629935_396           Rhopalosiphum padi virus              Dicistroviridae       81      0.000020      0.051960
            9629935_394           Rhopalosiphum padi virus              Dicistroviridae       54      0.000013      0.064086
            9629935_397_rc        Rhopalosiphum padi virus              Dicistroviridae       43      0.000011      0.044551
            9629935_326           Rhopalosiphum padi virus              Dicistroviridae       41      0.000010      0.041460
      Family: NA
         89463    Sacbrood virus                            s=0.003903      p=0.135406
            9632405_343_rc        Sacbrood virus                        Iflavirus           5925      0.001452      0.063762
            9632405_343           Sacbrood virus                        Iflavirus            197      0.000048      0.063762
            9632405_167_rc        Sacbrood virus                        Iflavirus            155      0.000038      0.052637
            9632405_347_rc        Sacbrood virus                        Iflavirus            150      0.000037      0.049549
            9632405_349_rc        Sacbrood virus                        Iflavirus            104      0.000025      0.042675
            9632405_167           Sacbrood virus                        Iflavirus             36      0.000009      0.052637
            9632405_349           Sacbrood virus                        Iflavirus             27      0.000007      0.042675
            9632405_347           Sacbrood virus                        Iflavirus             25      0.000006      0.049549
            9632405_351           Sacbrood virus                        Iflavirus             23      0.000006      0.042383
            9632405_345_rc        Sacbrood virus                        Iflavirus             13      0.000003      0.061405
      Family: Herpesviridae
         10376    Human herpesvirus 4                       s=0.001744      p=0.756987
            EBV_4323_rc           Human herpesvirus 4                   Herpesviridae       1540      0.000377      0.016287
            EBV_5024_rc           Human herpesvirus 4                   Herpesviridae       1756      0.000430      0.013853
            EBV_4540_rc           Human herpesvirus 4                   Herpesviridae        446      0.000109      0.014954
            EBV_6200_rc           Human herpesvirus 4                   Herpesviridae        371      0.000091      0.014928
            EBV_3139_rc           Human herpesvirus 4                   Herpesviridae        169      0.000041      0.016043
            9625578_4323_rc       Human herpesvirus 4                   Herpesviridae        164      0.000040      0.016287
            EBV_4535_rc           Human herpesvirus 4                   Herpesviridae        129      0.000032      0.017003
            EBV_4322_rc           Human herpesvirus 4                   Herpesviridae        121      0.000030      0.015747
            EBV_6179_rc           Human herpesvirus 4                   Herpesviridae        101      0.000025      0.016124
            EBV_6198_rc           Human herpesvirus 4                   Herpesviridae        124      0.000030      0.012770
      Family: Adenoviridae
         130309   Human adenovirus F                        s=0.001357      p=0.723033
            9626553_810_rc        Human adenovirus F                    Adenoviridae        1187      0.000291      0.031338
            9626553_717_rc        Human adenovirus F                    Adenoviridae         309      0.000076      0.033578
            9626187_818_rc        Human adenovirus type 5               Adenoviridae         795      0.000195      0.006810
            9626553_711_rc        Human adenovirus F                    Adenoviridae         189      0.000046      0.028761
            9626553_793_rc        Human adenovirus F                    Adenoviridae          96      0.000024      0.024888
            9626187_754_rc        Human adenovirus type 5               Adenoviridae         409      0.000100      0.005638
            9626187_866_rc        Human adenovirus type 5               Adenoviridae         167      0.000041      0.013013
            9626553_810           Human adenovirus F                    Adenoviridae          70      0.000017      0.031338
            9626553_711           Human adenovirus F                    Adenoviridae          68      0.000017      0.028761
            9626553_717           Human adenovirus F                    Adenoviridae          44      0.000011      0.033578
         129951   Human adenovirus C                        s=0.001082      p=0.839630
            9626553_810_rc        Human adenovirus F                    Adenoviridae        1187      0.000291      0.011042
            9626187_754_rc        Human adenovirus type 5               Adenoviridae         409      0.000100      0.024908
            9626187_866_rc        Human adenovirus type 5               Adenoviridae         167      0.000041      0.023147
            9626158_823_rc        Human adenovirus C                    Adenoviridae         152      0.000037      0.020900
            9626158_823           Human adenovirus C                    Adenoviridae         101      0.000025      0.020900
            9626187_818_rc        Human adenovirus type 5               Adenoviridae         795      0.000195      0.002599
            9626158_830_rc        Human adenovirus C                    Adenoviridae          85      0.000021      0.023852
            9626187_859           Human adenovirus type 5               Adenoviridae          77      0.000019      0.022130
            9626158_863_rc        Human adenovirus C                    Adenoviridae          71      0.000017      0.023602
            9626187_866           Human adenovirus type 5               Adenoviridae          64      0.000016      0.023147
         130310   Human adenovirus D                        s=0.000879      p=0.867020
            9626553_810_rc        Human adenovirus F                    Adenoviridae        1187      0.000291      0.008998
            9626187_818_rc        Human adenovirus type 5               Adenoviridae         795      0.000195      0.007168
            9626553_717_rc        Human adenovirus F                    Adenoviridae         309      0.000076      0.009573
            9632407_785_rc        Human adenovirus D                    Adenoviridae          97      0.000024      0.022517
            9632407_774_rc        Human adenovirus D                    Adenoviridae          83      0.000020      0.023081
            9632407_786           Human adenovirus D                    Adenoviridae          83      0.000020      0.021086
            9626187_866_rc        Human adenovirus type 5               Adenoviridae         167      0.000041      0.008035
            9632407_712           Human adenovirus D                    Adenoviridae          55      0.000013      0.024150
            9632275_837_rc        Porcine adenovirus A                  Adenoviridae         118      0.000029      0.010494
            9626187_754_rc        Human adenovirus type 5               Adenoviridae         409      0.000100      0.003006
         130369   Porcine adenovirus A                      s=0.000793      p=0.872576
            9626187_818_rc        Human adenovirus type 5               Adenoviridae         795      0.000195      0.008769
            9632275_868_rc        Porcine adenovirus A                  Adenoviridae         148      0.000036      0.033084
            9626553_810_rc        Human adenovirus F                    Adenoviridae        1187      0.000291      0.003970
            9632275_837_rc        Porcine adenovirus A                  Adenoviridae         118      0.000029      0.035255
            9626187_866_rc        Human adenovirus type 5               Adenoviridae         167      0.000041      0.012951
            9628835_333_rc        Fowl adenovirus A                     Adenoviridae         298      0.000073      0.006733
            9632407_785_rc        Human adenovirus D                    Adenoviridae          97      0.000024      0.019597
            9626553_717_rc        Human adenovirus F                    Adenoviridae         309      0.000076      0.005708
            9632275_270_rc        Porcine adenovirus A                  Adenoviridae          42      0.000010      0.036944
            9626187_754_rc        Human adenovirus type 5               Adenoviridae         409      0.000100      0.003283
      Family: Siphoviridae
         28369    Mycobacteriophage D29                     s=0.000786      p=0.654344
            9625433_791           Mycobacterium phage L5                Siphoviridae        1566      0.000384      0.028567
            12657854_498_rc       Mycobacteriophage Bxb1                Siphoviridae         959      0.000235      0.021080
            12657854_308          Mycobacteriophage Bxb1                Siphoviridae          50      0.000012      0.021406
            9630386_496           Mycobacteriophage D29                 Siphoviridae          16      0.000004      0.051065
            9630386_325_rc        Mycobacteriophage D29                 Siphoviridae          16      0.000004      0.048573
            12657854_478_rc       Mycobacteriophage Bxb1                Siphoviridae          47      0.000012      0.013840
            9630386_496_rc        Mycobacteriophage D29                 Siphoviridae          12      0.000003      0.051065
            9630386_488_rc        Mycobacteriophage D29                 Siphoviridae          11      0.000003      0.050562
            22091104_693          Virus PhiCh1                          Myoviridae           147      0.000036      0.003287
            9630386_488           Mycobacteriophage D29                 Siphoviridae           7      0.000002      0.050562
      Family: Parvoviridae
         68742    Adeno-associated virus 3B                 s=0.000638      p=0.892980
            9628918_118           Adeno-associated virus 3              Parvoviridae         450      0.000110      0.024865
            9626146_117           Adeno-associated virus 2              Parvoviridae         336      0.000082      0.014571
            9629894_57            Adeno-associated virus 6              Parvoviridae         173      0.000042      0.025183
            9628918_57            Adeno-associated virus 3              Parvoviridae         126      0.000031      0.025734
            9629897_57            Adeno-associated virus 3B             Parvoviridae          83      0.000020      0.025596
            9626146_57            Adeno-associated virus 2              Parvoviridae         132      0.000032      0.012273
            9629641_100_rc        Adeno-associated virus 4              Parvoviridae          74      0.000018      0.015704
            9628918_115           Adeno-associated virus 3              Parvoviridae          41      0.000010      0.026431
            9628918_57_rc         Adeno-associated virus 3              Parvoviridae          39      0.000010      0.025734
            9629897_57_rc         Adeno-associated virus 3B             Parvoviridae          35      0.000009      0.025596
         46350    Adeno-associated virus 3                  s=0.000638      p=0.892980
            9628918_118           Adeno-associated virus 3              Parvoviridae         450      0.000110      0.024865
            9626146_117           Adeno-associated virus 2              Parvoviridae         336      0.000082      0.014571
            9629894_57            Adeno-associated virus 6              Parvoviridae         173      0.000042      0.025183
            9628918_57            Adeno-associated virus 3              Parvoviridae         126      0.000031      0.025734
            9629897_57            Adeno-associated virus 3B             Parvoviridae          83      0.000020      0.025596
            9626146_57            Adeno-associated virus 2              Parvoviridae         132      0.000032      0.012273
            9629641_100_rc        Adeno-associated virus 4              Parvoviridae          74      0.000018      0.015704
            9628918_115           Adeno-associated virus 3              Parvoviridae          41      0.000010      0.026431
            9628918_57_rc         Adeno-associated virus 3              Parvoviridae          39      0.000010      0.025734
            9629897_57_rc         Adeno-associated virus 3B             Parvoviridae          35      0.000009      0.025596
         10804    Adeno-associated virus 2                  s=0.000637      p=0.900961
            9626146_117           Adeno-associated virus 2              Parvoviridae         336      0.000082      0.036690
            9628918_118           Adeno-associated virus 3              Parvoviridae         450      0.000110      0.012393
            9626146_57            Adeno-associated virus 2              Parvoviridae         132      0.000032      0.031796
            9629894_57            Adeno-associated virus 6              Parvoviridae         173      0.000042      0.017380
            9628918_57            Adeno-associated virus 3              Parvoviridae         126      0.000031      0.016519
            9626146_123           Adeno-associated virus 2              Parvoviridae          56      0.000014      0.030051
            9629897_57            Adeno-associated virus 3B             Parvoviridae          83      0.000020      0.016391
            9626146_57_rc         Adeno-associated virus 2              Parvoviridae          25      0.000006      0.031796
            9632547_57            Adeno-associated virus 1              Parvoviridae          47      0.000012      0.015390
            9628918_57_rc         Adeno-associated virus 3              Parvoviridae          39      0.000010      0.016519
      Family: Retroviridae
         33748    Primate T-lymphotropic virus 2            s=0.000519      p=0.930635
            9629498_113_rc        Simian T-lymphotropic virus 2         Retroviridae         220      0.000054      0.046063
            9629498_292_rc        Simian T-lymphotropic virus 2         Retroviridae          89      0.000022      0.065223
            9632565_301_rc        Simian T-lymphotropic virus 1         Retroviridae         200      0.000049      0.025993
            9626726_296_rc        Human T-lymphotropic virus 2          Retroviridae         114      0.000028      0.043137
            9626726_296           Human T-lymphotropic virus 2          Retroviridae          77      0.000019      0.043137
            9629498_118_rc        Simian T-lymphotropic virus 2         Retroviridae          47      0.000012      0.054274
            9626453_286_rc        Human T-lymphotropic virus 1          Retroviridae          82      0.000020      0.019323
            9629498_294           Simian T-lymphotropic virus 2         Retroviridae          24      0.000006      0.056190
            9626453_286           Human T-lymphotropic virus 1          Retroviridae          66      0.000016      0.019323
            18071203_299          Simian T-lymphotropic virus 3         Retroviridae          71      0.000017      0.015611
      Family: Paramyxoviridae
         11161    Mumps virus                               s=0.000511      p=0.845332
            9695415_467           Mumps virus                           Paramyxoviridae      469      0.000115      0.044797
            9695415_611           Mumps virus                           Paramyxoviridae      129      0.000032      0.053104
            9695415_611_rc        Mumps virus                           Paramyxoviridae      102      0.000025      0.053104
            9695415_418_rc        Mumps virus                           Paramyxoviridae       81      0.000020      0.052480
            9695415_613           Mumps virus                           Paramyxoviridae       96      0.000024      0.039592
            9695415_609           Mumps virus                           Paramyxoviridae       75      0.000018      0.050935
            9695415_484_rc        Mumps virus                           Paramyxoviridae       36      0.000009      0.055637
            9695415_609_rc        Mumps virus                           Paramyxoviridae       22      0.000005      0.050935
            9695415_613_rc        Mumps virus                           Paramyxoviridae       24      0.000006      0.039592
            9695415_484           Mumps virus                           Paramyxoviridae       15      0.000004      0.055637
      Family: Hepadnaviridae
         10407    Hepatitis B virus                         s=0.000472      p=0.916454
            21326584_14_rc        Hepatitis B virus                     Hepadnaviridae       154      0.000038      0.029656
            21326584_14           Hepatitis B virus                     Hepadnaviridae        93      0.000023      0.029656
            21326584_16           Hepatitis B virus                     Hepadnaviridae       104      0.000025      0.026141
            21326584_25_rc        Hepatitis B virus                     Hepadnaviridae        85      0.000021      0.029656
            9634216_16            Orangutan hepadnavirus                Hepadnaviridae        92      0.000023      0.023038
            9630370_29            Woolly monkey hepatitis B Virus       Hepadnaviridae       195      0.000048      0.010560
            9628700_20_rc         Hepatitis B virus                     Hepadnaviridae        57      0.000014      0.030419
            9634216_11_rc         Orangutan hepadnavirus                Hepadnaviridae        69      0.000017      0.024246
            21326584_16_rc        Hepatitis B virus                     Hepadnaviridae        61      0.000015      0.026141
            9628700_11_rc         Hepatitis B virus                     Hepadnaviridae        57      0.000014      0.026141


Array: MegaViroP6-199:6172:04_10_04_HRV022
   Iteration: 1
      Family: Picornaviridae
         147711   Human rhinovirus A                        s=0.316512      p=0.003728
            9627730_13_rc         Human rhinovirus A                    Picornaviridae     65407      0.011253      0.021650
            9627730_12_rc         Human rhinovirus A                    Picornaviridae     65404      0.011253      0.020705
            9627730_19_rc         Human rhinovirus A                    Picornaviridae     65284      0.011232      0.019466
            9627730_16_rc         Human rhinovirus A                    Picornaviridae     65411      0.011254      0.018468
            9627730_22_rc         Human rhinovirus A                    Picornaviridae     65406      0.011253      0.016616
            9627730_3_rc          Human rhinovirus A                    Picornaviridae     65435      0.011258      0.015446
            9627730_43            Human rhinovirus A                    Picornaviridae     65429      0.011257      0.015015
            9627730_25_rc         Human rhinovirus A                    Picornaviridae     65424      0.011256      0.014831
            9627730_177           Human rhinovirus A                    Picornaviridae     65414      0.011255      0.014559
            9626451_12_rc         Human rhinovirus 1B                   Picornaviridae     65423      0.011256      0.009836
         123738   Enterovirus Yanbian 96-83csf              s=0.182447      p=0.000390
            9627719_18_rc         Human enterovirus A                   Picornaviridae     65437      0.011259      0.014625
            21363125_18_rc        Human echovirus 1                     Picornaviridae     65399      0.011252      0.013713
            9626677_18_rc         Human enterovirus B                   Picornaviridae     65431      0.011257      0.013331
            9626677_22_rc         Human enterovirus B                   Picornaviridae     65409      0.011254      0.012676
            9627719_22_rc         Human enterovirus A                   Picornaviridae     65422      0.011256      0.012615
            21363125_21_rc        Human echovirus 1                     Picornaviridae     65408      0.011254      0.008628
            9629634_21_rc         Porcine enterovirus B                 Picornaviridae     65434      0.011258      0.008029
            9626433_17_rc         Human enterovirus C                   Picornaviridae     65383      0.011249      0.007690
            12408699_21_rc        Poliovirus                            Picornaviridae     65438      0.011259      0.006603
            9626436_18_rc         Human enterovirus 70                  Picornaviridae     65418      0.011255      0.005518
         12090    Human enterovirus D                       s=0.180063      p=0.000163
            9626436_18_rc         Human enterovirus 70                  Picornaviridae     65418      0.011255      0.033147
            9626436_21_rc         Human enterovirus 70                  Picornaviridae     65434      0.011258      0.031978
            9626433_17_rc         Human enterovirus C                   Picornaviridae     65383      0.011249      0.018469
            12408699_21_rc        Poliovirus                            Picornaviridae     65438      0.011259      0.018381
            9629634_21_rc         Porcine enterovirus B                 Picornaviridae     65434      0.011258      0.014212
            9627719_22_rc         Human enterovirus A                   Picornaviridae     65422      0.011256      0.011222
            12408699_18_rc        Poliovirus                            Picornaviridae     65402      0.011253      0.010949
            9626677_22_rc         Human enterovirus B                   Picornaviridae     65409      0.011254      0.010446
            21363125_21_rc        Human echovirus 1                     Picornaviridae     65408      0.011254      0.008796
            9629634_17_rc         Porcine enterovirus B                 Picornaviridae     65436      0.011258      0.007566
         169066   Human rhinovirus sp.                      s=0.177295      p=0.000008
            61098_178             Human rhinovirus sp.                  Picornaviridae     65420      0.011256      0.034722
            61098_255             Human rhinovirus sp.                  Picornaviridae     65434      0.011258      0.029611
            61098_131_rc          Human rhinovirus sp.                  Picornaviridae     59495      0.010236      0.032392
            61098_248             Human rhinovirus sp.                  Picornaviridae     65430      0.011257      0.029083
            61098_131             Human rhinovirus sp.                  Picornaviridae     39772      0.006843      0.032392
            61098_276_rc          Human rhinovirus sp.                  Picornaviridae     23579      0.004057      0.037355
            9626735_18_rc         Human rhinovirus B                    Picornaviridae     65420      0.011256      0.007486
            61098_276             Human rhinovirus sp.                  Picornaviridae     11284      0.001941      0.037355
            9627730_19_rc         Human rhinovirus A                    Picornaviridae     65284      0.011232      0.005111
            9626735_22_rc         Human rhinovirus B                    Picornaviridae     65388      0.011250      0.004974
         46633    Human echovirus 1                         s=0.161830      p=0.000599
            21363125_21_rc        Human echovirus 1                     Picornaviridae     65408      0.011254      0.018603
            21363125_18_rc        Human echovirus 1                     Picornaviridae     65399      0.011252      0.018139
            9627719_18_rc         Human enterovirus A                   Picornaviridae     65437      0.011259      0.012473
            9626677_18_rc         Human enterovirus B                   Picornaviridae     65431      0.011257      0.011222
            9627719_22_rc         Human enterovirus A                   Picornaviridae     65422      0.011256      0.008849
            9626677_22_rc         Human enterovirus B                   Picornaviridae     65409      0.011254      0.007693
            21363125_2            Human echovirus 1                     Picornaviridae     25480      0.004384      0.016623
            12408699_21_rc        Poliovirus                            Picornaviridae     65438      0.011259      0.005298
            9629634_21_rc         Porcine enterovirus B                 Picornaviridae     65434      0.011258      0.005244
            9626436_21_rc         Human enterovirus 70                  Picornaviridae     65434      0.011258      0.005069
      Family: NA
         89463    Sacbrood virus                            s=0.018816      p=0.006031
            9632405_343_rc        Sacbrood virus                        Iflavirus          35528      0.006113      0.063762
            9632405_343           Sacbrood virus                        Iflavirus            672      0.000116      0.063762
            9632405_167_rc        Sacbrood virus                        Iflavirus            507      0.000087      0.052637
            9632405_349_rc        Sacbrood virus                        Iflavirus            490      0.000084      0.042675
            9632405_345_rc        Sacbrood virus                        Iflavirus             88      0.000015      0.061405
            9632405_349           Sacbrood virus                        Iflavirus             75      0.000013      0.042675
            9632405_351           Sacbrood virus                        Iflavirus             63      0.000011      0.042383
            9632405_347           Sacbrood virus                        Iflavirus             48      0.000008      0.049549
            9632405_167           Sacbrood virus                        Iflavirus             23      0.000004      0.052637
            9632405_287           Sacbrood virus                        Iflavirus             24      0.000004      0.052637
      Family: Dicistroviridae
         66834    Rhopalosiphum padi virus                  s=0.012643      p=0.019050
            9629935_396_rc        Rhopalosiphum padi virus              Dicistroviridae    19439      0.003345      0.051960
            9629935_394_rc        Rhopalosiphum padi virus              Dicistroviridae     3426      0.000589      0.064086
            9629935_398_rc        Rhopalosiphum padi virus              Dicistroviridae     2758      0.000475      0.052060
            9629935_392_rc        Rhopalosiphum padi virus              Dicistroviridae     1220      0.000210      0.055619
            9629935_396           Rhopalosiphum padi virus              Dicistroviridae     1126      0.000194      0.051960
            9629935_398           Rhopalosiphum padi virus              Dicistroviridae      642      0.000110      0.052060
            9629935_326_rc        Rhopalosiphum padi virus              Dicistroviridae      659      0.000113      0.041460
            9629935_394           Rhopalosiphum padi virus              Dicistroviridae       88      0.000015      0.064086
            9629935_392           Rhopalosiphum padi virus              Dicistroviridae       68      0.000012      0.055619
            9629935_397           Rhopalosiphum padi virus              Dicistroviridae       84      0.000014      0.044551
      Family: Inoviridae
         10870    Enterobacteria phage M13                  s=0.009985      p=0.012105
            17426217_142          Enterobacteria phage M13              Inoviridae          6453      0.001110      0.076782
            17426217_138          Enterobacteria phage M13              Inoviridae          4314      0.000742      0.099983
            17426217_128_rc       Enterobacteria phage M13              Inoviridae          3664      0.000630      0.091108
            17426217_128          Enterobacteria phage M13              Inoviridae          2073      0.000357      0.091108
            17426217_138_rc       Enterobacteria phage M13              Inoviridae           683      0.000118      0.099983
            17426217_229          Enterobacteria phage M13              Inoviridae           375      0.000065      0.115828
            17426217_22M13              Inoviridae           280      0.000048      0.093522
            9626232_257           Enterobacteria phage Ike              Inoviridae           889      0.000153      0.022777
      Family: Tymoviridae
         12153    Ononis yellow mosaic virus                s=0.003547      p=0.192232
            9627010_36            Ononis yellow mosaic virus            Tymoviridae         4721      0.000812      0.113416
            9626694_199           Eggplant mosaic virus                 Tymoviridae         1837      0.000316      0.011223
            9626694_199_rc        Eggplant mosaic virus                 Tymoviridae          951      0.000164      0.011223
            9627010_192_rc        Ononis yellow mosaic virus            Tymoviridae           73      0.000013      0.105062
            9627010_24_rc         Ononis yellow mosaic virus            Tymoviridae           65      0.000011      0.099101
            9627010_109           Ononis yellow mosaic virus            Tymoviridae           66      0.000011      0.093130
            9627010_192           Ononis yellow mosaic virus            Tymoviridae           38      0.000007      0.105062
            9627010_109_rc        Ononis yellow mosaic virus            Tymoviridae           30      0.000005      0.093130
            9627010_24            Ononis yellow mosaic virus            Tymoviridae           24      0.000004      0.099101
            9627010_194_rc        Ononis yellow mosaic virus            Tymoviridae           20      0.000003      0.102156
      Family: Herpesviridae
         10376    Human herpesvirus 4                       s=0.003400      p=0.560630
            EBV_5024_rc           Human herpesvirus 4                   Herpesviridae       3056      0.000526      0.013853
            EBV_4323_rc           Human herpesvirus 4                   Herpesviridae       2311      0.000398      0.016287
            EBV_6200_rc           Human herpesvirus 4                   Herpesviridae       1541      0.000265      0.014928
            EBV_4540_rc           Human herpesvirus 4                   Herpesviridae       1379      0.000237      0.014954
            EBV_4535_rc           Human herpesvirus 4                   Herpesviridae        775      0.000133      0.017003
            EBV_6179_rc           Human herpesvirus 4                   Herpesviridae        782      0.000135      0.016124
            EBV_3139_rc           Human herpesvirus 4                   Herpesviridae        438      0.000075      0.016043
            EBV_6198_rc           Human herpesvirus 4                   Herpesviridae        473      0.000081      0.012770
            9625578_4323_rc       Human herpesvirus 4                   Herpesviridae        345      0.000059      0.016287
            EBV_5198_rc           Human herpesvirus 4                   Herpesviridae        250      0.000043      0.014565
         10359    Human herpesvirus 5                       s=0.002669      p=0.766763
            HCMVUL99_10           Human herpesvirus 5                   Herpesviridae       3664      0.000630      0.004693
            HCMVUL119_359         Human herpesvirus 5                   Herpesviridae       2783      0.000479      0.004414
            9625671_4716_rc       Human herpesvirus 5                   Herpesviridae       2608      0.000449      0.004685
            HCMVUL95_185          Human herpesvirus 5                   Herpesviridae        530      0.000091      0.005059
            9625671_3138          Human herpesvirus 5                   Herpesviridae        519      0.000089      0.004744
            9625671_6538_rc       Human herpesvirus 5                   Herpesviridae        322      0.000055      0.006144
            HCMVUL80_108          Human herpesvirus 5                   Herpesviridae        333      0.000057      0.005786
            HCMVIRL5_118          Human herpesvirus 5                   Herpesviridae        300      0.000052      0.005094
            HCMVUL49_0            Human herpesvirus 5                   Herpesviridae        255      0.000044      0.005648
            HCMVUL29_184          Human herpesvirus 5                   Herpesviridae        239      0.000041      0.006011
         37108    Meleagrid herpesvirus 1                   s=0.002355      p=0.487619
            12084824_5205_rc      Meleagrid herpesvirus 1               Herpesviridae       1789      0.000308      0.091863
            12084824_6098         Meleagrid herpesvirus 1               Herpesviridae       1725      0.000297      0.091863
            9845300_4288          Rat cytomegalovirus Maastricht        Herpesviridae        760      0.000131      0.006175
            12084824_6098_rc      Meleagrid herpesvirus 1               Herpesviridae         24      0.000004      0.091863
            12084824_1630         Meleagrid herpesvirus 1               Herpesviridae         19      0.000003      0.077049
            12084824_1384_rc      Meleagrid herpesvirus 1               Herpesviridae         17      0.000003      0.076908
            9635035_1906          Gallid herpesvirus 2                  Herpesviridae         36      0.000006      0.033462
            9635035_1906_rc       Gallid herpesvirus 2                  Herpesviridae         33      0.000006      0.033462
            12084824_5205         Meleagrid herpesvirus 1               Herpesviridae         13      0.000002      0.091863
            9845300_4289          Rat cytomegalovirus Maastricht        Herpesviridae        126      0.000022      0.006175
      Family: Siphoviridae
         151534   Bacteriophage bIL311                      s=0.002081      p=0.145513
            13095658_419_rc       Bacteriophage bIL311                  Siphoviridae        2253      0.000388      0.068105
            13095658_493_rc       Bacteriophage bIL311                  Siphoviridae        1202      0.000207      0.067644
            13095658_502_rc       Bacteriophage bIL311                  Siphoviridae         136      0.000023      0.077652
            13095658_513          Bacteriophage bIL311                  Siphoviridae         127      0.000022      0.063269
            13095658_419          Bacteriophage bIL311                  Siphoviridae          78      0.000013      0.068105
            13095658_515          Bacteriophage bIL311                  Siphoviridae          32      0.000006      0.076833
            13095658_493          Bacteriophage bIL311                  Siphoviridae          29      0.000005      0.067644
            13095680_1411         Bacteriophage bIL285                  Siphoviridae          98      0.000017      0.015339
            13095891_556          Bacteriophage bIL312                  Siphoviridae          72      0.000012      0.019702
            13095658_515_rc       Bacteriophage bIL311                  Siphoviridae          15      0.000003      0.076833
      Family: Partitiviridae
         148880   Discula destructiva virus 1               s=0.001912      p=0.184720
            14327711_22_rc        Discula destructiva virus 1           Partitiviridae      2911      0.000501      0.062512
            14327711_60_rc        Discula destructiva virus 1           Partitiviridae       634      0.000109      0.069477
            14327711_42           Discula destructiva virus 1           Partitiviridae       103      0.000018      0.059708
            14327711_60           Discula destructiva virus 1           Partitiviridae        72      0.000012      0.069477
            14327711_22           Discula destructiva virus 1           Partitiviridae        63      0.000011      0.062512
            20279565_50_rc        Discula destructiva virus 2           Partitiviridae        69      0.000012      0.053037
            14327711_44           Discula destructiva virus 1           Partitiviridae        37      0.000006      0.071969
            14327711_44_rc        Discula destructiva virus 1           Partitiviridae        33      0.000006      0.071969
            20279565_62           Discula destructiva virus 2           Partitiviridae        32      0.000006      0.058987
            20279565_44           Discula destructiva virus 2           Partitiviridae        36      0.000006      0.040284
      Family: Retroviridae
         33748    Primate T-lymphotropic virus 2            s=0.001905      p=0.708688
            9629498_292           Simian T-lymphotropic virus 2         Retroviridae        1111      0.000191      0.065223
            9629498_292_rc        Simian T-lymphotropic virus 2         Retroviridae         452      0.000078      0.065223
            9626726_296_rc        Human T-lymphotropic virus 2          Retroviridae         480      0.000083      0.043137
            9632565_301_rc        Simian T-lymphotropic virus 1         Retroviridae         612      0.000105      0.025993
            9629498_294_rc        Simian T-lymphotropic virus 2         Retroviridae         242      0.000042      0.056190
            9629498_294           Simian T-lymphotropic virus 2         Retroviridae         168      0.000029      0.056190
            9629498_113_rc        Simian T-lymphotropic virus 2         Retroviridae         177      0.000030      0.046063
            9626453_286_rc        Human T-lymphotropic virus 1          Retroviridae         328      0.000056      0.019323
            9626726_296           Human T-lymphotropic virus 2          Retroviridae         142      0.000024      0.043137
            9629498_118_rc        Simian T-lymphotropic virus 2         Retroviridae          79      0.000014      0.054274
         166123   Human endogenous retrovirus K             s=0.001858      p=0.410137
            16507983_244_rc       Human endogenous retrovirus K115      Retroviridae        1261      0.000217      0.228244
            16507983_187_rc       Human endogenous retrovirus K115      Retroviridae         476      0.000082      0.130329
            16507983_164_rc       Human endogenous retrovirus K115      Retroviridae         182      0.000031      0.255549
            16507983_164          Human endogenous retrovirus K115      Retroviridae         177      0.000030      0.255549
            16507983_187          Human endogenous retrovirus K115      Retroviridae         299      0.000051      0.130329
      Family: Papillomaviridae
         10581    Human papillomavirus type 16              s=0.001803      p=0.556277
            9627100_264_rc        Human papillomavirus type 16          Papillomaviridae    3937      0.000677      0.028996
            9627100_264           Human papillomavirus type 16          Papillomaviridae      89      0.000015      0.028996
            9627100_30_P70_rc     Human papillomavirus type 16          Papillomaviridae      62      0.000011      0.029515
            9627100_239           Human papillomavirus type 16          Papillomaviridae      54      0.000009      0.029515
            9627100_270           Human papillomavirus type 16          Papillomaviridae      31      0.000005      0.026964
            9627100_51            Human papillomavirus type 16          Papillomaviridae      24      0.000004      0.032486
            9628494_253           Human papillomavirus type 28          Papillomaviridae      95      0.000016      0.006291
            9627100_199_P70       Human papillomavirus type 16          Papillomaviridae      20      0.000003      0.030924
            9627100_239_rc        Human papillomavirus type 16          Papillomaviridae      20      0.000003      0.029515
            9627100_270_rc        Human papillomavirus type 16          Papillomaviridae      20      0.000003      0.026964
      Family: Adenoviridae
         129951   Human adenovirus C                        s=0.001776      p=0.727230
            9626187_754_rc        Human adenovirus type 5               Adenoviridae        1045      0.000180      0.024908
            9626158_823           Human adenovirus C                    Adenoviridae         581      0.000100      0.020900
            9626158_823_rc        Human adenovirus C                    Adenoviridae         551      0.000095      0.020900
            9626553_810_rc        Human adenovirus F                    Adenoviridae         794      0.000137      0.011042
            9626158_830_rc        Human adenovirus C                    Adenoviridae         187      0.000032      0.023852
            9626187_866_rc        Human adenovirus type 5               Adenoviridae         149      0.000026      0.023147
            9626187_859           Human adenovirus type 5               Adenoviridae         156      0.000027      0.022130
            9632275_868           Porcine adenovirus A                  Adenoviridae         825      0.000142      0.003687
            9633173_367           Fowl adenovirus D                     Adenoviridae         455      0.000078      0.005593
            9626187_859_rc        Human adenovirus type 5               Adenoviridae         108      0.000019      0.022130


Array: MegaViroP6-200:6173:04_10_04_HRV028
   Iteration: 1
      Family: Picornaviridae
         147711   Human rhinovirus A                        s=0.357991      p=0.002853
            9627730_13_rc         Human rhinovirus A                    Picornaviridae     65419      0.012714      0.021650
            9627730_12_rc         Human rhinovirus A                    Picornaviridae     65427      0.012715      0.020705
            9627730_19_rc         Human rhinovirus A                    Picornaviridae     65423      0.012715      0.019466
            9627730_16_rc         Human rhinovirus A                    Picornaviridae     65419      0.012714      0.018468
            9627730_2_rc          Human rhinovirus A                    Picornaviridae     65438      0.012718      0.017563
            9627730_22_rc         Human rhinovirus A                    Picornaviridae     65424      0.012715      0.016616
            9627730_78_rc         Human rhinovirus A                    Picornaviridae     65437      0.012717      0.016424
            9627730_141           Human rhinovirus A                    Picornaviridae     65441      0.012718      0.015477
            9627730_3_rc          Human rhinovirus A                    Picornaviridae     65439      0.012718      0.015446
            9627730_25_rc         Human rhinovirus A                    Picornaviridae     65439      0.012718      0.014831
         12090    Human enterovirus D                       s=0.182661      p=0.000155
            9626436_18_rc         Human enterovirus 70                  Picornaviridae     65443      0.012719      0.033147
            9626436_21_rc         Human enterovirus 70                  Picornaviridae     65450      0.012720      0.031978
            9626433_17_rc         Human enterovirus C                   Picornaviridae     65431      0.012716      0.018469
            12408699_21_rc        Poliovirus                            Picornaviridae     65454      0.012721      0.018381
            9629634_21_rc         Porcine enterovirus B                 Picornaviridae     65446      0.012719      0.014212
            9627719_22_rc         Human enterovirus A                   Picornaviridae     65439      0.012718      0.011222
            12408699_18_rc        Poliovirus                            Picornaviridae     65423      0.012715      0.010949
            9626677_22_rc         Human enterovirus B                   Picornaviridae     65437      0.012717      0.010446
            21363125_21_rc        Human echovirus 1                     Picornaviridae     65427      0.012715      0.008796
            9629634_17_rc         Porcine enterovirus B                 Picornaviridae     65446      0.012719      0.007566
         123738   Enterovirus Yanbian 96-83csf              s=0.175743      p=0.000440
            21363125_18_rc        Human echovirus 1                     Picornaviridae     65427      0.012715      0.013713
            9626677_18_rc         Human enterovirus B                   Picornaviridae     65442      0.012718      0.013331
            9626677_22_rc         Human enterovirus B                   Picornaviridae     65437      0.012717      0.012676
            9627719_22_rc         Human enterovirus A                   Picornaviridae     65439      0.012718      0.012615
            9627719_18_rc         Human enterovirus A                   Picornaviridae     39060      0.007591      0.014625
            21363125_21_rc        Human echovirus 1                     Picornaviridae     65427      0.012715      0.008628
            9629634_21_rc         Porcine enterovirus B                 Picornaviridae     65446      0.012719      0.008029
            9626433_17_rc         Human enterovirus C                   Picornaviridae     65431      0.012716      0.007690
            12408699_21_rc        Poliovirus                            Picornaviridae     65454      0.012721      0.006603
            9626436_18_rc         Human enterovirus 70                  Picornaviridae     65443      0.012719      0.005518
         138953   Poliovirus                                s=0.161219      p=0.000160
            12408699_21_rc        Poliovirus                            Picornaviridae     65454      0.012721      0.030078
            12408699_18_rc        Poliovirus                            Picornaviridae     65423      0.012715      0.028609
            9626433_17_rc         Human enterovirus C                   Picornaviridae     65431      0.012716      0.017603
            9626436_21_rc         Human enterovirus 70                  Picornaviridae     65450      0.012720      0.013701
            9626436_18_rc         Human enterovirus 70                  Picornaviridae     65443      0.012719      0.010854
            9629634_21_rc         Porcine enterovirus B                 Picornaviridae     65446      0.012719      0.010822
            9626677_22_rc         Human enterovirus B                   Picornaviridae     65437      0.012717      0.010132
            9627719_22_rc         Human enterovirus A                   Picornaviridae     65439      0.012718      0.008310
            21363125_21_rc        Human echovirus 1                     Picornaviridae     65427      0.012715      0.006870
            9626677_18_rc         Human enterovirus B                   Picornaviridae     65442      0.012718      0.005590
         46633    Human echovirus 1                         s=0.159385      p=0.000628
            21363125_21_rc        Human echovirus 1                     Picornaviridae     65427      0.012715      0.018603
            21363125_18_rc        Human echovirus 1                     Picornaviridae     65427      0.012715      0.018139
            9626677_18_rc         Human enterovirus B                   Picornaviridae     65442      0.012718      0.011222
            9627719_22_rc         Human enterovirus A                   Picornaviridae     65439      0.012718      0.008849
            21363125_23_rc        Human echovirus 1                     Picornaviridae     35307      0.006862      0.014342
            9626677_22_rc         Human enterovirus B                   Picornaviridae     65437      0.012717      0.007693
            9627719_18_rc         Human enterovirus A                   Picornaviridae     39060      0.007591      0.012473
            12408699_21_rc        Poliovirus                            Picornaviridae     65454      0.012721      0.005298
            9629634_21_rc         Porcine enterovirus B                 Picornaviridae     65446      0.012719      0.005244
            9626436_21_rc         Human enterovirus 70                  Picornaviridae     65450      0.012720      0.005069
      Family: Inoviridae
         10870    Enterobacteria phage M13                  s=0.043859      p=0.000253
            17426217_138          Enterobacteria phage M13              Inoviridae         18766      0.003647      0.099983
            17426217_128          Enterobacteria phage M13              Inoviridae         18112      0.003520      0.091108
            17426217_25_rc        Enterobacteria phage M13              Inoviridae         11589      0.002252      0.093522
            17426217_142          Enterobacteria phage M13              Inoviridae         10496      0.002040      0.076782
            17426217_128_rc       Enterobacteria phage M13              Inoviridae          4791      0.000931      0.091108
            17426217_229          Enterobacteria phage M13              Inoviridae          3732      0.000725      0.115828
            17426217_138_rc       Enterobacteria phage M13              Inoviridae          3904      0.000759      0.099983
            17426217_142_rc       Enterobacteria phage M13              Inoviridae          2598      0.000505      0.076782
            17426217_25           Enterobacteria phage M13              Inoviridae          1999      0.000388      0.093522
            17426217_229_rc       Enterobacteria phage M13              Inoviridae           896      0.000174      0.115828
      Family: NA
         89463    Sacbrood virus                            s=0.025822      p=0.002604
            9632405_343_rc        Sacbrood virus                        Iflavirus          48895      0.009503      0.063762
            9632405_347_rc        Sacbrood virus                        Iflavirus            399      0.000078      0.049549
            9632405_349_rc        Sacbrood virus                        Iflavirus            282      0.000055      0.042675
            9632405_343           Sacbrood virus                        Iflavirus            110      0.000021      0.063762
            9632405_167_rc        Sacbrood virus                        Iflavirus             51      0.000010      0.052637
            9632405_345_rc        Sacbrood virus                        Iflavirus             39      0.000008      0.061405
            9632405_349           Sacbrood virus                        Iflavirus             50      0.000010      0.042675
            9632405_351_rc        Sacbrood virus                        Iflavirus             33      0.000006      0.042383
            9632405_347           Sacbrood virus                        Iflavirus             19      0.000004      0.049549
            9632405_345           Sacbrood virus                        Iflavirus             13      0.000003      0.061405
      Family: Dicistroviridae
         66834    Rhopalosiphum padi virus                  s=0.013050      p=0.017725
            9629935_396_rc        Rhopalosiphum padi virus              Dicistroviridae    20059      0.003898      0.051960
            9629935_394_rc        Rhopalosiphum padi virus              Dicistroviridae     4068      0.000791      0.064086
            9629935_392_rc        Rhopalosiphum padi virus              Dicistroviridae     2704      0.000526      0.055619
            9629935_398_rc        Rhopalosiphum padi virus              Dicistroviridae     1851      0.000360      0.052060
            9629935_326_rc        Rhopalosiphum padi virus              Dicistroviridae      433      0.000084      0.041460
            9629935_398           Rhopalosiphum padi virus              Dicistroviridae      106      0.000021      0.052060
            9629935_394           Rhopalosiphum padi virus              Dicistroviridae       49      0.000010      0.064086
            9629935_397           Rhopalosiphum padi virus              Dicistroviridae       57      0.000011      0.044551
            9629935_392           Rhopalosiphum padi virus              Dicistroviridae       30      0.000006      0.055619
            9629935_251           Rhopalosiphum padi virus              Dicistroviridae       31      0.000006      0.041015
      Family: Herpesviridae
         10376    Human herpesvirus 4                       s=0.002169      p=0.698088
            EBV_4323_rc           Human herpesvirus 4                   Herpesviridae       1894      0.000368      0.016287
            EBV_5024_rc           Human herpesvirus 4                   Herpesviridae       2132      0.000414      0.013853
            EBV_6200_rc           Human herpesvirus 4                   Herpesviridae       1173      0.000228      0.014928
            EBV_4540_rc           Human herpesvirus 4                   Herpesviridae        604      0.000117      0.014954
            EBV_4535_rc           Human herpesvirus 4                   Herpesviridae        517      0.000100      0.017003
            EBV_3139_rc           Human herpesvirus 4                   Herpesviridae        233      0.000045      0.016043
            EBV_6198_rc           Human herpesvirus 4                   Herpesviridae        283      0.000055      0.012770
            EBV_6179_rc           Human herpesvirus 4                   Herpesviridae        217      0.000042      0.016124
            EBV_5198_rc           Human herpesvirus 4                   Herpesviridae        150      0.000029      0.014565
            EBV_6187_rc           Human herpesvirus 4                   Herpesviridae        100      0.000019      0.016975
      Family: Adenoviridae
         130309   Human adenovirus F                        s=0.001037      p=0.798354
            9626553_810_rc        Human adenovirus F                    Adenoviridae         549      0.000107      0.031338
            9626553_717_rc        Human adenovirus F                    Adenoviridae         507      0.000099      0.033578
            9626553_793_rc        Human adenovirus F                    Adenoviridae         247      0.000048      0.024888
            9626553_711_rc        Human adenovirus F                    Adenoviridae         208      0.000040      0.028761
            9626187_754_rc        Human adenovirus type 5               Adenoviridae         661      0.000128      0.005638
            9626187_866_rc        Human adenovirus type 5               Adenoviridae         137      0.000027      0.013013
            9626553_810           Human adenovirus F                    Adenoviridae          59      0.000011      0.031338
            9626553_717           Human adenovirus F                    Adenoviridae          49      0.000010      0.033578
            9626553_707           Human adenovirus F                    Adenoviridae          54      0.000010      0.033356
            9626553_251           Human adenovirus F                    Adenoviridae          61      0.000012      0.027490
      Family: Togaviridae
         11039    Western equine encephalomyelitis virus    s=0.000942      p=0.353451
            21238454_5            Western equine encephalomyelitis vir  Togaviridae          933      0.000181      0.083465
            21238454_405_rc       Western equine encephalomyelitis vir  Togaviridae          204      0.000040      0.081511
            21238454_275          Western equine encephalomyelitis vir  Togaviridae          205      0.000040      0.070551
            21238454_405          Western equine encephalomyelitis vir  Togaviridae           75      0.000015      0.081511
            21238454_5_rc         Western equine encephalomyelitis vir  Togaviridae           46      0.000009      0.083465
            21238454_98           Western equine encephalomyelitis vir  Togaviridae           26      0.000005      0.077527
            21238454_98_rc        Western equine encephalomyelitis vir  Togaviridae           15      0.000003      0.077527
            21238454_275_rc       Western equine encephalomyelitis vir  Togaviridae           15      0.000003      0.070551
            21238454_44_rc        Western equine encephalomyelitis vir  Togaviridae            9      0.000002      0.073358
            9626526_6             Venezuelan equine encephalitis virus  Togaviridae           19      0.000004      0.020341
      Family: Siphoviridae
         28369    Mycobacteriophage D29                     s=0.000910      p=0.601784
            9625433_791           Mycobacterium phage L5                Siphoviridae        2488      0.000484      0.028567
            12657854_498_rc       Mycobacteriophage Bxb1                Siphoviridae         615      0.000120      0.021080
            22091104_693          Virus PhiCh1                          Myoviridae           784      0.000152      0.003287
            9630386_399_rc        Mycobacteriophage D29                 Siphoviridae          24      0.000005      0.049645
            9630386_325           Mycobacteriophage D29                 Siphoviridae          19      0.000004      0.048573
            9625433_791_rc        Mycobacterium phage L5                Siphoviridae          32      0.000006      0.028567
            9625433_467           Mycobacterium phage L5                Siphoviridae          39      0.000008      0.016022
            12657854_478_rc       Mycobacteriophage Bxb1                Siphoviridae          45      0.000009      0.013840
            9625433_284           Mycobacterium phage L5                Siphoviridae           9      0.000002      0.050897
            9630386_488_rc        Mycobacteriophage D29                 Siphoviridae          10      0.000002      0.050562
      Family: Paramyxoviridae
         11250    Human respiratory syncytial virus         s=0.000458      p=0.912253
            9629198_107_rc        Human respiratory syncytial virus     Paramyxoviridae      118      0.000023      0.045780
            9629198_434           Human respiratory syncytial virus     Paramyxoviridae       96      0.000019      0.053916
            9629198_522           Human respiratory syncytial virus     Paramyxoviridae       98      0.000019      0.050364
            9629367_130_rc        Respiratory syncytial virus           Paramyxoviridae      129      0.000025      0.037270
            9629198_131_rc        Human respiratory syncytial virus     Paramyxoviridae       61      0.000012      0.065924
            9629367_130           Respiratory syncytial virus           Paramyxoviridae       83      0.000016      0.037270
            9629198_111_rc        Human respiratory syncytial virus     Paramyxoviridae       48      0.000009      0.049603
            9631267_132_rc        Bovine respiratory syncytial virus    Paramyxoviridae      139      0.000027      0.016481
            9629198_133           Human respiratory syncytial virus     Paramyxoviridae       40      0.000008      0.055394
            9629198_107           Human respiratory syncytial virus     Paramyxoviridae       40      0.000008      0.045780
      Family: Baculoviridae
         10449    Lymantria dispar nucleopolyhedrovirus     s=0.000409      p=0.906941
            9629732_5440          Equid herpesvirus 4                   Herpesviridae       2121      0.000412      0.003989
            9629732_5441          Equid herpesvirus 4                   Herpesviridae       1446      0.000281      0.003989
            21686665_28           Phthorimaea operculella granulovirus  Baculoviridae        610      0.000119      0.005510
            9630966_2622_rc       Lymantria dispar nucleopolyhedroviru  Baculoviridae         38      0.000007      0.052547
            9630966_1120          Lymantria dispar nucleopolyhedroviru  Baculoviridae         40      0.000008      0.045945
            12597485_1458_rc      Helicoverpa armigera nucleopolyhedro  Baculoviridae        483      0.000094      0.003458
            9630966_2622          Lymantria dispar nucleopolyhedroviru  Baculoviridae         32      0.000006      0.052547
            9630966_37_rc         Lymantria dispar nucleopolyhedroviru  Baculoviridae         26      0.000005      0.041617
            9630966_37            Lymantria dispar nucleopolyhedroviru  Baculoviridae         17      0.000003      0.041617
            9630966_5576_rc       Lymantria dispar nucleopolyhedroviru  Baculoviridae         12      0.000002      0.055073
      Family: Retroviridae
         11909    Primate T-lymphotropic virus 2            s=0.000369      p=0.953823
            9626726_291           Human T-lymphotropic virus 2          Retroviridae         192      0.000037      0.052833
            9626726_296_rc        Human T-lymphotropic virus 2     0.000020      0.029844
            9626726_289_rc        Human T-lymphotropic virus 2          Retroviridae          29      0.000006      0.048731
            9626453_40_rc         Human T-lymphotropic virus 1          Retroviridae         172      0.000033      0.008438
            9629498_294           Simian T-lymphotropic virus 2         Retroviridae          32      0.000006      0.039201
            9626726_298           Human T-lymphotropic virus 2          Retroviridae          20      0.000004      0.056706
            9626726_55            Human T-lymphotropic virus 2          Retroviridae          15      0.000003      0.048914
            9626453_286_rc        Human T-lymphotropic virus 1          Retroviridae          51      0.000010      0.013232


Array: MegaViroP6-201:6174:04_10_04_HRV029
   Iteration: 1
      Family: Picornaviridae
         147711   Human rhinovirus A                        s=0.345156      p=0.003091
            9627730_13_rc         Human rhinovirus A                    Picornaviridae     65422      0.010046      0.021650
            9627730_12_rc         Human rhinovirus A                    Picornaviridae     65424      0.010047      0.020705
            9627730_19_rc         Human rhinovirus A                    Picornaviridae     65426      0.010047      0.019466
            9627730_83            Human rhinovirus A                    Picornaviridae     65436      0.010048      0.018605
            9627730_16_rc         Human rhinovirus A                    Picornaviridae     65426      0.010047      0.018468
            9627730_22_rc         Human rhinovirus A                    Picornaviridae     65431      0.010048      0.016616
            9627730_78            Human rhinovirus A                    Picornaviridae     65413      0.010045      0.016424
            9627730_141           Human rhinovirus A                    Picornaviridae     65444      0.010050      0.015477
            9627730_43_rc         Human rhinovirus A                    Picornaviridae     65441      0.010049      0.015015
            9627730_25_rc         Human rhinovirus A                    Picornaviridae     65437      0.010049      0.014831
         123738   Enterovirus Yanbian 96-83csf              s=0.173351      p=0.000460
            9627719_18_rc         Human enterovirus A                   Picornaviridae     65441      0.010049      0.014625
            21363125_18_rc        Human echovirus 1                     Picornaviridae     65428      0.010047      0.013713
            9626677_18_rc         Human enterovirus B                   Picornaviridae     65442      0.010049      0.013331
            9626677_22_rc         Human enterovirus B                   Picornaviridae     65441      0.010049      0.012676
            9627719_22_rc         Human enterovirus A                   Picornaviridae     65441      0.010049      0.012615
            21363125_21_rc        Human echovirus 1                     Picornaviridae     65425      0.010047      0.008628
            9629634_21_rc         Porcine enterovirus B                 Picornaviridae     65444      0.010050      0.008029
            9626433_17_rc         Human enterovirus C                   Picornaviridae     65414      0.010045      0.007690
            12408699_21_rc        Poliovirus                            Picornaviridae     65448      0.010050      0.006603
            9626436_18_rc         Human enterovirus 70                  Picornaviridae     65435      0.010048      0.005518
         169066   Human rhinovirus sp.                      s=0.172258      p=0.000009
            61098_187             Human rhinovirus sp.                  Picornaviridae     65446      0.010050      0.036614
            61098_187_rc          Human rhinovirus sp.                  Picornaviridae     65417      0.010046      0.036614
            61098_178             Human rhinovirus sp.                  Picornaviridae     59993      0.009213      0.034722
            61098_255             Human rhinovirus sp.                  Picornaviridae     65432      0.010048      0.029611
            61098_178_rc          Human rhinovirus sp.                  Picornaviridae     22290      0.003423      0.034722
            9626451_282           Human rhinovirus 1B                   Picornaviridae     64269      0.009869      0.008413
            9626735_18_rc         Human rhinovirus B                    Picornaviridae     65433      0.010048      0.007486
            9626451_257           Human rhinovirus 1B                   Picornaviridae     65445      0.010050      0.005334
            9627730_19_rc         Human rhinovirus A                    Picornaviridae     65426      0.010047      0.005111
            9626735_22_rc         Human rhinovirus B                    Picornaviridae     65417      0.010046      0.004974
         12090    Human enterovirus D                       s=0.170412      p=0.000197
            9626436_18_rc         Human enterovirus 70                  Picornaviridae     65435      0.010048      0.033147
            9626436_21_rc         Human enterovirus 70                  Picornaviridae     65446      0.010050      0.031978
            9626433_17_rc         Human enterovirus C                   Picornaviridae     65414      0.010045      0.018469
            12408699_21_rc        Poliovirus                            Picornaviridae     65448      0.010050      0.018381
            9629634_21_rc         Porcine enterovirus B                 Picornaviridae     65444      0.010050      0.014212
            9627719_22_rc         Human enterovirus A                   Picornaviridae     65441      0.010049      0.011222
            12408699_18_rc        Poliovirus                            Picornaviridae     65425      0.010047      0.010949
            9626677_22_rc         Human enterovirus B                   Picornaviridae     65441      0.010049      0.010446
            21363125_21_rc        Human echovirus 1                     Picornaviridae     65425      0.010047      0.008796
            9629634_17_rc         Porcine enterovirus B                 Picornaviridae     65447      0.010050      0.007566
         147712   Human rhinovirus B                        s=0.169006      p=0.000234
            9626735_14_rc         Human rhinovirus B                    Picornaviridae     65425      0.010047      0.024898
            9626735_18_rc         Human rhinovirus B                    Picornaviridae     65433      0.010048      0.022396
            9626735_20_rc         Human rhinovirus B                    Picornaviridae     65426      0.010047      0.021059
            9626735_8_rc          Human rhinovirus B                    Picornaviridae     65424      0.010047      0.020065
            9626735_43_rc         Human rhinovirus B                    Picornaviridae     65435      0.010048      0.019689
            9626735_22_rc         Human rhinovirus B                    Picornaviridae     65417      0.010046      0.019391
            9629176_21_rc         Human rhinovirus 16                   Picornaviridae     65406      0.010044      0.005246
            21389216_17_rc        A-2 plaque virus                      Picornaviridae     65439      0.010049      0.004555
            9626436_18_rc         Human enterovirus 70                  Picornaviridae     65435      0.010048      0.003587
            9626433_17_rc         Human enterovirus C                   Picornaviridae     65414      0.010045      0.003587
      Family: Inoviridae
         10870    Enterobacteria phage M13                  s=0.081456      p=0.000033
            17426217_142          Enterobacteria phage M13              Inoviridae         46126      0.007083      0.076782
            17426217_138          Enterobacteria phage M13              Inoviridae         32443      0.004982      0.099983
            17426217_128          Enterobacteria phage M13              Inoviridae         21049      0.003232      0.091108
            17426217_229          Enterobacteria phage M13              Inoviridae         13046      0.002003      0.115828
            17426217_128_rc       Enterobacteria phage M13              Inoviridae         13598      0.002088      0.091108
            17426217_25           Enterobacteria phage M13              Inoviridae          8061      0.001238      0.093522
            17426217_25_rc        Enterobacteria phage M13              Inoviridae          6975      0.001071      0.093522
            17426217_138_rc       Enterobacteria phage M13              Inoviridae          6118      0.000939      0.099983
            17426217_142_rc       Enterobacteria phage M13              Inoviridae          5450      0.000837      0.076782
            9626232_257           Enterobacteria phage Ike              Inoviridae         13191      0.002026      0.022777
      Family: Dicistroviridae
         66834    Rhopalosiphum padi virus                  s=0.016731      p=0.009806
            9629935_396_rc        Rhopalosiphum padi virus              Dicistroviridae    30013      0.004609      0.051960
            9629935_394_rc        Rhopalosiphum padi virus              Dicistroviridae     4074      0.000626      0.064086
            9629935_392_rc        Rhopalosiphum padi virus              Dicistroviridae     2533      0.000389      0.055619
            9629935_398_rc        Rhopalosiphum padi virus              Dicistroviridae     2537      0.000390      0.052060
            9629935_326_rc        Rhopalosiphum padi virus              Dicistroviridae      801      0.000123      0.041460
            9629935_398           Rhopalosiphum padi virus              Dicistroviridae      484      0.000074      0.052060
            9629935_397           Rhopalosiphum padi virus              Dicistroviridae      202      0.000031      0.044551
            9629935_394           Rhopalosiphum padi virus              Dicistroviridae      102      0.000016      0.064086
            9629935_392           Rhopalosiphum padi virus              Dicistroviridae       90      0.000014      0.055619
[truncated: 211,269 more chars]
