# Supplementary material for: E-Predict: a computational strategy for species identification based on observed DNA microarray hybridization patterns
Source: Genome Biol. 2005 Aug 30;6(9):R78. doi: 10.1186/gb-2005-6-9-r78 (PMC1242213; doi:10.1186/gb-2005-6-9-r78)
Supplement: Additional data file 5 — A tab delimited text file containing the energy profile matrix [file gb-2005-6-9-r78-S5.txt]

11809 | Moloney murine sarcoma virus | Retroviridae	9626962_1_rc:109.4	9626953_2_rc:67.6	9626958_331:111.6	9626984_125_rc:43.4	9626225_13:31.7	9626984_149:44.6	9629378_1347:19.8	9626962_3_rc:114.7	9626096_2_rc:80.9	9626984_2:77.7	9626958_331_rc:111.6	9626984_5:66.7	9630707_318:45	9626984_7:91.1	9626962_5_rc:119.6	9626958_324_rc:53.8	9629514_5_rc:81.5	9626096_327:64.1	9626958_317_rc:88.9	9630311_1_rc:40.8	9629514_7_rc:104.2	9630707_318_rc:45	9626955_12:61.1	9630707_11:35	9632405_287_rc:15.9	9626984_149_rc:44.6	9630707_11_rc:35	9630707_20_rc:75.7	9626955_16:73.4	9626100_224:107.2	9626100_230_rc:110.1	9626962_211:109	9626096_331_rc:78	9630707_329_rc:33.8	9630707_22_rc:36.4	9626096_2:80.9	9630311_1:40.8	9632405_287:15.9	9629514_325_rc:65.8	9626096_5:81.5	9630311_5_rc:44.3	9626984_5_rc:66.7	9630311_5:44.3	9626096_7:113.5	9626955_248_rc:83.8	9630311_7:64.6	9628654_5_rc:96.1	9629378_1347_rc:19.8	9630707_329:33.8	9626096_331:78	9630311_7_rc:64.6	9626984_7_rc:91.1	9629514_325:65.8	9626953_203_rc:77.6	9628654_7_rc:102.2	9629514_329:61.7	9629514_329_rc:61.7	9630311_318:37.2	9628654_2:82.2	9626962_1:109.4	10834856_1618:19.8	9626984_125:43.4	9626962_3:114.7	9628654_5:96.1	9630707_20:75.7	9626955_21:108.7	9626962_5:119.6	9628654_7:102.2	9630707_22:36.4	9626100_230:110.1	9628654_322_rc:51.5	9626100_15:110.1	9626958_317:88.9	9626958_321_rc:54	9629514_2_rc:73.6	9628654_317:43.1	9629514_2:73.6	9626225_13_rc:31.7	9630311_318_rc:37.2	9626962_229:109.8	9629514_5:81.5	9628654_317_rc:43.1	9626953_5_rc:84.2	9629514_7:104.2	9630311_322:39.9	9626096_5_rc:81.5	9626953_7_rc:112.2	9626962_229_rc:109.8	9626955_243_rc:64.5	9626953_2:67.6	9626096_7_rc:113.5	9626953_5:84.2	9626984_2_rc:77.7	9626955_12_rc:61.1	9626953_200:92.4	9626953_7:112.2	9626100_20:110.1	9626955_21_rc:108.7	9626958_321:54	9628654_2_rc:82.2	9626953_203:77.6	9626958_324:53.8	9626100_24:120.5	9626958_329_rc:110.5	9626953_200_rc:92.4	9626100_20_rc:110.1	9628654_322:51.5	9626958_329:110.5	9626100_224_rc:107.2	9626955_16_rc:73.4	9626962_211_rc:109	9626955_243:64.5	9626096_327_rc:64.1	9626100_15_rc:110.1	9626100_24_rc:120.5	9630311_322_rc:39.9	9626955_248:83.8
11663 | Ovine lentivirus | Retroviridae	VirusP70_10147:16.4	9629258_45:38.3	9626546_6_rc:82.4	9626219_144:18.2	VirusP70_10148:16.4	9634977_58_rc:38.3	9628283_99:16.1	9626546_67_rc:54.2	9628091_7:46.8	9626701_106_rc:19.4	9626701_115_rc:13.7	9626219_144_rc:18.2	20153377_169:17.8	9627001_150_rc:93	9630630_232:19.6	9632577_133:18.9	VirusP70_10040:20.2	9626651_93_rc:33.3	9626546_89_rc:24.7	9626546_98_rc:43.3	9626546_165:28.4	9626546_98:43.3	9629644_52_rc:39.8	9626651_150:29.2	9626701_102:22.1	9628566_74:12.4	9626219_8_rc:39.8	9627001_87_rc:93.9	9626651_99_rc:17.8	9627001_96_rc:98.8	9626701_106:19.4	20153377_169_rc:17.8	9629258_45_rc:38.3	9626651_6_rc:70	9626546_6:82.4	9626546_67:54.2	9626103_70_rc:38.3	9627001_87:93.9	9626219_90_rc:18.8	9627001_6:120.1	9626219_8:39.8	9628283_99_rc:16.1	9629925_12:38.3	15426406_167_rc:17.3	9627001_6_rc:120.1	9629925_12_rc:38.3	9627001_150:93	9632577_133_rc:18.9	9626651_6:70	9626651_150_rc:29.2	9626701_115:13.7	9630761_317:14.4	9626103_70:38.3	9626032_231:17.7	9627001_96:98.8	9627001_99:92.1	9626546_165_rc:28.4	9626219_90:18.8	9630761_317_rc:14.4	9629644_52:39.8	9629127_70_rc:38.3	9630630_232_rc:19.6	HCMVUL68_153:24.2	9628566_74_rc:12.4	9629127_70:38.3	9626032_231_rc:17.7	15426406_167:17.3	9626651_93:33.3	9628091_7_rc:46.8	9626651_99:17.8	9634977_58:38.3	9627001_99_rc:92.1	9626701_102_rc:22.1	9626546_89:24.7	VirusP70_10039:20.2
12465 | Barley yellow mosaic virus | Potyviridae	21427654_285_rc:43	15808065_93:100.9	9629935_392_rc:18.2	9626489_51:16.8	9626429_60_rc:22.1	9626429_60:22.1	20564212_395:17.3	21427654_217:18.3	9633548_161:24.6	9630816_1516_rc:15.4	15808065_28:111.3	20069879_5122:15.4	20564212_395_rc:17.3	21427654_70:36	21427654_217_rc:18.3	15808065_294_rc:107.1	11038431_1816_rc:15.4	19525721_292_rc:15.3	9628826_68_rc:16.8	9628826_68:16.8	11038431_1816:15.4	19749338_224:28	9630816_1516:15.4	19749338_228:19.1	15808065_220_rc:106.6	9635438_28_rc:38.1	19919889_176:20.1	9630803_195_rc:16.3	9626489_51_rc:16.8	bact_10293:17	15808065_215_rc:107.4	bact_10294:17	19749338_224_rc:28	9635438_93_rc:27.8	9635438_293_rc:53.2	9627742_1713_rc:15.4	15808065_215:107.4	9629496_293_rc:19	9629935_392:18.2	9629496_293:19	19749338_228_rc:19.1	9629925_92:15.2	9635438_93:27.8	9629496_297:20.4	21427654_25_rc:21.9	9635438_148:9.8	15808065_294:107.1	21427654_70_rc:36	9635438_148_rc:9.8	9629496_297_rc:20.4	9627742_1713:15.4	20069879_5122_rc:15.4	9635438_293:53.2	21427654_90:18.6	15808065_28_rc:111.3	21427654_90_rc:18.6	19525721_292:15.3	9634672_59_rc:20.3	9633548_161_rc:24.6	15808065_220:106.6	9630803_195:16.3	9635438_28:38.1	9629925_92_rc:15.2	9634672_59:20.3	15808065_93_rc:100.9	21427654_25:21.9	21427654_285:43	19919889_176_rc:20.1
10862 | Xanthomonas phage Cf1c | Inoviridae	9626133_280_rc:117.1	9790346_172_rc:19.2	9626133_18_rc:124.3	9626133_18:124.3	9626133_127:130.6	9790346_172:19.2	9626133_127_rc:130.6	9626133_226:127.6	9626133_64:119.6	9626133_226_rc:127.6	9626133_64_rc:119.6	20330564_253_rc:28.3	9626133_280:117.1	20330564_253:28.3
12466 | Barley mild mosaic virus | Potyviridae	21450043_159:13.9	19749338_224_rc:108.3	21450043_159_rc:13.9	9635438_93_rc:15.6	19749338_233_rc:109	20153346_194_rc:18.8	9635438_293_rc:17.2	19749338_211:99.8	11072108_359_rc:23.4	10834856_5542:21.1	9626651_6:20.4	9628596_192:14.6	9626920_194_rc:18.8	18652416_293_rc:10.2	19749338_233:109	20564186_109:15.8	9629179_312_rc:16.7	18138397_2013_rc:19.7	9630322_153_rc:26	18652414_298_rc:14.9	19749338_228_rc:103.8	9635438_93:15.6	9629267_1348_rc:16.1	9635438_237:42.9	19881394_304_rc:24.5	18138397_2013:19.7	9790340_303_rc:22.4	11072108_359:23.4	9635438_293:17.2	9790340_303:22.4	21427654_90:20.9	9630322_153:26	9628596_192_rc:14.6	18652414_298:14.9	21427654_90_rc:20.9	20451006_14:16.4	18652416_293:10.2	20564186_109_rc:15.8	19881394_304:24.5	9789711_312_rc:29.3	10834856_6355:21.1	18652414_311:20.2	19749338_224:108.3	10834856_6356:21.1	20279548_18_rc:19.7	9789711_312:29.3	9626651_6_rc:20.4	9629179_312:16.7	19749338_228:103.8	9629267_1348:16.1	9626920_194:18.8	19749338_211_rc:99.8	10140926_2762:22.7	18652414_311_rc:20.2	20451006_14_rc:16.4	9627298_276_rc:15	9635438_237_rc:42.9	20279548_18:19.7	20153346_194:18.8	19749338_89:109.5	9627298_276:15	19749338_89_rc:109.5
72638 | Streptococcus thermophilus bacteriophage Sfi19 | Siphoviridae	9634626_673:52.3	13095805_1333_rc:16.8	9626412_82_rc:17.7	9632893_1315:89.4	20522132_228_rc:18.1	20178610_36:14.9	9632416_241_rc:18.1	9634983_1395:83.6	9632416_226:53.1	13095805_1335_rc:29.2	9626412_84_rc:17.7	9632416_243_rc:72.4	9633000_956:17.9	14485273_105:18.4	9632416_193:30.6	9625355_109_rc:17.7	9626372_24_rc:17.7	15741225_278:13.3	9628921_109_rc:17.7	9634983_1072:98.3	9632937_204:65.9	9695413_3637_rc:14.6	9628660_788:38.2	9626372_24:17.7	9634626_671_rc:32	9626337_87_rc:18.9	9625355_109:17.7	21493006_42:13.7	bact_10391:16.1	bact_10392:16.1	9627291_261_rc:14.5	9634626_673_rc:52.3	9632893_111_rc:95.3	9634626_1375_rc:80.2	14993641_65_rc:21.4	9632937_204_rc:65.9	6578884_1_rc:18.8	9632333_45_rc:13.7	KS_2731:15.7	9634983_1040:107.6	9630566_324_rc:21.7	9626337_87:18.9	9626412_82:17.7	9628660_806_rc:27.2	20522132_228:18.1	9626412_84:17.7	6578884_1:18.8	9627341_106:18.4	20178610_36_rc:14.9	9627291_261:14.5	9634983_1523_rc:101	9695413_3637:14.6	9626232_149_rc:16.3	13095805_1333:16.8	9632937_219:19.2	13095805_1335:29.2	9632937_219_rc:19.2	KS60_2731:15.7	18640469_1526:25.4	9634957_12_rc:13.9	9632416_100_rc:53.5	9632416_241:18.1	21493006_42_rc:13.7	9632416_243:72.4	18640469_1526_rc:25.4	9634983_1072_rc:98.3	9634983_1529_rc:102	14993641_65:21.4	9632416_226_rc:53.1	9632937_655:93.7	15741225_278_rc:13.3	9628265_393_rc:15	9632893_1315_rc:89.4	9634983_1395_rc:83.6	KS_2731_rc:15.7	13095862_471:6.8	9632937_221:49.3	9632416_100:53.5	9628921_109:17.7	9634983_1523:101	9634626_1193_rc:21.2	9632937_655_rc:93.7	9634957_12:13.9	9632893_725_rc:104.9	14485273_105_rc:18.4	9632937_1364:83.6	9634983_1529:102	9632937_221_rc:49.3	9628265_393:15	9632893_727_rc:94	9632893_1450:104.7	9628660_806:27.2	9634626_1193:21.2	9633000_1004:21	9626232_149:16.3	9633000_956_rc:17.9	9634626_1375:80.2	9627341_106_rc:18.4	9632893_725:104.9	9634983_1040_rc:107.6	9633000_1004_rc:21	9632893_727:94	13487801_1421:18	9632893_1450_rc:104.7	13487801_1421_rc:18	9628660_788_rc:38.2	9632937_1364_rc:83.6	13095862_471_rc:6.8	9632893_111:95.3	9634626_671:32	9632333_45:13.7	9632416_193_rc:30.6	9630566_324:21.7
11665 | Equine infectious anemia virus | Retroviridae	9626530_99:91.6	9627277_240:12.3	9628486_267:15.4	9626530_113_rc:91.9	VirusP70_10183:21.6	9628526_265:15.4	VirusP70_10184:21.6	9790297_263:16.2	9626530_105_rc:90.9	9626219_88:15.2	20564135_66_rc:18.9	9628526_265_rc:15.4	9627215_19_rc:34.7	9627001_150:20.9	20564135_66:18.9	9626701_106_rc:17.3	9626109_89_rc:14.7	9629892_273_rc:13.6	9626530_105:90.9	9626530_107_rc:95.3	9626530_107:95.3	20514675_97_rc:14.7	9627001_150_rc:20.9	9790297_263_rc:16.2	9630761_317:16.8	9629892_273:13.6	9626219_88_rc:15.2	20514675_97:14.7	9627210_128:29.2	9628486_267_rc:15.4	9626546_98_rc:15.7	9626109_89:14.7	9626546_98:15.7	9630761_317_rc:16.8	9627377_226:19	9626701_102:14.8	9626530_16:116.5	9626530_113:91.9	9627377_226_rc:19	9626651_99_rc:19.9	9626530_99_rc:91.6	9627215_19:34.7	9626701_106:17.3	9626914_123:25.2	9626651_99:19.9	9627277_240_rc:12.3	9627210_128_rc:29.2	9626219_104:28.8	9626219_104_rc:28.8	9626530_16_rc:116.5	9626701_102_rc:14.8	9626914_123_rc:25.2
10867 | Enterobacteria phage Ike | Inoviridae	20428571_98:17.9	17426217_142_rc:19.4	9625381_236:95.4	17426217_25:12.9	9625381_266_rc:20.9	9629160_108_rc:21.7	9628431_363:22.9	9625381_200_rc:89.3	17426217_128_rc:12	9625381_9_rc:34.9	9625381_12:5.1	17426217_138_rc:15.3	9630747_110_rc:26.7	17426217_142:19.4	9625381_200:89.3	17426217_128:12	18314284_134:15.6	9630747_110:26.7	9628431_363_rc:22.9	9626232_257_rc:105.9	9630747_115:23.6	9626232_160_rc:95.5	9625381_9:34.9	9626232_160:95.5	18314284_134_rc:15.6	9626232_162_rc:101.5	9630747_115_rc:23.6	9625381_266:20.9	9626232_162:101.5	9626232_164:96.9	9626232_149:95	9626232_257:105.9	9626232_164_rc:96.9	20428571_98_rc:17.9	9625381_236_rc:95.4	17426217_229_rc:49.3	17426217_138:15.3	9626232_149_rc:95	9625381_12_rc:5.1	17426217_229:49.3	9629160_108:21.7	17426217_25_rc:12.9
10868 | Enterobacteria phage If1 | Inoviridae	17426217_142_rc:22	9630747_113_rc:95.9	9626232_160_rc:28.3	9630747_68:102.9	9625381_9:28.7	9630747_170:110.8	23343509_95_rc:16.4	bact_10010:17	9626232_160:28.3	9630747_115_rc:101.3	9633550_1078:14.2	9626232_164:19.6	20806070_123_rc:21	bact_10009:17	9625381_9_rc:28.7	9626232_164_rc:19.6	9633550_1078_rc:14.2	17426217_138_rc:3.8	9630747_170_rc:110.8	9630747_68_rc:102.9	9630747_110_rc:96.5	17426217_142:22	9630747_110:96.5	17426217_138:3.8	20806070_123:21	23343509_95:16.4	9630747_113:95.9	9630747_115:101.3
10869 | Enterobacteria phage I2-2 | Inoviridae	20428571_98:17.9	17426217_142_rc:15.5	9625381_236:103.6	9625381_266_rc:105.9	9629160_108_rc:21.7	9627041_181_rc:16.8	9627041_181:16.8	bact_10007:18.5	9625381_200_rc:89.3	bact_10008:18.5	20087039_69:15	17426217_128_rc:14.9	9625381_9_rc:94.4	9625381_12:103.2	17426217_142:15.5	9626498_265_rc:15.5	9625381_200:89.3	17426217_128:14.9	9630747_113:22	9630747_115:21	9626498_265:15.5	9630747_113_rc:22	9625381_9:94.4	9625381_266:105.9	9630747_115_rc:21	9626232_162_rc:22.6	9626232_162:22.6	9626232_164:38.9	9626232_149:53.9	9629460_122:22	9626232_164_rc:38.9	9625381_236_rc:103.6	20428571_98_rc:17.9	9629460_122_rc:22	9626232_149_rc:53.9	9625381_12_rc:103.2	20087039_69_rc:15	9629160_108:21.7
94700 | Dicliptera yellow mottle virus | NA	9627014_295_rc:11.5	20806520_70_rc:46.4	9630683_68:49.7	20178610_36:57.7	9626465_33_rc:30.1	20564194_103_rc:55.2	9626475_175_rc:18.9	20564204_93_rc:77.1	9630671_101_rc:95.2	22128020_92_rc:77	20806037_22:40.3	9626986_41:41.9	9632368_94_rc:80	21911434_40:36.9	20564194_101:54	20069869_70:19	9630666_93:80	21218477_40_rc:57.6	20564194_103:55.2	20806015_32:64.3	9630666_95:67.3	22123909_93_rc:65.1	20806024_51_rc:48.3	18249855_93_rc:100.1	9790340_182:13.8	9626986_41_rc:41.9	20564177_88:62.9	9626669_45:45.1	22128602_53:51.6	20178610_36_rc:57.7	19073908_92_rc:95.4	20806029_27_rc:100.4	9630699_40_rc:42.5	22128602_35_rc:64.8	9632368_42_rc:36.3	21218470_93_rc:62.7	20806037_38:62.9	9630699_93:68	9632989_93_rc:65.1	20564194_75:68.6	20564177_90:59.5	20806015_40:56.6	20522146_94:65.4	20564201_27_rc:52.2	20564186_111_rc:11.2	20564194_75_rc:68.6	9630666_93_rc:80	21218477_40:57.6	22128611_27:52.6	20564204_40:44.2	9627100_239:9.9	9630691_72_rc:51.6	22128020_92:77	22128020_94:58.2	19919896_34:61.4	8486140_94:92.8	21389203_36:57.2	8486140_96:58.6	9626213_108:87.5	20806029_27:100.4	9630683_93:71.4	14717136_38_rc:62.9	9630666_41_rc:49.9	22128013_21:49.4	9627100_239_rc:9.9	21165975_39_rc:48.7	22128611_38:61.7	20806520_32_rc:45.7	9790340_182_rc:13.8	9626213_110:53.8	20806037_38_rc:62.9	14602460_95_rc:55.6	18249855_93:100.1	21911434_40_rc:36.9	20806029_34:96	20806024_65_rc:57	18249855_95:57.8	21389203_46:49.9	20806029_36:93.7	20564194_101_rc:54	9626669_45_rc:45.1	9626475_175:18.9	22123909_93:65.1	9845214_94:93.7	20564194_99:77.8	9629636_87:60.4	9629636_89:67.6	20564201_88:89.1	20806029_88_rc:108.2	9632368_40:43.9	20806037_22_rc:40.3	9632368_42:36.3	15426259_618_rc:20.4	20806037_65:51.4	HCMVUS26_71:13.1	9626081_36_rc:54.6	21218463_94:63.6	9632333_45_rc:53.6	20564201_88_rc:89.1	20806024_36:54.8	20806015_70:50.1	19352426_92_rc:70.8	20178610_89:65.4	9632368_40_rc:43.9	9627034_182:13.8	21911441_93_rc:65.6	20806029_36_rc:93.7	20564204_72:21.8	21389203_46_rc:49.9	20522146_94_rc:65.4	19919896_64:38.5	20806029_53:104.7	20564204_72_rc:21.8	9626986_94:60	14717136_38:62.9	9632377_88_rc:57.7	20564177_88_rc:62.9	21218477_93_rc:63.9	20564201_36_rc:66.5	21911434_94:93.7	9626986_94_rc:60	16507262_93_rc:79.2	9626465_70_rc:45.9	9630691_45_rc:57.8	21911441_41_rc:48.2	20178610_89_rc:65.4	20522146_42_rc:40.2	9632333_35:48.3	22128013_21_rc:49.4	9630699_93_rc:68	9630699_68_rc:43.8	9626081_28_rc:46	20564186_111:11.2	20806024_51:48.3	16507262_93:79.2	9629636_34_rc:38.5	9626081_28:46	14602460_93_rc:90.3	20806029_53_rc:104.7	14647158_71_rc:21.8	21218477_93:63.9	9632333_45:53.6	21911441_39:42.6	9626213_110_rc:53.8	20564204_93:77.1	21493006_33:48.5	20564204_95:59.2	19352426_92:70.8	9626986_39_rc:50.4	19919896_64_rc:38.5	22128597_38_rc:36.8	14647158_93_rc:64.2	9632989_20:57.4	9626081_36:54.6	20806015_70_rc:50.1	20806024_65:57	9632989_20_rc:57.4	20806520_32:45.7	21911441_41:48.2	9629636_89_rc:67.6	9632881_99_rc:75	14602460_93:90.3	21493006_42:59	8486140_96_rc:58.6	14602460_95:55.6	9630671_101:95.2	9630671_103:51.4	9845214_41_rc:58.3	9626465_33:30.1	20806029_88:108.2	20806029_34_rc:96	9626465_95_rc:74.7	9627219_371:15.8	15426259_618:20.4	19919896_34_rc:61.4	8486140_33_rc:49.6	9632288_40_rc:63.6	20806520_42:33.3	22128602_53_rc:51.6	9632288_40:63.6	20806015_40_rc:56.6	20564201_34_rc:38.1	9627156_271_rc:16.1	9627219_371_rc:15.8	21493006_33_rc:48.5	9626081_89_rc:66.7	9632368_94:80	9630691_43_rc:55.7	9632368_96:68.4	9632881_45:46.2	9626465_43:41.5	22128597_36:42.5	9626465_43_rc:41.5	22128597_38:36.8	21165975_39:48.7	20153400_99_rc:55	22128611_27_rc:52.6	9632377_62:36.1	9632333_35_rc:48.3	22128611_38_rc:61.7	14647158_71:21.8	9630683_93_rc:71.4	21218463_94_rc:63.6	20564204_40_rc:44.2	9627014_295:11.5	20153400_99:55	9630683_68_rc:49.7	9630691_41:15.3	20806024_36_rc:54.8	9630691_43:55.7	21389203_36_rc:57.2	9630691_45:57.8	9630666_41:49.9	22128597_36_rc:42.5	20806015_32_rc:64.3	22123909_40_rc:50.3	21426900_95:49.6	8486140_33:49.6	9629636_87_rc:60.4	9630699_40:42.5	9631562_94_rc:77	9627034_182_rc:13.8	8486140_94_rc:92.8	20564204_95_rc:59.2	20522146_42:40.2	20806520_94_rc:54.2	19073908_92:95.4	20806520_70:46.4	9630671_103_rc:51.4	22128020_94_rc:58.2	21218470_93:62.7	9632368_96_rc:68.4	9632377_62_rc:36.1	14647158_93:64.2	9632377_88:57.7	8486140_42:35.7	9626465_70:45.9	21911441_39_rc:42.6	22128597_64:52.4	9632881_45_rc:46.2	18249855_95_rc:57.8	8486140_42_rc:35.7	20806520_42_rc:33.3	20069869_70_rc:19	9626081_89:66.7	9630691_41_rc:15.3	21911441_93:65.6	22128597_64_rc:52.4	20564201_27:52.2	21493006_42_rc:59	9845214_94_rc:93.7	9631562_94:77	9630666_95_rc:67.3	22123909_40:50.3	9626213_108_rc:87.5	9630691_72:51.6	9845214_41:58.3	9632288_93_rc:65.6	9630699_68:43.8	9629636_34:38.5	20806520_94:54.2	21426900_95_rc:49.6	20564201_34:38.1	21911434_94_rc:93.7	9626213_3:22.6	20564201_36:66.5	20564194_99_rc:77.8	20564177_90_rc:59.5	9632288_93:65.6	9627156_271:16.1	22128602_35:64.8	9626213_3_rc:22.6	9626465_95:74.7	9632989_93:65.1	9632881_99:75	20806037_65_rc:51.4	9626986_39:50.4
46839 | Colorado tick fever virus | Reoviridae	VirusP70_10181:22.7	22960716_5_rc:101	VirusP70_10182:22.7	9626735_6_rc:17.5	17570786_369_rc:15.9	9627396_105_rc:15.2	12084981_257:15.9	9630322_123_rc:13.6	VirusP70_10187:13.7	13242704_141_rc:15.7	20177424_46:14.1	VirusP70_10188:13.7	9627312_230:20.4	61098_11_rc:18.9	9628907_85_rc:18.3	HCMVUL14_0:16.1	9625875_1064_rc:17	9629894_57:18.2	18450258_251:17.9	20564162_114:16.9	9627730_247:14.2	9633630_261:13.6	9627010_36:18.1	9626435_188:16.1	bact_10310:17.1	20451028_346_rc:14.8	9632391_108:12.9	9628431_361_rc:14.6	9626692_196:15.2	9628283_131:21.6	13242735_11:16.5	20806004_143_rc:17.5	9629183_141:17.2	9630566_302_rc:13.7	22123916_15_rc:16.3	21450051_7:18	22960712_2_rc:106.2	9629894_123_rc:14.6	bact_10177:19.1	bact_10178:19.1	9626125_14:17.3	13357204_14_rc:17.3	9627730_12_rc:25.7	22960712_2:106.2	HCMVUL69_118:21.9	9626692_196_rc:15.2	9626701_100:11.6	bact_10397:12.6	9845214_69:18.9	bact_10398:12.6	18875445_212_rc:21.4	9629644_151:18.3	9629096_671_rc:16.7	9626033_230_rc:20.4	8486154_59:16.9	10314009_95_rc:15.8	8486129_56:16.2	13277517_1385_P70_rc:14.7	20451012_199:17.4	9628918_57:18.2	20451012_199_rc:17.4	16507269_10:15.9	20514394_160_rc:16.4	17488503_1011:19.7	9628900_177:15.9	13242735_11_rc:16.5	9627320_240_rc:16.4	9627257_272_rc:15.5	9630322_123:13.6	19387568_161:16.7	21557564_84_rc:21.1	9634957_10_rc:16.2	9634605_261:15.5	10313991_543_rc:16.2	8486152_29:15.8	21363127_186_rc:12.9	21557564_84:21.1	20178598_185_rc:20.4	9629367_435_rc:13.8	18702397_9_rc:15.9	9630557_26_rc:16.2	18450238_71_rc:15.3	18450238_71:15.3	23307847_82:14.9	9629127_181:15.9	9628900_177_rc:15.9	bact_10403:14.6	KS_2731_rc:19.4	bact_10404:14.6	2828727_21_rc:13.4	9629897_57:18.2	9626032_231:20.4	4731888_25_rc:20.4	9632391_108_rc:12.9	HCMVUL33_155:13.3	13357204_14:17.3	9629653_739_rc:11.3	21450051_7_rc:18	8486152_29_rc:15.8	9627127_262:15.5	10518481_11_rc:15.1	10314009_95:15.8	9629644_151_rc:18.3	20153415_174:14.6	9629127_181_rc:15.9	9629183_141_rc:17.2	16753087_868:14.5	20564162_114_rc:16.9	9626032_231_rc:20.4	453204_10:26.9	20143446_87:23.4	20279548_18_rc:13.2	9629246_399:16.4	9625875_1063:17	22123916_15:16.3	9625875_1064:17	9627425_380:15.9	11138120_262:16.9	9627284_106:15.2	9626701_100_rc:11.6	17488503_1011_rc:19.7	9789711_318:17.4	9626698_63_rc:13.6	9626435_188_rc:16.1	9626698_63:13.6	20153343_3:14.2	9627312_230_rc:20.4	9629096_671:16.7	453208_13:20.4	9632407_774:17.4	8486154_59_rc:16.9	20428549_16:22.9	61098_11:18.9	22789216_285:16.1	18875445_212:21.4	9627305_146_rc:14.7	61098_13:20.4	9789711_318_rc:17.4	9627284_106_rc:15.2	20153415_174_rc:14.6	18702397_9:15.9	9627320_240:16.4	9627425_380_rc:15.9	22960697_1_rc:106.9	9627396_105:15.2	9626683_136_rc:20.3	9628431_361:14.6	9626125_14_rc:17.3	9628907_85:18.3	13277517_1385_P70:14.7	9627155_143_rc:14.7	9626123_204_rc:15.2	9629641_59_rc:18.2	9626451_12:20.4	20514394_160:16.4	61098_13_rc:20.4	9629894_123:14.6	9626735_6:17.5	bact_10135:14.6	bact_10136:14.6	9626451_12_rc:20.4	22960700_1:107.4	9627730_12:25.7	9632407_774_rc:17.4	9627730_13:25.7	9626033_230:20.4	9630311_1_rc:15.3	20153343_3_rc:14.2	9629641_59:18.2	10518481_11:15.1	23307847_82_rc:14.9	9634605_261_rc:15.5	9626683_136:20.3	20564160_127:16.9	9630311_1:15.3	KS_2731:19.4	22960716_64_rc:106.2	9629897_57_rc:18.2	20143446_87_rc:23.4	9633630_261_rc:13.6	20143444_132_rc:23.4	9627127_262_rc:15.5	9632365_11_rc:19.3	22960716_5:101	453208_13_rc:20.4	9627305_146:14.7	9629894_57_rc:18.2	22789216_285_rc:16.1	9630566_302:13.7	9629367_435:13.8	19387568_161_rc:16.7	bact_10361:14.3	11138120_262_rc:16.9	bact_10362:14.3	20143444_132:23.4	22960716_64:106.2	9626701_96_rc:16.2	21263121_97:14.8	KS60_2731:19.4	9627730_247_rc:14.2	20806004_143:17.5	9629246_399_rc:16.4	12084981_257_rc:15.9	21363127_186:12.9	453204_10_rc:26.9	10313991_543:16.2	20451028_346:14.8	9630557_26:16.2	9845214_69_rc:18.9	13242704_141:15.7	9630311_322:15.3	17570786_369:15.9	17158068_313:16.3	8486129_38_rc:16.9	9627257_272:15.5	8486129_56_rc:16.2	9634957_10:16.2	9629267_569:23.8	20177424_46_rc:14.1	9628283_131_rc:21.6	9629653_739:11.3	9627155_143:14.7	18450258_251_rc:17.9	20428549_16_rc:22.9	22960700_1_rc:107.4	2828727_21:13.4	9627730_13_rc:25.7	21363127_190:19.9	20564160_127_rc:16.9	9632365_11:19.3	20178598_185:20.4	21363127_190_rc:19.9	16507269_10_rc:15.9	22960697_1:106.9	8486129_38:16.9	HCMVUL114_1:16.3	9627010_36_rc:18.1	9628918_57_rc:18.2	16753087_868_rc:14.5	21263121_97_rc:14.8	4731888_25:20.4	17158068_313_rc:16.3	VirusP70_10035:17	bact_10309:17.1	VirusP70_10036:17	20279548_18:13.2	9626123_204:15.2	9630311_322_rc:15.3	9626701_96:16.2
223252 | Cotton leaf curl Multan virus | NA	20564204_93:60.1	16507262_26:27.9	20564204_95:63.5	9630683_68:38.9	19352426_92:66.7	19352426_94:55.3	9632881_77_rc:73.6	14647158_93_rc:64.6	22128013_94_rc:51.4	9632989_69_rc:52.6	14647158_68_rc:39.8	20806015_70_rc:59.8	9630666_58_rc:55.9	9630671_66_rc:71.2	20143469_100_rc:56.6	20564204_93_rc:60.1	9630671_101_rc:54.7	22128020_92_rc:55.5	19073908_55:49.8	20340272_57:74.7	9626669_76_rc:41.7	22128013_70:54.3	19073908_57:80.1	9629636_89_rc:74.6	9632881_99_rc:65.5	9632368_94_rc:43	21218470_58:65.9	22128611_88:45.6	20143469_75:54.3	14602460_93:60.9	20143469_77:66.2	8486140_96_rc:61.1	14602460_95:54.1	9629636_52:52	20153400_74:38.1	10518470_58:48	9630666_93:63.2	9630671_101:54.7	22123909_69:43.9	9630671_103:52.8	9630666_95:74.6	21594412_92_rc:46.7	9845214_69:48.6	22123909_93_rc:65.5	21165975_72_rc:71.9	18249855_93_rc:68.3	20564177_88:58.3	20806029_88:57	9626465_95_rc:69	20806048_58_rc:72.4	22128602_53:57.5	9630671_66:71.2	19919896_20:36.6	19073908_92_rc:43.7	18249855_70:72.5	19352426_94_rc:55.3	21165975_58_rc:69.8	16507262_26_rc:27.9	21218470_93_rc:63.1	19073908_67:37.6	22128602_53_rc:57.5	20340272_68:45.7	20806048_69_rc:42.6	19073908_67_rc:37.6	19073908_69:90.8	21218470_68_rc:47.8	21218470_68:47.8	21426900_70:52.9	9630699_93:51.9	9845214_71:57.8	9630699_95:55.9	9632989_93_rc:65.5	20564177_90:69.9	21594412_57:58.9	21218463_69:46.1	20522146_94:36.8	9632368_94:43	9626081_89_rc:73.2	9632368_96:65.6	14647158_68:39.8	21911434_70_rc:61.1	9630666_93_rc:63.2	9631562_58:63.6	18249855_70_rc:72.5	9630671_78:54	22128020_92:55.5	22128020_94:82.3	21218470_70:58.2	20153400_99_rc:55.4	8486140_94:44.9	20279530_73:44.5	8486140_96:61.1	9626213_108:41.2	22128013_94:51.4	20340272_57_rc:74.7	9630683_93:67	9632377_62:35.9	21911441_69:61.9	21218470_70_rc:58.2	9630699_95_rc:55.9	20340272_93_rc:63.9	16507262_57:110.6	14647158_71:61.2	21594412_68:53.8	9630683_93_rc:67	21218463_94_rc:73.3	20340272_68_rc:45.7	10518470_95_rc:49.1	20143469_77_rc:66.2	20153400_99:55.4	19073908_55_rc:49.8	9630683_68_rc:38.9	21218463_69_rc:46.1	22128013_70_rc:54.3	9626213_110:54.1	19352426_68_rc:44.2	20279530_73_rc:44.5	21218477_57:59.8	14602460_95_rc:54.1	20143469_100:56.6	18249855_93:68.3	18249855_95:48	21911441_69_rc:61.9	9632881_75_rc:56.6	21911434_70:61.1	22123909_93:65.5	21426900_70_rc:52.9	9845214_94:41.6	21426900_95:75.2	20806048_56:71.2	16507262_69:51.9	20564194_99:49	20806048_58:72.4	9632288_69:61.9	9631562_70:43.7	9629636_87:39.4	9629636_87_rc:39.4	9629636_89:74.6	9626669_76:41.7	9631562_58_rc:63.6	20564201_88:69.2	20806029_88_rc:57	9631562_94_rc:49	16507262_69_rc:51.9	21165975_58:69.8	20564204_95_rc:63.5	8486140_94_rc:44.9	20340272_93:63.9	19073908_92:43.7	20806520_94_rc:38.1	9632989_69:52.6	19352426_70_rc:49.5	9630671_103_rc:52.8	22128020_94_rc:82.3	22128602_88:52.2	21218470_93:63.1	21165975_70_rc:85.4	9630666_58:55.9	9632368_96_rc:65.6	19352426_68:44.2	10518470_58_rc:48	9632377_62_rc:35.9	9632288_69_rc:61.9	21218463_94:73.3	10518470_95:49.1	20806048_56_rc:71.2	20564201_88_rc:69.2	9632377_88:62.2	14647158_93:64.6	20806015_70:59.8	19352426_92_rc:66.7	20178610_89:75.1	20806048_69:42.6	22128597_64:47.8	18249855_95_rc:48	9632881_75:56.6	9632881_77:73.6	9632989_72:55.2	21911441_93_rc:61.1	20564204_72:64.5	20522146_94_rc:36.8	19352426_70:49.5	9626081_89:73.2	14602460_69_rc:30.5	22128611_88_rc:45.6	14602460_69:30.5	20806029_53:49.3	19073908_69_rc:90.8	21911441_93:61.1	20564204_72_rc:64.5	9626986_94:52.3	20564177_88_rc:58.3	9632377_88_rc:62.2	22128597_64_rc:47.8	21218477_57_rc:59.8	21594412_92:46.7	21218477_93_rc:64.3	21911434_94:41.6	16507262_57_rc:110.6	9845214_94_rc:41.6	9626986_94_rc:52.3	16507262_93_rc:50.4	9845214_69_rc:48.6	22128020_57:63	22128020_57_rc:63	21165975_70:85.4	9631562_94:49	21493006_28_rc:33.6	9630666_95_rc:74.6	21165975_72:71.9	20178610_89_rc:75.1	9626213_108_rc:41.2	9630699_93_rc:51.9	22128602_88_rc:52.2	9632288_93_rc:61.1	9630671_78_rc:54	22128020_68_rc:50	9630699_68:38.8	9630699_68_rc:38.8	19919896_20_rc:36.6	21493006_28:33.6	20564177_65:58.2	20143469_75_rc:54.3	20806520_94:38.1	21426900_95_rc:75.2	21594412_57_rc:58.9	21911434_94_rc:41.6	20564177_90_rc:69.9	20564194_99_rc:49	16507262_93:50.4	9632288_93:61.1	9629636_52_rc:52	20564177_65_rc:58.2	21594412_68_rc:53.8	22123909_69_rc:43.9	14602460_93_rc:60.9	20806029_53_rc:49.3	14647158_71_rc:61.2	9632989_72_rc:55.2	19073908_57_rc:80.1	22128020_68:50	9845214_71_rc:57.8	9626465_95:69	21218470_58_rc:65.9	9632989_93:65.5	9632881_99:65.5	21218477_93:64.3	20153400_74_rc:38.1	9626213_110_rc:54.1	9631562_70_rc:43.7
222450 | Chayote yellow mosaic virus | NA	20564204_93:47	20522146_70:69.8	21493006_33:23.9	20178610_34:13.2	20564204_95:31.8	9632333_77_rc:38.9	19352426_92:54.3	19352426_94:37.7	9845214_59:48.1	9632881_77_rc:72.1	9626465_33_rc:30.4	20564201_53_rc:34.2	22128013_94_rc:31.7	20153400_78_rc:67	9632989_69_rc:46.3	14647158_68_rc:41.5	20889333_1_rc:41.8	21426900_72_rc:46.1	20564204_93_rc:47	20806024_68:37.1	9630671_101_rc:58.2	22128020_92_rc:48.3	20340272_57:36	9626669_76_rc:37.5	22128013_70:48.8	20340272_72_rc:46.9	9629636_89_rc:37.3	9632368_94_rc:46.4	22128013_73:47.7	21218470_58:36	22128611_88:43.1	20143469_75:49.4	20564177_35_rc:19.1	14602460_93:58.7	20522146_70_rc:69.8	20143469_77:76.1	8486140_96_rc:40.2	9629636_52:38.8	20153400_74:23	20806048_72_rc:56.8	10518470_58:36.5	9630666_93:51.3	9630671_101:58.2	22123909_69:28.9	9630671_103:42.7	9630666_95:36.6	20153400_78:67	9845214_69:31	9626465_33:30.4	21165975_72_rc:84.6	20564201_53:34.2	20806024_51_rc:42.8	18249855_93_rc:36.9	20564177_88:48.9	20806029_88:45.9	9626465_95_rc:37.2	20806048_58_rc:36	19073908_92_rc:50.4	18249855_70:73.4	19352426_94_rc:37.7	19073908_67:38.9	20340272_68:39.8	19073908_67_rc:38.9	19073908_69:51.9	21218470_68_rc:39.7	21911441_57:43	21218470_68:39.7	16507262_19_rc:52.3	21426900_70:47.5	9630699_93:36.1	20279530_69:40.9	9845214_71:40	21426900_72:46.1	20178610_53:36.5	20564177_90:44.4	9626986_92_rc:40	21493006_33_rc:23.9	21218463_69:25.7	20522146_94:46.4	21911434_59:48.1	9626081_89_rc:39.4	9632368_94:46.4	14647158_68:41.5	9632368_96:46.4	21911434_70_rc:46.3	9630666_93_rc:51.3	9631562_58:45.7	22128602_63:21.3	18249855_70_rc:73.4	20340272_72:46.9	22128020_92:48.3	20279530_71:76.7	20153400_99_rc:34.1	8486140_94:53	20279530_73:66.8	8486140_96:40.2	9626213_108:42	22128013_94:31.7	20340272_57_rc:36	9630683_93:36.8	21911441_69:44.8	9632333_35_rc:31.1	9632333_77:38.9	20340272_93_rc:37.4	14647158_71:82.6	21594412_68:30.9	9632288_57:43	9630683_93_rc:36.8	21218463_94_rc:41.9	20340272_68_rc:39.8	10518470_95_rc:53.7	20143469_77_rc:76.1	20153400_99:34.1	21218463_69_rc:25.7	22128013_70_rc:48.8	20178610_53_rc:36.5	9626081_68:51.1	19352426_68_rc:38.1	20279530_73_rc:66.8	21218477_57:35.2	20153400_24:29.5	21218477_72_rc:60.7	18249855_93:36.9	20564177_35:19.1	22128602_63_rc:21.3	21911441_69_rc:44.8	9632881_75_rc:40	21911434_70:46.3	21594412_72:64.3	9631562_72_rc:49.1	21426900_70_rc:47.5	9845214_94:48.3	20806048_56:34.8	20564194_99:34.6	20806048_58:36	9632288_69:44.8	9845214_59_rc:48.1	9631562_70:51.1	9626669_74_rc:24	9626669_74:24	9631562_72:49.1	9629636_89:37.3	9626669_76:37.5	9626669_78:51.3	9631562_58_rc:45.7	20564201_88:32.7	9631562_94_rc:39.5	20806029_88_rc:45.9	20564204_95_rc:31.8	8486140_94_rc:53	20340272_93:37.4	20806520_94_rc:48.5	9632989_69:46.3	19073908_92:50.4	21218477_68:33.9	19352426_70_rc:33.8	9630699_58_rc:38.8	9630671_103_rc:42.7	21594412_72_rc:64.3	22128602_88:29.8	20564204_69:35.8	9626669_78_rc:51.3	21165975_70_rc:38.7	21218463_39_rc:12.3	9632368_96_rc:46.4	19352426_68:38.1	10518470_58_rc:36.5	20153400_24_rc:29.5	9632288_69_rc:44.8	14602460_72_rc:41.5	10518470_93:36	21911434_59_rc:48.1	21218463_94:41.9	10518470_95:53.7	20806048_56_rc:34.8	20178610_34_rc:13.2	20564201_88_rc:32.7	19352426_92_rc:54.3	20178610_89:27.1	21911441_57_rc:43	9632881_75:40	9632881_77:72.1	9632989_72:69.8	21911441_93_rc:50.2	21218477_72:60.7	20564204_72:49.6	20522146_94_rc:46.4	22128013_73_rc:47.7	19352426_70:33.8	9626081_89:39.4	9630699_58:38.8	14602460_69_rc:34.4	22128611_88_rc:43.1	14602460_69:34.4	9626986_92:40	19073908_69_rc:51.9	21911441_93:50.2	20564204_72_rc:49.6	9626986_94:47.3	20889333_1:41.8	20564177_88_rc:48.9	21218477_57_rc:35.2	21218477_93_rc:28.2	20806048_72:56.8	20279530_69_rc:40.9	20806024_68_rc:37.1	21911434_94:48.3	9845214_94_rc:48.3	9626986_94_rc:47.3	21218477_68_rc:33.9	9845214_69_rc:31	21165975_70:38.7	9631562_94:39.5	9630666_95_rc:36.6	21165975_72:84.6	20178610_89_rc:27.1	9626213_108_rc:42	9632288_57_rc:43	20564204_69_rc:35.8	9632333_35:31.1	14602460_72:41.5	9630699_93_rc:36.1	9632288_93_rc:50.2	22128602_88_rc:29.8	22128020_68_rc:31.4	16507262_19:52.3	21218463_39:12.3	10518470_93_rc:36	20143469_75_rc:49.4	20806520_94:48.5	21911434_94_rc:48.3	20564194_99_rc:34.6	20564177_90_rc:44.4	20806024_51:42.8	9632288_93:50.2	9629636_52_rc:38.8	20279530_71_rc:76.7	21594412_68_rc:30.9	22123909_69_rc:28.9	14602460_93_rc:58.7	14647158_71_rc:82.6	9632989_72_rc:69.8	22128020_68:31.4	9845214_71_rc:40	9626465_95:37.2	21218470_58_rc:36	9626081_68_rc:51.1	21218477_93:28.2	20153400_74_rc:23	9631562_70_rc:51.1
35336 | Rotavirus A | Reoviridae	13111347_23_rc:90.9	9790340_313:14.1	15150434_82_rc:12.1	20451006_377_rc:11.2	9626436_272_rc:14.3	13111347_1_rc:97.3	5821076_1:88.1	13111347_1:97.3	9629143_185:15.1	2828727_37:34.1	2828727_39:18.3	9626436_272:14.3	bact_10027:12.6	bact_10028:12.6	1661155_32_rc:33.9	15150434_82:12.1	20087033_171:14.7	5821076_21:86.1	20514402_177_rc:17.7	9626553_808:14.7	5821076_23:73.8	23237807_31:18.6	9790340_313_rc:14.1	5821076_25:79.8	13111347_21:86.1	23237807_36:31.9	2828727_1_rc:67	13111347_23:90.9	61098_28:11.4	61098_28_rc:11.4	13111347_26:94.2	23237807_36_rc:31.9	9626232_164:10.7	2828727_1:67	20178630_9:13.5	2828727_3_rc:24.9	9627127_262_rc:12.9	2828727_3:24.9	2828727_37_rc:34.1	9626384_402:14	5821076_37_rc:85.5	23237807_1:50.7	2828727_39_rc:18.3	1661155_32:33.9	20514402_177:17.7	1661155_37:27.4	9626553_808_rc:14.7	5821076_37:85.5	13111347_26_rc:94.2	13111347_37:94.3	9629096_770_rc:14.7	1661155_1:62.2	23237807_20_rc:36.2	1661155_3:24	20087033_171_rc:14.7	13111347_37_rc:94.3	2828727_21_rc:46.2	1661155_15_rc:29.1	23237807_31_rc:18.6	23237807_1_rc:50.7	5821076_21_rc:86.1	9629096_770:14.7	20451006_377:11.2	5821076_23_rc:73.8	9627127_262:12.9	9626384_402_rc:14	2828727_21:46.2	1661155_1_rc:62.2	9629143_185_rc:15.1	1661155_37_rc:27.4	5821076_25_rc:79.8	1661155_3_rc:24	5821076_1_rc:88.1	9626232_164_rc:10.7	20095237_170:14.7	20178630_9_rc:13.5	13111347_21_rc:86.1	20095237_170_rc:14.7	1661155_15:29.1	23237807_20:36.2
44158 | Aura virus | Togaviridae	22789216_285:42.7	11068003_3711:19.3	9789711_318_rc:23.6	21238454_275_rc:31.2	9790297_263:14.9	9790297_251_rc:2.9	9626526_279_rc:25.2	9629246_150_rc:19.2	21218488_412_rc:108.8	11068003_3711_rc:19.3	21218484_286:18.1	9627007_414:25.7	21909536_63314_rc:18.1	21218484_286_rc:18.1	19352423_46:17.9	9627007_7:27.7	21909536_50529:18.1	16767845_273_rc:8.1	9629246_150:19.2	21218488_281:96.8	16767845_8:46	9628921_211_rc:17.4	19073904_264:15.7	21238454_405:22.8	21218488_288:106.1	18138512_197:16.1	21218484_6:27.8	21238454_5:40	9626526_6:58.5	9790313_282:16.3	9626243_1164_rc:16.9	9790297_278:28	18138512_197_rc:16.1	9629246_100_rc:21.3	21218484_6_rc:27.8	22789216_7_rc:41	9790297_7_rc:65.8	16767845_8_rc:46	22789216_7:41	9630653_414:25.7	9626526_6_rc:58.5	9630653_7_rc:21.4	20806075_299_rc:19.4	21218488_8:105.1	22789216_285_rc:42.7	21909536_63314:18.1	21218488_288_rc:106.1	19073904_273:13.6	8486154_69_rc:19.3	18034800_346_rc:18.1	9627007_267_rc:12.1	21238454_275:31.2	21238454_8_11_rc:104.3	bact_10111:21.1	bact_10112:21.1	9790297_7:65.8	21218488_8_rc:105.1	8486154_69:19.3	9790297_263_rc:14.9	9632343_11_rc:21.6	9630653_7:21.4	9630653_414_rc:25.7	bact_10227:21.1	bact_10228:21.1	9628921_211:17.4	9790313_282_rc:16.3	9632343_11:21.6	9626526_279:25.2	19073904_7:45.7	9629246_243:12	21218488_281_rc:96.8	9790313_5_rc:17.2	19073904_264_rc:15.7	9790297_251:2.9	19073904_273_rc:13.6	9626526_45:28.7	9790313_5:17.2	9626526_45_rc:28.7	9790313_7_rc:73.5	9790313_7:73.5	9790297_278_rc:28	20806075_299:19.4	9626243_1164:16.9	21238454_405_rc:22.8	9627007_414_rc:25.7	9627007_7_rc:27.7	9629246_100:21.3	19073904_7_rc:45.7	19352423_46_rc:17.9	16767845_273:8.1	9627007_267:12.1	21218488_412:108.8	9629246_243_rc:12	21218488_11:104.3	21909536_50529_rc:18.1	9789711_318:23.6	18034800_346:18.1
150284 | Garlic virus X | Flexiviridae	9629345_173_rc:107.5	14583260_506:17.1	9629167_170_rc:15.8	21427645_163_rc:22.6	20522096_181_rc:35.8	21427645_335_rc:53.3	KS60_4644:17.8	20522096_165_rc:29.8	18450244_145:30.5	14583260_506_rc:17.1	21427645_335:53.3	21728357_157:13	9629466_620_rc:16.3	18450244_3:43.7	9631195_3713:19	9629345_162:106	18450244_333_rc:62.6	18450244_145_rc:30.5	9626475_130_rc:20.8	20522096_165:29.8	14602399_157_rc:23.8	20522096_11:38.6	21427645_300:15.2	bact_10103:20.4	bact_10104:20.4	9629345_116_rc:106.9	9629345_322_rc:96.6	21427645_163:22.6	20153395_193:12.7	21427645_42_rc:13.1	18450244_3_rc:43.7	18450244_333:62.6	9629345_145_rc:101.1	21427645_42:13.1	9629466_620:16.3	14602399_157:23.8	21728357_157_rc:13	14602399_121_rc:24.4	21363127_186_rc:15.6	9629345_173:107.5	20522096_350:40.4	20522096_350_rc:40.4	20522096_352:23.5	9629167_170:15.8	21427645_146_rc:12.6	18450251_126_rc:23	18450251_155:18.3	20522096_352_rc:23.5	21363127_186:15.6	20889365_193_rc:12.7	KS_4644_rc:17.8	9629178_236:29.8	14602399_121:24.4	18450251_343_rc:45.4	20806004_151_rc:22.9	18450251_155_rc:18.3	18450251_345_rc:16.8	9629345_322:96.6	9629345_145:101.1	20522096_181:35.8	20522096_11_rc:38.6	18450251_126:23	20153395_193_rc:12.7	21427645_300_rc:15.2	20806004_151:22.9	18450251_343:45.4	13446785_3_rc:10.4	18450251_345:16.8	21427645_146:12.6	20889365_193:12.7	KS_4644:17.8	9629345_162_rc:106	9626475_130:20.8	13446785_3:10.4	9629345_116:106.9	9629178_236_rc:29.8
83201 | Vibrio cholerae filamentous bacteriophage fs-2 | Inoviridae	17975105_382:21.9	9630761_320_rc:97.8	9627721_162:14.8	9630761_65_rc:109	17426217_128_rc:21.3	17975154_231_rc:27.9	9635467_296:16.9	9630761_209:106.6	9630761_65:109	9630761_315:104.8	17426217_138_rc:30.5	17975154_227:21.7	9630761_317:99.7	9627721_162_rc:14.8	17975154_229:41.7	18071297_272:24.8	9630761_315_rc:104.8	17426217_128:21.3	17975154_233_rc:34.9	18071297_3_rc:30.1	18071297_272_rc:24.8	9630761_317_rc:99.7	9626232_160_rc:21.1	18071297_5_rc:37.2	17975154_227_rc:21.7	9635467_296_rc:16.9	9626232_160:21.1	18071297_7_rc:40.7	17975154_229_rc:41.7	18071297_3:30.1	20386796_107:15.9	18071297_5:37.2	17975105_382_rc:21.9	9630761_320:97.8	17975154_231:27.9	bact_10301:14.7	bact_10302:14.7	18071297_7:40.7	17975154_233:34.9	18071297_9_rc:32.8	18071297_9:32.8	20386796_107_rc:15.9	17426217_138:30.5	9630761_209_rc:106.6
35338 | Aedes albopictus densovirus | Parvoviridae	9626597_87_rc:13.5	9628590_109_rc:16.5	20178370_1988:16.6	9630710_611_rc:11.3	9628590_109:16.5	9627090_274:13.6	20564155_2:13.4	9626109_89_rc:12.6	9627001_87_rc:13.1	9626683_344:14.8	20451012_98:13.7	20178370_1988_rc:16.6	22128611_27:15.1	9626683_344_rc:14.8	9630960_148_rc:18.7	20564140_36:18.6	21686950_186_rc:15.9	bact_10070:15.3	9630710_611:11.3	9626597_87:13.5	20451012_98_rc:13.7	9627001_87:13.1	9627090_274_rc:13.6	bact_10069:15.3	9626109_89:12.6	20564140_36_rc:18.6	20564155_2_rc:13.4	22128611_27_rc:15.1	21686950_186:15.9	9630960_148:18.7
222456 | Cotton leaf curl Alabad virus | NA	20522146_70:35.5	16507262_26:20.2	20806520_70_rc:50.2	9632368_70:34.5	9632333_77_rc:31.6	9630683_68:25.2	19352426_92:26.7	14647158_57_rc:43.5	21426900_58:39.6	9845214_59:31.4	9632881_77_rc:59	20564201_53_rc:30.9	20889333_108_rc:52.5	20153400_78_rc:40.5	10518470_70_rc:56	9632989_69_rc:51.1	14647158_68_rc:45.9	20889333_1_rc:37.7	20806015_70_rc:72.9	21493006_70_rc:37.1	21426900_72_rc:31.3	9630671_66_rc:76.3	9630671_101_rc:34.4	22128020_92_rc:24.6	19073908_55:48.5	20340272_57:55.3	20806037_22:22.9	9626669_76_rc:32.4	22128013_70:57.4	20340272_72_rc:46.7	19073908_57:93.2	9632368_94_rc:27.6	22128013_73:34.6	21218470_58:46.9	9632288_31:26.6	21426900_58_rc:39.6	20143469_75:61.6	14602460_93:25.8	20522146_70_rc:35.5	20143469_77:63.6	9629636_52:34.8	20153400_74:37.4	20806048_72_rc:21.7	10518470_58:34.8	9630666_93:27.6	9630671_101:34.4	22123909_69:34.9	20153400_78:40.5	9845214_69:33.3	14647158_57:43.5	21165975_72_rc:57.3	20564201_53:30.9	20806024_51_rc:28.3	20564177_88:39.6	20806029_88:22.1	20806048_58_rc:63.3	22128602_53:35.8	9630671_66:76.3	21165975_27:13.3	19919896_20:44.6	19073908_92_rc:26.6	18249855_70:68.2	21165975_58_rc:46.4	16507262_26_rc:20.2	10257473_85_rc:32.4	19073908_67:29.2	22128602_53_rc:35.8	20340272_68:53.7	20806048_69_rc:54.3	19073908_67_rc:29.2	19073908_69:98.6	21218470_68_rc:54.3	9632377_51:43.6	21218470_68:54.3	16507262_19_rc:44.2	21426900_70:54.7	20279530_69:29	9845214_71:53.5	21426900_72:31.3	20178610_53:34.8	21594412_57:45.1	9629636_63:30	21218463_69:68.8	20522146_94:25.4	21911434_59:31.4	9626465_41:18.4	9632368_94:27.6	14647158_68:45.9	21911434_70_rc:43.8	9630666_93_rc:27.6	9631562_58:47.2	22128602_63:37.4	18249855_70_rc:68.2	20340272_72:46.7	9630691_72_rc:36.7	9630671_78:61.7	22128020_92:24.6	21218470_70:66	20522146_33_rc:28.6	20279530_71:33.2	8486140_94:34.2	20279530_73:40.1	10518470_70:56	20340272_57_rc:55.3	9632377_62:24.5	21911441_69:46	21218470_70_rc:66	9632333_77:31.6	9630683_57_rc:41	20178610_64:51.8	16507262_57:57	14647158_71:71.6	21594412_68:44.5	20340272_68_rc:53.7	20143469_77_rc:63.6	19073908_55_rc:48.5	9630683_68_rc:25.2	21218463_69_rc:68.8	22128013_70_rc:57.4	20178610_53_rc:34.8	9626081_65:20.6	9626081_68:48.9	9630683_26:33.3	19352426_68_rc:52	20279530_73_rc:40.1	21218477_57:51	20178610_64_rc:51.8	20522146_33:28.6	21218477_72_rc:32.1	22128602_63_rc:37.4	21911441_69_rc:46	9632368_70_rc:34.5	9632881_75_rc:45.4	21911434_70:43.8	21493006_70:37.1	21594412_72:31.3	9631562_72_rc:31.3	21426900_70_rc:54.7	20889333_108:52.5	9845214_94:24.5	20806048_56:63.8	16507262_69:54.6	20806048_58:63.3	14717136_22_rc:16.5	9632288_69:46	9845214_59_rc:31.4	9631562_70:56.9	9626669_74_rc:44.9	9626669_74:44.9	9631562_72:31.3	9626669_76:32.4	9626669_78:34.2	20806015_68:27.7	9631562_58_rc:47.2	20806029_88_rc:22.1	16507262_69_rc:54.6	21165975_58:46.4	8486140_94_rc:34.2	19073908_92:26.6	9632377_51_rc:43.6	9632989_69:51.1	21218477_68:36.6	19352426_70_rc:62.2	20806037_22_rc:22.9	9630699_58_rc:34.8	20806520_70:50.2	14717136_22:16.5	21594412_72_rc:31.3	20564204_69:26.3	9626669_78_rc:34.2	21165975_70_rc:76.1	19352426_68:52	20806037_65:35.2	10518470_58_rc:34.8	9632377_62_rc:24.5	21165975_27_rc:13.3	9632288_69_rc:46	14602460_72_rc:36.5	21911434_59_rc:31.4	20806048_56_rc:63.8	20806015_70:72.9	19352426_92_rc:26.7	20806048_69:54.3	9626081_65_rc:20.6	10257473_85:32.4	9632881_75:45.4	9632881_77:59	9632989_72:58	9632288_31_rc:26.6	21218477_72:32.1	20564204_72:35.2	20522146_94_rc:25.4	22128013_73_rc:34.6	19352426_70:62.2	9630699_58:34.8	14602460_69_rc:28.1	14602460_69:28.1	19073908_69_rc:98.6	20564204_72_rc:35.2	20889333_1:37.7	9626465_41_rc:18.4	20564177_88_rc:39.6	21218477_57_rc:51	20806048_72:21.7	20279530_69_rc:29	21911434_94:24.5	16507262_57_rc:57	9845214_94_rc:24.5	21218477_68_rc:36.6	9845214_69_rc:33.3	9630683_26_rc:33.3	22128020_57:39.4	22128020_57_rc:39.4	21165975_70:76.1	21493006_28_rc:30.2	21165975_72:57.3	9630691_72:36.7	20564204_69_rc:26.3	14602460_72:36.5	9630671_78_rc:61.7	9630683_57:41	22128020_68_rc:49.3	9630699_68:33.3	9630699_68_rc:33.3	16507262_19:44.2	19919896_20_rc:44.6	21493006_28:30.2	20564177_65:46.3	20143469_75_rc:61.6	21594412_57_rc:45.1	21911434_94_rc:24.5	20806015_68_rc:27.7	20806024_51:28.3	9629636_52_rc:34.8	20564177_65_rc:46.3	20279530_71_rc:33.2	21594412_68_rc:44.5	22123909_69_rc:34.9	14602460_93_rc:25.8	14647158_71_rc:71.6	9632989_72_rc:58	19073908_57_rc:93.2	22128020_68:49.3	9629636_63_rc:30	9845214_71_rc:53.5	21218470_58_rc:46.9	20806037_65_rc:35.2	9626081_68_rc:48.9	20153400_74_rc:37.4	9631562_70_rc:56.9
150285 | Garlic virus E | Flexiviridae	9635790_210:16.4	19919965_43_rc:19.3	9626475_175:17.6	21427645_163_rc:109.1	9790340_317:20.5	9629460_144_rc:21.6	19919963_63:19.3	9626475_175_rc:17.6	21427645_335_rc:106.2	20564145_112:14.8	20522096_165_rc:20.7	18450244_145:11	21427645_335:106.2	9629178_186:16	18450244_3:46.5	9627074_280_rc:17.2	9629345_162:18.1	18450244_333_rc:56.5	9628107_159:23.4	18450244_145_rc:11	bact_10285:14.7	bact_10286:14.7	9635434_5:19.4	20522096_165:20.7	20177417_177_rc:20.5	20177417_177:20.5	20522096_11:30.3	21427645_300:110.3	9627074_280:17.2	9629345_116_rc:23.3	20564145_140_rc:19.2	9629345_322_rc:42.8	18450244_117:42.2	18071203_291:19.2	21427645_163:109.1	9790340_317_rc:20.5	21427645_42_rc:98.5	18450244_333:56.5	18450244_3_rc:46.5	9629460_105_rc:19.5	9629345_145_rc:11.1	21427645_42:98.5	9628107_159_rc:23.4	19919963_63_rc:19.3	9626591_245_rc:14.4	9629345_173:7.9	20522096_350:73.5	20522096_350_rc:73.5	20522096_352:33.8	15426406_167_rc:18.5	9627983_147:10.9	9635790_210_rc:16.4	21427645_146_rc:109.6	18450251_155:35.4	20522096_352_rc:33.8	19919965_43:19.3	18450244_162:16.2	18450251_343_rc:101.1	18450251_155_rc:35.4	18450244_117_rc:42.2	18450251_345_rc:49.6	9629345_322:42.8	18450244_162_rc:16.2	9629345_145:11.1	9626591_245:14.4	9635434_5_rc:19.4	20564145_112_rc:14.8	20522096_11_rc:30.3	21427645_300_rc:110.3	15426406_167:18.5	18450251_343:101.1	9629178_186_rc:16	9629460_105:19.5	18450251_345:49.6	21427645_146:109.6	18071203_291_rc:19.2	20564145_140:19.2	bact_10307:14.7	9629460_144:21.6	9629345_162_rc:18.1	bact_10308:14.7	9629345_116:23.3	9627983_147_rc:10.9
35339 | LuIII virus | Parvoviridae	9627186_98:32.5	9626993_97:92.9	9627186_98_rc:32.5	9626078_61:67.6	9628826_71:26.8	9632547_95:20	9626078_63:66.6	9628826_57:34.9	9626078_47:97.4	9626993_62_rc:60.1	9628278_118:17.9	9629894_94:20	9626078_97_rc:90.6	9628826_98:42.5	9627186_62:41.3	9628278_118_rc:17.9	9628826_62_rc:59.5	9628278_162_rc:23.7	9628826_71_rc:26.8	9627186_47:33.9	9627947_99_rc:87.4	9626993_47_rc:88.3	9626993_62:60.1	9626993_47:88.3	9626993_65_rc:68	9625519_195:15.1	9626078_99_rc:66.2	9626993_65:68	9627186_67:6.8	9626993_67:85.3	9627186_62_rc:41.3	9628494_177:15.9	9626993_67_rc:85.3	9627947_99:87.4	9628826_57_rc:34.9	9627186_47_rc:33.9	9627947_61_rc:68.2	9628826_62:59.5	9626078_61_rc:67.6	9628826_68_rc:21.2	9628826_68:21.2	9629641_100_rc:28.4	9627947_63_rc:74.8	9627186_58_rc:31.2	9627186_67_rc:6.8	9626993_97_rc:92.9	9628278_162:23.7	61098_187:18.4	9629641_100:28.4	9626078_63_rc:66.6	9627947_61:68.2	61098_187_rc:18.4	9628494_177_rc:15.9	9627947_47_rc:98.3	9627947_63:74.8	9627947_47:98.3	9626078_97:90.6	9626078_99:66.2	9627947_66:59.8	9626078_47_rc:97.4	9627186_58:31.2	9632547_95_rc:20	9627947_66_rc:59.8	9628826_98_rc:42.5	9629894_94_rc:20	9625519_195_rc:15.1
222459 | Cotton leaf curl Gezira virus | NA	20564204_93:83.6	14647158_39_rc:37.3	19352426_92:88.7	21594412_39:30.2	19352426_94:57.5	21426900_58:61.9	9626986_39_rc:45.4	9845214_59:110.6	21911434_42_rc:89.9	9632881_77_rc:35.4	14647158_93_rc:61.1	9626465_33_rc:47.4	22128013_94_rc:56.5	9632989_69_rc:37.7	14647158_68_rc:37.1	9630671_48_rc:38.8	9626081_36:45	22128020_38_rc:45.2	20143469_100_rc:49	20564204_93_rc:83.6	9630671_101_rc:106.8	22128020_92_rc:80.8	22128013_70:51.7	9632881_99_rc:51.8	9632368_94_rc:90.7	21911434_40:90.7	14717136_35_rc:42.2	9632288_31:64.7	21426900_58_rc:61.9	22128611_88:56.7	21911434_42:89.9	20143469_75:55.2	14602460_93:94.9	9632333_43_rc:57.2	9629636_52:60.9	20153400_74:60.6	10518470_58:66	9630666_93:92.8	9630671_101:106.8	22123909_69:49.8	9845214_69:102	9631562_40:38.3	22123909_93_rc:51.8	9845214_41_rc:97.5	9626465_33:47.4	21165975_72_rc:41.2	18249855_93_rc:85.9	20564177_88:82.5	20806037_35_rc:42.2	20806029_88:94.8	9626465_95_rc:61.1	20806029_34_rc:41.7	9631562_40_rc:38.3	21389203_44_rc:53.2	19073908_92_rc:95.8	18249855_70:48.4	19352426_94_rc:57.5	19919896_34_rc:57.6	22128602_35_rc:47.6	9632288_40_rc:78.8	21218470_93_rc:48.2	19073908_67:53.2	19073908_67_rc:53.2	19073908_69:52.1	20806037_35:42.2	19352426_39:40.7	21218470_68_rc:41.1	9632288_40:78.8	9632377_51:58.4	21911441_57:81.1	21218470_68:41.1	21426900_70:49.1	9630699_93:60.3	20806015_40_rc:42.8	9845214_71:103.3	9632989_93_rc:51.8	20178610_53:57.3	9626986_92_rc:58	20806015_40:42.8	20522146_94:65.4	21911434_59:110.6	9626465_41:32.5	20806048_39:47.2	9626081_89_rc:69.1	9632368_94:90.7	9632881_45:54.4	14647158_68:37.1	21911434_70_rc:97	9630666_93_rc:92.8	20564204_40:48	9626213_106_rc:64.8	9631562_58:61.6	20522146_40_rc:33.4	18249855_70_rc:48.4	20806058_40_rc:50.6	22128020_92:80.8	21165975_39:50.7	20153400_99_rc:53.2	8486140_94:94.4	9626213_106:64.8	19919896_34:57.6	9626213_108:89.7	22123909_38_rc:50.3	22128013_94:56.5	20340272_39_rc:50.1	18249855_38_rc:32.6	9630683_93:58.9	20564194_97_rc:63.8	21911441_69:97.8	9630683_57_rc:57.5	21594412_68:56.4	9632288_57:81.1	9630683_93_rc:58.9	21218463_94_rc:70.7	10518470_95_rc:56.3	19352426_39_rc:40.7	20806048_39_rc:47.2	20564204_40_rc:48	20153400_99:53.2	22128013_70_rc:51.7	20178610_53_rc:57.3	21165975_39_rc:50.7	20806024_36_rc:36.3	20143469_100:49	18249855_93:85.9	21389203_44:53.2	21911434_40_rc:90.7	20806029_34:41.7	21911441_69_rc:97.8	9632881_75_rc:56.8	20806029_36:32.6	21911434_70:97	22123909_93:51.8	21426900_70_rc:49.1	9845214_94:105.9	21426900_95:48.7	20564194_97:63.8	20564194_99:64.5	9632288_69:97.8	9845214_59_rc:110.6	9631562_70:44.6	9629636_87:60.4	22128020_38:45.2	9629636_87_rc:60.4	9631562_58_rc:61.6	20564201_88:73.4	9631562_94_rc:69.2	20806029_88_rc:94.8	20522146_40:33.4	8486140_94_rc:94.4	19073908_92:95.8	9632377_51_rc:58.4	20806520_94_rc:53.5	9632989_69:37.7	21218477_68:55.5	9630699_58_rc:54.3	21218470_93:48.2	21165975_70_rc:56.4	21218463_39_rc:43.3	10518470_58_rc:66	9626081_36_rc:45	9632288_69_rc:97.8	20806058_40:50.6	21911434_59_rc:110.6	21218463_94:70.7	10518470_95:56.3	20806024_34:39	20806024_36:36.3	20564201_88_rc:73.4	14647158_93:61.1	19352426_92_rc:88.7	20178610_89:54.7	22128602_33_rc:44.7	21911441_39_rc:97.9	9632881_45_rc:54.4	21911441_57_rc:81.1	9632881_75:56.8	9632881_77:35.4	18249855_38:32.6	21911441_93_rc:66.1	20806029_36_rc:32.6	9632288_31_rc:64.7	21426900_40_rc:40	20522146_94_rc:65.4	9626081_89:69.1	9630699_58:54.3	14602460_69_rc:36.5	22128611_88_rc:56.7	20153400_45:53.1	22123909_38:50.3	14602460_69:36.5	14717136_35:42.2	9626986_92:58	19073908_69_rc:52.1	21911441_93:66.1	9626986_94:61.7	9626465_41_rc:32.5	21218463_41_rc:37.8	20564177_88_rc:82.5	21218477_93_rc:50.6	21911434_94:105.9	9845214_94_rc:105.9	9626986_94_rc:61.7	16507262_93_rc:81.9	21218477_68_rc:55.5	9845214_69_rc:102	20340272_39:50.1	21165975_70:56.4	9631562_94:69.2	21165975_72:41.2	20178610_89_rc:54.7	9626213_108_rc:89.7	9632288_57_rc:81.1	21426900_40:40	9845214_41:97.5	9630699_93_rc:60.3	9632288_93_rc:66.1	9630683_57:57.5	22128020_68_rc:50	21218463_39:43.3	20143469_75_rc:55.2	20806520_94:53.5	21594412_39_rc:30.2	21426900_95_rc:48.7	14647158_39:37.3	21911434_94_rc:105.9	20564194_99_rc:64.5	16507262_93:81.9	20806024_34_rc:39	9632288_93:66.1	22128602_33:44.7	9629636_52_rc:60.9	22128602_35:47.6	9630671_48:38.8	21594412_68_rc:56.4	22123909_69_rc:49.8	20153400_45_rc:53.1	14602460_93_rc:94.9	22128020_68:50	9845214_71_rc:103.3	9626465_95:61.1	21218463_41:37.8	9632333_43:57.2	9632989_93:51.8	9632881_99:51.8	21218477_93:50.6	20153400_74_rc:60.6	9626986_39:45.4	21911441_39:97.9	9631562_70_rc:44.6
92963 | Tomato severe leaf curl virus | NA	20178610_34:38.2	16507262_26:28.5	20806520_70_rc:42.7	9632368_70:50.9	9630683_68:41.8	20178610_36:48.1	21426900_58:57.1	9626986_39_rc:79.8	19919896_64_rc:39.4	21911434_42_rc:36.5	9626465_33_rc:15.8	9632989_20:50.6	20889333_108_rc:42	10518470_70_rc:52.5	20806015_70_rc:52.2	9626081_36:47.6	22128020_38_rc:29.4	21493006_70_rc:47.8	9626986_68_rc:44.6	9632989_20_rc:50.6	20806037_22:48.2	9626986_41:31.2	22128013_70:35.1	22128611_35_rc:65.8	21911434_40:33.9	14717136_35_rc:50.7	21426900_58_rc:57.1	21493006_40:35.7	21911434_42:36.5	20564177_35_rc:61.4	21493006_42:47	9632333_43_rc:31.3	22128611_64_rc:43.2	10518470_58:48	21218477_40_rc:42.1	14717136_63:43.2	9631562_40:38.5	9845214_41_rc:40.5	9626465_33:15.8	20806024_51_rc:42	9626986_41_rc:31.2	20806037_35_rc:50.7	20806029_34_rc:44.9	9631562_40_rc:38.5	20806520_40_rc:54.3	20178610_36_rc:48.1	21389203_44_rc:44.9	9632989_39:24.5	19919896_20:51.2	20806029_27_rc:27.7	20806520_40:54.3	19919896_34_rc:44.9	9630699_40_rc:47.6	9630691_29:31.8	22128602_35_rc:28.1	20806520_42:62.9	9632288_40_rc:40.5	20279530_38_rc:40.6	8486140_33_rc:46.6	16507262_26_rc:28.5	9632368_42_rc:52.9	10257473_85_rc:63.6	19919896_52_rc:60.1	20806048_69_rc:40.9	19073908_69:58.4	20806037_35:50.7	9632989_39_rc:24.5	19352426_39:53.4	10518470_40_rc:62.7	9632288_40:40.5	9632377_51:60.7	21911441_57:39.5	20806037_38:39.6	20806015_40_rc:67.1	21493006_40_rc:35.7	20564201_34_rc:47.1	20178610_53:48	9629636_63:41.1	20806015_40:67.1	9630666_39_rc:67.4	9626465_41:30	22128597_34:42.6	9630691_43_rc:47.4	9632881_45:57.6	22128597_36:34.1	21911434_70_rc:44.7	21218477_40:42.1	20564204_40:34.9	9631562_58:55.9	20806058_40_rc:43.3	20806015_19_rc:44.7	9630691_72_rc:31.3	9630671_78:39.1	21165975_39:40	21218470_70:39.6	9630691_29_rc:31.8	14602460_39:39.5	19919896_34:44.9	9630666_39:67.4	20340272_39_rc:59	10518470_70:52.5	20806029_27:27.7	9626986_68:44.6	9632377_62:45.3	21911441_69:44.7	21218470_70_rc:39.6	9630683_39_rc:50	22128611_38_rc:34.3	14717136_63_rc:43.2	9630683_57_rc:58.1	20178610_64:35.4	9632288_57:39.5	14717136_38_rc:39.6	19352426_39_rc:53.4	20564204_40_rc:34.9	9630666_41_rc:39.5	9630683_68_rc:41.8	22128013_70_rc:35.1	20178610_53_rc:48	22128611_35:65.8	21165975_39_rc:40	9630691_41:43.6	20806037_63_rc:53.1	20806024_36_rc:63.3	22128611_38:34.3	9630691_43:47.4	9630691_45:33.4	9630683_26:45.2	9630666_41:39.5	20806037_38_rc:39.6	20178610_64_rc:35.4	21389203_44:44.9	20564177_35:61.4	21911434_40_rc:33.9	20806029_34:44.9	22128597_36_rc:34.1	21389203_46:37.2	21911441_69_rc:44.7	9632368_70_rc:50.9	21218463_31_rc:39.4	20806029_36:41.2	21911434_70:44.7	22123909_40_rc:42.4	21493006_70:47.8	20889333_108:42	16507262_69:58.8	14717136_22_rc:32.7	9632288_69:44.7	8486140_33:46.6	22128020_38:29.4	9630699_40:47.6	20806015_68:32.6	9631562_58_rc:55.9	9632377_33_rc:48.2	16507262_69_rc:58.8	9632377_51_rc:60.7	9632368_40:83.5	20522146_42:38.3	20806037_22_rc:48.2	9630683_39:50	20806520_70:42.7	14717136_22:32.7	19919896_52:60.1	9632368_42:52.9	21165975_70_rc:47.2	21218463_39_rc:36.2	20806037_63:53.1	20806037_65:30.6	10518470_58_rc:48	9632377_62_rc:45.3	9626081_36_rc:47.6	9632288_69_rc:44.7	20806058_40:43.3	20806058_42:32.7	20806024_34:34	9632333_45_rc:22.9	20178610_34_rc:38.2	20806024_36:63.3	20806015_70:52.2	9626465_70:36.9	8486140_42:37.5	20806048_69:40.9	21911441_39_rc:24.6	9632881_45_rc:57.6	10257473_85:63.6	22128597_64:33.6	9632368_40_rc:83.5	21911441_57_rc:39.5	20806029_36_rc:41.2	21426900_40_rc:40.2	8486140_42_rc:37.5	20806520_42_rc:62.9	21389203_46_rc:37.2	19919896_64:39.4	14717136_35:50.7	19073908_69_rc:58.4	9630691_41_rc:43.6	14717136_38:39.6	9626465_41_rc:30	21218463_41_rc:45.4	22128597_64_rc:33.6	21493006_42_rc:47	20564201_36_rc:32.6	9626465_70_rc:36.9	10257473_105:82.6	9630691_45_rc:33.4	9630683_26_rc:45.2	20340272_39:59	10257473_105_rc:82.6	21165975_70:47.2	21493006_28_rc:38.8	22128611_64:43.2	22123909_40:42.4	21218463_31:39.4	20279530_38:40.6	9632288_57_rc:39.5	21426900_40:40.2	9630691_72:31.3	20522146_42_rc:38.3	9845214_41:40.5	20806058_42_rc:32.7	9630671_78_rc:39.1	9630683_57:58.1	9630699_68:53.3	9630699_68_rc:53.3	9629636_34:65.3	21218463_39:36.2	19919896_20_rc:51.2	21493006_28:38.8	20564177_65:55.3	20564201_34:47.1	20564201_36:32.6	20806015_68_rc:32.6	20806015_19:44.7	20806024_51:42	20806024_34_rc:34	9629636_34_rc:65.3	14602460_39_rc:39.5	20564177_65_rc:55.3	22128602_35:28.1	22128597_34_rc:42.6	9629636_63_rc:41.1	10518470_40:62.7	21218463_41:45.4	9632333_43:31.3	20806037_65_rc:30.6	9632377_33:48.2	9626986_39:79.8	9632333_45:22.9	21911441_39:24.6
67962 | Carrot red leaf luteovirus associated RNA | NA	9629508_27_rc:19.3	21557557_38_rc:45.2	20889313_99_rc:111.1	9629553_3210:18	21557557_43:23.7	9631282_35:16.7	21492613_183_rc:15.3	20889313_103_rc:109.7	21557557_38:45.2	20889313_41_rc:110.2	20889313_41:110.2	19550999_65_rc:18.8	20889313_45:102.7	2828727_37:11.6	21492613_183:15.3	21557557_43_rc:23.7	19550999_65:18.8	bact_10401:19.4	2828727_37_rc:11.6	9631282_35_rc:16.7	bact_10402:19.4	20889313_107_rc:113.3	9629508_27:19.3	9628892_8:12.8	20889313_45_rc:102.7	20889313_103:109.7	20889313_99:111.1	20889313_107:113.3	9628892_8_rc:12.8
12470 | Lucerne transient streak virus | NA	9628590_120:116.7	9627284_256:13.6	9627284_256_rc:13.6	9628590_83:112.2	9628590_109:110.1	9628590_120_rc:116.7	19697298_93_rc:17.2	9627272_252:12.1	9630370_75_rc:16.4	10645641_105_rc:27.6	21644716_114:26.8	20178632_439:17.6	9628590_83_rc:112.2	11072110_156:19.4	20428623_108_rc:38.5	17975154_233_rc:14.9	9627272_252_rc:12.1	11557851_75:29.5	9627899_107:15.9	9630370_75:16.4	19697298_93:17.2	9628590_109_rc:110.1	9634672_59_rc:12.7	9628590_98:105	11557851_75_rc:29.5	9628590_98_rc:105	9628590_159:102.7	21644716_105:24.3	17975154_233:14.9	20428623_108:38.5	10645641_105:27.6	20178632_439_rc:17.6	9634672_59:12.7	9627899_107_rc:15.9	21644716_105_rc:24.3	9627899_117_rc:35.4	21644716_114_rc:26.8	11072110_156_rc:19.4	9628590_159_rc:102.7	9627899_117:35.4
12618 | Chicken anemia virus | Circoviridae	9628835_791_rc:17.9	9626429_15_rc:124.6	9626429_31:111.5	9626429_15:124.6	9626429_17:131.4	9626429_60_rc:113.9	HCMVUL18_147:16	9626429_60:113.9	9628835_791:17.9	9626078_47:17.3	9626429_17_rc:131.4	9626429_39:115.9	9627947_47_rc:17.3	9627947_47:17.3	9626993_47_rc:17.3	9626993_47:17.3	9626078_47_rc:17.3	HCMVUL111_74:25.4	9632407_774_rc:17.9	9626429_39_rc:115.9	9626429_31_rc:111.5	9632407_774:17.9
12472 | Subterranean clover mottle virus | NA	9628590_120:67.3	21557568_113:20.1	61098_11:18.7	61098_13:18.7	9631282_27:14	9626498_110_rc:17.4	9629708_312_rc:12.9	9628590_120_rc:67.3	9627219_371_rc:17.7	61098_11_rc:18.7	9629708_312:12.9	453204_10_rc:18.7	9626498_110:17.4	9626089_193_rc:15.9	61098_13_rc:18.7	20153365_122:14.3	19744938_217:15.9	9627145_110:17.4	9627252_115:5.7	4731888_25_rc:18.7	9627252_115_rc:5.7	9627730_12:18.7	9627899_107:15.6	9627730_13:18.7	9627252_125_rc:20.5	21557568_113_rc:20.1	9626089_193:15.9	9626429_31:15.3	9627730_12_rc:18.7	20153365_122_rc:14.3	9627730_13_rc:18.7	453204_10:18.7	9627145_110_rc:17.4	9627219_371:17.7	19744938_217_rc:15.9	9627899_115_rc:15.5	4731888_25:18.7	9627899_107_rc:15.6	9631282_27_rc:14	453208_13_rc:18.7	9627252_125:20.5	9627899_115:15.5	453208_13:18.7	9626429_31_rc:15.3
12474 | Coconut foliar decay virus | Nanoviridae	VirusP70_10147:111.6	VirusP70_10148:111.6	VirusP70_10149:105	20177469_1_rc:19.4	9627990_38_rc:19.9	20143465_1_rc:19.4	9626158_863_rc:23.8	9627990_38:19.9	9627014_91_rc:19.8	20428623_108_rc:25	20143453_1_rc:19.4	VirusP70_10150:105	9629718_153_rc:19	20143453_1:19.4	VirusP70_10151:112.5	VirusP70_10152:112.5	VirusP70_10153:114.5	VirusP70_10154:114.5	20143455_1:19.4	20530224_1_rc:17.1	20177477_1_rc:19.4	9626158_863:23.8	20143465_1:19.4	20143455_1_rc:19.4	9627014_91:19.8	20143457_1:19.4	20177471_1:19.4	20530224_1:17.1	20143457_1_rc:19.4	20428623_108:25	9629718_153:19	20177467_1:19.4	20177477_1:19.4	20177467_1_rc:19.4	VirusP70_10145:104	20177469_1:19.4	bact_10095:19.6	VirusP70_10146:104	20177471_1_rc:19.4	bact_10096:19.6
10870 | Enterobacteria phage M13 | Inoviridae	17426217_142_rc:90.7	17426217_25:100.1	9625381_266_rc:17.7	19744951_110_rc:18.8	9626078_63:21.2	9629176_256:13.7	9625381_200_rc:14.7	17426217_128_rc:98.8	19744951_110:18.8	9625381_9_rc:20.5	9630761_209:19.8	9625381_12:25.7	17426217_138_rc:103.5	16507983_234:16	9630747_110_rc:2.4	17426217_142:90.7	9625381_200:14.7	17426217_128:98.8	9630747_110:2.4	9630747_113:14.5	9626232_257_rc:49.4	9630747_115:22.4	bact_10179:26.7	16507983_234_rc:16	9626232_160_rc:11.7	9630747_113_rc:14.5	9630747_68:20.4	9630747_170:20	9625381_9:20.5	9626232_160:11.7	9626232_162_rc:22.5	9630747_115_rc:22.4	9625381_266:17.7	9626232_162:22.5	9626232_164:16.6	9626232_149:11	9626232_257:49.4	9626232_164_rc:16.6	9626078_63_rc:21.2	9630747_170_rc:20	9630747_68_rc:20.4	9629176_256_rc:13.7	17426217_229_rc:111.4	bact_10180:26.7	17426217_138:103.5	9626232_149_rc:11	9630761_209_rc:19.8	17426217_229:111.4	9625381_12_rc:25.7	17426217_25_rc:100.1
12475 | Hepatitis delta virus | NA	13277517_1201_P70:109.6	17736952_201_rc:21.1	20522096_165:15.3	13277517_1511_P70_rc:111.3	18490052_59_rc:18.2	17736952_201:21.1	13277517_33_rc:117.6	13277517_1255_P70_rc:111.5	13277517_33:117.6	13277517_51_rc:113.9	20451015_221_rc:15.3	13277517_43:126.8	13277517_35:119.9	13277517_51:113.9	13277517_1385_P70:111	20451015_221:15.3	13277517_28:122.6	9629818_5309:17.6	13277517_43_rc:126.8	13277517_1385_P70_rc:111	20522096_165_rc:15.3	9628290_6144_rc:17.6	13277517_35_rc:119.9	13277517_1255_P70:111.5	13277517_1436_P70_rc:102.3	13277517_28_rc:122.6	18490052_59:18.2	13277517_1436_P70:102.3	13277517_1511_P70:111.3	13277517_1201_P70_rc:109.6
11819 | Spleen focus-forming virus | Retroviridae	9626962_1_rc:84.4	9626953_2_rc:58	9626958_331:52.5	9626984_125_rc:35.9	9626225_13:31.7	9626984_149:37.1	9626962_3_rc:79.9	9626096_2_rc:70.4	9626984_2:82.4	9626958_331_rc:52.5	9626984_5:74.4	9630707_318:42.1	9626984_7:114.3	9626962_5_rc:100.9	9626958_324_rc:69.1	9626069_263_rc:21.7	9629514_5_rc:77.2	9626096_327:95.2	9626958_317_rc:78.5	18254496_174:16.8	9630311_1_rc:65.6	9629514_7_rc:89.1	9630707_318_rc:42.1	9626955_12:109.9	9630707_11:28.8	9626984_149_rc:37.1	9630707_11_rc:28.8	9630707_20_rc:80.5	9626955_16:114	9626100_224:73.1	9626100_230_rc:81.4	9629498_118_rc:20	9626962_211:74.6	9626096_331_rc:88.3	9630707_329_rc:26.4	9626096_2:70.4	9630707_22_rc:36.9	9630311_1:65.6	9629514_325_rc:90.6	9626096_5:77.2	9630311_5_rc:53.2	9626984_5_rc:74.4	9630311_5:53.2	9626096_7:92	9626955_248_rc:113.8	9630311_7:71.3	9628654_5_rc:76.5	9630707_329:26.4	9626096_331:88.3	9630311_7_rc:71.3	9626984_7_rc:114.3	15187162_101:31.5	9629514_325:90.6	9626953_203_rc:95.2	9628654_7_rc:125.5	9629514_329:91	15187162_99_rc:29	9629514_329_rc:91	9630311_318:34	9628654_2:76.3	9626962_1:84.4	9626984_125:35.9	9626962_3:79.9	9628654_5:76.5	9630707_20:80.5	9626955_21:122.7	9626962_5:100.9	9628654_7:125.5	9630707_22:36.9	9626100_230:81.4	9628654_322_rc:47.7	9626100_15:58	9626958_317:78.5	9626958_321_rc:72.8	9629514_2_rc:63	18254496_174_rc:16.8	9628654_317:34.3	9629514_2:63	9626225_13_rc:31.7	9630311_318_rc:34	9626962_229:61.6	9629514_5:77.2	9628654_317_rc:34.3	9626953_5_rc:53.9	9629514_7:89.1	9626069_263:21.7	9630311_322:57.7	9626096_5_rc:77.2	9626953_7_rc:91.9	9626962_229_rc:61.6	9626955_243_rc:113.3	9626953_2:58	9626953_5:53.9	9626096_7_rc:92	9626984_2_rc:82.4	9626955_12_rc:109.9	9626953_200:67.2	9626953_7:91.9	9626100_20:81.1	9626955_21_rc:122.7	9626958_321:72.8	9628654_2_rc:76.3	9626953_203:95.2	20386786_59_rc:21.7	9626958_324:69.1	9626100_24:106.4	9626958_329_rc:91.5	9626953_200_rc:67.2	9626100_20_rc:81.1	9628654_322:47.7	9626958_329:91.5	9629498_118:20	9626100_224_rc:73.1	9626955_16_rc:114	15187162_101_rc:31.5	9626962_211_rc:74.6	9626955_243:113.3	20386786_59:21.7	9626096_327_rc:95.2	9626100_15_rc:58	9626100_24_rc:106.4	9630311_322_rc:57.7	9626955_248:113.8	15187162_99:29
10871 | Pseudomonas phage Pf1 | Inoviridae	9632565_104:23.9	9630386_488_rc:19.8	9632565_104_rc:23.9	9625366_154_rc:119.7	9625366_80:73.4	9625366_132:116.3	9625366_80_rc:73.4	9635478_160_rc:28.1	9635478_160:28.1	9625366_154:119.7	9630386_488:19.8	9625366_290_rc:106	9625366_166:115.3	9626498_108:21.7	9625366_132_rc:116.3	9625366_166_rc:115.3	9625366_290:106	9626498_108_rc:21.7
11673 | Feline immunodeficiency virus | Retroviridae	20260793_108_rc:20.5	8486154_24:15.8	9626701_96_rc:92.5	9626530_105_rc:18.6	9627215_19_rc:29.4	9626546_67_rc:24.6	9626701_106_rc:65.4	9626701_115_rc:84.4	9626530_105:18.6	9627197_273:15.3	9626651_150_rc:19.7	12084983_4012:12.2	9626701_115:84.4	20153377_169:18.4	9626651_89:19.2	23309026_1:19.4	12084983_4012_rc:12.2	9627043_202_rc:12.1	9627210_128:14.7	9626546_89_rc:11.1	9627001_96:10.7	8486154_24_rc:15.8	9626546_98_rc:22	9626546_98:22	9627001_99:19.4	17974913_4962_rc:12.2	22122273_665_rc:15.8	9627043_202:12.1	9626701_100:91.8	9626651_89_rc:19.2	9626651_150:19.7	9626701_102:91.6	9626530_16:35.3	9627001_96_rc:10.7	9626701_106:65.4	9627215_19:29.4	20153377_169_rc:18.4	20260793_108:20.5	9626701_100_rc:91.8	20069879_4586:14.7	22122273_665:15.8	9626546_67:24.6	9627210_128_rc:14.7	17974913_4962:12.2	9627197_273_rc:15.3	9626530_16_rc:35.3	9627001_99_rc:19.4	9626701_102_rc:91.6	9626546_89:11.1	9626701_96:92.5	23309026_1_rc:19.4	20069879_4586_rc:14.7
45103 | Oat golden stripe virus | NA	9629176_106:18.1	20153341_291:16.7	20376947_187_rc:9.4	9635453_192_rc:104.7	20376947_187:9.4	9635457_198:4.8	9626123_204_rc:14.2	9635449_32:93.9	9910036_342_rc:16.6	20178595_143:22.3	21427637_190_rc:53.6	9635449_32_rc:93.9	20178595_143_rc:22.3	9632353_202_rc:16.5	21427637_184:31.8	20376947_151:29.7	21427637_18:28.5	20376947_151_rc:29.7	19919934_197_rc:38.1	19744944_43_rc:15	9635444_140:48.7	9627404_343_rc:11.9	9635453_205:99.9	20376947_135_rc:25	9635444_140_rc:48.7	19919934_183:14.2	10314009_375_rc:15.3	10314009_375:15.3	9632338_129_rc:17.1	9635246_143_rc:18.3	20178595_117:16.3	9635453_281:93.1	19919934_21_rc:14.5	20386794_135_rc:12.7	9635453_283:99.7	20177438_148_rc:14.8	9635246_145_rc:38	9629176_106_rc:18.1	9910036_342:16.6	21427637_190:53.6	9635457_198_rc:4.8	21427637_18_rc:28.5	9629352_251_rc:21.6	19744944_43:15	20386794_135:12.7	19919934_183_rc:14.2	19919934_197:38.1	9635453_205_rc:99.9	20177438_148:14.8	20178595_117_rc:16.3	9635440_276_rc:14.8	20376947_200:23.3	9635440_200_rc:22.7	20522117_125:23.1	9632338_129:17.1	10181072_486_rc:13.1	9627404_343:11.9	9635440_278_rc:45	21427637_184_rc:31.8	20376947_135:25	9635440_276:14.8	9635440_278:45	9632353_202:16.5	9635246_143:18.3	9635246_145:38	20522117_125_rc:23.1	9635453_281_rc:93.1	20376947_200_rc:23.3	9634672_59_rc:17.7	9635440_200:22.7	10181072_486:13.1	9635453_283_rc:99.7	9635453_192:104.7	9632353_281:52	9634672_59:17.7	9629352_251:21.6	19919934_21:14.5	9625955_3084:15.1	9625955_3085:15.1	9632353_281_rc:52	20153341_291_rc:16.7	9626123_204:14.2
10872 | Pseudomonas phage Pf3 | Inoviridae	9626316_225_rc:104.4	9626993_67_rc:17.2	9626451_253:18.4	9635461_21_rc:19.2	9635478_63:25	17975154_227_rc:16.5	9626316_210_rc:95.5	9635461_23_rc:19.2	9626316_12:106.4	9626451_253_rc:18.4	18071297_3:15	9626316_210:95.5	9626316_229_rc:103.2	9626316_12_rc:106.4	9626685_357_rc:15.5	17975154_227:16.5	9626316_134:95.1	9635478_63_rc:25	9626316_225:104.4	9635461_21:19.2	9635461_23:19.2	18071297_3_rc:15	9626316_134_rc:95.1	9626993_67:17.2	9626316_229:103.2	9626685_357:15.5
199361 | Pea stem necrosis virus | Tombusviridae	20428565_57:18.1	9626665_77:18.4	9629909_69_rc:19.6	19774242_43:22.2	9627145_110:15.4	9629508_27:22.1	20153383_69:20.2	9629508_61:15.9	9629508_65:18.1	9629508_61_rc:15.9	13242737_10:18.5	20564174_174_rc:19.7	9629508_27_rc:22.1	9626971_55:12.2	12018225_303_rc:16.4	9790346_172:15.9	20564174_176_rc:19.7	20428578_73_rc:19.6	9635432_10:18.5	9628874_61_rc:34.9	9629508_65_rc:18.1	9627420_58_rc:11.9	20428565_57_rc:18.1	9629524_37:16	9626510_62_rc:14.2	9627420_58:11.9	9626971_55_rc:12.2	20153387_70_rc:20.7	20153383_69_rc:20.2	12018225_303:16.4	9629189_68_rc:21.7	9626665_77_rc:18.4	20153387_70:20.7	20177491_56:17.1	20087046_63:29.3	9626498_110_rc:15.4	13242737_10_rc:18.5	14327711_46_rc:14	HCMVUS2_462:15.5	9626510_62:14.2	20564174_174:19.7	20564174_176:19.7	9626498_110:15.4	14327711_46:14	9629183_27:22.1	20162536_76_rc:5.4	20451032_4:21.3	20428578_73:19.6	19774242_43_rc:22.2	20162536_76:5.4	9629524_37_rc:16	20153383_53_rc:19.6	9790346_172_rc:15.9	9626971_70:16.5	9635432_10_rc:18.5	20177491_56_rc:17.1	9627136_110_rc:15.4	9626971_70_rc:16.5	9627145_110_rc:15.4	20451032_4_rc:21.3	20153383_53:19.6	9627136_110:15.4	9629189_68:21.7	9628874_61:34.9	20087046_63_rc:29.3	9629183_27_rc:22.1	9629909_69:19.6
11676 | Human immunodeficiency virus 1 | Retroviridae	9626103_268:14.4	10314009_147:16.2	9626701_96_rc:15.5	9626530_113_rc:15.6	20153343_146:12.7	17158105_11270:15.1	9626219_88:8.3	9627215_19_rc:36.2	9627001_150:18.5	9630726_114_rc:26.3	9630726_114:26.3	14717136_22_rc:20.2	9627001_150_rc:18.5	9626651_89:16.2	17426217_138_rc:14.8	17158105_11270_rc:15.1	10314009_147_rc:16.2	9626219_88_rc:8.3	9627396_169:19.8	22780169_370:16.1	HCMVUL33_155:14.6	22780169_370_rc:16.1	14717136_22:20.2	20153343_146_rc:12.7	9626701_100:10.8	9626651_89_rc:16.2	20177452_37_rc:.4	9630525_1017:14.6	9626530_16:36.2	9626530_113:15.6	20177452_37:18.7	9627215_19:36.2	9627396_169_rc:19.8	9626701_100_rc:10.8	9630525_748_rc:20.2	9630525_748:20.2	9626219_104:15.6	9626530_16_rc:36.2	9626219_104_rc:15.6	17426217_138:14.8	9630525_1017_rc:14.6	9626701_96:15.5
101764 | Aconitum latent virus | Flexiviridae	10314012_215:13.6	9630737_228:24.2	9625671_5341_rc:17.9	9635564_223_rc:17.9	9635228_168_rc:18.8	20143432_218_rc:9.7	9629176_256:17.7	13559817_183_rc:16.8	19744938_230:18.7	9626089_214_rc:37.1	20889398_209_rc:18	19744938_237:17.6	20279530_19:19	9634679_2455_rc:13.1	9630737_228_rc:24.2	15320794_579_rc:16.5	19881398_167_rc:17.9	20143432_24_rc:17.5	9629812_639_rc:16	10314012_225:20	9626089_339:24.4	12084983_1767:16.2	19919919_213:14	20889398_209:18	10314012_205_rc:16.4	19744938_217_rc:17.7	9633548_139:23.6	9635564_223:17.9	9633548_139_rc:23.6	10314012_225_rc:20	14251190_207:99.4	19744938_237_rc:17.6	14251190_226_rc:109.7	9625671_5341:17.9	9627165_253_rc:18.8	15320794_579:16.5	19881398_167:17.9	9634679_2455:13.1	20143432_24:17.5	20889398_219:26.5	9627165_253:18.8	19744938_217:17.7	9626089_339_rc:24.4	14251190_210:104.1	20889398_219_rc:26.5	10314012_202:4.3	12084983_1767_rc:16.2	14251190_216:104.3	14251190_210_rc:104.1	10314012_205:16.4	19744938_230_rc:18.7	19919919_213_rc:14	10314012_202_rc:4.3	9635228_168:18.8	14251190_223_rc:101.9	9629812_639:16	20279530_19_rc:19	20143432_218:9.7	14251190_207_rc:99.4	10314012_215_rc:13.6	14251190_216_rc:104.3	9629176_256_rc:17.7	9626089_214:37.1	14251190_223:101.9	13559817_183:16.8	14251190_226:109.7
10876 | Acholeplasma phage MV-L1 | Inoviridae	9625557_165:98.9	HCMVUL26_118:15.9	9625557_90_rc:98	9625557_165_rc:98.9	9625557_169:91.2	22003842_436:16.2	20178606_345_rc:16.9	20428589_140_rc:13.3	9625557_175_rc:100.2	9631195_754:13.4	20564201_53_rc:16.5	21263121_296:9.9	20428589_140:13.3	11528013_433_rc:17.3	9627100_104_P70_rc:18.8	9627127_80_rc:15.1	9625557_169_rc:91.2	18138512_191_rc:11.8	20428571_154_rc:19.4	9632363_145_rc:12.1	VirusP70_10133:15.9	VirusP70_10134:15.9	9629345_145:13.7	14010734_159:19.4	9633069_4122:16.2	9633069_4123:16.2	9625557_175:100.2	18138512_191:11.8	14010734_159_rc:19.4	20428571_154:19.4	22003842_436_rc:16.2	9626687_41:18.1	20564201_53:16.5	9627100_104_P70:18.8	20178606_345:16.9	21263121_296_rc:9.9	9625557_52:106.2	9626597_228_rc:12.4	9632363_145:12.1	11528013_433:17.3	9625557_52_rc:106.2	9625557_90:98	9626687_41_rc:18.1	9629345_145_rc:13.7	9627127_80:15.1	9626597_228:12.4
35340 | Mouse parvovirus 1 | Parvoviridae	9632287_83:18.4	9790346_237:12.8	9790346_237_rc:12.8	9626078_61:50.6	9626078_63:57.6	9628826_57:53.6	9626993_62_rc:56.4	9629894_94:19.6	9626078_97_rc:80.8	20178630_57_rc:17.8	9628826_98:51.4	9628826_62_rc:58.6	9628826_71_rc:41	9627186_47:38.4	9626993_47:95.1	9626078_99_rc:73.7	9628494_177:15.9	9627947_99:112	9628826_57_rc:53.6	9627186_47_rc:38.4	9628826_62:58.6	9626078_61_rc:50.6	9791176_83:18.4	9628826_68_rc:5.4	9628826_68:5.4	9629641_100_rc:24.6	9627186_58_rc:26.3	9627186_67_rc:29.1	9626993_97_rc:83.1	9626225_62:15.3	9629641_100:24.6	9626078_63_rc:57.6	9627947_61:100.9	61098_187_rc:18.4	9627947_63:98.5	9627947_66:101.1	9626078_47_rc:104.2	9627186_58:26.3	9632547_95_rc:19.6	9627947_66_rc:101.1	9627186_98:49.4	9626993_97:83.1	9627186_98_rc:49.4	9628826_71:41	9632547_95:19.6	9626078_47:104.2	20178630_57:17.8	9627186_62:33.6	9626993_62:56.4	9626993_47_rc:95.1	9627947_99_rc:112	9626993_65_rc:83	9626993_65:83	9627186_67:29.1	9626993_67:94.7	9627186_62_rc:33.6	9791176_83_rc:18.4	9626993_67_rc:94.7	9626225_62_rc:15.3	9627947_61_rc:100.9	9627947_63_rc:98.5	61098_187:18.4	9632287_83_rc:18.4	9627947_47_rc:103.6	9628494_177_rc:15.9	9626078_97:80.8	9627947_47:103.6	9626078_99:73.7	9628826_98_rc:51.4	9629894_94_rc:19.6
10879 | Pseudomonas phage phi-6 | Cystoviridae	9632996_4602_P70_rc:19.8	20330569_149_rc:117.7	9626986_92:19.1	12280941_20_rc:22.4	9626133_127:29.6	20330569_159_rc:46.7	9626986_92_rc:19.1	9626133_127_rc:29.6	9626681_365:19.4	9626081_89_rc:19.1	20330569_159:46.7	8486164_29:18.2	20330564_253:60.9	9626681_365_rc:19.4	9630643_290:16.4	9629650_306_rc:16.9	21363123_262:20.1	20330558_116:51.6	20330558_116_rc:51.6	bact_10420:15.7	9627252_123_rc:17.8	9630643_290_rc:16.4	17975154_233_rc:18.8	9632996_4602_P70:19.8	HCMVUL59_86:23.1	18071198_94_rc:20.5	9629650_306:16.9	9626041_260:19.4	12280941_20:22.4	18071198_94:20.5	20330569_161:56.2	20564151_285_rc:20.2	HCMVUL9_467:15.5	15320570_789_rc:19.7	20330569_149:117.7	20330569_161_rc:56.2	bact_10103:20.7	21363123_262_rc:20.1	20330564_253_rc:60.9	bact_10104:20.7	17975154_233:18.8	9626041_260_rc:19.4	20564151_285:20.2	bact_10411:15.7	bact_10412:15.7	8486164_29_rc:18.2	9627252_123:17.8	bact_10419:15.7	9626081_89:19.1	15320570_789:19.7
35341 | Watermelon chlorotic stunt virus | NA	20522146_70:58.8	20178610_34:21.5	9632333_77_rc:35.7	9630683_68:31.3	20564194_103_rc:36.5	20153400_78_rc:53.4	20889333_1_rc:39.8	9626986_68_rc:26.4	20428636_176_rc:17.6	20143469_45_rc:22.1	9626986_41:11.4	21911434_40:32.9	20143469_75:28.7	20143469_77:44.3	22128611_64_rc:26.4	20564194_103:36.5	22123909_69:57.1	20806015_32:33.3	9845214_69:9.6	21165975_72_rc:71	9626986_41_rc:11.4	20806058_38_rc:39.9	20806029_27_rc:16.4	18249855_70:48.6	20279530_38_rc:102.2	19073908_67_rc:20.4	21218470_68_rc:43.4	20279530_69:107.2	9845214_71:31	9629636_63:26	21218463_69:40.8	10086561_577_rc:13.4	20564201_27_rc:9	21911434_70_rc:26.7	20143469_26_rc:21.6	22128602_63:61.4	20806015_19_rc:30.2	9630691_72_rc:25.1	20522146_33_rc:9.3	20279530_71:110	9964607_644_rc:17.7	20279530_73:107.3	21389203_36:16.4	10518470_70:26.4	20806029_27:16.4	18249855_38_rc:31.2	9632343_52:18	20340272_57_rc:28.3	9626986_68:26.4	20178610_64:28	18702122_42:13.8	21594412_68:34.8	20340272_68_rc:46.3	22128013_70_rc:32.5	21165975_39_rc:22.4	20279530_19_rc:110.3	22128611_38:14.1	20806520_32_rc:26.4	21218477_57:40.1	20153400_24:48.1	20178610_64_rc:28	21389203_42:39.9	21911434_40_rc:32.9	22128602_63_rc:61.4	21389203_46:18.6	20806029_36:15.6	21911434_70:26.7	21594412_72:47	9627284_239_rc:14.8	20889333_106:30.1	20889333_108:43	16507262_69:39.4	9626669_74:42.9	9626669_76:28.4	9626669_78:37.7	22123909_19_rc:35.7	9632368_40:28.8	21218477_68:15.8	19352426_70_rc:20.8	21594412_72_rc:47	20564204_69:30.7	9626669_78_rc:37.7	21165975_70_rc:46.8	19352426_68:61.7	20153400_24_rc:48.1	9632288_69_rc:26.7	9632333_45_rc:19.5	20178610_34_rc:21.5	9964607_644:17.7	20806024_36:10.1	20806048_69:23.9	22128602_33_rc:17.9	9632368_40_rc:28.8	20806029_36_rc:15.6	9632288_31_rc:21.8	21218477_72:47.1	20564204_72:51.9	21389203_46_rc:18.6	22128013_73_rc:46.3	19352426_70:20.8	14602460_69:58.6	20564204_72_rc:51.9	21218477_57_rc:40.1	20806048_72:43.9	20564201_36_rc:9.1	20806024_68_rc:35.5	20279530_69_rc:107.2	9626465_70_rc:25.1	21218477_68_rc:15.8	9630691_45_rc:14.1	22128020_57_rc:36.3	21911441_41_rc:13.8	22128611_64:26.4	21218470_39:37.1	20564204_69_rc:30.7	14602460_72:34.9	20806058_42_rc:24.5	22128020_68_rc:10.6	9630699_68_rc:26.1	9626081_28_rc:19.2	18702122_42_rc:13.8	9626081_28:19.2	22123909_69_rc:57.1	14647158_71_rc:68.9	9632989_72_rc:53.5	19073908_57_rc:28.3	9845214_71_rc:31	9632333_43:29.6	20153400_74_rc:15.2	9632333_45:19.5	21911441_39:34.3	22128597_27_rc:24.7	21493006_33:26.5	14647158_57_rc:32.9	9626986_39_rc:22.1	9632881_77_rc:58.5	9632881_25:22.9	9632989_20:15.1	20889333_108_rc:43	14647158_68_rc:51	9632989_69_rc:68.3	10518470_70_rc:26.4	22128020_38_rc:38.6	21426900_72_rc:56.2	9632989_20_rc:15.1	20806024_68:35.5	20806520_32:26.4	9626669_76_rc:28.4	20340272_57:28.3	21911441_41:13.8	19073908_57:28.3	20340272_72_rc:29.5	22128013_70:32.5	22128013_73:46.3	9632288_31:21.8	20522146_70_rc:58.8	9632333_43_rc:29.6	20806048_72_rc:43.9	20153400_74:15.2	9632881_25_rc:22.9	20153400_78:53.4	14647158_57:32.9	9632343_52_rc:18	22128597_27:24.7	21218470_39_rc:37.1	9626669_24_rc:52.8	8486140_33_rc:47.4	19073908_67:20.4	20806048_69_rc:23.9	20340272_68:46.3	9627284_239:14.8	21426900_70:51	16507262_19_rc:21.4	21218470_68:43.4	10086561_577:13.4	21426900_72:56.2	20564201_34_rc:19.9	21493006_33_rc:26.5	9630666_39_rc:22.5	14647158_68:51	9626465_43:20.5	22128597_36:13.3	9626465_43_rc:20.5	20522146_40_rc:29.4	18249855_70_rc:48.6	20340272_72:29.5	21165975_39:22.4	9630666_39:22.5	21911441_69:26.7	9632333_77:35.7	22128611_38_rc:14.1	14647158_71:68.9	20143469_77_rc:44.3	9630683_68_rc:31.3	21218463_69_rc:40.8	9626081_65:24.2	20806024_36_rc:10.1	21389203_36_rc:16.4	9626081_68:42.4	9630691_45:14.1	20143469_26:21.6	20279530_73_rc:107.3	19352426_68_rc:61.7	20522146_33:9.3	22123909_19:35.7	21218477_72_rc:47.1	22128597_36_rc:13.3	9632881_75_rc:46.8	21911441_69_rc:26.7	20889333_106_rc:30.1	20806015_32_rc:33.3	9631562_72_rc:55	21426900_70_rc:51	20806058_32:19.1	9632288_69:26.7	9631562_70:54.6	8486140_33:47.4	20806058_38:39.9	9626669_74_rc:42.9	9631562_72:55	22128020_38:38.6	20279530_19:110.3	20806058_32_rc:19.1	20522146_40:29.4	16507262_69_rc:39.4	9632989_69:68.3	21218463_39_rc:35	14602460_72_rc:34.9	20806058_42:24.5	21389203_42_rc:39.9	9626465_70:25.1	9626081_65_rc:24.2	22128597_64:33.6	21911441_39_rc:34.3	9632881_75:46.8	9632881_77:58.5	9632989_72:53.5	18249855_38:31.2	20143469_45:22.1	14602460_69_rc:58.6	20889333_1:39.8	22128597_64_rc:33.6	20564201_27:9	20428636_176:17.6	9845214_69_rc:9.6	22128020_57:36.3	21165975_70:46.8	21165975_72:71	20279530_38:102.2	9630691_72:25.1	9630699_68:26.1	16507262_19:21.4	21218463_39:35	20143469_75_rc:28.7	9626669_24:52.8	20564201_34:19.9	20564201_36:9.1	20806015_19:30.2	22128602_33:17.9	20279530_71_rc:110	21594412_68_rc:34.8	9626821_5192:19.9	22128020_68:10.6	9629636_63_rc:26	9626821_565:19.9	9626081_68_rc:42.4	9626986_39:22.1	9631562_70_rc:54.6
223262 | East African cassava mosaic Cameroon virus | NA	20522146_70:30.4	22128013_94_rc:44.4	20153400_78_rc:35.6	20564204_93_rc:46.8	9630671_101_rc:36.3	22128020_92_rc:46.8	9628642_130_rc:16.2	19881400_65:17.2	21911434_40:42.4	14717136_35_rc:35.6	20564177_35_rc:36.9	20143469_77:40	9630666_93:46.8	9628826_62:16.7	22123909_93_rc:44.4	21165975_72_rc:39.5	18249855_93_rc:46.8	9626669_45:35.5	20806037_35_rc:35.6	9631562_40_rc:28	22122227_254_rc:12.5	19073908_92_rc:36.3	18249855_70:38.3	9632368_42_rc:24.4	21218470_93_rc:44.4	19919896_26:41.2	20806037_35:35.6	19352426_39:32.3	9630699_93:43.8	20279530_69:49.5	21493006_40_rc:27.4	9632989_93_rc:44.4	20564177_90:42.7	20806015_40:46.9	20522146_94:37.8	9627246_242:13.4	9630666_93_rc:46.8	20143469_26_rc:48.5	20564204_40:31.8	22128602_63:46.4	22128020_92:46.8	22122227_254:12.5	20279530_71:49.3	14602460_39:48.7	19919896_34:27.7	20279530_73:54.8	22123909_38_rc:33.4	10518470_70:56.3	18249855_38_rc:39.4	9630683_93:63.7	9630683_39_rc:34.4	20340272_93_rc:59.7	19352426_39_rc:32.3	9630666_41_rc:24.8	22128611_35:48	21165975_39_rc:50	20279530_19_rc:73.3	9626701_100_rc:15.7	20153400_24:48.5	18249855_93:46.8	21389203_44:46.9	21911434_40_rc:42.4	22128602_63_rc:46.4	20806029_34:36.3	9626669_45_rc:35.5	21594412_72:42.5	22123909_93:44.4	9845214_94:36.3	16507262_69:45.6	20564194_99:45	9635489_683:19.3	9629636_87:39.1	20564201_88:46.8	20806029_88_rc:36.3	22123909_19_rc:41	9632368_40:34.4	19352426_70_rc:31.1	9632368_42:24.4	21594412_72_rc:42.5	22128602_88:38.7	20564204_69:35.4	21165975_70_rc:56.3	20153400_24_rc:48.5	9626081_36_rc:35	10518470_93:51.8	21218463_94:43.2	20806024_34:46	20564201_88_rc:46.8	19352426_92_rc:46.8	20178610_89:42.4	9632368_40_rc:34.4	9627947_61:16.7	21911441_93_rc:56.8	21218477_72:35	20564204_72:40.1	20522146_94_rc:37.8	22128013_73_rc:44.9	19352426_70:31.1	20153400_45:26	14602460_69:37.7	14717136_35:35.6	9626986_92:28.8	20564204_72_rc:40.1	19881400_65_rc:17.2	21218463_41_rc:24.5	21594412_92:44.4	21218477_93_rc:43.2	20806048_72:47.9	20279530_69_rc:49.5	21911434_94:36.3	16507262_93_rc:39.1	9628642_130:16.2	20340272_39:34.9	15011550_2443:8.9	21911441_41_rc:24.9	20178610_89_rc:42.4	21426900_40:28	20522146_42_rc:55.3	20564204_69_rc:35.4	9632333_35:35.1	9630699_93_rc:43.8	22128602_88_rc:38.7	9627947_61_rc:16.7	16507262_93:39.1	9629636_34_rc:39.8	14602460_93_rc:38	9632989_72_rc:52.2	14647158_71_rc:37.6	9632333_43:44	21218477_93:43.2	15011550_2443_rc:8.9	21911441_39:31.6	20564204_93:46.8	19352426_92:46.8	9626986_39_rc:43.6	14647158_93_rc:44.4	9632881_25:40.1	9632989_20:42.9	9632989_69_rc:32.9	10518470_70_rc:56.3	9626081_36:35	22128020_38_rc:48.6	21426900_72_rc:50.4	9628826_62_rc:16.7	9632989_20_rc:42.9	19073908_55:36.9	21911441_41:24.9	20340272_72_rc:28.1	22128611_35_rc:48	9632881_99_rc:58.1	22128013_73:44.9	21493006_40:27.4	20522146_70_rc:30.4	14602460_93:38	21493006_42:34.9	9632333_43_rc:44	20806048_72_rc:47.9	9630671_101:36.3	9626701_100:15.7	9632881_25_rc:40.1	9629367_63:16.1	9631562_40:28	20153400_78:35.6	21594412_92_rc:44.4	9845214_41_rc:30.8	20806029_88:36.3	20806029_34_rc:36.3	9626465_95_rc:48.5	21389203_44_rc:46.9	19919896_34_rc:27.7	9632288_40_rc:33.4	19073908_69:50.4	10518470_40_rc:38.5	9632288_40:33.4	21426900_70:37.7	20806015_40_rc:46.9	21426900_72:50.4	20564201_34_rc:62.9	9626986_92_rc:28.8	9630666_39_rc:32	9626081_89_rc:49.9	9626465_41:48.8	22128597_36:33.8	9635489_683_rc:19.3	20522146_40_rc:40.5	18249855_70_rc:38.3	20806058_40_rc:44.3	20340272_72:28.1	21165975_39:50	9627246_242_rc:13.4	20153400_99_rc:43.2	9630666_39:32	22128013_94:44.4	20340272_39_rc:34.9	9632333_35_rc:35.1	14647158_71:37.6	9630683_93_rc:63.7	21218463_94_rc:43.2	20564204_40_rc:31.8	20143469_77_rc:40	19073908_55_rc:36.9	20153400_99:43.2	20143469_26:48.5	20279530_73_rc:54.8	9630666_41:24.8	19919896_26_rc:41.2	22123909_19:41	21218477_72_rc:35	20564177_35:36.9	22128597_36_rc:33.8	22123909_40_rc:33.3	9631562_72_rc:47.4	9626078_61:16.7	21426900_70_rc:37.7	9631562_70:37.7	9631562_72:47.4	22128020_38:48.6	9629636_87_rc:39.1	20279530_19:73.3	9631562_94_rc:36.3	20522146_40:40.5	16507262_69_rc:45.6	9629367_63_rc:16.1	9632989_69:32.9	20806520_94_rc:49.2	20522146_42:55.3	19073908_92:36.3	20340272_93:59.7	9630683_39:34.4	21218463_39_rc:55.5	21218470_93:44.4	20806058_40:44.3	9626078_61_rc:16.7	14647158_93:44.4	21911441_39_rc:31.6	9632989_72:52.2	18249855_38:39.4	21426900_40_rc:28	14602460_69_rc:37.7	9626081_89:49.9	22123909_38:33.4	19073908_69_rc:50.4	21911441_93:56.8	9626465_41_rc:48.8	21493006_42_rc:34.9	9845214_94_rc:36.3	9631562_94:36.3	21165975_70:56.3	22123909_40:33.3	21165975_72:39.5	9845214_41:30.8	9632288_93_rc:56.8	9629636_34:39.8	21218463_39:55.5	10518470_93_rc:51.8	20806520_94:49.2	20564201_34:62.9	21911434_94_rc:36.3	9626213_3:22.6	20564194_99_rc:45	20564177_90_rc:42.7	20806024_34_rc:46	9632288_93:56.8	14602460_39_rc:48.7	20279530_71_rc:49.3	20153400_45_rc:26	9626213_3_rc:22.6	10518470_40:38.5	9626465_95:48.5	9632989_93:44.4	9632881_99:58.1	21218463_41:24.5	9626986_39:43.6	9631562_70_rc:37.7
35343 | Bacteriophage phi CTX | Myoviridae	17313217_389:124.7	21363123_169_rc:17.5	17313217_389_rc:124.7	17313217_1307_rc:129.4	17313217_714_rc:123.8	22129792_6:22	9634055_594:26.2	9630327_26_rc:25.7	9634055_594_rc:26.2	18071213_1713_rc:40.5	9630327_740:29.8	18138525_221:21.3	9630327_742:45	17313217_1307:129.4	9630327_740_rc:29.8	17313217_262:126.3	18071213_1713:40.5	9634055_602:50.1	9634055_602_rc:50.1	17313217_262_rc:126.3	9630327_742_rc:45	22129792_6_rc:22	9627719_14:26.2	9630327_26:25.7	17313217_712:124.1	21363123_169:17.5	18138525_221_rc:21.3	17313217_714:123.8	17313217_712_rc:124.1	9627719_14_rc:26.2
222461 | Cotton leaf curl Gezira virus | NA	20564204_93:83.6	14647158_39_rc:45.4	19352426_92:88.7	21594412_39:38.3	19352426_94:57.5	21426900_58:61.9	9626986_39_rc:53.5	9845214_59:110.6	21911434_42_rc:98	9632881_77_rc:35.4	14647158_93_rc:61.1	9626465_33_rc:47.4	22128013_94_rc:56.5	9632989_69_rc:45.8	9630671_48_rc:46.9	22128020_38_rc:45.2	20143469_100_rc:49	20564204_93_rc:83.6	9630671_101_rc:106.8	22128020_92_rc:80.8	22128013_70:59.7	9632881_99_rc:51.8	9632368_94_rc:90.7	21911434_40:98.8	14717136_35_rc:50.3	9632288_31:64.7	21426900_58_rc:61.9	22128611_88:56.7	21911434_42:98	20143469_75:63.2	21493006_42:44.6	14602460_93:94.9	9632333_43_rc:57.2	9629636_52:60.9	20153400_74:52.5	10518470_58:66	9630666_93:92.8	9630671_101:106.8	21218477_40_rc:51.9	22123909_69:41.7	9845214_69:92.1	9631562_40:46.4	9845214_41_rc:89	9626465_33:47.4	21165975_72_rc:41.2	18249855_93_rc:85.9	20564177_88:82.5	9626669_45:45	20806037_35_rc:50.3	20806029_88:94.8	9626465_95_rc:61.1	20806029_34_rc:33.3	9631562_40_rc:46.4	21389203_44_rc:61.3	19073908_92_rc:95.8	18249855_70:56.4	19352426_94_rc:57.5	19919896_34_rc:49.1	9632288_40_rc:70.3	9632368_42_rc:48.5	19073908_67:53.2	20340272_68:41.3	19073908_67_rc:53.2	19073908_69:60.1	20806037_35:50.3	19352426_39:48.8	21218470_68_rc:46.1	9632288_40:70.3	9632377_51:58.4	21911441_57:81.1	21218470_68:46.1	21426900_70:57.1	9630699_93:60.3	20806015_40_rc:50.9	9845214_71:95.1	20564201_34_rc:41.9	9632989_93_rc:51.8	20178610_53:57.3	20806015_40:50.9	21218463_69:37.5	20522146_94:65.4	21911434_59:110.6	9626465_41:40.6	20806048_39:55.3	9626081_89_rc:69.1	9632368_94:90.7	9632881_45:62.5	21911434_70_rc:105	9630666_93_rc:92.8	21218477_40:51.9	20564204_40:39.5	9626213_106_rc:64.8	9631562_58:61.6	18249855_70_rc:56.4	20806058_40_rc:58.7	22128020_92:80.8	21165975_39:58.8	20153400_99_rc:53.2	14602460_39:37.6	8486140_94:94.4	9626213_106:64.8	19919896_34:49.1	9626213_108:89.7	22123909_38_rc:50.3	22128013_94:56.5	20340272_39_rc:58.2	18249855_38_rc:32.6	9630683_93:58.9	20564194_97_rc:63.8	21911441_69:105.8	9630683_57_rc:57.5	21594412_68:48.3	9632288_57:81.1	9630683_93_rc:58.9	21218463_94_rc:70.7	20340272_68_rc:41.3	10518470_95_rc:56.3	19352426_39_rc:48.8	20806048_39_rc:55.3	20564204_40_rc:39.5	20153400_99:53.2	21218463_69_rc:37.5	22128013_70_rc:59.7	20178610_53_rc:57.3	21165975_39_rc:58.8	20806024_36_rc:44.4	20143469_100:49	18249855_93:85.9	21389203_44:61.3	21911434_40_rc:98.8	20806029_34:33.3	21911441_69_rc:105.8	9632881_75_rc:48.7	21911434_70:105	9626669_45_rc:45	21426900_70_rc:57.1	9845214_94:105.9	21426900_95:48.7	20564194_97:63.8	20564194_99:64.5	9632288_69:105.8	9845214_59_rc:110.6	9631562_70:52.6	9629636_87:60.4	22128020_38:45.2	9629636_87_rc:60.4	9631562_58_rc:61.6	20564201_88:73.4	9631562_94_rc:69.2	20806029_88_rc:94.8	8486140_94_rc:94.4	19073908_92:95.8	9632377_51_rc:58.4	20522146_42:41	20806520_94_rc:53.5	9632989_69:45.8	21218477_68:47.3	9630699_58_rc:54.3	9632368_42:48.5	21165975_70_rc:64.4	21218463_39_rc:51.4	10518470_58_rc:66	9632288_69_rc:105.8	20806058_40:58.7	21911434_59_rc:110.6	21218463_94:70.7	10518470_95:56.3	20806024_34:39	20806024_36:44.4	20564201_88_rc:73.4	14647158_93:61.1	19352426_92_rc:88.7	20178610_89:54.7	22128602_33_rc:44.7	21911441_39_rc:89.4	9632881_45_rc:62.5	21911441_57_rc:81.1	9632881_75:48.7	9632881_77:35.4	18249855_38:32.6	21911441_93_rc:66.1	9632288_31_rc:64.7	21426900_40_rc:48.1	20522146_94_rc:65.4	9626081_89:69.1	9630699_58:54.3	14602460_69_rc:44.5	22128611_88_rc:56.7	20153400_45:55.8	22123909_38:50.3	14602460_69:44.5	14717136_35:50.3	19073908_69_rc:60.1	21911441_93:66.1	9626986_94:61.7	9626465_41_rc:40.6	21218463_41_rc:45.8	20564177_88_rc:82.5	21493006_42_rc:44.6	21911434_94:105.9	9845214_94_rc:105.9	9626986_94_rc:61.7	16507262_93_rc:81.9	21218477_68_rc:47.3	9845214_69_rc:92.1	20340272_39:58.2	21165975_70:64.4	9631562_94:69.2	21165975_72:41.2	20178610_89_rc:54.7	9626213_108_rc:89.7	9632288_57_rc:81.1	21426900_40:48.1	20522146_42_rc:41	9845214_41:89	9630699_93_rc:60.3	9632288_93_rc:66.1	9630683_57:57.5	22128020_68_rc:58	21218463_39:51.4	20143469_75_rc:63.2	20806520_94:53.5	21594412_39_rc:38.3	21426900_95_rc:48.7	14647158_39:45.4	20564201_34:41.9	21911434_94_rc:105.9	20564194_99_rc:64.5	16507262_93:81.9	20806024_34_rc:39	9632288_93:66.1	22128602_33:44.7	9629636_52_rc:60.9	14602460_39_rc:37.6	9630671_48:46.9	21594412_68_rc:48.3	22123909_69_rc:41.7	20153400_45_rc:55.8	14602460_93_rc:94.9	22128020_68:58	9845214_71_rc:95.1	9626465_95:61.1	21218463_41:45.8	9632333_43:57.2	9632989_93:51.8	9632881_99:51.8	20153400_74_rc:52.5	9626986_39:53.5	21911441_39:89.4	9631562_70_rc:52.6
35345 | Lactococcus lactis bacteriophage TP901-1 | Siphoviridae	13487801_483:95.3	13095805_1333_rc:51.2	13095743_585_rc:54.8	13095743_291_rc:27.3	13095680_487_rc:95.3	13786531_415_rc:94.8	13786531_253:98.3	13095805_1335_rc:27.6	9628826_57:21.7	13095891_77_rc:22.1	16798783_1510:27	21716072_508_rc:96.2	21909536_63314_rc:31	13095680_489_rc:96.7	13786531_417_rc:101.1	21909536_50529:33.2	21716072_128:43.9	9630566_302_rc:76	9628660_788:39.6	21909536_50531_rc:12.7	9628826_57_rc:21.7	21909536_50533_rc:27.2	9630566_322_rc:48.6	13095743_291:27.3	9630566_324_rc:17.2	21909536_50531:12.7	9630726_73_rc:18	9628660_806_rc:25.5	21909536_50533:27.2	13095743_585:54.8	9630726_73:18	13095743_555_rc:83.7	14251125_1450_rc:93.8	9629653_835_rc:19.2	21909536_63314:31	9630566_302:76	13095805_478_rc:96.5	9629189_68_rc:16.7	14251125_1452_rc:95.3	13095805_1333:51.2	9629653_830:33.8	13095805_1335:27.6	13095805_1456_rc:14.2	16798783_1510_rc:27	9629653_832:34.4	20514675_2_rc:18.4	13487801_481_rc:94.4	9629653_835:19.2	14251125_1454_rc:88.6	13786531_411:96.5	20514675_2:18.4	13786531_413:91.1	13095743_550:98.2	13786531_253_rc:98.3	18034800_346_rc:29.7	13786531_415:94.8	13487801_483_rc:95.3	9634626_222:15.2	13095805_478:96.5	13786531_417:101.1	9630566_1006:37.7	13095743_555:83.7	14251125_1450:93.8	9632937_655:15.7	14251125_1452:95.3	14251125_1454:88.6	13487801_75_rc:35.8	21716072_508:96.2	9632937_655_rc:15.7	13095743_550_rc:98.2	9629653_841:27.7	9629653_830_rc:33.8	9630566_1006_rc:37.7	13487801_75:35.8	15088743_286_rc:18.9	13095805_1456:14.2	9629653_832_rc:34.4	9632893_727_rc:19	13095891_77:22.1	9629653_841_rc:27.7	9628660_806:25.5	9630566_1017_rc:25.7	9630566_1017:25.7	13095680_483:98	15088743_286:18.9	9634626_222_rc:15.2	13095680_485:94.4	13095680_487:95.3	9629189_68:16.7	13095680_489:96.7	21716072_511_rc:85.6	9632893_727:19	21909536_50529_rc:33.2	13095680_483_rc:98	13786531_411_rc:96.5	21716072_511:85.6	13487801_1421:37.5	21716072_513:87.6	13487801_1421_rc:37.5	9628660_788_rc:39.6	18034800_343:27.2	18034800_343_rc:27.2	9630566_322:48.6	18034800_346:29.7	21716072_513_rc:87.6	13095680_485_rc:94.4	13487801_481:94.4	13786531_413_rc:91.1	9630566_324:17.2	21716072_128_rc:43.9
222464 | Cotton leaf curl Kokhran virus | NA	20564204_93:71.7	20522146_70:67.1	16507262_26:88.9	20564204_95:48.6	14647158_39_rc:44.7	19352426_92:75.8	14647158_57_rc:63.2	19352426_94:63.7	21426900_58:68.7	21911434_42_rc:34.8	9632881_77_rc:58.6	14647158_93_rc:56.2	20889333_108_rc:62.3	22128013_94_rc:58.3	9632989_69_rc:64.2	14647158_68_rc:73.5	9630666_58_rc:71.7	9630671_66_rc:76.6	20143469_100_rc:46.6	20564204_93_rc:71.7	9630671_101_rc:78.7	22128020_92_rc:76.4	20340272_57:85.2	20340272_72_rc:41.2	19073908_57:77.9	9629636_89_rc:58.6	9632881_99_rc:54.7	9632368_94_rc:76.8	21911434_40:43.7	21218470_58:94.7	9632288_31:38.8	21426900_58_rc:68.7	22128611_88:52.8	21911434_42:34.8	20143469_75:46.2	14602460_93:71.7	20522146_70_rc:67.1	20564177_53_rc:60.1	9629636_52:67	20806048_72_rc:42.2	10518470_58:68.3	9630666_93:80.9	9630671_101:78.7	22123909_69:47.3	22123909_93_rc:54.7	14647158_57:63.2	21165975_72_rc:57.5	18249855_93_rc:84.3	20564177_88:86	20806029_88:73.9	9626465_95_rc:64.4	20806048_58_rc:76.6	9630671_66:76.6	21165975_27:36.8	21218470_39_rc:55.2	19073908_92_rc:72.6	9626669_24_rc:49.9	19352426_94_rc:63.7	21165975_58_rc:76.3	16507262_26_rc:88.9	19919896_52_rc:55.4	21218470_93_rc:53.2	19073908_67:48.9	20340272_68:90.3	20806048_69_rc:39	19073908_67_rc:48.9	19073908_69:73.6	19352426_39:73.9	21218470_68_rc:77.3	9632377_51:78.3	21911441_57:60.6	21218470_68:77.3	16507262_19_rc:101.5	9630699_93:66	20279530_69:57.7	9845214_71:65.6	9632989_93_rc:54.7	20178610_53:56.4	20564177_90:59	21594412_57:70.9	21218463_69:59.4	20806048_39:41.3	9626081_89_rc:64.4	9632368_94:76.8	14647158_68:73.5	21911434_70_rc:39.6	9630666_93_rc:80.9	9631562_58:84	22128602_63:51.1	20340272_72:41.2	22128020_92:76.4	21165975_39:47.2	22128020_94:68.6	21218470_70:54.7	20522146_33_rc:44.2	8486140_94:86.5	20279530_73:51.5	9626213_108:58.9	22128013_94:58.3	20340272_39_rc:61.3	20340272_57_rc:85.2	9630683_93:58.9	21911441_69:41.9	21218470_70_rc:54.7	9630683_57_rc:75.7	14647158_71:63.2	16507262_57:78.2	21594412_68:71.8	9632288_57:60.6	9630683_93_rc:58.9	21218463_94_rc:66.8	20340272_68_rc:90.3	10518470_95_rc:50.5	19352426_39_rc:73.9	20806048_39_rc:41.3	21218463_69_rc:59.4	20178610_53_rc:56.4	21165975_39_rc:47.2	20806024_36_rc:32.4	19352426_68_rc:83.6	20279530_73_rc:51.5	21218477_57:80.1	20522146_33:44.2	20143469_100:46.6	18249855_93:84.3	21911434_40_rc:43.7	18249855_95:52.4	22128602_63_rc:51.1	21911441_69_rc:41.9	9632881_75_rc:51.4	21911434_70:39.6	21594412_72:45.2	22123909_93:54.7	20889333_108:62.3	9845214_94:68.8	20806048_56:52.9	16507262_69:92	20564194_99:82.7	20806048_58:76.6	9632288_69:41.9	9631562_70:49.7	9626669_74_rc:64.1	9629636_87:77.2	9626669_74:64.1	9629636_87_rc:77.2	9629636_89:58.6	9626669_78:51.2	9631562_58_rc:84	20564201_88:78.4	9631562_94_rc:60.4	20806029_88_rc:73.9	16507262_69_rc:92	21165975_58:76.3	20564204_95_rc:48.6	8486140_94_rc:86.5	19073908_92:72.6	9632377_51_rc:78.3	20806520_94_rc:79.8	9632989_69:64.2	19352426_70_rc:62.9	19919896_52:55.4	22128020_94_rc:68.6	21594412_72_rc:45.2	9626669_78_rc:51.2	21218470_93:53.2	21165975_70_rc:66.9	9630666_58:71.7	19352426_68:83.6	10518470_58_rc:68.3	21165975_27_rc:36.8	9632288_69_rc:41.9	21218463_94:66.8	10518470_95:50.5	20806048_56_rc:52.9	20806024_36:32.4	20564201_88_rc:78.4	9632377_88:67.9	14647158_93:56.2	19352426_92_rc:75.8	20178610_89:52.5	20806048_69:39	18249855_95_rc:52.4	21911441_57_rc:60.6	9632881_75:51.4	9632881_77:58.6	9632989_72:55.3	21911441_93_rc:64.7	9632288_31_rc:38.8	20564204_72:51.4	19352426_70:62.9	9626081_89:64.4	14602460_69_rc:57	22128611_88_rc:52.8	20564177_53:60.1	14602460_69:57	19073908_69_rc:73.6	21911441_93:64.7	20564204_72_rc:51.4	21218463_41_rc:52.2	20564177_88_rc:86	9632377_88_rc:67.9	21218477_57_rc:80.1	21218477_93_rc:53.5	20806048_72:42.2	20279530_69_rc:57.7	21911434_94:68.8	16507262_57_rc:78.2	9845214_94_rc:68.8	16507262_93_rc:110.3	22128020_57:63.6	20340272_39:61.3	22128020_57_rc:63.6	21165975_70:66.9	9631562_94:60.4	21165975_72:57.5	20178610_89_rc:52.5	9626213_108_rc:58.9	9632288_57_rc:60.6	21218470_39:55.2	9630699_93_rc:66	9632288_93_rc:64.7	9630683_57:75.7	22128020_68_rc:41.1	16507262_19:101.5	20143469_75_rc:46.2	20806520_94:79.8	9626669_24:49.9	14647158_39:44.7	21594412_57_rc:70.9	21911434_94_rc:68.8	20564194_99_rc:82.7	20564177_90_rc:59	16507262_93:110.3	9632288_93:64.7	9629636_52_rc:67	21594412_68_rc:71.8	22123909_69_rc:47.3	14602460_93_rc:71.7	14647158_71_rc:63.2	9632989_72_rc:55.3	19073908_57_rc:77.9	22128020_68:41.1	9845214_71_rc:65.6	9626465_95:64.4	21218470_58_rc:94.7	21218463_41:52.2	9632989_93:54.7	9632881_99:54.7	21218477_93:53.5	9631562_70_rc:49.7
85752 | Tomato yellow leaf curl Thailand virus | NA	20522146_70:46.8	19525721_513:13.1	9627730_43:16.5	22128013_94_rc:87.7	20153400_78_rc:44.8	9627155_249_rc:15	9630671_48_rc:15	20143469_100_rc:65	20564204_93_rc:55	9630671_101_rc:46	22128020_92_rc:46.7	21911434_40:67.7	14717136_35_rc:39.9	20143469_77:56.3	9630666_93:48.2	21218477_40_rc:47.5	22123909_69:97.2	9630666_95:63.2	22123909_93_rc:104.9	21165975_72_rc:83.8	18249855_93_rc:73.4	20806037_35_rc:39.9	9631562_40_rc:36.9	20806058_38_rc:34.8	19073908_92_rc:47.7	18249855_70:58.5	22128602_35_rc:31.5	21218470_93_rc:81.9	19073908_67_rc:28.9	20806037_35:39.9	19352426_39:47.7	21218470_68_rc:72.8	20279530_69:52.2	9630699_93:54.9	9845214_71:68.4	9632989_93_rc:101	20564177_90:55.8	21594412_57:64.7	20806015_40:24.5	21218463_69:72.3	20806048_39:15	9627155_249:15	21911434_70_rc:39.9	9630666_93_rc:48.2	21218477_40:47.5	20143469_26_rc:44.6	20564204_40:25.2	22128602_63:51.7	22128020_92:46.7	22128020_94:52.3	8486140_94:43.7	19919896_34:39.6	20279530_73:55.2	22123909_38_rc:66.5	9630683_93:63.2	9626433_25_rc:15	20340272_93_rc:90.4	21594412_68:62.6	20340272_68_rc:62.2	19352426_39_rc:47.7	22128013_70_rc:49.3	21165975_39_rc:32.4	21389203_42:34.8	9628470_240_rc:18.2	9627349_276_rc:12.2	14602460_95_rc:50.3	18249855_93:73.4	21389203_44:34.9	10257473_95_rc:16.4	21911434_40_rc:67.7	22128602_63_rc:51.7	20806029_34:24.8	20806029_36:39.5	21911434_70:39.9	21594412_72:58.3	22123909_93:104.9	9628518_168:13.1	20889333_108:47.2	9845214_94:46	16507262_69:43.5	20564194_99:56.5	9626669_74:56.8	9629636_89:60.7	20564201_88:73.4	20806029_88_rc:62.9	22123909_19_rc:89.2	21594412_72_rc:58.3	21165975_70_rc:68.2	19352426_68:70.6	9632288_69_rc:40.7	21218463_94:64.6	20806024_34:30.1	20564201_88_rc:73.4	20806024_36:49.2	19352426_92_rc:46.7	20178610_89:73.8	20806048_69:57	21911441_93_rc:43.9	20806029_36_rc:39.5	21218477_72:36.3	9627730_43_rc:16.5	20564204_72:54.8	20153400_45:49.6	22138122_276_rc:12.2	14602460_69:55.1	14717136_35:39.9	20564204_72_rc:54.8	9626986_94:45.7	9632377_88_rc:53.2	21594412_92:79.2	21218477_93_rc:94.9	20806048_72:37.9	20279530_69_rc:52.2	21911434_94:46	9632333_89_rc:49.4	9626986_94_rc:45.7	16507262_93_rc:58.4	10257473_95:16.4	20340272_39:53.2	20178610_89_rc:73.8	21426900_40:38.6	21218470_39:42.5	9630699_93_rc:54.9	19919919_232:14.8	16507262_93:58.4	9630671_48:15	22123909_69_rc:97.2	14602460_93_rc:49.8	14647158_71_rc:74.2	9632989_72_rc:50.6	9845214_71_rc:68.4	9632333_43:33.8	21218477_93:94.9	21911441_39:58.3	20564204_93:55	19352426_92:46.7	9626986_39_rc:43	14647158_93_rc:80.4	9632881_77_rc:107.1	9632881_25:105.4	20889333_108_rc:47.2	14647158_68_rc:75.5	9632989_69_rc:73.1	21426900_72_rc:42.6	22128013_70:49.3	20340272_72_rc:32.7	9629636_89_rc:60.7	9632881_99_rc:105.3	20522146_70_rc:46.8	14602460_93:49.8	9632333_43_rc:33.8	14602460_95:50.3	20806048_72_rc:37.9	9630671_101:46	9632881_25_rc:105.4	9631562_40:36.9	20153400_78:44.8	21594412_92_rc:79.2	9845214_41_rc:50.5	9627349_276:12.2	20806029_88:62.9	9626465_95_rc:65.6	20806029_34_rc:24.8	9628470_240:18.2	21389203_44_rc:34.9	21218470_39_rc:42.5	19919896_34_rc:39.6	9632288_40_rc:52.1	19073908_67:28.9	20806048_69_rc:57	20340272_68:62.2	19073908_69:54.9	9632288_40:52.1	21426900_70:53.5	20806015_40_rc:24.5	21218470_68:72.8	21426900_72:42.6	9626081_89_rc:52.5	9630691_43_rc:42.6	14647158_68:75.5	9632368_96:54.5	9632881_45:96.3	18249855_70_rc:58.5	20806058_40_rc:32.3	20340272_72:32.7	21165975_39:32.4	22138122_276:12.2	20153400_99_rc:64.9	22128013_94:87.7	20340272_39_rc:53.2	21911441_69:40.7	14647158_71:74.2	9630683_93_rc:63.2	21218463_94_rc:64.6	20806048_39_rc:15	20564204_40_rc:25.2	20143469_77_rc:56.3	20153400_99:64.9	21218463_69_rc:72.3	9626081_65:37.2	20806024_36_rc:49.2	9630691_43:42.6	20143469_26:44.6	20279530_73_rc:55.2	19352426_68_rc:70.6	22123909_19:89.2	20143469_100:65	21218477_72_rc:36.3	21911441_69_rc:40.7	9632881_75_rc:109.6	22123909_40_rc:65.7	9631562_72_rc:45.6	21426900_70_rc:53.5	9632333_89:49.4	9632288_69:40.7	9631562_70:55.6	20806058_38:34.8	9626669_74_rc:56.8	9631562_72:45.6	9631562_94_rc:50.1	16507262_69_rc:43.5	8486140_94_rc:43.7	9632989_69:73.1	20806520_94_rc:47.4	19073908_92:47.7	20340272_93:90.4	22128020_94_rc:52.3	21218463_39_rc:26.5	21218470_93:81.9	9632368_96_rc:54.5	20806058_40:32.3	19919919_232_rc:14.8	21389203_42_rc:34.8	14647158_93:80.4	9632377_88:53.2	9626081_65_rc:37.2	21911441_39_rc:58.3	9632881_45_rc:96.3	9626433_25:15	9632881_75:109.6	9632881_77:107.1	9632989_72:50.6	21426900_40_rc:38.6	14602460_69_rc:55.1	9626081_89:52.5	22123909_38:66.5	19073908_69_rc:54.9	21911441_93:43.9	9845214_94_rc:46	9631562_94:50.1	21165975_70:68.2	9630666_95_rc:63.2	22123909_40:65.7	21165975_72:83.8	9845214_41:50.5	9632288_93_rc:43.9	21218463_39:26.5	20806520_94:47.4	21911434_94_rc:46	21594412_57_rc:64.7	9626213_3:37.5	20564194_99_rc:56.5	20564177_90_rc:55.8	20806024_34_rc:30.1	9632288_93:43.9	22128602_35:31.5	21594412_68_rc:62.6	20153400_45_rc:49.6	9628518_168_rc:13.1	9626213_3_rc:37.5	19525721_513_rc:13.1	9626465_95:65.6	9632881_99:105.3	9632989_93:101	9626986_39:43	9631562_70_rc:55.6
85753 | Soybean crinkle leaf virus | NA	20564204_93:98.3	20522146_70:58.6	20564204_95:61.9	19352426_92:92.3	19352426_94:61.9	9632881_25:38	9632881_77_rc:42.2	14647158_93_rc:72.5	20889333_108_rc:57.3	22128013_94_rc:62	20153400_78_rc:72.6	9632989_69_rc:67.8	14647158_68_rc:65	22128020_38_rc:67.2	21426900_72_rc:52.3	20143469_100_rc:58.1	20564204_93_rc:98.3	9630671_101_rc:88.7	22128020_92_rc:99.8	22128013_70:69.3	20340272_72_rc:57	9629636_89_rc:70.5	9632881_99_rc:73.4	9632368_94_rc:72.7	22128013_73:55.8	9632288_31:48.8	22128611_88:72.9	20143469_75:74.7	14602460_93:80.7	20522146_70_rc:58.6	20143469_77:97.1	9632333_43_rc:40.8	8486140_96_rc:58.3	14602460_95:58.1	20153400_74:54.9	20806048_72_rc:38.6	9630666_93:92.1	9630671_101:88.7	22123909_69:51.6	9632881_25_rc:38	9630671_103:51.3	9630666_95:69.7	20153400_78:72.6	22123909_93_rc:73.4	21165975_72_rc:42.2	18249855_93_rc:108.4	20564177_88:91.7	20806029_88:99.1	9626465_95_rc:83	21165975_27:26.3	9632989_39:40.5	19073908_92_rc:94.8	18249855_70:105.9	19352426_94_rc:61.9	21218470_93_rc:71	20340272_68:66.1	19073908_69:68.6	9632989_39_rc:40.5	21218470_68_rc:51.5	21218470_68:51.5	21426900_70:76.8	963060279530_69:51.9	9845214_71:45.8	9630699_95:46	9632989_93_rc:73.4	21426900_72:52.3	20564177_90:63	21594412_57:65.1	21218463_69:68.7	20522146_94:65.6	9626081_89_rc:74.9	9632368_94:72.7	14647158_68:65	9632368_96:74.2	21911434_70_rc:37.2	9630666_93_rc:92.1	20143469_26_rc:51.7	22128602_63:59.7	18249855_70_rc:105.9	20340272_72:57	22128020_92:99.8	22128020_94:80.6	20153400_99_rc:63.3	8486140_94:81.7	20279530_73:48.2	8486140_96:58.3	9626213_108:76.4	22128013_94:62	18249855_38_rc:92.7	9630683_93:79.6	21911441_69:38	9630699_95_rc:46	20340272_93_rc:58.9	14647158_71:58.5	21594412_68:48.8	9630683_93_rc:79.6	21218463_94_rc:71.8	20340272_68_rc:66.1	10518470_95_rc:47.6	20143469_77_rc:97.1	20153400_99:63.3	22128013_21:83.3	21218463_69_rc:68.7	22128013_70_rc:69.3	9626213_110:52.6	20143469_26:51.7	19352426_68_rc:65.5	20279530_73_rc:48.2	20153400_24:43.7	14602460_95_rc:58.1	22123909_19:46.6	21218477_72_rc:61.5	20143469_100:58.1	18249855_93:108.4	22128602_63_rc:59.7	18249855_95:104.2	21911441_69_rc:38	9632881_75_rc:55.7	21218463_31_rc:43.3	21911434_70:37.2	21594412_72:39.8	22123909_93:73.4	9631562_72_rc:53.8	21426900_70_rc:76.8	20889333_108:57.3	9845214_94:84.6	21426900_95:57.7	20564194_99:86.1	18249855_20:110.4	9632288_69:38	9631562_70:78.9	9626669_74_rc:66.4	9629636_87:68.6	9626669_74:66.4	9631562_72:53.8	22128020_38:67.2	9629636_87_rc:68.6	9629636_89:70.5	9626669_78:68.7	20564201_88:97.4	20806029_88_rc:99.1	22123909_19_rc:46.6	9631562_94_rc:68	20564204_95_rc:61.9	8486140_94_rc:81.7	20340272_93:58.9	19073908_92:94.8	20806520_94_rc:62.5	9632989_69:67.8	21218477_68:34.9	19352426_70_rc:57.2	9630671_103_rc:51.3	22128020_94_rc:80.6	21594412_72_rc:39.8	22128602_88:49.9	20564204_69:43.9	9626669_78_rc:68.7	21218470_93:71	21165975_70_rc:53.1	21218463_39_rc:38.5	22128013_40_rc:43.9	9632368_96_rc:74.2	19352426_68:65.5	20153400_24_rc:43.7	21165975_27_rc:26.3	9632288_69_rc:38	10518470_93:75.5	21218463_94:71.8	10518470_95:47.6	20564201_88_rc:97.4	9632377_88:77.2	14647158_93:72.5	19352426_92_rc:92.3	20178610_89:76.6	22128602_33_rc:34.1	22128013_40:43.9	18249855_95_rc:104.2	9632881_75:55.7	9632881_77:42.2	9632989_72:47.3	18249855_38:92.7	21911441_93_rc:74.7	9632288_31_rc:48.8	21218477_72:61.5	20564204_72:44.1	20522146_94_rc:65.6	22128013_73_rc:55.8	19352426_70:57.2	9626081_89:74.9	14602460_69_rc:49.8	22128611_88_rc:72.9	20153400_45:31.2	14602460_69:49.8	19073908_69_rc:68.6	21911441_93:74.7	20564204_72_rc:44.1	9626986_94:50.8	20564177_88_rc:91.7	9632377_88_rc:77.2	21218477_93_rc:72.2	20806048_72:38.6	20279530_69_rc:51.9	21911434_94:84.6	9845214_94_rc:84.6	9626986_94_rc:50.8	16507262_93_rc:87.5	21218477_68_rc:34.9	21165975_70:53.1	9631562_94:68	9630666_95_rc:69.7	21165975_72:42.2	20178610_89_rc:76.6	21218463_31:43.3	9626213_108_rc:76.4	20564204_69_rc:43.9	22128013_21_rc:83.3	9630699_93_rc:76.2	22128602_88_rc:49.9	9632288_93_rc:74.7	21218463_39:38.5	10518470_93_rc:75.5	20143469_75_rc:74.7	20806520_94:62.5	21426900_95_rc:57.7	21594412_57_rc:65.1	21911434_94_rc:84.6	9626081_28_rc:42	20564194_99_rc:86.1	20564177_90_rc:63	16507262_93:87.5	9632288_93:74.7	22128602_33:34.1	9626081_28:42	21594412_68_rc:48.8	22123909_69_rc:51.6	20153400_45_rc:31.2	14602460_93_rc:80.7	14647158_71_rc:58.5	9632989_72_rc:47.3	9845214_71_rc:45.8	9626465_95:83	18249855_20_rc:110.4	9632333_43:40.8	9632989_93:73.4	9632881_99:73.4	21218477_93:72.2	20153400_74_rc:54.9	9626213_110_rc:52.6	9631562_70_rc:78.9
42567 | Rotavirus A | Reoviridae	9630645_537:17.1	13111347_23_rc:27.1	9626530_105_rc:10.6	9626436_272_rc:14.3	13111347_1_rc:47	5821076_1:45.5	13111347_1:47	2828727_37:21.7	2828727_39:8.3	9626436_272:14.3	13559808_543_rc:14.3	9628113_3651_rc:12.3	19919889_167:13.7	23237807_14_rc:98.8	9627196_241_rc:11.5	9630645_537_rc:17.1	20087033_171:13.5	5821076_21:31.1	9630125_2589_rc:12.3	5821076_23:32	23237807_31:97.6	9627196_241:11.5	9627109_93_rc:12.7	5821076_25:19.5	13111347_21:31.1	23237807_36:91.9	2828727_1_rc:32.6	13111347_23:27.1	9625519_8:14	13111347_26:19.5	23237807_36_rc:91.9	2828727_1:32.6	2828727_3_rc:44.9	2828727_3:44.9	2828727_37_rc:21.7	HCMVUL106_103:14.2	5821076_37_rc:24.9	23237807_1:92.1	2828727_39_rc:8.3	9626945_546:12.4	9625519_8_rc:14	11545722_605:12	1661155_37:38.6	15426406_167_rc:14	5821076_37:24.9	9626530_105:10.6	13111347_26_rc:19.5	1661155_1:45.5	23237807_20_rc:88.3	13111347_37:31.3	11545722_605_rc:12	9626945_546_rc:12.4	1661155_3:28.4	9628113_3651:12.3	20087033_171_rc:13.5	2828727_21_rc:56.2	1661155_15_rc:14.8	13111347_37_rc:31.3	23237807_31_rc:97.6	23237807_1_rc:92.1	5821076_21_rc:31.1	9627109_93:12.7	13559808_543:14.3	9631282_30:13.4	9631282_30_rc:13.4	23237807_14:98.8	5821076_23_rc:32	2828727_21:56.2	1661155_1_rc:45.5	1661155_37_rc:38.6	5821076_25_rc:19.5	15426406_167:14	9630125_2589:12.3	1661155_3_rc:28.4	HCMVUL114_1:12.5	5821076_1_rc:45.5	20095237_170:13.5	13111347_21_rc:31.1	20095237_170_rc:13.5	19919889_167_rc:13.7	1661155_15:14.8	23237807_20:88.3
33747 | Primate T-lymphotropic virus 1 | Retroviridae	9632565_301:111.6	9626453_90_rc:107.7	9626225_13:29.3	18071203_297_rc:57.2	9626962_3_rc:24.8	9627396_107:20.8	9629498_103_rc:36.5	9627396_107_rc:20.8	9626984_5:29.3	9628486_105_rc:19.6	18071203_299_rc:43.9	9626962_5_rc:29.3	9625366_166:23.9	9626453_279:106.2	9629514_5_rc:29.3	9626726_296_rc:54.7	9629498_292_rc:51.8	18071203_104:18.1	9628478_107_rc:20.8	9626726_289_rc:38.7	9626726_298_rc:77.9	9630707_20_rc:29.3	9629498_294_rc:60.8	9626453_55:61.7	9632565_54_rc:112.5	18071203_320:21.3	9629498_118_rc:29.1	9632565_301_rc:111.6	9632565_104_rc:117.1	9626453_90:107.7	15078713_4564_rc:13.6	9626096_5:29.3	9626984_5_rc:29.3	9630311_5_rc:29.3	9626453_40_rc:98.5	9630311_5:29.3	18071203_320_rc:21.3	18071203_291:26.1	9628654_5_rc:29.3	9628290_6144_rc:19.7	9626453_284:92.7	9632565_293_rc:105.1	9626453_286:113.2	18071203_297:57.2	18071203_299:43.9	9626225_85_rc:34.1	VirusP70_10125:23.2	VirusP70_10126:23.2	9626726_55_rc:41.9	9626962_3:24.8	9628654_5:29.3	9630707_20:29.3	9626955_21:29.3	9632565_104:117.1	9626962_5:29.3	9632565_54:112.5	9626726_291_rc:21.4	9626453_55_rc:61.7	9629498_103:36.5	9626726_289:38.7	9632565_299_rc:111.1	9626225_13_rc:29.3	9626453_284_rc:92.7	9629514_5:29.3	9629498_113_rc:47.4	9628486_105:19.6	9626953_5_rc:29.3	9626726_55:41.9	9632565_293:105.1	9626096_5_rc:29.3	9626453_286_rc:113.2	9632565_299:111.1	9629498_292:51.8	9629498_294:60.8	9626453_279_rc:106.2	9626953_5:29.3	9626955_21_rc:29.3	9626726_291:21.4	9626100_24:29.3	9626958_329_rc:29.3	15078713_4564:13.6	9626726_296:54.7	18071203_104_rc:18.1	9629498_113:47.4	9626958_329:29.3	9626726_298:77.9	9629498_118:29.1	18071203_291_rc:26.1	9625366_166_rc:23.9	9626225_85:34.1	9628478_107:20.8	9626100_24_rc:29.3	9626453_40:98.5
33748 | Primate T-lymphotropic virus 2 | Retroviridae	9632565_301:79.1	9626453_90_rc:38.8	9626225_13:33.5	18071203_297_rc:77	9626962_3_rc:24.8	9625519_66:24.8	9629498_103_rc:113.5	9626701_115_rc:15.5	9626984_5:29.3	18071203_299_rc:61.3	9626962_5_rc:29.3	9626453_279:26.1	9629514_5_rc:29.3	9626726_296_rc:101.9	9629498_292_rc:125.3	18071203_104:8.5	9626726_289_rc:43	18640469_1514:20.1	9626726_298_rc:60.6	9630707_20_rc:29.3	9629498_294_rc:116.3	9626453_55:19.3	9632565_54_rc:30.9	18071203_320:33.9	9629498_118_rc:114.3	9632565_301_rc:79.1	9632565_104_rc:38.8	9626453_90:38.8	9626096_5:29.3	9626453_40_rc:39.3	9626984_5_rc:29.3	9630311_5_rc:29.3	9630311_5:29.3	18071203_320_rc:33.9	9626225_62:31	18071203_291:36.6	9628654_5_rc:29.3	9626453_284:57.7	9632565_293_rc:28.6	9626453_286:68.2	18071203_297:77	18071203_299:61.3	9626225_85_rc:25.2	9626726_55_rc:44	9626962_3:24.8	9628654_5:29.3	9630707_20:29.3	9626955_21:29.3	9632565_104:38.8	9626962_5:29.3	9632565_54:30.9	9626530_113_rc:14.3	9626726_291_rc:63.2	9626453_55_rc:19.3	9629498_103:113.5	9626726_289:43	9632565_299_rc:54.2	9626225_13_rc:33.5	9626701_115:15.5	9626453_284_rc:57.7	9629498_113_rc:105.3	9629514_5:29.3	9626953_5_rc:29.3	9626726_55:44	9632565_293:28.6	9626096_5_rc:29.3	9626453_286_rc:68.2	9632565_299:54.2	9629498_292:125.3	9629498_294:116.3	9626453_279_rc:26.1	9626953_5:29.3	9626955_21_rc:29.3	9626225_62_rc:31	9626726_291:63.2	9626100_24:29.3	9626958_329_rc:29.3	9626726_296:101.9	18071203_104_rc:8.5	9629498_113:105.3	9626958_329:29.3	9626726_298:60.6	9626530_113:14.3	9629498_118:114.3	18071203_291_rc:36.6	9626225_85:25.2	9626219_104:14.3	9625519_66_rc:24.8	9626219_104_rc:14.3	9626100_24_rc:29.3	9626453_40:39.3	18640469_1514_rc:20.1
78395 | Sugarcane streak Reunion virus | NA	9626665_77:24.4	9626687_31:23.1	9627990_13:26.1	9629909_69_rc:9.9	20428539_77:10.7	9627990_29_rc:38	21426900_95:16	9626687_64_rc:57.7	20153400_78_rc:16.2	20564135_69_rc:33.4	9629909_36:25	9627186_47:16.4	9626669_78:16.2	9629909_38:23.1	19881400_61:26.5	9626687_59_rc:32.2	9626669_78_rc:16.2	20428539_80:15.6	9627186_47_rc:16.4	386388_98:21.6	20428539_80_rc:15.6	20153400_78:16.2	9626687_41:13.6	21165975_72_rc:16.2	9627990_13_rc:26.1	20162543_205:16.5	9627990_29:38	19881400_61_rc:26.5	9625665_63:56.4	9626687_41_rc:13.6	21218477_72:16.2	9626225_85_rc:17.4	9626665_77_rc:24.4	20428539_77_rc:10.7	9625665_63_rc:56.4	9626687_5_rc:25.8	11072108_359_rc:17.6	20564135_69:33.4	9625665_31:22.6	9627990_70:33.3	9627990_75_rc:18.4	9626687_59:32.2	9627990_75:18.4	20428539_23_rc:38.4	21165975_72:16.2	20428539_23:38.4	20279530_73:16.2	11072108_359:17.6	9626665_67:23.8	20162543_205_rc:16.5	20428539_67:29.5	21426900_95_rc:16	9626687_5:25.8	9625665_31_rc:22.6	9629909_36_rc:25	386388_98_rc:21.6	9626687_64:57.7	9626687_31_rc:23.1	9629909_29_rc:56.1	9629909_38_rc:23.1	9629909_29:56.1	9626225_85:17.4	9626081_68:19.7	9629909_65_rc:25.3	20279530_73_rc:16.2	9629909_65:25.3	20428539_67_rc:29.5	9626665_67_rc:23.8	9626081_68_rc:19.7	9629909_69:9.9	21218477_72_rc:16.2	9627990_70_rc:33.3
114871 | Zygosaccharomyces bailii virus Z | Totiviridae	9631294_1808:7.3	9634679_3759_rc:11.5	18652416_298_rc:16.9	21397174_3:13.3	9629508_65_rc:18	18652416_298:16.9	8486129_38:16.1	VirusP70_10101:101.7	VirusP70_10110:101.4	VirusP70_10102:101.7	9631294_1808_rc:7.3	VirusP70_10103:101.4	VirusP70_10104:101.4	VirusP70_10105:102.8	VirusP70_10106:102.8	21397174_3_rc:13.3	VirusP70_10107:102	19919889_185:15.1	VirusP70_10108:102	9695413_3637:14.9	VirusP70_10109:101.4	9695413_3637_rc:14.9	9634679_3759:11.5	8486129_38_rc:16.1	9629508_65:18	19919889_185_rc:15.1
69577 | Banana streak virus | Caulimoviridae	15029533_227:27.4	18450268_248_rc:16.2	9627246_220:15.2	9629730_224_rc:18.7	9627246_220_rc:15.2	18450258_214:95.4	9627246_223:12.3	9627246_242:31.7	9625564_235_rc:18.5	18450258_251:91.7	13559817_183_rc:18.2	9627246_213_rc:16.3	15029533_227_rc:27.4	9625564_235:18.5	9627246_223_rc:12.3	9625564_273_rc:11.9	18450268_248:16.2	18450258_222_rc:100.5	9629730_224:18.7	9627246_242_rc:31.7	9625564_273:11.9	18450258_214_rc:95.4	9625564_248_rc:8.9	18450268_230_rc:12.4	18450258_251_rc:91.7	9627246_213:16.3	9634109_411_rc:16.3	18450258_226_rc:92.6	18450258_222:100.5	18450258_244_rc:100.5	9634109_411:16.3	9634109_412_rc:16.3	9634109_412:16.3	18450258_226:92.6	18450268_230:12.4	18450258_244:100.5	18450268_217_rc:13.5	18450268_217:13.5	10140926_4705:17.7	9625564_248:8.9	13559817_183:18.2	15029533_222:15.2	15029533_222_rc:15.2
180526 | Tobacco curly shoot virus | NA	20564204_93:51.4	20522146_70:66.8	16507262_26:26.9	20178610_36:44.5	14647158_57_rc:57.5	21426900_58:59.8	9626986_39_rc:50.8	21911434_42_rc:44.3	9632881_77_rc:49.1	14647158_93_rc:67.2	20889333_108_rc:55.4	22128013_94_rc:77.1	20153400_78_rc:52.5	9632989_69_rc:68.6	14647158_68_rc:73.1	9630671_48_rc:40.5	9630666_58_rc:70.8	22128020_38_rc:47.6	21426900_72_rc:45.8	9630671_66_rc:65.4	20564204_93_rc:51.4	19073908_55:33.9	20340272_57:107.8	9626986_41:35	22128013_70:54.9	20340272_72_rc:97.1	19073908_57:69.3	9632881_99_rc:92.1	22128013_73:76.9	21911434_40:41.8	21218470_58:85.2	14717136_35_rc:44.2	9632288_31:46	21426900_58_rc:59.8	21911434_42:44.3	20143469_75:40.5	21493006_42:38.7	20522146_70_rc:66.8	20143469_77:71.3	9632333_43_rc:44.7	20564177_53_rc:66.8	9629636_52:71.3	20806048_72_rc:52.9	10518470_58:62.8	21218477_40_rc:52.1	22123909_69:62.5	21594412_92_rc:79.2	20153400_78:52.5	22123909_93_rc:91.7	9845214_41_rc:50.1	14647158_57:57.5	21165975_72_rc:48.2	18249855_93_rc:60.2	9626986_41_rc:35	20806037_35_rc:44.2	20806029_88:49.7	9626465_95_rc:52.4	20806048_58_rc:59.3	22128602_53:50	9630671_66:65.4	20178610_36_rc:44.5	20806029_27_rc:48.2	18249855_70:72.3	19919896_34_rc:41	21165975_58_rc:62.4	22128602_35_rc:36.2	20806520_42:44.7	9632288_40_rc:46.5	16507262_26_rc:26.9	9632368_42_rc:48.2	21218470_93_rc:67.9	19073908_67:34.3	22128602_53_rc:50	20340272_68:105.5	20806048_69_rc:46.8	19073908_67_rc:34.3	19073908_69:60.7	20806037_35:44.2	19352426_39:87.8	21218470_68_rc:75.8	9632288_40:46.5	9632377_51:63.8	21218470_68:75.8	16507262_19_rc:65.9	21426900_70:60.3	9630699_93:57	20279530_69:44.6	9845214_71:43.5	9632989_93_rc:87.8	21426900_72:45.8	21594412_57:72.2	21218463_69:61.1	9626465_41:43.8	20806048_39:41.2	9626081_89_rc:53.8	9630691_43_rc:51.1	9632881_45:64.2	14647158_68:73.1	22128597_36:34.5	21218477_40:52.1	9631562_58:73.6	22128602_63:38	18249855_70_rc:72.3	20340272_72:97.1	21165975_39:64.7	20522146_33_rc:42.8	20153400_99_rc:51.9	19919896_34:41	22128013_94:77.1	20340272_39_rc:97.3	20806029_27:48.2	20340272_57_rc:107.8	9630683_93:50	20340272_93_rc:105.4	9630683_57_rc:62.1	16507262_57:73.9	14647158_71:82.2	21594412_68:71.4	9630683_93_rc:50	21218463_94_rc:51.9	20340272_68_rc:105.5	19352426_39_rc:87.8	20806048_39_rc:41.2	20143469_77_rc:71.3	20153400_99:51.9	19073908_55_rc:33.9	9630666_41_rc:38.7	21218463_69_rc:61.1	22128013_70_rc:54.9	21165975_39_rc:64.7	20806024_36_rc:63.7	9630691_43:51.1	19352426_68_rc:83.2	9630666_41:38.7	21218477_57:74.2	20522146_33:42.8	22123909_19:45.9	21218477_72_rc:50.2	18249855_93:60.2	21911434_40_rc:41.8	22128597_36_rc:34.5	22128602_63_rc:38	9632881_75_rc:66.6	20806029_36:45.9	22123909_40_rc:46.2	21594412_72:67.7	22123909_93:91.7	21426900_70_rc:60.3	20889333_108:55.4	9632333_89:36.4	20806048_56:48.6	16507262_69:50.4	20806048_58:59.3	9631562_70:60.3	9626669_74_rc:54.2	9626669_74:54.2	22128020_38:47.6	9626669_78:57	9631562_58_rc:73.6	20564201_88:60.2	22123909_19_rc:45.9	20806029_88_rc:49.7	16507262_69_rc:50.4	21165975_58:62.4	20340272_93:105.4	9632377_51_rc:63.8	9632989_69:68.6	19352426_70_rc:66.8	9632368_42:48.2	21594412_72_rc:67.7	9626669_78_rc:57	21218470_93:67.9	21165975_70_rc:45.2	21218463_39_rc:38.7	9630666_58:70.8	19352426_68:83.2	10518470_58_rc:62.8	21218463_94:51.9	20806048_56_rc:48.6	20806024_36:63.7	20564201_88_rc:60.2	14647158_93:67.2	8486140_42:48.8	20178610_89:60.6	20806048_69:46.8	9632881_45_rc:64.2	9632881_75:66.6	9632881_77:49.1	9632989_72:71.4	9632288_31_rc:46	20806029_36_rc:45.9	21218477_72:50.2	20564204_72:47.7	8486140_42_rc:48.8	20806520_42_rc:44.7	22128013_73_rc:76.9	19352426_70:66.8	9626081_89:53.8	14602460_69_rc:34.8	20564177_53:66.8	14602460_69:34.8	14717136_35:44.2	19073908_69_rc:60.7	20564204_72_rc:47.7	9626465_41_rc:43.8	21218463_41_rc:67.1	21218477_57_rc:74.2	21493006_42_rc:38.7	21594412_92:79.2	21218477_93_rc:81.7	20806048_72:52.9	20279530_69_rc:44.6	20564201_36_rc:37.4	16507262_57_rc:73.9	9632333_89_rc:36.4	22128020_57:64.9	20340272_39:97.3	22128020_57_rc:64.9	21165975_70:45.2	21165975_72:48.2	20178610_89_rc:60.6	22123909_40:46.2	9845214_41:50.1	9630699_93_rc:57	9630683_57:62.1	22128020_68_rc:34.7	16507262_19:65.9	21218463_39:38.7	20143469_75_rc:40.5	21594412_57_rc:72.2	20564201_36:37.4	9629636_52_rc:71.3	9630671_48:40.5	22128602_35:36.2	21594412_68_rc:71.4	22123909_69_rc:62.5	14647158_71_rc:82.2	9632989_72_rc:71.4	19073908_57_rc:69.3	22128020_68:34.7	9845214_71_rc:43.5	9626465_95:52.4	21218470_58_rc:85.2	21218463_41:67.1	9632333_43:44.7	9632989_93:87.8	9632881_99:92.1	21218477_93:81.7	9626986_39:50.8	9631562_70_rc:60.3
12480 | African green monkey polyomavirus | Polyomaviridae	9627180_66_rc:20.2	9628421_86:16.2	9628283_99:34.5	9628283_99_rc:34.5	9628421_86_rc:16.2	9627174_121_rc:101.5	9627320_226_rc:16.3	9627320_226:16.3	9628642_23:18.5	9627020_131:39.1	9626978_118:20.7	9627174_154:100.8	9628091_87:14.8	9628642_25:18.5	9627174_89:92.7	9627020_131_rc:39.1	9626978_85_rc:13.3	9628283_131:40.9	9627180_131:24.2	9630525_250_rc:17.9	19919939_304_rc:13.3	9626158_823:21.6	9626978_87_rc:14.8	9627174_109_rc:87.8	9628091_87_rc:14.8	9630525_250:17.9	9628283_131_rc:40.9	19919939_306_rc:13.3	9627174_154_rc:100.8	9627020_126_rc:17.7	9626978_118_rc:20.7	9627174_121:101.5	9628421_25_rc:18.5	9628642_23_rc:18.5	9627174_79_rc:86.7	9626978_85:13.3	9627174_109:87.8	9626978_87:14.8	9627377_226:16.3	9627174_89_rc:92.7	9627377_226_rc:16.3	9628642_25_rc:18.5	9627174_79:86.7	9627020_126:17.7	9627020_165_rc:33.8	9627180_131_rc:24.2	9628421_25:18.5	19919939_304:13.3	19919939_306:13.3	9627020_165:33.8	9627180_29_rc:18.5	9628283_163_rc:19.4	9627180_29:18.5	9628283_146_rc:22.2	9626158_823_rc:21.6	9628283_146:22.2	9628283_163:19.4	9627180_66:20.2
12627 | Cowpea mottle virus | Tombusviridae	9629183_46_rc:34.1	14336454_252_rc:18.2	20087046_63:113.7	20087046_48_rc:110.6	20087046_48:110.6	20087046_157_rc:108.2	9628518_168:18.9	20087046_149_rc:110.6	19774242_45:27.6	15320570_1932:18.4	20162536_93_rc:33.9	14336454_252:18.2	9626671_62:9.2	11068003_935:16.4	9634672_65:22.3	20087046_157:108.2	9629183_27:16.9	9633613_67:19.3	9628265_393_rc:14.1	9626671_62_rc:9.2	18314284_78:16	9625551_63_rc:15.2	9629183_46:34.1	9627420_69:15.7	20087024_62_rc:15.1	bact_10137:24.1	20162536_93:33.9	bact_10405:24.1	bact_10138:24.1	21553928_318_rc:18.3	bact_10406:24.1	9633613_52_rc:19.3	20153383_53_rc:31.6	9634672_65_rc:22.3	9629508_65:27.7	9790328_62_rc:16.4	9633804_67:18.4	20153387_61:29.8	19774242_45_rc:27.6	20177491_63:28.1	20177491_63_rc:28.1	9633804_67_rc:18.4	9626971_70:33.4	18314284_78_rc:16	9628265_393:14.1	20153346_56:16.4	15320570_1932_rc:18.4	9626971_70_rc:33.4	9633613_52:19.3	9629508_65_rc:27.7	20087046_145:117.1	20087024_62:15.1	20153383_53:31.6	21553928_318:18.3	9633613_67_rc:19.3	20087046_149:110.6	20153387_61_rc:29.8	9628518_168_rc:18.9	9627420_69_rc:15.7	20087046_145_rc:117.1	20087046_63_rc:113.7	11068003_935_rc:16.4	9790328_62:16.4	9629183_27_rc:16.9	9625551_63:15.2	20153346_56_rc:16.4
10884 | Mammalian orthoreovirus 1 | Reoviridae	15320794_842:19.9	9634116_109:18.9	13111347_23_rc:13.5	9634116_109_rc:18.9	20153339_326_rc:18.2	23307878_2:109	9627721_87:17.2	23307878_6:107	11068003_935:18.3	9626032_259_rc:14.4	23307874_69_rc:100.8	19744938_237:14.2	23309026_1:94	HCMVUL8_281:18	23307904_1_rc:46.4	23309026_6:100.8	9630737_255_rc:16.5	21426907_37:18.7	22128611_88:19.6	11119715_1234:15.3	14010734_159_rc:16.5	15320794_842_rc:19.9	bact_10393:17.3	23307897_1_rc:80.3	18249864_719:14.2	20428571_154:16.5	bact_10394:17.3	23309036_1_rc:91.6	9790297_278:19.8	18702122_34_rc:13.3	18249864_719_rc:14.2	23307897_1:80.3	20428623_108:19.8	23309038_119:86.5	10140926_848_rc:15.7	23307868_153_rc:109.3	HCMVIRL3_216:14.7	21363127_186_rc:12.6	9630699_93:16.1	18702122_34:13.3	9627730_5_rc:16.4	9630666_39_rc:13.7	14327711_42:16.1	9627507_83:15.6	20087054_325:16	10834856_5544:18.6	9629935_244_rc:14.1	9625671_6477:34	23309032_1:101.4	23309026_6_rc:100.8	17975161_1254_rc:16.1	9627210_123:15.1	9633000_859_rc:14.6	9629460_138:14.4	9630666_39:13.7	21426907_37_rc:18.7	9633550_852:17.8	20153359_171:17.2	23307904_1:46.4	9790297_278_rc:19.8	9628907_76:18.3	10834856_6354:18.6	9634055_840_rc:16.2	20279548_18_rc:14.6	20087054_325_rc:16	9627899_107_rc:15	19919941_233:16.2	9631282_27_rc:15.5	11119715_5540:16.4	11068003_935_rc:18.3	11119715_5540_rc:16.4	9625671_6477_rc:34	VirusP70_10145:16.1	9627190_60:13.1	VirusP70_10146:16.1	23309026_1_rc:94	9627284_256:15.3	23307878_2_rc:109	9628113_3958:15.2	9627334_257_rc:14.4	23307908_6_rc:70.1	9628907_76_rc:18.3	9627730_5:16.4	9629096_708_rc:15.8	17059637_306:18.2	23309032_1_rc:101.4	18138512_82_rc:16.2	23307878_6_rc:107	18138512_82:16.2	23307868_153:109.3	9626451_16:16.2	9630557_566_rc:15.9	23307874_69:100.8	20428623_108_rc:19.8	9627899_107:15	9626978_87_rc:13.8	14010734_159:16.5	16156223_349_rc:20	VirusP70_10157:18.1	VirusP70_10158:18.1	9628113_3958_rc:15.2	9626032_259:14.4	23309038_119_rc:86.5	9626451_16_rc:16.2	23307885_1:109.5	16156223_349:20	13111347_23:13.5	9627334_257:14.4	9629892_183_rc:12.6	9633000_859:14.6	9630557_566:15.9	23307889_69:51.3	23307885_1_rc:109.5	9627507_83_rc:15.6	23307908_1_rc:17.9	14327711_42_rc:16.1	10140926_848:15.7	19744938_237_rc:14.2	10140926_849:15.7	HCMVUL22_199:18.9	20153339_326:18.2	22128611_88_rc:19.6	9630327_296_rc:20.5	18875309_19_rc:18.1	9627284_256_rc:15.3	9629935_244:14.1	9631282_27:15.5	10937870_437:15.7	HCMVUS22_159:17.6	20070095_316:18.3	19919941_233_rc:16.2	20889365_184_rc:16.3	21363127_186:12.6	20889365_184:16.3	20153359_171_rc:17.2	9629460_138_rc:14.4	9626349_589_rc:21	20428571_154_rc:16.5	9629892_183:12.6	17975161_1254:16.1	23309036_1:91.6	9630699_93_rc:16.1	18875309_19:18.1	17975161_52_rc:17.1	9634055_840:16.2	23307889_69_rc:51.3	9627210_123_rc:15.1	9630737_255:16.5	20070095_316_rc:18.3	9626978_87:13.8	9630327_296:20.5	20177479_23:17.6	9627190_60_rc:13.1	17975161_52:17.1	10937870_437_rc:15.7	9626349_589:21	17059637_306_rc:18.2	20177479_23_rc:17.6	23307908_1:17.9	11119715_1234_rc:15.3	9629096_708:15.8	20279548_18:14.6	9633550_852_rc:17.8	23307908_6:70.1	9627721_87_rc:17.2
129724 | Human papillomavirus type 82 | Papillomaviridae	9627383_262:33.9	9628502_77:21	9627118_143_rc:28.1	12084981_257:35.4	12084981_105_rc:20.5	9627383_268:7.4	9625946_94_rc:20.9	9628707_261:42	9627327_80:9.1	9627312_230:29.5	9627155_229:19.9	9627377_250:26.8	9625946_94:20.9	9628454_176_rc:21.2	9628707_268:29.2	9628558_80:7.1	9627155_249_rc:42.1	9627100_145:21.7	9629720_81_rc:12.5	15789195_271:25.1	9628582_254_rc:18.6	9626597_87:21.9	9626489_144:27.1	9627305_247:16.3	9627305_94:26.9	9627383_262_rc:33.9	9627118_143:28.1	9627356_261:16.3	9627109_76:27.1	9628707_268_rc:29.2	9627356_263:15.2	9627127_76:23.3	9627341_110_rc:26	9634605_78:25	9626489_144_rc:27.1	9627109_93_rc:21.7	9634605_259:19.3	9628574_110:21.2	9627334_94:33.3	9627356_248_rc:27.9	9626069_108:23.7	9634605_245_rc:19.2	9627305_247_rc:16.3	9628582_235:12.5	9627349_255_rc:32	9627377_263:23.8	9627272_264:18.5	22138114_254_rc:31.7	9633484_255:20.5	9627165_84_rc:18.9	9628550_256:17.4	9627962_252_rc:21	9627389_2_rc:22.5	9628574_266:22.3	9628494_253:30.3	9627320_240_rc:27.8	20428628_248_rc:30.3	9629720_248:28.3	9628574_268:31.1	9634614_2:101	9628494_253_rc:30.3	9634614_267_rc:91.2	14485273_268:35.9	9634605_266:31.2	9627156_80_rc:19.8	9628534_266_rc:21.7	9627370_265_rc:27.1	9627156_80:19.8	9627109_277:25.5	9629720_253_rc:20.7	9626069_80:27.8	9626069_81:27.8	9628494_110:18.1	9628534_144_rc:14.9	9627155_249:42.1	9627370_265:27.1	9627334_94_rc:33.3	9628582_235_rc:12.5	9627118_279_rc:26.4	9628502_110:19.7	9627389_255_rc:26	9626069_81_rc:27.8	9627100_239:28	9627356_261_rc:16.3	9629720_253:20.7	9628534_241:19.8	22138122_240_rc:16.6	9626032_231:29.5	9628582_264_rc:25.4	9627305_94_rc:26.9	9627109_93:21.7	9627118_237:28.9	9628558_80_rc:7.1	9627377_82:29	9626069_108_rc:23.7	9628574_93_rc:23.5	9627327_80_rc:9.1	9627127_267:9.8	9628574_266_rc:22.3	9626032_231_rc:29.5	9628454_274_rc:23.4	9634605_78_rc:25	9627370_271:8.8	9627100_264_rc:31.2	9627155_258:48.6	22094066_97_rc:29.6	9628412_255_rc:20.5	9628582_254:18.6	9627165_263:35.3	9634614_237_rc:95.4	9626063_241:20.7	9627100_239_rc:28	20428628_248:30.3	9627377_263_rc:23.8	9627257_241:24.4	9628558_266_rc:21.7	13128941_236_rc:37.2	9627389_250:32.3	9627370_271_rc:8.8	9634605_266_rc:31.2	9627312_230_rc:29.5	9632557_267_rc:28.7	9629720_267:23.5	9627389_250_rc:32.3	9628558_264:33.5	9628558_144_rc:14.9	9627389_255:26	9634614_237:95.4	9628412_255:20.5	9628558_266:21.7	9627118_247:25.1	9627155_80:33	9627305_146_rc:26.2	9634605_259_rc:19.3	9627155_229_rc:19.9	9627127_267_rc:9.8	9628534_49_rc:32.6	9627257_257_rc:39.8	9627334_257_rc:42	9628454_176:21.2	9627320_240:27.8	9627370_239_rc:23.7	9627165_263_rc:35.3	9629251_167_rc:19.9	22138114_268_rc:26.9	9626069_80_rc:27.8	9627155_143_rc:52.1	9627155_258_rc:48.6	9628582_262:19.9	9628574_110_rc:21.2	9629720_81:12.5	9628582_264:25.4	9627383_260_rc:15.2	15789195_271_rc:25.1	9626489_95:33.1	9632557_267:28.7	9627377_82_rc:29	22094066_97:29.6	9626053_255_rc:20.5	9627155_80_rc:33	9627257_257:39.8	9629720_267_rc:23.5	9628534_266:21.7	9634614_247:101.7	9628707_232:23.9	9627327_279_rc:17	9627127_76_rc:23.3	13128941_236:37.2	9627370_145:18.4	9627257_241_rc:24.4	9627334_257:42	9628574_93:23.5	14485273_268_rc:35.9	9626053_255:20.5	9627383_268_rc:7.4	9627257_270_rc:17	9627100_264:31.2	9627118_237_rc:28.9	9634614_247_rc:101.7	9628707_232_rc:23.9	9627962_252:21	9627305_146:26.2	22138114_254:31.7	9627109_236:21.5	12084981_234:30.3	9626489_263:13.7	9628437_79_rc:29.5	9628437_79:29.5	9628707_261_rc:42	9628502_110_rc:19.7	9627100_145_rc:21.7	9627389_2:22.5	9628707_97_rc:32.5	9627109_277_rc:25.5	9627165_84:18.9	9627305_81_rc:19.3	12084981_257_rc:35.4	9626489_263_rc:13.7	9625946_243:37.7	9634614_2_rc:101	9629251_167:19.9	9627341_110:26	9626063_241_rc:20.7	9628582_262_rc:19.9	9627370_145_rc:18.4	9627383_252_rc:12.7	9628558_144:14.9	9629720_248_rc:28.3	9627962_269_rc:11.8	9627327_279:17	9627257_270:17	9626489_95_rc:33.1	9627356_263_rc:15.2	9627156_277_rc:32.4	22138114_268:26.9	9627383_252:12.7	9634614_260:104.7	9627356_248:27.9	9627962_269:11.8	9626597_87_rc:21.9	9634614_260_rc:104.7	9627155_143:52.1	9627109_76_rc:27.1	9627377_250_rc:26.8	9634614_267:91.2	9628707_97:32.5	9628502_77_rc:21	9628534_241_rc:19.8	9628454_274:23.4	9627349_255:32	9627272_264_rc:18.5	9627118_279:26.4	9627370_239:23.7	22138122_240:16.6	9628558_264_rc:33.5	9625946_243_rc:37.7	9627109_236_rc:21.5	9628574_268_rc:31.1	9628550_256_rc:17.4	9633484_255_rc:20.5	9628534_49:32.6	12084981_105:20.5	9627156_277:32.4	9627305_81:19.3	12084981_234_rc:30.3	9628534_144:14.9	9628494_110_rc:18.1	9627118_247_rc:25.1	9627383_260:15.2	9634605_245:19.2
10885 | Mammalian orthoreovirus 2 | Reoviridae	18254496_14_rc:16.5	9635564_230_rc:18.8	9632405_345:17.8	21326229_220:14.4	17975105_382:22.9	9627090_258:17.5	9627990_29_rc:17.2	23307878_2:49.5	9630966_5576_rc:21	23307878_6:70.2	21427637_190_rc:14.4	bact_10313:15.9	bact_10314:15.9	bact_10241:18.5	23307874_69_rc:47.7	20162543_238:17.5	bact_10242:18.5	23309026_1:73.5	19073908_55:16.8	9629181_182:16	19881400_61:15.4	9626201_9_rc:18.6	9629176_5:14.3	9626708_138_rc:15.8	23307904_1_rc:105.6	23309026_6:80.6	9630960_23_rc:23.2	9629894_123_rc:14.6	20564167_19_rc:16.1	KS_1645_rc:16.9	22128611_88:19.6	60621_52_rc:16.2	23307897_1_rc:114.5	9633605_36_rc:15.4	23309036_1_rc:83.2	20069869_76:18.6	9629176_5_rc:14.3	21431571_183_rc:12.9	9625665_22:17.2	20153413_279_rc:13.9	9628718_5770:18.6	17975105_382_rc:22.9	9627990_29:17.2	9629181_182_rc:16	9627493_169:19	9790297_7_rc:16.1	23307897_1:114.5	17313217_262:22	9628718_5776:18.6	9628718_5777:18.6	23309038_119:31.2	23307868_153_rc:46.4	21326229_220_rc:14.4	22164589_5684_rc:14.1	22164589_5684:14.1	9630699_93:16.1	20153413_279:13.9	21431571_183:12.9	18450251_126_rc:17.3	20198505_5027_rc:15.7	20087054_325:16	9628278_118:15.1	23309032_1:69.7	9790297_7:16.1	9630960_23:23.2	9628718_5780:18.6	9628718_5781:18.6	23309026_6_rc:80.6	20069869_76_rc:18.6	20376947_200:14.4	17975161_1254_rc:16.1	9627420_69:15	9628718_5785:18.6	9630966_5576:21	21426907_195_rc:18.1	18450244_162_rc:16.5	HCMVUL85_89:17.7	20069879_5122_rc:14.8	9627090_258_rc:17.5	10092580_179_rc:18.1	9626201_9:18.6	18450251_126:17.3	20376947_200_rc:14.4	9628566_92_rc:11.2	9625665_22_rc:17.2	23307904_1:105.6	19073908_55_rc:16.8	14251190_223_rc:17.5	9626914_123:15	20087054_325_rc:16	9629909_29_rc:17.2	21426907_193:18.1	9626081_68:16.7	21426907_195:18.1	9626708_138:15.8	4731874_35_rc:17.1	21686665_1827:21	23309026_1_rc:73.5	23307878_2_rc:49.5	18640237_5451:14.1	9627334_257_rc:14.4	6446580_669:17	23307908_6_rc:112.8	60621_52:16.2	23309032_1_rc:69.7	23307878_6_rc:70.2	23307868_153:46.4	9629894_123:14.6	6446580_669_rc:17	17313217_262_rc:22	18640237_5451_rc:14.1	23307874_69:47.7	20069879_5122:14.8	bact_10353:15.3	bact_10354:15.3	20806004_145_rc:15.8	23309038_119_rc:31.2	10092580_177:18.1	23307885_1:77.8	19525721_292_rc:20.7	10092580_179:18.1	9627334_257:14.4	KS_1645:16.9	20564145_73:15.4	23307889_69:102.7	23307885_1_rc:77.8	9627521_4963_rc:14.1	23307908_1_rc:110	13559808_578_rc:13.7	19881400_61_rc:15.4	21686665_1827_rc:21	9627420_69_rc:15	21427637_190:14.4	17017957_8_rc:16	20564186_176:15.2	23343509_95:17.2	9626914_123_rc:15	22128611_88_rc:19.6	9635035_3784:17.5	20564186_176_rc:15.2	4731874_35:17.1	bact_10295:15.9	9627493_169_rc:19	bact_10296:15.9	20564145_73_rc:15.4	23343509_95_rc:17.2	13559808_578:13.7	20806004_145:15.8	14575752_282:13.3	9628278_118_rc:15.1	18450244_162:16.5	21426907_193_rc:18.1	9627521_4963:14.1	9635564_230:18.8	17975161_1254:16.1	10092580_177_rc:18.1	23309036_1:83.2	20198505_5027:15.7	9630699_93_rc:16.1	14575752_282_rc:13.3	23307889_69_rc:102.7	20177484_123_rc:13.7	19525721_292:20.7	9632405_345_rc:17.8	9628566_92:11.2	9633605_36:15.4	20177484_123:13.7	18254496_14:16.5	9629909_29:17.2	23307908_1:110	17017957_8:16	20564167_19:16.1	14251190_223:17.5	23307908_6:112.8	9626081_68_rc:16.7	20162543_238_rc:17.5
10886 | Mammalian orthoreovirus 3 | Reoviridae	9626103_268:17.1	10181072_418:17.2	9627719_274_rc:12.6	13111347_23_rc:13.5	9626605_86:15	19919896_64_rc:17.7	13249663_10:17	20260783_183_rc:15.6	9633804_70_rc:15.7	23307878_2:102.3	23307878_6:98.5	11068003_935:18.3	9626032_259_rc:14.4	9627719_274:12.6	9626438_812_P70:15.1	23307874_69_rc:91.4	11068003_3667_rc:18.9	23309026_1:112.6	9635250_3044_rc:16.5	19697298_130:13.8	23307904_1_rc:55.4	23309026_6:108.9	9630737_255_rc:16.5	22128611_88:19.6	13242472_6291:15.3	9627196_110_rc:18	20386798_81:16.9	23307897_1_rc:73.7	18249864_719:14.2	23309036_1_rc:107.8	9626103_268_rc:17.1	9790297_278:19.8	22128597_27:14.8	9632338_129_rc:15.3	9632405_167_rc:13.1	18249864_719_rc:14.2	20428565_57_rc:16.3	23307897_1:73.7	23309038_119:103.5	23307868_153_rc:101	HCMVIRL3_216:14.7	21686950_197_rc:20	9630699_93:16.1	9626735_279:13	13242472_6291_rc:15.3	9627507_83:15.6	20087054_325:16	9625671_6477:34	23309032_1:110.7	11068003_3667:18.9	20386796_212_rc:13	23309026_6_rc:108.9	20153365_109:20.7	17975161_1254_rc:16.1	9629267_453:15.5	9627210_123:15.1	9695415_613_rc:12.4	9627196_110:18	9629460_138:14.4	9629730_406:18.2	21389203_36:14.8	9635250_3044:16.5	9629634_230:15.8	9633550_852:17.8	20889342_53_rc:16	9632333_35_rc:14.8	14647158_71:17.7	23307904_1:55.4	9790297_278_rc:19.8	9628907_76:18.3	9634055_840_rc:16.2	20279548_18_rc:14.6	9629634_230_rc:15.8	HCMVUL55_139:18.8	20087054_325_rc:16	19919941_233:16.2	21389203_36_rc:14.8	11119715_5540:16.4	9695415_613:12.4	19697298_130_rc:13.8	11068003_935_rc:18.3	20153365_109_rc:20.7	9633804_70:15.7	11119715_5540_rc:16.4	9625671_6477_rc:34	10181072_418_rc:17.2	23309026_1_rc:112.6	9627284_256:15.3	23307878_2_rc:102.3	21218463_31_rc:14.8	20428565_57:16.3	9632405_167:13.1	9627334_257_rc:14.4	23307908_6_rc:78.2	9628907_76_rc:18.3	9629096_708_rc:15.8	21328570_189:14	23309032_1_rc:110.7	9626123_204_rc:13.8	23307878_6_rc:98.5	9626605_86_rc:15	21328570_189_rc:14	9629730_406_rc:18.2	23307868_153:101	9626438_812_P70_rc:15.1	9630557_566_rc:15.9	23307874_69:91.4	22780169_370:11	20279565_46:15.4	9629267_453_rc:15.5	21686950_197:20	9626103_266_rc:17.1	9626032_259:14.4	21328570_191:14	VirusP70_10089:15.7	23309038_119_rc:103.5	23307885_1:102.8	13111347_23:13.5	9627334_257:14.4	9630557_566:15.9	23307889_69:50.4	23307885_1_rc:102.8	23307908_1_rc:17.9	9627507_83_rc:15.6	21328570_191_rc:14	22128611_88_rc:19.6	VirusP70_10090:15.7	19919896_64:17.7	9630327_296_rc:20.5	9627284_256_rc:15.3	HCMVUS22_159:17.6	20070095_316:18.3	19919941_233_rc:16.2	9626953_5_rc:20.5	20279565_46_rc:15.4	9629460_138_rc:14.4	9635035_2842:19.4	9632338_129:15.3	20260783_183:15.6	20889342_53:16	17975161_1254:16.1	21218463_31:14.8	23309036_1:107.8	9632333_35:14.8	9626735_279_rc:13	22780169_370_rc:11	13249663_10_rc:17	9630699_93_rc:16.1	17975161_52_rc:17.1	bact_10445:25.5	9634055_840:16.2	9626953_5:20.5	bact_10446:25.5	23307889_69_rc:50.4	9627210_123_rc:15.1	9630737_255:16.5	20070095_316_rc:18.3	20386798_81_rc:16.9	9630327_296:20.5	20386796_212:13	20177479_23:17.6	17975161_52:17.1	23307908_1:17.9	14647158_71_rc:17.7	20177479_23_rc:17.6	9629096_708:15.8	23307908_6:78.2	20279548_18:14.6	9633550_852_rc:17.8	9626123_204:13.8	9626103_266:17.1	22128597_27_rc:14.8
197771 | Fringilla coelebs papillomavirus | Papillomaviridae	9628494_253_rc:30.4	9627334_81:16.6	21844535_227_rc:106	9627056_232:31.3	9628478_169_rc:16.9	9627734_298_rc:13.8	9628478_169:16.9	9628582_81:18.9	9627994_210_rc:16.4	9627056_232_rc:31.3	21844535_256:109.6	21844535_256_rc:109.6	9627734_298:13.8	21844535_61:99.9	9628582_81_rc:18.9	21844535_96_rc:96.6	16519569_6:22.5	18138516_256:29.4	9630378_235_rc:14.4	9627377_82_rc:18.9	20066014_6:22.5	9628478_94:19.4	9627196_110:19.4	20178595_167:18.6	18138516_256_rc:29.4	9629251_262_rc:17.4	20066014_6_rc:22.5	bact_10353:20.8	bact_1096_110_rc:19.4	9630378_235:14.4	16519569_6_rc:22.5	9627377_82:18.9	9627074_264_rc:17.3	21844535_227:106	21844535_243:103	9627349_255:15.3	9627994_210:16.4	9627074_264:17.3	20178595_167_rc:18.6	9634605_245_rc:15.7	9629251_262:17.4	9627349_255_rc:15.3	21844535_61_rc:99.9	9628494_253:30.4	21844535_243_rc:103	VirusP70_10055:17.3	21844535_96:96.6	9627334_81_rc:16.6	9628478_94_rc:19.4	VirusP70_10056:17.3	9634605_245:15.7
35350 | Apple stem pitting virus | Flexiviridae	20143432_187:16.5	9630737_228:16.7	20143432_207_rc:16.8	HCMV_HYP_98:13.8	13559817_189:23.3	HCMVUL7_221:17.2	9632287_83:17.5	9627154_93_rc:19.4	20070095_156:19.1	20260783_183_rc:12.8	20889398_216_rc:29.9	13559817_183_rc:16.1	19744938_230:104.7	9626089_193_rc:14.5	9626089_214_rc:30.7	20889398_209_rc:17.4	19744938_237:100.1	9635564_213:20.6	20260783_166:23.3	9630737_228_rc:16.7	9630733_212_rc:39	13559817_169_rc:17.2	20219026_45:19.1	9628421_59:17.6	9626089_193:14.5	13559817_189_rc:23.3	9627056_248_rc:20	19919919_213:28.1	20889398_209:17.4	9791176_83:17.5	20070095_156_rc:19.1	19744938_217_rc:103.1	19919919_24_rc:15	19744938_245:98.5	9627389_2_rc:16.5	19744938_228_rc:102	20889381_212_rc:25.3	19744938_237_rc:100.1	14251190_226_rc:25.7	13559817_169:17.2	20143432_215_rc:17.1	9629653_832:13.8	9627389_2:16.5	9964607_556_rc:20.8	9628421_59_rc:17.6	20143432_187_rc:16.5	19919919_24:15	9635564_213_rc:20.6	9630733_212:39	20889398_216:29.9	20260783_166_rc:23.3	9628900_184_rc:19.3	9635564_233_rc:27.4	9635564_242_rc:26.5	19744938_217:103.1	20143432_207:16.8	20153341_289_rc:16.4	9628900_184:19.3	14251190_210:14.5	20260783_183:12.8	9635564_233:27.4	14251190_216:17.9	14251190_210_rc:14.5	9791176_83_rc:17.5	19744938_230_rc:104.7	9630699_68:21.9	9630699_68_rc:21.9	9627154_93:19.4	19919919_213_rc:28.1	20219026_45_rc:19.1	20153341_289:16.4	9629653_832_rc:13.8	9627056_248:20	9964607_556:20.8	14251190_223_rc:12.4	9632287_83_rc:17.5	20143432_215:17.1	19744938_228:102	14251190_216_rc:17.9	19744938_245_rc:98.5	9626089_214:30.7	14251190_223:12.4	13559817_183:16.1	9635564_242:26.5	20889381_212:25.3	14251190_226:25.7
232237 | Xanthomonas oryzae bacteriophage Xp10 | NA	9626440_208:29.3	9632987_1:21.8	9632893_1315_rc:17	9632893_1315:17	20522134_132:24.7	9632987_1_rc:21.8	19919941_233:18.6	9626440_208_rc:29.3	20522134_132_rc:24.7	19919941_233_rc:18.6
208973 | Choristoneura fumiferana MNPV | Baculoviridae	9634221_4368:49	9630816_4373:66.8	14602241_1310:37	20069879_5153:34	11068003_3711:16.3	15617474_811:29	15617474_811_rc:29	9629246_150_rc:21.9	9625366_80:31.4	12597485_706_rc:20.3	11068003_3711_rc:16.3	9630966_1120:33.1	9630966_2038_rc:44.9	9630966_5576_rc:77.4	9630966_37:40	9630816_4373_rc:66.8	11068003_935:27.5	15320657_1095_rc:30.9	15426271_707:17.9	9635250_3044_rc:32.9	9629246_150:21.9	15320657_25_rc:48.3	9635035_1425_rc:20.4	15426271_1374_rc:15.7	11068003_49_rc:19.6	14602241_4590:25.4	9627056_248_rc:19.6	15617474_1517:36.3	bact_10105:29.2	11038431_1816:61	9634221_11:31.3	bact_10106:29.2	11068003_3659:19.9	20069879_4586:29.8	15320657_4072_rc:21.7	9627742_1992:34.8	9627742_4787_rc:64.7	9630816_1485:47.3	15320794_2605:21.9	15320657_1405_rc:34.3	15320657_1405:34.3	15426271_1455_rc:40.6	14602241_4590_rc:25.4	21686665_28_rc:25.8	18138257_706:13	9635035_1425:20.4	9634221_4368_rc:49	9627742_1713_rc:30.2	9630816_1797_rc:40.8	15426271_707_rc:17.9	21686665_4462_rc:23.5	14602241_1310_rc:37	11068003_3659_rc:19.9	9630966_5576:77.4	11038431_118_rc:37.4	9635250_11_rc:44.4	9630966_37_rc:40	12597485_1458:39.8	14602241_4535:19.3	9627742_1713:30.2	20069879_5122_rc:24.1	12597485_1818:21.5	9635250_5729:23.2	9635250_3044:32.9	15617474_1517_rc:36.3	20069879_11_rc:27.3	15320794_1338_rc:29.5	11038431_4524:86	9634221_3822_rc:33.8	14602241_4535_rc:19.3	11068003_935_rc:27.5	11068003_49:19.6	15617474_2153_rc:45.3	9625551_63:20.9	9627742_1992_rc:34.8	14602241_11:24.4	21686665_1827:32.3	12597485_1818_rc:21.5	9630710_498_rc:18.2	11038431_120_rc:41.3	9630816_1143_rc:20.6	9627742_1682_rc:46.1	9630710_498:18.2	9630816_1143:20.6	9630816_1797:40.8	9625366_80_rc:31.4	12597485_706:20.3	9625551_63_rc:20.9	9630966_2622_rc:57.8	18138257_1825_rc:17	9630816_1516_rc:30.2	9630966_2038:44.9	20069879_5122:24.1	9634221_3822:33.8	9627742_4787:64.7	20069879_11:27.3	11038431_4103:74.5	21686665_28:25.8	11038431_4524_rc:86	11038431_1816_rc:61	20178598_56:15.6	15320794_2605_rc:21.9	18138257_1448:40.6	18138257_706_rc:13	20178598_56_rc:15.6	9630816_1516:30.2	15426271_1374:15.7	21686665_1827_rc:32.3	15320794_1338:29.5	20069879_5789_rc:48	21686665_4462:23.5	9634221_11_rc:31.3	11038431_4103_rc:74.5	9630966_2622:57.8	20069879_5789:48	9627742_193:45	9627742_193_rc:45	15426271_1815_rc:17	14602241_11_rc:24.4	9630816_1485_rc:47.3	18138257_1448_rc:40.6	bact_10223:29.2	bact_10224:29.2	15426271_1455:40.6	15426271_1815:17	9635250_11:44.4	11038431_118:37.4	15617474_2153:45.3	15320657_1095:30.9	9630966_1120_rc:33.1	9627742_1682:46.1	9627056_248:19.6	15320657_25:48.3	15320657_4072:21.7	18138257_1825:17	20069879_5153_rc:34	12597485_1458_rc:39.8	9635250_5729_rc:23.2	11038431_120:41.3	20069879_4586_rc:29.8
78540 | Sleeping disease virus | Togaviridae	11528013_233_rc:24.4	22789216_285:19.8	21321727_257:58.4	19352423_274_rc:110.3	21321727_275:63.8	21321727_292:65.3	19352423_264:117.1	13242704_141_rc:14.6	19352423_21:110.8	9627007_267_rc:12.2	21321727_298:77.8	21218488_11_rc:21.9	10834856_5542:21.1	21218484_286:19.8	21321727_265_rc:88.4	9626526_252:25.7	16767845_246:42	21218484_286_rc:19.8	21321727_292_rc:65.3	21321727_257_rc:58.4	19352423_46:112.1	16767845_246_rc:42	19352423_21_rc:110.8	21321727_275_rc:63.8	13242704_141:14.6	22789216_251:25.5	19352423_297_rc:109.6	22789216_251_rc:25.5	9629246_243:17.3	21449930_358_rc:19.9	9626526_252_rc:25.7	21321727_265:88.4	9626526_45:15.3	9626526_45_rc:15.3	9630653_256_rc:24.6	19352423_274:110.3	18249864_688_rc:22.1	21321727_298_rc:77.8	10834856_6355:21.1	18249864_688:22.1	11528013_233:24.4	10834856_6356:21.1	19352423_297:109.6	19352423_46_rc:112.1	9790313_289:31.4	21449930_358:19.9	12085135_48_rc:21.6	9627007_267:12.2	9629246_243_rc:17.3	21218488_11:21.9	9790313_289_rc:31.4	9630653_256:24.6	22789216_285_rc:19.8	12085135_48:21.6	19352423_264_rc:117.1
78541 | Streptococcus thermophilus bacteriophage Sfi11 | Siphoviridae	9632893_1315:81.8	21326229_220:15.9	9634983_1395:91.1	9631294_8236_rc:18.6	9627389_270_rc:17	9634983_1072:98.3	12018227_167_rc:16.7	9628660_788:20.5	9695413_3637_rc:14.6	20177444_50_rc:18.3	6446580_719_rc:16.7	9627291_261_rc:14.5	9634626_1375_rc:72	14993641_65_rc:21.4	9627277_169:15.9	KS_2731:15.7	9634983_1040:107.6	9630566_324_rc:16	20177444_50:18.3	17975154_231:21.4	9627291_261:14.5	9634983_1523_rc:101	9628649_130:18.9	9695413_3637:14.6	21326229_220_rc:15.9	9628113_2599_rc:14.8	9628113_2599:14.8	9627389_270:17	6446580_719:16.7	KS60_2731:15.7	9634957_12_rc:13.9	9634983_1072_rc:98.3	9634983_1529_rc:102	9632937_655:60.8	12018227_167:16.7	14993641_65:21.4	17975154_231_rc:21.4	9628649_130_rc:18.9	9628265_393_rc:15	9632893_1315_rc:81.8	9634983_1395_rc:91.1	KS_2731_rc:15.7	13095862_471:6.8	16753087_393:15.1	9634983_1523:101	9632937_655_rc:60.8	9634626_1193_rc:44.3	9632893_725_rc:37.3	9634957_12:13.9	9632937_1364:91.1	9634983_1529:102	9632893_727_rc:46.1	9628265_393:15	9632893_1450:104.7	9631294_8236:18.6	9634626_1193:44.3	16753087_393_rc:15.1	9634626_1375:72	9632893_725:37.3	9634983_1040_rc:107.6	9632893_727:46.1	13487801_1421:20.7	9632893_1450_rc:104.7	9628660_788_rc:20.5	13487801_1421_rc:20.7	9632937_1364_rc:91.1	13095862_471_rc:6.8	9627277_169_rc:15.9	9630566_324:16
223275 | East African cassava mosaic Zanzibar virus | NA	20522146_70:73.2	20153400_78_rc:70.7	20564204_93_rc:73.2	20428636_176_rc:18.5	9630671_101_rc:77.5	22128020_92_rc:77	9632368_94_rc:63	21911434_40:51.9	14717136_35_rc:44.4	20143469_75:57.2	20564177_35_rc:37.3	20143469_77:67.2	9630666_93:93.4	21165975_72_rc:58.7	18249855_93_rc:76.3	20564177_88:76.6	20806037_35_rc:44.4	9631562_40_rc:37.4	19073908_92_rc:66.5	18249855_70:80.6	9632368_42_rc:34	20177424_249:16.6	20806037_35:44.4	19352426_39:39	21218470_68_rc:49.3	9630699_93:52.4	20279530_69:39.5	9845214_71:43.4	20806015_40:47.8	21218463_69:52.8	20522146_94:49.7	21911434_70_rc:46.7	9630666_93_rc:93.4	20564204_40:38.4	22128602_63:47.6	22128020_92:77	14602460_39:49	8486140_94:65.2	19919896_34:37.1	20279530_73:60.7	9626213_108:67.7	bact_10339:18.4	22123909_38_rc:42.2	18249855_38_rc:48.3	20340272_57_rc:57.5	9630683_93:58.6	20340272_93_rc:47.9	18702122_42:15.9	21594412_68:55	20340272_68_rc:63.9	19352426_39_rc:39	9630666_41_rc:34.4	22128013_70_rc:47	22128611_35:41.5	21165975_39_rc:56.7	20279530_19_rc:68.8	bact_10340:18.4	21218477_57:65.6	18249855_93:76.3	21389203_44:48.9	21911434_40_rc:51.9	22128602_63_rc:47.6	21911434_70:46.7	21594412_72:42.2	20889333_108:50	9845214_94:64.4	20564194_99:70.2	9629636_87:58.3	9626669_74:61.5	9626669_78:70.8	20564201_88:65.3	20806029_88_rc:67	9632368_40:43.2	21218477_68:43.2	19352426_70_rc:47.5	9632368_42:34	21594412_72_rc:42.2	22128602_88:50	20564204_69:53.5	9626669_78_rc:70.8	21165975_70_rc:45.1	19352426_68:62.2	9632288_69_rc:47.5	21218463_94:49	10518470_95:62.9	20806024_34:37.8	20564201_88_rc:65.3	19352426_92_rc:81.5	20178610_89:50.9	9632368_40_rc:43.2	20177424_249_rc:16.6	21911441_93_rc:74.5	21218477_72:80.1	20564204_72:43.9	20522146_94_rc:49.7	22128013_73_rc:44.4	19352426_70:47.5	14602460_69:59.3	14717136_35:44.4	20564204_72_rc:43.9	9626986_94:49.9	21218463_41_rc:31.3	20564177_88_rc:76.6	21218477_57_rc:65.6	20153407_297_rc:18.6	20806048_72:42.7	20279530_69_rc:39.5	21911434_94:64.4	13357204_250_rc:16.6	9626986_94_rc:49.9	16507262_93_rc:58.3	21218477_68_rc:43.2	9626677_2_rc:19.9	20340272_39:41.5	21911441_41_rc:31.8	20178610_89_rc:50.9	21426900_40:37.4	20522146_42_rc:48.5	20564204_69_rc:53.5	9630699_93_rc:52.4	22128602_88_rc:50	22128020_68_rc:44.8	20522110_37_rc:16.6	18702122_42_rc:15.9	9626033_89:15	16507262_93:58.3	9629636_34_rc:40.8	9626033_89_rc:15	14602460_93_rc:65.7	14647158_71_rc:83.7	9632989_72_rc:53	19073908_57_rc:64.7	9845214_71_rc:43.4	9632333_43:50.3	20153400_74_rc:46.2	21911441_39:41	20564204_93:73.2	19352426_92:81.5	9626986_39_rc:53	21426900_58:55.9	9632881_77_rc:50.6	9632989_20:52.6	20889333_108_rc:50	14647158_68_rc:57.5	9632989_69_rc:60.6	22128020_38_rc:57.4	21426900_72_rc:50.6	9630671_66_rc:49.9	9632989_20_rc:52.6	21911441_41:31.8	20522110_37:16.6	20340272_57:57.5	22128013_70:47	19073908_57:64.7	20340272_72_rc:43.5	22128611_35_rc:41.5	22128013_73:44.4	21426900_58_rc:55.9	22128611_88:54.3	20522146_70_rc:73.2	14602460_93:65.7	9626677_2:19.9	21493006_42:28.6	9632333_43_rc:50.3	20806010_256:16.6	20806048_72_rc:42.7	20153400_74:46.2	9630671_101:77.5	9631562_40:37.4	20153400_78:70.7	9626125_250:16.6	20806029_88:67	9626465_95_rc:49.2	9630671_66:49.9	21389203_44_rc:48.9	19919896_34_rc:37.1	9632288_40_rc:40.3	20340272_68:63.9	19073908_69:62	9632288_40:40.3	21426900_70:63.9	20806015_40_rc:47.8	21218470_68:49.3	21426900_72:50.6	20564201_34_rc:55.3	9626081_89_rc:63.7	9632368_94:63	9626465_41:49.8	14647158_68:57.5	22128597_36:39.3	20522146_40_rc:41.7	9631562_58:67.8	18249855_70_rc:80.6	20806058_40_rc:46.3	20340272_72:43.5	21165975_39:56.7	20340272_39_rc:41.5	21911441_69:47.5	14647158_71:83.7	9630683_93_rc:58.6	10518470_95_rc:62.9	21218463_94_rc:49	20564204_40_rc:38.4	20143469_77_rc:67.2	21218463_69_rc:52.8	20279530_73_rc:60.7	9630666_41:34.4	19352426_68_rc:62.2	21218477_72_rc:80.1	20564177_35:37.3	22128597_36_rc:39.3	21911441_69_rc:47.5	9631562_72_rc:50.6	21426900_70_rc:63.9	21426900_95:56.7	9632288_69:47.5	9631562_70:67.5	9626669_74_rc:61.5	9631562_72:50.6	10645641_105_rc:21.6	22128020_38:57.4	9629636_87_rc:58.3	9631562_58_rc:67.8	20279530_19:68.8	9631562_94_rc:42.8	20522146_40:41.7	8486140_94_rc:65.2	9632989_69:60.6	20522146_42:48.5	19073908_92:66.5	20340272_93:47.9	21218463_39_rc:64.3	20806058_40:46.3	21911441_39_rc:41	20153407_297:18.6	9632881_77:50.6	9632989_72:53	18249855_38:48.3	21426900_40_rc:37.4	14602460_69_rc:59.3	9626081_89:63.7	22128611_88_rc:54.3	22123909_38:42.2	19073908_69_rc:62	21911441_93:74.5	9626465_41_rc:49.8	21493006_42_rc:28.6	9845214_94_rc:64.4	20428636_176:18.5	9631562_94:42.8	21165975_70:45.1	21165975_72:58.7	9626213_108_rc:67.7	9632288_93_rc:74.5	9629636_34:40.8	21218463_39:64.3	20143469_75_rc:57.2	21426900_95_rc:56.7	9626125_250_rc:16.6	20564201_34:55.3	21911434_94_rc:64.4	20564194_99_rc:70.2	20806024_34_rc:37.8	9632288_93:74.5	14602460_39_rc:49	13357204_250:16.6	21594412_68_rc:55	10645641_105:21.6	22128020_68:44.8	20806010_256_rc:16.6	9626465_95:49.2	21218463_41:31.3	9626986_39:53	9631562_70_rc:67.5
222474 | Squash leaf curl Yunnan virus | NA	20522146_70:39.7	21493006_33:42	20178610_34:50.3	9632368_70:37.8	9632333_77_rc:43	19352426_92:32	21594412_39:32.5	9626986_39_rc:34.6	21911434_42_rc:40.9	9632881_25:97.4	9632881_77_rc:89.6	20889333_108_rc:59.7	20153400_78_rc:67.8	10518470_70_rc:50.8	9632989_69_rc:68.1	14647158_68_rc:45.9	9630671_48_rc:31.1	9626081_36:39.8	22128020_38_rc:24	21426900_72_rc:35.6	9630671_101_rc:42.4	22128020_92_rc:32.6	20340272_57:37.6	9626669_76_rc:43.6	22128013_70:64.4	20340272_72_rc:58.5	9632368_94_rc:52.2	22128013_73:54.3	21911434_40:60.4	21493006_40:25	21911434_42:40.9	20143469_75:36.6	21493006_42:47.2	20522146_70_rc:39.7	20143469_77:67.5	20806048_72_rc:45.6	9630671_101:42.4	21218477_40_rc:64.6	22123909_69:67.7	9632881_25_rc:97.4	20153400_78:67.8	9631562_40:53.7	9845214_41_rc:53.4	21165975_72_rc:89.7	20564177_88:43.1	20806037_35_rc:26.9	20806029_34_rc:24.7	9631562_40_rc:53.7	20806058_38_rc:34.4	20806520_40_rc:31.3	21389203_44_rc:52.9	21218470_39_rc:35.8	19073908_92_rc:40.8	20806029_27_rc:46.4	18249855_70:74	20806520_40:31.3	9630699_40_rc:31.2	19919896_34_rc:60.2	22128602_35_rc:50.4	9632288_40_rc:55.1	9632368_42_rc:46.1	19073908_67:19.4	20340272_68:57.9	20806048_69_rc:41.7	19073908_67_rc:19.4	19073908_69:77.7	20806037_35:26.9	19352426_39:48.8	10518470_40_rc:29.7	21218470_68_rc:58.6	9632288_40:55.1	21218470_68:58.6	20806015_40_rc:45.9	21426900_70:69.9	20279530_69:38.5	21493006_40_rc:25	9845214_71:75.1	20564201_34_rc:38.7	21426900_72:35.6	21594412_57:64.7	20806015_40:45.9	21493006_33_rc:42	21218463_69:58.6	9626465_41:40	20806048_39:42.8	9632368_94:52.2	9630691_43_rc:39.1	9632881_45:68	14647158_68:45.9	21911434_70_rc:65.9	21218477_40:64.6	20143469_26_rc:36.6	22128602_63:46.9	18249855_70_rc:74	20806058_40_rc:52.9	20340272_72:58.5	22128020_92:32.6	21165975_39:51.3	20279530_71:46.5	14602460_39:34	8486140_94:42.2	19919896_34:60.2	20279530_73:53.8	21389203_36:35.6	22123909_38_rc:58.5	20340272_39_rc:54.4	10518470_70:50.8	20806029_27:46.4	20340272_57_rc:37.6	21911441_69:54	9630683_39_rc:31.1	9632333_35_rc:39.3	9632333_77:43	14647158_71:89.8	21594412_68:40.6	20340272_68_rc:57.9	19352426_39_rc:48.8	20806048_39_rc:42.8	20143469_77_rc:67.5	9630666_41_rc:35.3	21218463_69_rc:58.6	22128013_70_rc:64.4	21165975_39_rc:51.3	9630691_41:30.1	20806024_36_rc:42.8	9630691_43:39.1	21389203_36_rc:35.6	20143469_26:36.6	9626081_68:37.3	19352426_68_rc:56.2	9630666_41:35.3	20279530_73_rc:53.8	21389203_42:34.4	22123909_19:69.3	21218477_72_rc:59.8	21389203_44:52.9	21911434_40_rc:60.4	20806029_34:24.7	22128602_63_rc:46.9	21911441_69_rc:54	9632368_70_rc:37.8	9632881_75_rc:71.8	20806029_36:47.6	21911434_70:65.9	22123909_40_rc:78.1	21594412_72:58.1	9631562_72_rc:40.3	21426900_70_rc:69.9	20889333_108:59.7	9845214_94:40.8	16507262_69:53.3	9632288_69:54	20806058_38:34.4	9631562_70:68.9	9626669_74_rc:53.3	9626669_74:53.3	9631562_72:40.3	22128020_38:24	9626669_76:43.6	9630699_40:31.2	9626669_78:50.6	22123909_19_rc:69.3	16507262_69_rc:53.3	8486140_94_rc:42.2	19073908_92:40.8	20522146_42:41.2	9632989_69:68.1	19352426_70_rc:41.3	9630683_39:31.1	9632368_42:46.1	21594412_72_rc:58.1	20564204_69:28.6	9626669_78_rc:50.6	21165975_70_rc:82.4	21218463_39_rc:30.8	19352426_68:56.2	9626081_36_rc:39.8	9632288_69_rc:54	20806058_40:52.9	20178610_34_rc:50.3	21389203_42_rc:34.4	20806024_36:42.8	19352426_92_rc:32	20806048_69:41.7	22128602_33_rc:34.1	21911441_39_rc:49.5	9632881_45_rc:68	9632881_75:71.8	9632881_77:89.6	9632989_72:54.8	20806029_36_rc:47.6	21218477_72:59.8	20564204_72:54.7	21426900_40_rc:53	22128013_73_rc:54.3	19352426_70:41.3	14602460_69_rc:50	20153400_45:45.8	22123909_38:58.5	14602460_69:50	19073908_69_rc:77.7	9630691_41_rc:30.1	20564204_72_rc:54.7	9626465_41_rc:40	20564177_88_rc:43.1	21493006_42_rc:47.2	20806048_72:45.6	20279530_69_rc:38.5	20564201_36_rc:39.1	21911434_94:40.8	9845214_94_rc:40.8	22128020_57:45.2	20340272_39:54.4	22128020_57_rc:45.2	21165975_70:82.4	21165975_72:89.7	22123909_40:78.1	21426900_40:53	20522146_42_rc:41.2	21218470_39:35.8	20564204_69_rc:28.6	9632333_35:39.3	9845214_41:53.4	22128020_68_rc:26.6	9629636_34:45.5	21218463_39:30.8	20143469_75_rc:36.6	21594412_39_rc:32.5	20564201_34:38.7	21594412_57_rc:64.7	21911434_94_rc:40.8	20564201_36:39.1	9629636_34_rc:45.5	14602460_39_rc:34	22128602_33:34.1	20279530_71_rc:46.5	9630671_48:31.1	22128602_35:50.4	21594412_68_rc:40.6	22123909_69_rc:67.7	20153400_45_rc:45.8	14647158_71_rc:89.8	9632989_72_rc:54.8	22128020_68:26.6	9845214_71_rc:75.1	10518470_40:29.7	9626081_68_rc:37.3	9626986_39:34.6	21911441_39:49.5	9631562_70_rc:68.9
222475 | Malvastrum yellow vein virus | NA	20564204_93:46.7	20522146_70:37.9	16507262_26:35.9	14647158_39_rc:37.4	9626986_39_rc:34.2	9632881_77_rc:54.8	14647158_93_rc:62.6	9632989_20:46.7	20889333_108_rc:54.5	22128013_94_rc:67.4	20153400_78_rc:50.8	10518470_70_rc:50.7	9632989_69_rc:39.6	20806015_70_rc:51.9	9630671_48_rc:35.5	9630671_66_rc:49.4	20143469_100_rc:58.3	20564204_93_rc:46.7	9632989_20_rc:46.7	9630671_101_rc:55.1	19073908_55:56.5	20340272_57:57.8	9626669_76_rc:48.9	22128013_70:50.4	19073908_57:54.5	22128611_35_rc:37	9632881_99_rc:70.1	9632368_94_rc:45.9	22128013_73:37.5	21911434_40:37.9	21218470_58:53.2	20143469_75:28.5	14602460_93:56.8	20522146_70_rc:37.9	20143469_77:51.6	20806048_72_rc:44.6	9630671_101:55.1	22123909_69:51.7	21594412_92_rc:56.9	20153400_78:50.8	9845214_69:31.6	14717136_65:44.4	9631562_40:33.9	22123909_93_rc:74.1	9845214_41_rc:34.6	21165975_72_rc:62	18249855_93_rc:55.3	20806029_88:62.2	9626465_95_rc:47.5	9631562_40_rc:33.9	20806048_58_rc:54.4	22128602_53:47.9	9630671_66:49.4	21165975_27:27.4	20806058_85:28.4	19073908_92_rc:56.8	18249855_70:65	19919896_34_rc:33	21165975_58_rc:55.8	9632288_40_rc:36.1	16507262_26_rc:35.9	9632368_42_rc:51.7	21218470_93_rc:88.8	22128602_53_rc:47.9	20340272_68:32.3	20806048_69_rc:34.8	19073908_69:82.9	20806058_85_rc:28.4	19352426_39:39.8	21218470_68_rc:37.1	9632288_40:36.1	21218470_68:37.1	20806015_40_rc:42.9	16507262_19_rc:58.6	9845214_71:70.5	20564201_34_rc:59.6	9632989_93_rc:75.6	20806015_40:42.9	21218463_69:29	20522146_94:43	9626465_41:44.7	20806048_39:33.1	9626081_89_rc:43.1	9632368_94:45.9	9632881_45:29.5	22128597_36:40.6	21911434_70_rc:55.2	20564204_40:31.9	22128602_63:29.2	18249855_70_rc:65	9630671_78:46.1	21165975_39:60.1	21218470_70:50.9	20153400_99_rc:52.7	14602460_39:40.5	8486140_94:49.1	19919896_34:33	20279530_73:56.4	9626213_108:41.6	22128013_94:67.4	20340272_39_rc:42.4	10518470_70:50.7	20340272_57_rc:57.8	9630683_93:45.2	21911441_69:53.7	21218470_70_rc:50.9	20340272_93_rc:65	14647158_71:67.9	16507262_57:73.9	21594412_68:40.4	9630683_93_rc:45.2	21218463_94_rc:50.4	20340272_68_rc:32.3	19352426_39_rc:39.8	20806048_39_rc:33.1	20143469_77_rc:51.6	20564204_40_rc:31.9	20153400_99:52.7	19073908_55_rc:56.5	21218463_69_rc:29	22128013_70_rc:50.4	22128611_35:37	21165975_39_rc:60.1	19352426_68_rc:30.8	20279530_73_rc:56.4	21218477_57:47.1	21218477_72_rc:44.5	20143469_100:58.3	18249855_93:55.3	21911434_40_rc:37.9	22128597_36_rc:40.6	22128602_63_rc:29.2	21911441_69_rc:53.7	9632881_75_rc:64.4	21911434_70:55.2	22123909_40_rc:45.8	22123909_93:74.1	9631562_72_rc:44.3	20889333_108:54.5	9845214_94:55.1	9632333_89:46.1	20806048_56:60.5	16507262_69:59.7	20564194_99:38.4	20806048_58:54.4	9632288_69:53.7	9631562_72:44.3	9626669_76:48.9	9626669_78:50.8	20564201_88:55.3	9631562_94_rc:65.9	20806029_88_rc:62.2	16507262_69_rc:59.7	21165975_58:55.8	8486140_94_rc:49.1	20340272_93:65	20522146_42:31.7	9632989_69:39.6	19073908_92:56.8	19352426_70_rc:54.7	9632368_42:51.7	9626669_78_rc:50.8	21218470_93:88.8	21165975_70_rc:93.3	19352426_68:30.8	20806037_65:52.3	21165975_27_rc:27.4	9632288_69_rc:53.7	21218463_94:50.4	20806048_56_rc:60.5	20564201_88_rc:55.3	14647158_93:62.6	20806015_70:51.9	20178610_89:56.7	20806048_69:34.8	21911441_39_rc:27	22128597_64:53.9	9632881_45_rc:29.5	9632881_75:64.4	9632881_77:54.8	21911441_93_rc:42.3	21218477_72:44.5	20564204_72:44.3	20522146_94_rc:43	22128013_73_rc:37.5	19352426_70:54.7	9626081_89:43.1	14602460_69_rc:29.2	14602460_69:29.2	20806029_53:39.7	19073908_69_rc:82.9	21911441_93:42.3	20564204_72_rc:44.3	9626465_41_rc:44.7	22128597_64_rc:53.9	21218477_57_rc:47.1	21594412_92:56.9	21218477_93_rc:68.3	20806048_72:44.6	21911434_94:55.1	16507262_57_rc:73.9	9845214_94_rc:55.1	9632333_89_rc:46.1	16507262_93_rc:56.8	9845214_69_rc:31.6	22128020_57:55.3	20340272_39:42.4	22128020_57_rc:55.3	21165975_70:93.3	9631562_94:65.9	21493006_28_rc:33.3	21165975_72:62	20178610_89_rc:56.7	22123909_40:45.8	9626213_108_rc:41.6	20522146_42_rc:31.7	9845214_41:34.6	9632288_93_rc:42.3	9630671_78_rc:46.1	22128020_68_rc:39.4	9629636_34:49	16507262_19:58.6	21493006_28:33.3	20143469_75_rc:28.5	14647158_39:37.4	20564201_34:59.6	21911434_94_rc:55.1	20564194_99_rc:38.4	16507262_93:56.8	9629636_34_rc:49	9632288_93:42.3	14717136_65_rc:44.4	14602460_39_rc:40.5	9630671_48:35.5	21594412_68_rc:40.4	22123909_69_rc:51.7	14602460_93_rc:56.8	14647158_71_rc:67.9	20806029_53_rc:39.7	19073908_57_rc:54.5	22128020_68:39.4	9845214_71_rc:70.5	9626465_95:47.5	21218470_58_rc:53.2	9632989_93:75.6	9632881_99:70.1	20806037_65_rc:52.3	21218477_93:68.3	9626986_39:34.2	21911441_39:27
107804 | Sorghum chlorotic spot virus | NA	9630557_512:14.9	18490052_298_rc:13.8	9635444_138_rc:11.1	bact_10385:14.3	bact_10386:14.3	9635453_192_rc:27.2	9635444_138:11.1	9635457_198:14.8	9635457_283_rc:36.8	18652416_293_rc:13.8	20178595_143:33.4	21326584_14:17.3	21427637_190_rc:99.2	20178595_143_rc:33.4	21427637_184:106	21427637_18:96.6	19919934_197_rc:30.7	9628462_267:15.6	9635444_140:22.5	20177417_177_rc:17	20376947_135_rc:58.8	9635453_205:24.3	9627041_197_rc:18.9	9635444_140_rc:22.5	19919934_183:8	20177417_177:17	18652416_293:13.8	9630557_512_rc:14.9	20178595_167_rc:20.2	19919934_132_rc:26.4	20178595_117:19.4	bact_10211:14.3	bact_10212:14.3	9635453_281:19	19919934_21_rc:18.9	9635453_283:36.2	20564164_58:11.2	19744938_245:18.3	9635246_145_rc:25.9	9630327_973_rc:12.2	21427637_131_rc:106.1	21427637_190:99.2	9628101_16_rc:18.9	9635457_198_rc:14.8	21427637_18_rc:96.6	19919934_190_rc:3	19919934_190:3	19919941_194_rc:17.7	9635457_283:36.8	19919934_183_rc:8	21427637_171_rc:99.8	19919934_197:30.7	9635453_205_rc:24.3	20178595_117_rc:19.4	18490052_298:13.8	9635440_200_rc:5.8	20522117_125:28	9630645_416:14.9	9628101_16:18.9	9630327_973:12.2	9626146_117:18.8	20178595_167:20.2	21427637_184_rc:106	20376947_135:58.8	19919941_194:17.7	9626146_117_rc:18.8	9635246_145:25.9	9635453_281_rc:19	20522117_125_rc:28	9630645_416_rc:14.9	21326584_14_rc:17.3	9628462_267_rc:15.6	20178595_175_rc:20	9635440_200:5.8	21427637_131:106.1	9635453_283_rc:36.2	9627041_197:18.9	9635453_192:27.2	9632353_281:37.4	21427637_171:99.8	19919934_21:18.9	19744938_245_rc:18.3	9632353_281_rc:37.4	20178595_175:20	20564164_58_rc:11.2	19919934_132:26.4	15187162_300:16.2	15187162_300_rc:16.2
33756 | European brown hare syndrome virus | Caliciviridae	20260800_183:18.9	11462417_80:108	11462417_49_rc:108.2	9790292_70_rc:41.5	11462417_49:108.2	9790292_180_rc:49.9	11462417_89:103.3	9790292_180:49.9	9790292_237:22.8	11462417_70_rc:100	9790292_237_rc:22.8	9626993_62_rc:17.3	9631279_249:18.6	11462417_180:102.7	9627947_63_rc:17.3	11462417_80_rc:108	20514394_160:19.2	11462417_180_rc:102.7	9790292_293:28.1	9631279_249_rc:18.6	11462417_89_rc:103.3	20260800_183_rc:18.9	20514394_160_rc:19.2	9627947_63:17.3	9626993_62:17.3	9790292_293_rc:28.1	9790292_52:29.5	11462417_70:100	9790292_52_rc:29.5	9790292_70:41.5
176652 | Invertebrate iridescent virus 6 | Iridoviridae	4731908_6:20.5	9631294_8236_rc:9.4	18652418_170:18	9695413_4028:7.6	19718363_416:17.6	20087030_183_rc:18.6	15078713_4171_rc:83.1	15078713_5242_rc:90.5	21427635_364_rc:16.8	21427635_364:16.8	15741225_278:14.2	13095658_502_rc:15.1	18450236_2095_rc:17.2	17017954_68_rc:15.9	9625955_4072:18.9	9695413_3637_rc:22.9	11119715_4288:10.3	17017954_68:15.9	10518481_11:15.9	9632405_287_rc:23.7	17017957_226_rc:15.9	15078713_4187:95.7	21234351_1009_rc:18.3	18450236_2095:17.2	9625519_70_rc:27.6	9625519_70:27.6	15617474_1517:17.4	20564174_17_rc:15.7	9632405_287:23.7	9695413_2588_rc:16.3	15078713_4564_rc:87.6	9628566_74:15.5	15078713_1066:89.1	22122273_1175_rc:16.6	20177438_148_rc:21.2	13095658_502:15.1	20177484_128_rc:15.7	9695413_3637:22.9	4731908_6_rc:20.5	21234351_1009:18.3	9628113_2599_rc:17	15078713_5242:90.5	10518479_30:13.6	9628113_2599:17	9695413_2588:16.3	15078713_1066_rc:89.1	22122273_1175:16.6	9635147_128:16.2	61098_255_rc:17.3	9845214_71:21.2	8486154_69_rc:18.8	9628582_81:14.9	17158105_1250_rc:15.5	9626508_183_rc:19.8	9626510_77_rc:19.2	8486154_69:18.8	9626508_183:19.8	22122227_1049:16.6	20177438_148:21.2	9626069_291_P70_rc:14.2	15741225_278_rc:14.2	9628582_81_rc:14.9	9625955_4072_rc:18.9	11119715_4288_rc:10.3	9635147_128_rc:16.2	10518479_30_rc:13.6	9695413_4028_rc:7.6	17017957_1_rc:15.9	9633630_100:16.7	22122227_1049_rc:16.6	10518481_11_rc:15.9	18652418_170_rc:18	9628566_74_rc:15.5	9633630_100_rc:16.7	15078713_4564:87.6	15617474_1517_rc:17.4	15078713_4187_rc:95.7	61098_255:17.3	9631294_8236:9.4	4731908_3_rc:20.5	20087030_183:18.6	9626510_77:19.2	17017957_1:15.9	9626069_291_P70:14.2	9627190_60_rc:19.4	20564174_17:15.7	17158105_1250:15.5	19718363_416_rc:17.6	20177484_128:15.7	9845214_71_rc:21.2	17017957_226:15.9	15078713_4171:83.1	4731908_3:20.5	9627190_60:19.4
40979 | Cocksfoot mottle virus | NA	20178349_129_rc:17.7	11557851_109_rc:112.7	20428571_98:15.6	9627252_58_rc:18.9	21644716_116_rc:29.6	11557851_109:112.7	9628590_83:31.2	11557851_50_rc:116.3	10645641_113_rc:28.4	21644716_112:29.6	9627904_26:15.2	9627904_26_rc:15.2	21644716_114:45.6	10645641_105_rc:16.5	11557851_50:116.3	9632978_106:14.3	10645641_113:28.4	21644716_116:29.6	20428623_119:34.2	9628590_83_rc:31.2	10645641_115:41.3	19919889_167:16.5	10645641_115_rc:41.3	9627252_123_rc:22.3	9627252_115:31.8	9627252_115_rc:31.8	11557851_75:118.3	20178349_129:17.7	bact_10409:17.7	9627899_107:26.6	11557851_111:111.2	9627252_125_rc:38.5	10645641_87_rc:18.6	11557851_101_rc:113.9	9630386_514:20.4	20428623_119_rc:34.2	VirusP70_10191:20.2	VirusP70_10192:20.2	11557851_111_rc:111.2	11557851_75_rc:118.3	9627899_115_rc:23.3	10645641_105:16.5	21644716_112_rc:29.6	9630386_514_rc:20.4	bact_10410:17.7	9627899_107_rc:26.6	20428571_98_rc:15.6	9632978_106_rc:14.3	10645641_87:18.6	9627252_123:22.3	9627252_125:38.5	9627899_117_rc:16.9	21644716_114_rc:45.6	9627899_115:23.3	11557851_101:113.9	19919889_167_rc:16.5	9627252_58:18.9	9627899_117:16.9
11830 | Murine osteosarcoma virus | Retroviridae	9626958_331:52.5	9626984_125_rc:112.6	9625946_94_rc:19.6	9626225_13:30.5	9626984_149:108.5	9629460_144_rc:17.3	9626962_3_rc:84.7	9625946_94:19.6	9626096_2_rc:83.9	9629244_335_rc:17.6	9630707_318:30.6	9629244_335:17.6	9626096_327:28.2	9629514_7_rc:88.4	9626955_12:41.3	9630707_11:43.4	9630707_20_rc:85.1	9626955_16:82.8	20069869_70:18	20428578_73_rc:18	9629514_325_rc:28.2	9628654_5_rc:66.3	9630707_329:42.2	9626096_331:100.9	9630311_7_rc:91.6	9626984_7_rc:127.6	9629514_325:28.2	10445391_154_rc:19.9	9629514_329:85.9	9629514_329_rc:85.9	9628654_2:76.7	9626962_1:81.4	9626962_3:84.7	9628654_5:66.3	9630707_20:85.1	9626955_21:107.3	9626962_5:89.9	9628654_7:114.4	9630707_22:36	15187162_252:16.6	9626958_321_rc:81.4	9629514_2_rc:76.6	9626225_13_rc:30.5	9630311_318_rc:33.3	9628654_317_rc:58.8	20428578_73:18	HCMVUL131_6:17.2	9626096_5_rc:78.6	9626953_7_rc:93.7	9626984_2_rc:112.8	9626955_21_rc:107.3	9626958_329_rc:93.4	9626953_200_rc:40	9626100_20_rc:75.6	9626100_224_rc:40	9626962_211_rc:80	9629460_144:17.3	9626100_24_rc:92.5	9626962_1_rc:81.4	9626953_2_rc:70.6	9626958_331_rc:52.5	9626984_2:112.8	9626984_5:114.9	9626984_7:127.6	9626958_324_rc:76	9626962_5_rc:89.9	9629514_5_rc:78.6	9626958_317_rc:39.6	9630311_1_rc:50.8	9630707_318_rc:30.6	9630707_11_rc:43.4	9626984_149_rc:108.5	9626100_230_rc:78.4	9626100_224:40	9626096_331_rc:100.9	9626962_211:80	9630707_329_rc:42.2	9630707_22_rc:36	9626096_2:83.9	9630311_1:50.8	9626096_5:78.6	9626984_5_rc:114.9	9630311_5_rc:43	20889313_45:17	9626096_7:91.3	9630311_5:43	9626955_248_rc:82.4	9630311_7:91.6	9626953_203_rc:93.6	20889313_45_rc:17	9628654_7_rc:114.4	9630311_318:33.3	20069869_70_rc:18	9626984_125:112.6	9626100_230:78.4	9628654_322_rc:64.9	9626100_15:40	17158105_11270:17.2	9626958_317:39.6	9629514_2:76.6	9628654_317:58.8	9626962_229:40	9629514_5:78.6	10445391_154:19.9	9626953_5_rc:72.9	9629514_7:88.4	17158105_11270_rc:17.2	9630311_322:43.2	9626962_229_rc:40	9626955_243_rc:33.2	9626953_2:70.6	9626096_7_rc:91.3	9626953_5:72.9	9626955_12_rc:41.3	9626100_20:75.6	9626953_7:93.7	9626953_200:40	9626958_321:81.4	9626953_203:93.6	9628654_2_rc:76.7	9626100_24:92.5	9626958_324:76	9626958_329:93.4	9628654_322:64.9	9626955_16_rc:82.8	9626955_243:33.2	15187162_252_rc:16.6	9626096_327_rc:28.2	9626100_15_rc:40	9626955_248:82.4	9630311_322_rc:43.2
12639 | Duck hepatitis B virus | Hepadnaviridae	9629378_4860:18.6	9629378_4861:18.6	18071209_88:86.6	9626719_87_rc:90.9	9629378_193:18.6	9626719_11_rc:77.7	21326584_9_rc:9.9	9629378_194:18.6	9630370_29_rc:10	9628827_70:24.8	18071209_11:82.7	18450238_53:17.7	18071209_11_rc:82.7	9630370_16:22.2	18071209_19:27.2	9628700_4_rc:11.4	18071209_56:79	9626201_9_rc:20.2	9625568_61:100	9625568_101:102.4	12084822_423:17.6	9626714_70_rc:22.7	9627404_292:16.4	9626719_53_rc:64.4	9628700_4:11.4	9625568_61_rc:100	22212887_255_rc:15.5	9626719_55_rc:54.6	18071209_19_rc:27.2	18071209_61:93.8	9630370_29:10	9630370_9_rc:14.3	9626719_87:90.9	9634216_16:25.8	9626714_70:22.7	9625568_87_rc:114.4	22212887_255:15.5	9625568_11_rc:101.3	18450238_53_rc:17.7	9626719_11:77.7	18071209_88_rc:86.6	9634216_16_rc:25.8	9627404_292_rc:16.4	21326584_9:9.9	9634216_9_rc:14.3	9626719_53:64.4	9626719_55:54.6	9626719_61_rc:91.2	12084822_423_rc:17.6	21363123_169_rc:14	9625568_87:114.4	9629902_114_rc:15.5	9625568_101_rc:102.4	9626201_9:20.2	9630370_9:14.3	18071209_61_rc:93.8	9625568_55_rc:100.1	9625568_11:101.3	9634216_9:14.3	9630370_16_rc:22.2	9626719_61:91.2	9628827_70_rc:24.8	18071209_56_rc:79	21363123_169:14	9629902_114:15.5	9625568_55:100.1
49267 | Tomato pseudo-curly top virus | NA	20564204_93:66.3	20564204_95:74.1	20806520_70_rc:55.1	9632368_70:34.3	9632333_77_rc:27.7	9630683_68:26	19352426_92:76	19352426_94:67.7	19919896_64_rc:49	14647158_93_rc:56.5	20889333_108_rc:41	20564194_103_rc:100.7	22128013_94_rc:46	10518470_70_rc:55.4	9632989_69_rc:29	20889333_1_rc:27.7	20806015_70_rc:48.9	21493006_70_rc:29.4	9626986_68_rc:37.5	20143469_100_rc:48.5	20564204_93_rc:66.3	20806024_65:69.6	20806024_68:32	9630671_101_rc:66.7	22128020_92_rc:73.6	20340272_57:30.1	22128013_70:33.2	20340272_72_rc:26.2	9629636_89_rc:52.5	9632881_99_rc:57.4	9632368_94_rc:66	22128013_73:26.2	21218470_58:30.1	22128611_88:51.4	20143469_75:23.4	14602460_93:58.6	20564177_53_rc:32.2	8486140_96_rc:40.5	14602460_95:72.9	22128611_64_rc:34.8	10518470_58:30.1	20564194_101:103.8	9630666_93:74.3	9630671_101:66.7	14717136_63:30.3	20564194_103:100.7	9630671_103:56.6	9630666_95:54.1	21594412_92_rc:36.5	9845214_69:28.9	14717136_65:52.3	22123909_93_rc:57.4	18249855_93_rc:87.9	21389203_98:27.6	20564177_88:93	20806029_88:76.6	9626465_95_rc:67.1	20806048_58_rc:30.1	19073908_92_rc:63.5	19352426_94_rc:67.7	21165975_58_rc:30.1	21218470_93_rc:55	19073908_69:27.4	9632377_86_rc:33.4	9630699_93:60.3	9630699_95:32.4	9632989_93_rc:57.4	20178610_53:30.1	20564194_75:103.3	20564177_90:51.9	21594412_57:33	9629636_63:21.3	9626986_92_rc:33.4	21218463_69:29.5	20522146_94:52	21911434_59:30.1	9632368_94:66	9626081_89_rc:57.5	9632368_96:45	21911434_70_rc:30.1	20564194_75_rc:103.3	9630666_93_rc:74.3	9626213_106_rc:60.8	20340272_72:26.2	9630691_72_rc:67	9630671_78:35.8	22128020_92:73.6	22128020_94:54.4	8486140_59_rc:32.2	20153400_99_rc:47.3	8486140_94:76.3	9626213_106:60.8	8486140_96:40.5	9626213_108:65.8	22128013_94:46	10518470_70:55.4	20340272_57_rc:30.1	20564194_97_rc:110.1	9626986_68:37.5	9630683_93:76.8	9632377_62:26.2	21911441_69:30.1	9630699_95_rc:32.4	14717136_63_rc:30.3	9632333_77:27.7	20340272_93_rc:43	20178610_64:31.5	20889333_20_rc:31.2	9630683_93_rc:76.8	21218463_94_rc:65.2	10518470_95_rc:74	20153400_99:47.3	9630683_68_rc:26	21218463_69_rc:29.5	22128013_70_rc:33.2	20178610_53_rc:30.1	20806037_63_rc:24	9626213_110:52.9	19352426_68_rc:29	20178610_64_rc:31.5	14602460_95_rc:72.9	20143469_100:48.5	18249855_93:87.9	20806024_65_rc:69.6	18249855_95:45.3	21911441_69_3_17_rc:46.6	9632368_70_rc:34.3	20564194_101_rc:103.8	21911434_70:30.1	21493006_70:29.4	22123909_93:57.4	20889333_108:41	9845214_94:61.8	21426900_95:54.1	20564194_97:110.1	20564194_99:108.2	20806048_58:30.1	9632288_69:30.1	9629636_87:73.7	9629636_87_rc:73.7	9629636_89:52.5	20806015_68:25.3	20564201_88:81.4	20806029_88_rc:76.6	9631562_94_rc:47.5	21165975_58:30.1	20564204_95_rc:74.1	8486140_94_rc:76.3	20340272_93:43	19073908_92:63.5	20806520_94_rc:61.8	9632989_69:29	21218477_68:28.9	20806520_70:55.1	9630671_103_rc:56.6	21389203_98_rc:27.6	22128020_94_rc:54.4	22128602_88:61.3	21218470_93:55	21165975_70_rc:31.9	20806037_63:24	9632368_96_rc:45	19352426_68:29	20806037_65:60.1	10518470_58_rc:30.1	9632377_62_rc:26.2	9632288_69_rc:30.1	10518470_93:62.2	21911434_59_rc:30.1	21218463_94:65.2	10518470_95:74	9632377_86:33.4	20564201_88_rc:81.4	9632377_88:76.9	14647158_93:56.5	20806015_70:48.9	19352426_92_rc:76	9626465_70:37.3	20178610_89:67	22128597_64:49	18249855_95_rc:45.3	9632989_72:27.7	21911441_93_rc:67.2	20522146_94_rc:52	22128013_73_rc:26.2	9626081_89:57.5	22128611_88_rc:51.4	20564177_53:32.2	19919896_64:49	9626986_92:33.4	19073908_69_rc:27.4	21911441_93:67.2	9626986_94:64.2	20889333_1:27.7	20564177_88_rc:93	9632377_88_rc:76.9	22128597_64_rc:49	21594412_92:36.5	21218477_93_rc:56.2	20806024_68_rc:32	21911434_94:61.8	9845214_94_rc:61.8	9626986_94_rc:64.2	16507262_93_rc:86.8	9626465_70_rc:37.3	21218477_68_rc:28.9	20889333_17:46.6	9845214_69_rc:28.9	21165975_70:31.9	9631562_94:47.5	22128611_64:34.8	9630666_95_rc:54.1	20178610_89_rc:67	8486140_59:32.2	9626213_108_rc:65.8	9630691_72:67	9630699_93_rc:60.3	22128602_88_rc:61.3	9632288_93_rc:67.2	9630671_78_rc:35.8	22128020_68_rc:33.9	9630699_68:34.4	9630699_68_rc:34.4	10518470_93_rc:62.2	20564177_65:19.1	20143469_75_rc:23.4	20806520_94:61.8	21426900_95_rc:54.1	21594412_57_rc:33	21911434_94_rc:61.8	20564177_90_rc:51.9	20564194_99_rc:108.2	20806015_68_rc:25.3	16507262_93:86.8	14717136_65_rc:52.3	20889333_20:31.2	9632288_93:67.2	20564177_65_rc:19.1	14602460_93_rc:58.6	9632989_72_rc:27.7	22128020_68:33.9	9629636_63_rc:21.3	9626465_95:67.1	21218470_58_rc:30.1	9632989_93:57.4	9632881_99:57.4	20806037_65_rc:60.1	21218477_93:56.2	9626213_110_rc:52.9
56486 | Elm mottle virus | Bromoviridae	20564167_110_rc:17.6	VirusP70_10149:17.6	9627404_284:19.3	HCMVIRS1_77:16.7	bact_10383:13.8	bact_10384:13.8	20564215_112:57.4	9629244_342_rc:17.4	13559823_393_rc:16.6	9626508_318_rc:18.9	20087064_131:39.6	9635457_198:20.2	20889398_216_rc:16.2	8486125_68_rc:15.4	21450043_22:15.6	bact_10060:12.6	bact_10135:20.2	bact_10136:20.2	20087062_114_rc:45	9627404_284_rc:19.3	17017954_68_rc:9.2	20522139_90_rc:40.3	9627719_24:15.5	20087064_1:50.9	20087059_86:44.6	VirusP70_10150:17.6	9626924_141:19.9	17017954_68:9.2	21431571_316:18.5	17017957_226_rc:9.2	19697298_93:18.9	14142010_168:17.1	9628462_267:14.1	9629143_3:15.4	20143444_130_rc:78.2	9626735_66_rc:19.5	20376947_193:8.8	20564186_109_rc:17	20564213_131_rc:49.4	9626926_99:19.9	20143442_109_rc:91.7	20522134_2_rc:47.7	9633550_949:15.6	20143446_87_rc:98.7	9626508_318:18.9	20143444_132_rc:85.9	20522139_87_rc:60.6	HCMVTRS1_77:16.7	20522139_87:60.6	20386794_135_rc:14.7	9626510_268:13.8	20564213_133_rc:45.6	9629244_342:17.4	13559823_393:16.6	20564218_86:52.4	19744938_245:16.2	20522136_112:67.5	20376947_193_rc:8.8	20564213_135_rc:17.1	20564213_131:49.4	20564218_86_rc:52.4	20564213_133:45.6	20143444_130:78.2	20087062_114:45	20087064_129_rc:35.9	21450043_22_rc:15.6	20564213_135:17.1	9635457_198_rc:20.2	20143444_132:85.9	9627719_24_rc:15.5	8486125_68:15.4	20564201_34_rc:18.2	9626510_268_rc:13.8	20386794_135:14.7	9626924_141_rc:19.9	20889398_216:16.2	19697298_93_rc:18.9	20087059_86_rc:44.6	20522139_90:40.3	20143442_111_rc:74.3	20564186_109:17	14142010_168_rc:17.1	9627174_89:14.4	20522134_2:47.7	bact_10403:20.2	bact_10404:20.2	20143442_109:91.7	20522134_132_rc:73.9	17017957_1_rc:9.2	20522136_112_rc:67.5	VirusP70_10139:16	21431571_316_rc:18.5	20564167_110:17.6	20087064_131_rc:39.6	20564201_34:18.2	20087064_1_rc:50.9	21363125_23_rc:15.5	9628462_267_rc:14.1	21363125_23:15.5	9627174_89_rc:14.4	20564164_72_rc:20.7	20143446_87:98.7	17017957_1:9.2	20087064_129:35.9	20143442_111:74.3	20564164_72:20.7	9626926_99_rc:19.9	20522134_132:73.9	20564215_112_rc:57.4	9626735_66:19.5	9633550_949_rc:15.6	19744938_245_rc:16.2	VirusP70_10140:16	bact_10059:12.6	17017957_226:9.2	9629143_3_rc:15.4
37108 | Meleagrid herpesvirus 1 | Herpesviridae	EB60_3139:23.3	9626737_5805:30.8	10834856_3700:24.6	9630658_63:17.5	EBV_4323:25.9	9626737_1164:17.1	9629267_1352_rc:18	9629378_1347:31.2	12084824_6098_rc:118.8	12084824_2546_rc:96.7	9625875_1064_rc:19.5	KS_4643_rc:29.4	9629267_1345_rc:27.1	9635035_1660:23.2	9629732_4244:9.4	KS60_4644:34.5	18767698_2798_rc:27.2	13242399_3870_rc:18.4	9635035_1669:44.1	9626737_4720:30.8	9626737_4721:30.8	10834856_815:18	10834856_816:14.2	9625875_3886_rc:25.5	9629267_2617_rc:26.6	9625875_3092_rc:22.4	12084824_6098:118.8	EBV_3139:23.3	9629732_3104_rc:19.3	12084824_1384_rc:108.7	9625366_154_rc:31.3	9635035_1660_rc:23.2	9635035_1670:47	9635035_1671:30.3	13242399_2875:17.8	9635035_2832:8.9	9629378_1347_rc:31.2	9625578_4323_rc:25.9	EBV_3139_rc:23.3	20153387_70_rc:19.5	9629732_2110:19.2	9629378_2598:19.7	9626737_2120:24.6	9629378_2599:19.1	9629818_5379:27.8	9845300_4288:30.8	10834856_1618:35.1	9626737_2120_rc:24.6	20153387_70:19.5	9845300_4289:30.8	9635035_3784:34.9	13242399_2875_rc:17.8	9629378_2598_rc:19.7	9635035_3788:33.9	9630658_63_rc:17.5	EBV_4323_rc:25.9	9631195_754:18.6	12084824_1630:108.8	9629732_3353:20.2	9629818_4149:27.8	9629732_3354:17.6	9625955_889:13.7	KS_4644_rc:34.5	12084824_1384:108.7	10834856_2785:26	12084824_2546:96.7	9635035_2842:12.5	15011550_2443:21.3	9635035_2843:13.3	9629818_1857:22.8	9629818_1858:22.8	9625875_3886:25.5	9635035_1906_rc:71.7	9626451_223:19.3	18767698_2798:27.2	9629732_3104:19.3	9626451_223_rc:19.3	EB60_4323:25.9	9629378_1353_rc:16.9	9625955_890:13.7	12084824_1630_rc:108.8	12084824_5205:118.8	9635035_1906:71.7	9625366_154:31.3	9629267_1345:27.1	13242399_3870:18.4	9625875_1064:19.5	10834856_2795:21.2	12084824_5205_rc:118.8	KS_4643:29.4	KS_4644:34.5	9629267_2617:26.6	9629267_2618:22	15011550_2443_rc:21.3
207240 | Loofa yellow mosaic virus | NA	9632333_77_rc:34.4	20178610_36:24.5	21594412_39:18.1	9626465_33_rc:22.5	20153400_78_rc:45.9	20889333_1_rc:40.1	9630671_48_rc:20.7	20564204_93_rc:28.8	9630671_101_rc:45.6	22128020_92_rc:37	20143469_45_rc:30	20806037_22:17.8	9626986_41:25.9	15789195_255_rc:16.4	9632368_94_rc:38.8	21911434_40:27	20143469_75:23	20143469_77:80	9630666_93:45.2	22123909_69:45.2	10314009_373:13.8	21165975_72_rc:51.6	20806024_51_rc:17	18249855_93_rc:30.4	9626986_41_rc:25.9	20564177_88:43	20806058_38_rc:32.5	20178610_36_rc:24.5	19919896_20:17.8	19073908_92_rc:37.8	18249855_70:66	9630699_40_rc:22.7	22128602_35_rc:11.6	9632368_42_rc:18.3	19919896_52_rc:43.1	19352426_39:20	21218470_68_rc:23.9	20806037_38:35.8	20279530_69:40.4	9845214_71:37.2	15081567_461_rc:16.1	20564194_75:14.1	21218463_69:56.1	20806048_39:25.5	21911434_70_rc:29.9	20564194_75_rc:14.1	9630666_93_rc:45.2	9628892_259:15.7	22128602_63:37.7	9630691_72_rc:14.1	22128020_92:37	20279530_71:54	8486140_94:45.4	19919896_34:25.7	20279530_73:45.8	9626213_108:29.4	22123909_38_rc:35.5	21594412_68:23.5	20889333_20_rc:35.3	14717136_38_rc:35.8	20340272_68_rc:23.4	19352426_39_rc:20	9630666_41_rc:20.6	22128013_70_rc:39.4	21165975_39_rc:22.6	22128611_38:28.3	20806037_38_rc:35.8	21389203_42:32.5	18249855_93:30.4	21389203_44:12.8	21911434_40_rc:27	22128602_63_rc:37.7	20806024_65_rc:14.1	21389203_46:26.2	20806029_36:18.9	21911434_70:29.9	21594412_72:41.6	20889333_106:29.6	20889333_108:46.9	9845214_94:35.7	9626669_74:40.1	9626669_78:60.3	20806029_88_rc:33.3	19352426_70_rc:43	20806037_22_rc:17.8	19919896_52:43.1	9632368_42:18.3	21594412_72_rc:41.6	9626669_78_rc:60.3	21165975_70_rc:53.9	22128013_40_rc:26	19352426_68:45.1	20806037_65:14.1	9632288_69_rc:30.7	9632333_45_rc:29.2	20806024_36:18.2	19352426_92_rc:37.1	22128602_33_rc:19.3	22128013_40:26	21911441_57_rc:38.5	21911441_93_rc:26.3	20806029_36_rc:18.9	21218477_72:53.2	20564204_72:58	21389203_46_rc:26.2	22128013_73_rc:58.2	19352426_70:43	20153400_45:36.8	19919896_64:30.7	14602460_69:42.8	20564204_72_rc:58	14717136_38:35.8	20564177_88_rc:43	20806048_72:35.6	20564201_36_rc:23.6	20279530_69_rc:40.4	21911434_94:35.7	9632333_89_rc:19.7	9626465_70_rc:14.1	9630691_45_rc:34.1	9630683_26_rc:16.6	15789195_255:16.4	20340272_39:24.1	21218470_39:53.9	20806058_42_rc:19.9	9627118_95:14.2	19919896_20_rc:17.8	21493006_28:17.8	21594412_39_rc:18.1	20806024_51:17	20889333_20:35.3	9630671_48:20.7	22123909_69_rc:45.2	14602460_93_rc:37	14647158_71_rc:76.6	9632989_72_rc:75.1	9845214_71_rc:37.2	9632333_43:22.5	9632333_45:29.2	21911441_39:27	20564204_93:28.8	19352426_92:37.1	14647158_57_rc:33.3	21426900_58:44.6	19919896_64_rc:30.7	22128597_38_rc:28	9632881_77_rc:43.5	20889333_108_rc:46.9	14647158_68_rc:31.6	9632989_69_rc:53.7	22128020_38_rc:28.5	21426900_72_rc:42.5	9629143_189:15.9	20806024_65:14.1	22128013_70:39.4	20340272_72_rc:61	22128013_73:58.2	21426900_58_rc:44.6	22128611_88:28.4	14602460_93:37	21493006_42:14.3	9632333_43_rc:22.5	20806048_72_rc:35.6	9630671_101:45.6	14717136_65:14.1	20153400_78:45.9	14647158_57:33.3	9626465_33:22.5	20806029_88:33.3	bact_10033:16.3	bact_10034:16.3	21389203_44_rc:12.8	21165975_27:9.2	21218470_39_rc:53.9	9630691_29:17.8	19919896_34_rc:25.7	20806520_42:53.6	20340272_68:23.4	19073908_69:36.6	21911441_57:38.5	16507262_19_rc:26.5	21218470_68:23.9	21426900_72:42.5	15081567_461:16.1	9630666_39_rc:21.8	9632368_94:38.8	9626465_41:14.5	9630691_43_rc:31.5	14647158_68:31.6	9626465_43:21.5	9626465_43_rc:21.5	22128597_38:28	20522146_40_rc:23.4	18249855_70_rc:66	20806058_40_rc:13.1	20340272_72:61	21165975_39:22.6	9630691_29_rc:17.8	21218470_70:37.3	9630666_39:21.8	20340272_39_rc:24.1	21911441_69:30.7	21218470_70_rc:37.3	9632333_77:34.4	22128611_38_rc:28.3	14647158_71:76.6	9632288_57:38.5	20806048_39_rc:25.5	20143469_77_rc:80	9628892_259_rc:15.7	21218463_69_rc:56.1	9626081_65:24.2	20806024_36_rc:18.2	9630691_43:31.5	9630683_26:16.6	9630691_45:34.1	9629143_189_rc:15.9	9630666_41:20.6	20279530_73_rc:45.8	19352426_68_rc:45.1	21218477_72_rc:53.2	21911441_69_rc:30.7	9632881_75_rc:42.9	20889333_106_rc:29.6	9631562_72_rc:41.3	9632333_89:19.7	9627118_95_rc:14.2	9632288_69:30.7	9631562_70:41.6	20806058_38:32.5	9626669_74_rc:40.1	9631562_72:41.3	22128020_38:28.5	9630699_40:22.7	9628566_244:16.3	20522146_40:23.4	8486140_94_rc:45.4	9632989_69:53.7	19073908_92:37.8	10314009_373_rc:13.8	21218463_39_rc:33.8	21165975_27_rc:9.2	20806058_40:13.1	20806058_42:19.9	21389203_42_rc:32.5	8486140_42:18	9626465_70:14.1	9626081_65_rc:24.2	21911441_39_rc:27	9632881_75:42.9	9632881_77:43.5	9632989_72:75.1	8486140_42_rc:18	20806520_42_rc:53.6	20143469_45:30	14602460_69_rc:42.8	22128611_88_rc:28.4	22123909_38:35.5	19073908_69_rc:36.6	21911441_93:26.3	20889333_1:40.1	9626465_41_rc:14.5	21493006_42_rc:14.3	9845214_94_rc:35.7	21165975_70:53.9	21493006_28_rc:17.8	21165975_72:51.6	9632288_57_rc:38.5	9626213_108_rc:29.4	9630691_72:14.1	9628566_244_rc:16.3	16507262_19:26.5	21218463_39:33.8	20143469_75_rc:23	21911434_94_rc:35.7	9626213_3:14.9	20564201_36:23.6	14717136_65_rc:14.1	22128602_33:19.3	20279530_71_rc:54	22128602_35:11.6	21594412_68_rc:23.5	20153400_45_rc:36.8	9626213_3_rc:14.9	20806037_65_rc:14.1	9631562_70_rc:41.6
47669 | Olive latent virus 1 | Tombusviridae	20219026_72:27.5	9628874_141:119.8	9634672_50_rc:18.3	9627165_263_rc:15.8	9628907_85_rc:17.8	19744953_239:12	9633804_70_rc:23.6	9628907_85:17.8	20162536_93_rc:17.6	9629183_46:14.9	9629508_27:21.5	19919921_78:16.6	20162536_86_rc:21.2	20162536_93:17.6	9628874_70:106.3	9629508_29:54.9	9629183_141:38.9	13559817_169_rc:14.2	9629508_68:31.6	9629508_27_rc:21.5	9625551_78:15.6	9628874_141_rc:119.8	19774242_144:32.4	9629508_29_rc:54.9	9628874_61_rc:100	9628874_70_rc:106.3	20087024_76_rc:27.9	19744953_239_rc:12	9625551_78_rc:15.6	20260781_361_rc:16.1	20153387_70_rc:17.8	9628874_29_rc:115.1	9626671_76:18.7	9634102_74_rc:23.8	9629183_62_rc:33.8	9628574_268:15.8	13559817_169:14.2	9629183_46_rc:14.9	20153387_70:17.8	20806029_53:14.9	20564140_38_rc:15.9	20260781_361:16.1	9634102_74:23.8	9629183_27:58.7	9629183_62:33.8	20087024_76:27.9	20564140_38:15.9	9628874_53:113.9	9627370_78_rc:15.2	bact_10443:19	bact_10444:19	9629183_30_rc:62.1	9629634_230:16.5	19774242_144_rc:32.4	19919907_268:14.6	9626671_76_rc:18.7	9629183_141_rc:38.9	20219026_72_rc:27.5	19919921_78_rc:16.6	9634672_50:18.3	9627370_78:15.2	9629183_30:62.1	9628874_53_rc:113.9	9627165_263:15.8	9628574_268_rc:15.8	9629634_230_rc:16.5	20806029_53_rc:14.9	9628874_61:100	9628874_29:115.1	20162536_86:21.2	9633804_70:23.6	19919907_268_rc:14.6	9629508_68_rc:31.6	9629183_27_rc:58.7
223280 | Hollyhock leaf crumple virus | NA	20564204_93:76.1	14647158_39_rc:37.3	19352426_92:66	19352426_94:45.5	21426900_58:52.4	9626986_39_rc:45.4	9845214_59:90.9	9632881_77_rc:35.4	22128013_94_rc:48.9	9632989_69_rc:45.8	9630671_48_rc:43.2	9630666_58_rc:57.5	22128020_38_rc:40.7	20143469_100_rc:51.3	20564204_93_rc:76.1	9630671_101_rc:63.3	22128020_92_rc:74.1	21911441_41:79.8	22128013_70:59.7	9629636_89_rc:46.6	9632881_99_rc:47.7	9632368_94_rc:51.1	21911434_40:90.7	14717136_35_rc:42.2	9632288_31:90.6	21426900_58_rc:52.4	22128611_88:69	20143469_75:63.2	14602460_93:71.6	9632333_43_rc:57.2	9629636_52:50.9	20153400_74:52.5	10518470_58:57.4	9630666_93:73.7	9630671_101:63.3	21218477_40_rc:53.7	22123909_69:41.7	9630666_95:48.6	9845214_69:92.1	9631562_40:38.3	22123909_93_rc:47.7	9845214_41_rc:77.6	21165975_72_rc:41.2	18249855_93_rc:73.4	20564177_88:65.3	20806037_35_rc:42.2	20806029_88:64.2	9626465_95_rc:65.1	20806029_34_rc:41.7	9631562_40_rc:38.3	21389203_44_rc:53.2	19073908_92_rc:64.2	18249855_70:56.4	19352426_94_rc:45.5	19919896_34_rc:57.6	22128602_35_rc:52.1	9632288_40_rc:97.4	19073908_67:53.2	20340272_68:41.3	19073908_67_rc:53.2	19073908_69:60.1	20806037_35:42.2	19352426_39:40.7	21218470_68_rc:46.1	9632288_40:97.4	21911441_57:106.3	21218470_68:46.1	21426900_70:57.1	9630699_93:58.4	20806015_40_rc:42.8	9845214_71:95.1	9632989_93_rc:47.7	20178610_53:48.7	20564177_90:49.7	20806015_40:42.8	21218463_69:37.5	20522146_94:53.7	21911434_59:90.9	20806048_39:47.2	9626081_89_rc:79.2	9632368_94:51.1	9630691_43_rc:34	9632881_45:56.8	9632368_96:48.3	21911434_70_rc:105	9630666_93_rc:73.7	21218477_40:53.7	20564204_40:54.8	9631562_58:66.3	20522146_40_rc:35.8	18249855_70_rc:56.4	20806058_40_rc:50.6	22128020_92:74.1	21165975_39:50.7	22128020_94:48.4	8486140_94:55.6	19919896_34:57.6	9626213_108:53.4	22123909_38_rc:61	22128013_94:48.9	20340272_39_rc:50.1	18249855_38_rc:38	9630683_93:70.6	21911441_69:105.8	20340272_93_rc:50	21594412_68:48.3	9632288_57:106.3	9630683_93_rc:70.6	21218463_94_rc:59.4	20340272_68_rc:41.3	10518470_95_rc:53	19352426_39_rc:40.7	20806048_39_rc:47.2	20564204_40_rc:54.8	21218463_69_rc:37.5	22128013_70_rc:59.7	20178610_53_rc:48.7	21165975_39_rc:50.7	20806024_36_rc:28.9	9630691_43:34	20143469_100:51.3	18249855_93:73.4	21389203_44:53.2	21911434_40_rc:90.7	20806029_34:41.7	21911441_69_rc:105.8	9632881_75_rc:48.7	20806029_36:49.7	21911434_70:105	22123909_93:47.7	21426900_70_rc:57.1	9845214_94:63.3	21426900_95:65.4	20564194_99:67.3	9632288_69:105.8	9845214_59_rc:90.9	9631562_70:52.6	9629636_87:57.1	22128020_38:40.7	9629636_87_rc:57.1	9629636_89:46.6	9631562_58_rc:66.3	20564201_88:71.3	9631562_94_rc:53.1	20806029_88_rc:64.2	20522146_40:35.8	8486140_94_rc:55.6	20340272_93:50	19073908_92:64.2	20522146_42:41.6	20806520_94_rc:51.6	9632989_69:45.8	21218477_68:47.3	22128020_94_rc:48.4	21165975_70_rc:64.4	21218463_39_rc:43.3	9630666_58:57.5	9632368_96_rc:48.3	10518470_58_rc:57.4	9632288_69_rc:105.8	10518470_93:60.4	20806058_40:50.6	21911434_59_rc:90.9	21218463_94:59.4	10518470_95:53	20806024_34:41.7	20806024_36:28.9	20564201_88_rc:71.3	9632377_88:41	19352426_92_rc:66	8486140_42:32.3	20178610_89:57.3	22128602_33_rc:37.1	21911441_39_rc:97.9	9632881_45_rc:56.8	21911441_57_rc:106.3	9632881_75:48.7	9632881_77:35.4	18249855_38:38	21911441_93_rc:105.4	20806029_36_rc:49.7	9632288_31_rc:90.6	8486140_42_rc:32.3	21426900_40_rc:40	20522146_94_rc:53.7	9626081_89:79.2	14602460_69_rc:44.5	22128611_88_rc:69	20153400_45:53.1	22123909_38:61	14602460_69:44.5	14717136_35:42.2	19073908_69_rc:60.1	21911441_93:105.4	21218463_41_rc:38	20564177_88_rc:65.3	9632377_88_rc:41	21218477_93_rc:46.5	21911434_94:63.3	9845214_94_rc:63.3	16507262_93_rc:69	21218477_68_rc:47.3	9845214_69_rc:92.1	20340272_39:50.1	21911441_41_rc:79.8	21165975_70:64.4	9631562_94:53.1	9630666_95_rc:48.6	21165975_72:41.2	20178610_89_rc:57.3	9626213_108_rc:53.4	9632288_57_rc:106.3	21426900_40:40	20522146_42_rc:41.6	9845214_41:77.6	9630699_93_rc:58.4	9632288_93_rc:105.4	22128020_68_rc:58	21218463_39:43.3	10518470_93_rc:60.4	20143469_75_rc:63.2	20806520_94:51.6	21426900_95_rc:65.4	14647158_39:37.3	21911434_94_rc:63.3	20564194_99_rc:67.3	20564177_90_rc:49.7	16507262_93:69	20806024_34_rc:41.7	9632288_93:105.4	22128602_33:37.1	9629636_52_rc:50.9	22128602_35:52.1	9630671_48:43.2	21594412_68_rc:48.3	22123909_69_rc:41.7	20153400_45_rc:53.1	14602460_93_rc:71.6	22128020_68:58	9845214_71_rc:95.1	9626465_95:65.1	21218463_41:38	9632333_43:57.2	9632989_93:47.7	9632881_99:47.7	21218477_93:46.5	20153400_74_rc:52.5	9626986_39:45.4	21911441_39:97.9	9631562_70_rc:52.6
197783 | Pseudomonas phage gh-1 | Podoviridae	20806058_38_rc:18.1	17570786_184:40.3	9633990_1485:12.8	9633990_198:22.9	20428553_39:21.6	9627425_1513:43.6	9627425_1513_rc:43.6	9633990_1485_rc:12.8	9633990_198_rc:22.9	20428553_39_rc:21.6	20178598_56:19.5	21389203_42:18.1	21389203_42_rc:18.1	17570786_184_rc:40.3	20178598_56_rc:19.5	20806058_38:18.1
194445 | Mirabilis mosaic virus | Caulimoviridae	9628900_210_rc:21.8	21450043_22_rc:96.4	21450043_159:90.6	21450043_159_rc:90.6	9635434_180:18	9626938_172_rc:35.5	9628900_210:21.8	21450043_178:101.2	20143424_199:20.1	9626938_190_rc:24.3	21450043_233_rc:107.2	9627957_94_rc:19.2	21450043_178_rc:101.2	9628900_184_rc:24.2	21450043_22:96.4	9628892_259:22.8	9628900_177_rc:14.5	20376947_200:16.2	9626938_240_rc:41.6	9628900_184:24.2	19919889_167:34.8	20143424_228_rc:63.9	20143424_199_rc:20.1	19919889_185:20.5	9635790_223_rc:15.8	9626938_35_rc:24.1	21450043_128:102.1	21450043_233:107.2	20514675_282_rc:13.3	9627957_94:19.2	9635790_223:15.8	11344952_95_rc:19.5	20514675_282:13.3	20376947_200_rc:16.2	9626938_35:24.1	20143424_154_rc:30.1	9628892_259_rc:22.8	9635434_180_rc:18	21450043_128_rc:102.1	9628900_177:14.5	9626938_240:41.6	19919889_176:18.2	20143424_156_rc:22.5	HCMVIRL1_185:23.4	11344952_95:19.5	20143424_154:30.1	20143424_228:63.9	9626938_172:35.5	20143424_156:22.5	19919889_167_rc:34.8	19919889_176_rc:18.2	9626938_190:24.3	19919889_185_rc:20.5
198589 | Beet western yellows ST9 associated virus | NA	21716071_5309:18.6	21557557_101_rc:111.6	21557557_99_rc:112.9	21557557_43:106.2	22003842_436:14.3	21557557_103_rc:114.5	11462417_70_rc:15.5	21218477_93_rc:16.6	9626821_5037:21	13277517_51_rc:19.7	20198505_4826_rc:18.6	21557557_43_rc:106.2	9625671_3139:21.8	9629176_40_rc:16.1	9630376_66:15.7	9629176_40:16.1	9628278_178:14	21557557_38_rc:113.6	9626821_410:21	21557557_38:113.6	20889313_41_rc:45.8	21716071_5309_rc:18.6	20889313_41:45.8	22003842_436_rc:14.3	20026600_5414:18.6	13277517_1255_P70_rc:19.7	20889313_45:24.4	13277517_51:19.7	9630726_73_rc:17.9	20026600_5414_rc:18.6	20198505_4826:18.6	9628278_178_rc:14	21557557_101:111.6	9630726_73:17.9	21557557_99:112.9	21557557_103:114.5	13277517_1255_P70:19.7	20889313_45_rc:24.4	20428636_294:16.6	9630376_66_rc:15.7	20428636_294_rc:16.6	11462417_70:15.5	21218477_93:16.6
109270 | Equine foamy virus | Retroviridae	9626737_5805:22.1	9629258_45:46.3	9626546_6_rc:37.6	9626103_268:20.6	9634977_238_rc:101.8	9634977_150:97.9	9634977_58_rc:107.7	EBV_4322:24.7	EBV_4323:26.2	EBV_4322_rc:24.7	9634977_150_rc:97.9	9629634_270_rc:16.7	9632405_349:13.5	21238454_44_rc:16.5	12084824_6098_rc:21.4	9628091_7:38.3	9634119_1386_rc:13.3	14485273_105:12.1	21238454_44:16.5	9629644_236_rc:33.9	9629127_168:18.1	9629127_266_rc:20	9626737_4720:22.1	9626737_4721:22.1	9629176_5:17.9	13095891_600:15.7	9629644_238_rc:39.6	16798783_1591:13.6	9629925_190:24.3	9695413_1412:13.6	9625671_4715:21	12084824_6098:21.4	9625671_4716:21	9695413_1412_rc:13.6	9626103_266_rc:21.3	9629925_190_rc:24.3	9634977_238:101.8	9629644_52_rc:44.8	16798783_1591_rc:13.6	9626103_268_rc:20.6	9626701_102:14	9629176_5_rc:17.9	9626219_8_rc:39.5	9634977_242_rc:95.3	9629258_45_rc:46.3	9626651_6_rc:31	9626546_6:37.6	9625578_4323_rc:26.2	13095891_600_rc:15.7	9628550_256:14.2	9634155_1345_rc:13.3	9626103_70_rc:46.3	9629127_168_rc:18.1	9845300_4288:22.1	9627001_6:38.3	9845300_4289:22.1	9629644_167_rc:21	9626219_8:39.5	9629258_240_rc:21.9	9634977_209:91.4	9634977_242:95.3	9629925_12:42.2	9627001_6_rc:38.3	9629925_12_rc:42.2	EBV_4323_rc:26.2	9629258_240:21.9	9629258_242_rc:20.5	9626651_6:31	9629258_242:20.5	9629644_236:33.9	9633173_348_rc:20.1	9629127_181:23.4	9629644_238:39.6	9629644_167:21	9629925_92:18.2	9626103_263_rc:15.4	9626103_70:46.3	9633173_348:20.1	9629644_52:44.8	EB60_4323:26.2	14485273_105_rc:12.1	9629925_180_rc:31.7	9629127_70_rc:46.3	9629258_142_rc:18.1	9629127_181_rc:23.4	9629127_70:46.3	9629258_142:18.1	9629634_270:16.7	9629925_92_rc:18.2	12084824_5205:21.4	9634155_1345:13.3	9628550_256_rc:14.2	9628091_7_rc:38.3	12084824_5205_rc:21.4	9629127_266:20	9634977_209_rc:91.4	9634119_1386:13.3	9632405_349_rc:13.5	9634977_58:107.7	9626701_102_rc:14	9626103_263:15.4	9626103_266:21.3	9625671_4716_rc:21	9629925_180:31.7
33763 | Peanut mottle virus | Potyviridae	11072108_365_rc:105.2	18490052_298_rc:15.8	21427633_176_rc:23.4	21492613_310_rc:26.2	20522132_228_rc:24	9790340_313:28.3	21553928_331_rc:30.2	9790340_170:23.7	12018225_355_rc:15.1	18490052_164:30.9	20153339_326_rc:18	21427635_322:12.6	9629496_308:14.2	9626508_318_rc:17.4	20428636_332:26	9633628_314:21.2	21427635_364_rc:27.5	19881394_331:23.8	18652416_293_rc:24	17059637_357_rc:27.8	21553928_172_rc:33.8	9633628_174_rc:27.5	9633628_174:27.5	9629179_305:21.4	21263121_131_rc:14.7	21492613_307_rc:25.6	9627034_357:25.7	20087033_171:19.9	21431571_171:15.2	21492611_316:30.4	9790340_313_rc:28.3	18652416_293:24	20087030_305:23.1	20087054_315:14.4	9790340_182:11.1	9627156_76:18.5	21553928_331:30.2	18652414_300_rc:12.7	18652416_298:21.6	20087054_315_rc:14.4	9633069_4117_rc:14.7	9629496_357_rc:22.4	21449930_358:18.7	21427633_164_rc:27.1	9626732_258:19.8	17059637_357:27.8	9628429_330_rc:6.8	18490052_164_rc:30.9	9633628_314_rc:21.2	20153407_295_rc:17.1	17059637_309_rc:19.9	12175745_570:13.8	21427633_164:27.1	20087030_311:22.5	436215_218_rc:16.7	9626508_183_rc:18.8	436215_218:16.7	18652414_308_rc:7.4	20153339_336_rc:20.2	20087054_327:22.5	9627034_306_rc:11.9	9626508_363:13.5	20087033_171_rc:19.9	9629730_406:29.1	19881394_331_rc:23.8	21431571_171_rc:15.2	11072108_359:103.7	9628429_330:6.8	21427633_176:23.4	11072108_171_rc:97.8	9627034_357_rc:25.7	9627034_306:11.9	21427633_351_rc:20.8	21427635_322_rc:12.6	9629173_172_rc:9.4	9629730_361_rc:30.6	9790340_182_rc:11.1	9789711_177:22.5	11072108_365:105.2	9626508_316_rc:25.8	20153339_382:43	21492611_316_rc:30.4	21492613_307:25.6	17059637_306:11.9	9626508_363_rc:13.5	17059637_309:19.9	9789711_177_rc:22.5	9629730_406_rc:29.1	21427635_364:27.5	21363123_247:30.8	20153339_382_rc:43	9627156_76_rc:18.5	9633628_364_rc:38.6	9629173_172:9.4	9629496_308_rc:14.2	21492611_356_rc:23.8	21449930_358_rc:18.7	21449930_312:7.7	21492613_310:26.2	19881394_316_rc:9.1	9790340_170_rc:23.7	21492611_356:23.8	18490052_353:37.5	9629179_298_rc:11.1	21431571_358:24.1	19881394_304:13.3	9626508_316:25.8	18652416_347_rc:9.8	9626508_318:17.4	11072108_308_rc:99.9	20522132_228:24	9629496_357:22.4	20153407_295:17.1	20087030_305_rc:23.1	11072108_308:99.9	21363123_247_rc:30.8	19881394_175_rc:17.6	9633628_364:38.6	20428636_332_rc:26	20153339_326:18	12175745_570_rc:13.8	9629730_361:30.6	9629244_387:17.2	9633069_4117:14.7	9629730_224_rc:14	11072108_359_rc:103.7	18652414_300:12.7	9628290_4065_rc:14.7	19881394_316:9.1	9626508_183:18.8	18652414_308:7.4	9628429_372_rc:17.6	18490052_298:15.8	19881394_175:17.6	21263121_131:14.7	11072108_171:97.8	bact_10081:14.4	9629179_305_rc:21.4	11072108_318:101.9	bact_10082:14.4	9629730_224:14	19881394_304_rc:13.3	20153339_336:20.2	18652416_298_rc:21.6	21427633_351:20.8	18652416_347:9.8	12018225_355:15.1	9629179_298:11.1	20087030_311_rc:22.5	9628429_372:17.6	9629244_387_rc:17.2	21553928_172:33.8	21449930_312_rc:7.7	11072108_318_rc:101.9	17059637_306_rc:11.9	9626732_258_rc:19.8	9628290_4065:14.7	20087054_327_rc:22.5	18490052_353_rc:37.5	21431571_358_rc:24.1
223287 | Mungbean yellow mosaic India virus | NA	20178610_34:44.1	9632333_77_rc:25.1	20178610_36:59.1	21594412_39:34.9	21911434_42_rc:29.4	9626465_33_rc:13.5	22128013_94_rc:39.8	20153400_78_rc:19.6	15078713_5242_rc:13.8	9630671_48_rc:38.4	20143469_45_rc:38.5	9626986_41:35	21911434_40:47.9	14717136_35_rc:32.7	21911434_42:29.4	20143469_75:26.5	20564177_35_rc:33.7	20143469_77:23.3	21218477_40_rc:36.1	20806015_32:62.7	22123909_93_rc:34.1	21165975_72_rc:29.4	9626986_41_rc:35	9626669_45:39.3	20806037_35_rc:32.7	9631562_40_rc:36.9	20806058_38_rc:92.4	20806520_40_rc:47	20178610_36_rc:59.1	20806058_85:76.8	20806029_27_rc:47.5	22128602_35_rc:20.9	20279530_38_rc:38.7	9632368_42_rc:28.2	21218470_93_rc:34.1	19919896_26:40.3	15078713_5242:13.8	20806058_85_rc:76.8	20806037_35:32.7	19352426_39:17.5	21218470_68_rc:17.7	20806037_38:38.3	21493006_40_rc:30.2	9632989_93_rc:34.1	20806015_40:43.3	20806048_39:51.1	20564201_27_rc:35.7	21218477_40:36.1	22128611_27:41.2	20522146_33_rc:47	14602460_39:23.1	19919896_34:41.9	20279530_73:12.2	21389203_36:88.2	22123909_38_rc:29.4	9628437_261_rc:10.9	20806029_27:47.5	9630683_39_rc:60.5	20340272_93_rc:27.5	14717136_38_rc:38.3	20340272_68_rc:17.7	19352426_39_rc:17.5	9630666_41_rc:44.8	22128611_35:39.1	21165975_39_rc:26.9	22128611_38:30.7	20806520_32_rc:91.6	21218477_57:36	20806037_38_rc:38.3	bact_10417:15.5	21389203_42:90	bact_10418:15.5	21389203_44:89.3	21911434_40_rc:47.9	20806029_34:23.9	21389203_46:91.2	20889333_17_rc:26	20806029_36:52	9626669_45_rc:39.3	22123909_93:34.1	20806048_56:53.8	9632377_33_rc:68.2	9632368_40:28.7	9632368_42:28.2	21389203_98_rc:48.1	9626081_36_rc:36.7	20806024_34:35.8	9632333_45_rc:72.6	20178610_34_rc:44.1	20806024_36:43.5	20806048_69:29.8	22128602_33_rc:35.3	9632368_40_rc:28.7	20806029_36_rc:52	19744949_50:16.5	21218477_72:23.2	21389203_46_rc:91.2	20153400_45:24.8	14717136_35:32.7	9628437_261:10.9	19744944_43:12.5	14717136_38:38.3	21218463_41_rc:16.5	21218477_57_rc:36	21594412_92:37.9	20806048_72:16	20564201_36_rc:44.3	9632333_89_rc:26.7	9627327_272:13.6	20889333_17:26	9630691_45_rc:38.3	20340272_39:28.4	22128020_57_rc:35.8	21911441_41_rc:16.9	21426900_40:38.6	20522146_42_rc:35.1	9632333_35:56.2	20806058_42_rc:82	21594412_39_rc:34.9	9626081_28_rc:60.3	9629636_34_rc:42.1	325301_20_rc:18	9626081_28:60.3	9630671_48:38.4	9632989_72_rc:23.1	19073908_57_rc:39.3	9632333_43:39	9632333_45:72.6	9632377_33:68.2	21911441_39:37	22128597_27_rc:78.8	21493006_33:16.9	14647158_57_rc:31.9	9626986_39_rc:47.4	14717380_1:10.4	22128597_38_rc:28	14647158_93_rc:34.1	9632881_77_rc:25.8	9626081_36:36.7	22128020_38_rc:33	20806520_32:91.6	19073908_55:35.3	21911441_41:16.9	19073908_57:39.3	22128611_35_rc:39.1	9632881_99_rc:34.1	21493006_40:30.2	21493006_42:56.2	9632333_43_rc:39	19744944_43_rc:12.5	20806048_72_rc:16	20564212_541:14.7	9631562_40:36.9	20153400_78:19.6	21594412_92_rc:37.9	14647158_57:31.9	9845214_41_rc:30.8	9626465_33:13.5	21389203_98:48.1	22128597_27:78.8	20806029_34_rc:23.9	21389203_44_rc:89.3	20806520_40:47	19919896_34_rc:41.9	8486140_33_rc:68.2	9632288_40_rc:30.8	20806520_42:32.3	20806048_69_rc:29.8	20340272_68:17.7	10518470_40_rc:40.8	9632288_40:30.8	21426900_70:25.1	20806015_40_rc:43.3	21218470_68:17.7	20564201_34_rc:19.5	21493006_33_rc:16.9	9630666_39_rc:29.2	9627327_272_rc:13.6	9626465_41:14.1	9626081_89_rc:24.2	9630691_43_rc:41	9626465_43:35.3	9632881_45:34	22128597_36:27.8	9626465_43_rc:35.3	22128597_38:28	20522146_40_rc:33.4	325301_20:18	20806058_40_rc:89.6	21165975_39:26.9	14717378_1:10.4	22128611_27_rc:41.2	9630666_39:29.2	19744949_50_rc:16.5	22128013_94:39.8	14717380_1_rc:10.4	20340272_39_rc:28.4	9632333_77:25.1	9632333_35_rc:56.2	22128611_38_rc:30.7	20806048_39_rc:51.1	20143469_77_rc:23.3	19073908_55_rc:35.3	16753087_393_rc:12.5	9630691_41:22	20806024_36_rc:43.5	9630691_43:41	21389203_36_rc:88.2	9630691_45:38.3	20279530_73_rc:12.2	9630666_41:44.8	19919896_26_rc:40.3	20522146_33:47	21218477_72_rc:23.2	20564177_35:33.7	22128597_36_rc:27.8	20564212_541_rc:14.7	21218463_31_rc:50.7	20806015_32_rc:62.7	22123909_40_rc:29.8	21426900_70_rc:25.1	20806058_32:69.4	9632333_89:26.7	9631562_70:25.1	8486140_33:68.2	20806058_38:92.4	22128020_38:33	20806058_32_rc:69.4	20522146_40:33.4	20522146_42:35.1	20340272_93:27.5	9630683_39:60.5	21218463_39_rc:45.5	21218470_93:34.1	20806058_40:89.6	20806048_56_rc:53.8	20806058_42:82	21389203_42_rc:90	14647158_93:34.1	21911441_39_rc:37	9632881_45_rc:34	9632881_77:25.8	9632989_72:23.1	11344952_130_rc:16.7	21426900_40_rc:38.6	20806520_42_rc:32.3	20143469_45:38.5	9626081_89:24.2	22123909_38:29.4	9630691_41_rc:22	9626465_41_rc:14.1	21326225_1:10.4	20564201_27:35.7	21493006_42_rc:56.2	21326225_1_rc:10.4	22128020_57:35.8	11344952_130:16.7	22123909_40:29.8	21165975_72:29.4	20279530_38:38.7	21218463_31:50.7	16753087_393:12.5	9845214_41:30.8	9629636_34:42.1	21218463_39:45.5	20143469_75_rc:26.5	20564201_34:19.5	14717378_1_rc:10.4	20564201_36:44.3	20806024_34_rc:35.8	14602460_39_rc:23.1	22128602_33:35.3	22128602_35:20.9	20153400_45_rc:24.8	10518470_40:40.8	9632989_93:34.1	9632881_99:34.1	21218463_41:16.5	9626986_39:47.4	9631562_70_rc:25.1
11840 | Gibbon ape leukemia virus | Retroviridae	11228730_164:10.8	9626958_331:55	9626984_125_rc:33.2	9626225_13:30.5	9626984_149:34.4	9630370_29_rc:18.1	9626962_3_rc:39.1	9626096_2_rc:72.9	9626475_175_rc:17.2	9629176_1:18.3	9626096_327:31	9629176_1_rc:18.3	9629514_7_rc:66.6	9626154_9:22.8	9626955_12:30.6	9630707_11:39.3	9630707_20_rc:64.5	9626955_16:62.8	9629514_325_rc:31	9628654_5_rc:45.1	20806520_40_rc:20.3	9630707_329:30.2	9626096_331:60.3	9630311_7_rc:122.7	9626984_7_rc:85.2	20806520_40:20.3	9629514_325:31	9630370_29:18.1	9629514_329:50.3	bact_10255:17.5	9629514_329_rc:50.3	bact_10256:17.5	9628654_2:40.8	9626962_1:54.4	9626962_3:39.1	9628654_5:45.1	9630707_20:64.5	9626955_21:74.8	9626962_5:83.1	9628654_7:66.6	9630707_22:41.8	9626958_321_rc:55.9	9629514_2_rc:56.5	9626225_13_rc:30.5	9630311_318_rc:106.1	9628654_317_rc:41.6	9626096_5_rc:46.6	9626953_7_rc:92.4	9626984_2_rc:46.6	9626955_21_rc:74.8	11228730_164_rc:10.8	9626958_329_rc:79.2	9626953_200_rc:33.3	9626100_20_rc:57.6	9626100_224_rc:36.9	9626962_211_rc:49.4	9633494_1322_rc:16.2	9629909_65_rc:21.1	9629909_65:21.1	9626100_24_rc:77.3	9626962_1_rc:54.4	9626953_2_rc:42.7	9626475_175:17.2	9626154_9_rc:22.8	9626958_331_rc:55	9626984_2:46.6	9626984_5:42.3	9626984_7:85.2	9626958_324_rc:46.5	9626962_5_rc:83.1	9629514_5_rc:46.6	9626958_317_rc:39.2	9630311_1_rc:112.8	9630707_11_rc:39.3	9626984_149_rc:34.4	9626100_230_rc:54.4	9626100_224:36.9	9626096_331_rc:60.3	9626962_211:49.4	9630707_329_rc:30.2	9626096_2:72.9	9630707_22_rc:41.8	9630311_1:112.8	9626096_5:46.6	9626984_5_rc:42.3	9630311_5_rc:114.3	9626096_7:88.4	9630311_5:114.3	9626955_248_rc:57.4	9630311_7:122.7	9626953_203_rc:48.8	9628654_7_rc:66.6	9630311_318:106.1	9626984_125:33.2	9626100_230:54.4	9628654_322_rc:35	9626100_15:34.8	9626958_317:39.2	9629514_2:56.5	9628654_317:41.6	9626962_229:32.1	9629514_5:46.6	9626953_5_rc:50	9629514_7:66.6	9630311_322:99.2	9626962_229_rc:32.1	9626955_243_rc:32.9	9626953_2:42.7	9626953_5:50	9626096_7_rc:88.4	9626955_12_rc:30.6	9626100_20:57.6	9626953_7:92.4	9626953_200:33.3	9626958_321:55.9	9626953_203:48.8	9628654_2_rc:40.8	9626100_24:77.3	9626958_324:46.5	9626958_329:79.2	9628654_322:35	9633494_1322:16.2	9626955_16_rc:62.8	9626955_243:32.9	9626096_327_rc:31	9626100_15_rc:34.8	9626955_248:57.4	9630311_322_rc:99.2
12643 | Ectromelia virus | Poxviridae	21426071_3093_rc:23.6	15617474_2303:25.2	9634679_3759_rc:16.5	11228730_164:16.7	18450236_2442:18.1	9627521_3631_rc:80.7	9634944_153:14.8	12084983_4379_rc:10.5	9634679_8824:13.7	9631294_7080:5.7	15011550_3111:19.2	9634679_8826:13.1	21426071_4339:21.7	18640237_4111:80.8	9634961_124_rc:26.5	9634679_8826_rc:13.1	9631195_3133:17.9	9631195_3134:17.9	9629553_3256:17.9	18640086_2854:29.7	221973_139:17.2	22164589_5604_rc:93.9	9629178_182:17.9	19881405_924:15.8	21426072_3088_rc:30.6	22122227_517_rc:14	17974913_4962_rc:71.9	21426072_2425_rc:16.3	12084983_2724_rc:36.6	15617474_2312:33.8	21426072_3046:18.5	18450236_2095:41.4	9790357_4546:54.5	18640086_2464_rc:10.3	9634679_2445:7.8	18640237_4111_rc:80.8	21426071_3052_rc:33.1	9626482_109_rc:14.7	19881405_924_rc:15.8	9634109_411:17.3	_rc:9.7	9631294_3987_rc:14.2	9627521_4058_rc:81.2	21426071_4348:12.6	9790357_4195_rc:78.9	22164589_5604:93.9	15011550_3069_rc:26.6	9790357_4546_rc:54.5	21557572_56_rc:20.6	9628932_3812_rc:15.5	19919937_252_rc:11.4	9633809_4442_rc:14.1	17974913_4962:71.9	20143424_154:8.6	9628932_3812:15.5	9634679_3759:16.5	15011550_4360:26.9	22164589_5684_rc:95.9	22164589_5684:95.9	21909536_69457:15.3	9627521_4058:81.2	9633809_3540:2.5	9790357_4195:78.9	21426072_3127:10.7	15187162_252:16.1	20178370_4739_rc:81.8	9634679_2455:8.7	9628932_4982:11.5	18640086_3670:23.6	9790357_4122:89	9634679_2445_rc:7.8	21426071_4339_rc:21.7	9631294_7080_rc:5.7	9628932_3604:17.7	12084983_4012_rc:46.8	18640237_4184_rc:69.4	15011550_3069:26.6	20178370_5090_rc:54.5	18640237_4535_rc:45.8	21426071_3052:33.1	9626546_165_rc:20	9629178_182_rc:17.9	9633809_4426:16.5	11228730_164_rc:16.7	21426072_2774_rc:12.6	17974913_3385:91.3	18640237_4539_rc:91.4	20178370_5094_rc:93.4	9633809_4430_rc:7	15617474_2312_rc:33.8	19919937_252:11.4	9629553_3256_rc:17.9	20178370_5090:54.5	20178370_5094:93.4	21426072_2774:12.6	18640086_2854_rc:29.7	9631294_3987:14.2	9790357_5448_rc:94.2	21426072_3046_rc:18.5	9633809_4430:7	9627521_3703:69.7	18640086_1670_rc:28.2	9627521_3631:80.7	18640237_5451:93.6	22164589_4777_rc:91.4	9790357_5448:94.2	9634679_8824_rc:13.7	18450236_2442_rc:18.1	17974913_4071_rc:66	12084983_4379:10.5	13559817_183_rc:18.5	12084983_4012:46.8	18450236_2095_rc:41.4	18640237_5451_rc:93.6	9634679_2455_rc:8.7	9634961_124:26.5	15011550_3111_rc:19.2	17974913_4426_rc:90.5	9626109_89:15.9	21426072_3127_rc:10.7	9626546_165:20	21557572_56:20.6	9634944_153_rc:14.8	20178370_4739:81.8	20178370_4666:71	17974913_3999_rc:71.2	9627521_3703_rc:69.7	9633809_4442:14.1	12084983_2492:25.1	15011550_4360_rc:26.9	22164589_4349_rc:97.4	22164589_4422_rc:88.9	9628932_4982_rc:11.5	21426072_2425:16.3	9634221_1798:25.6	12084983_1767:14.8	18640086_2464:10.3	18640086_4281:38.8	9628932_3604_rc:17.7	21426072_3088:30.6	20143424_154_rc:8.6	20178370_1988_rc:86.7	9626482_109:14.7	9627521_4963_rc:93.1	10140926_2110:17.8	10140926_2111:17.8	9634221_1798_rc:25.6	22164589_4777:91.4	9633809_4426_rc:16.5	9629732_1137:19.9	21909536_69457_rc:15.3	9629732_1138:19.9	20178370_1988:86.7	17974913_4426:90.5	18450236_4172:41.7	18640086_1670:28.2	12084983_2492_rc:25.1	21426071_2431_rc:22.1	9626109_89_rc:15.9	9633809_2506_rc:25.3	18640086_3670_rc:23.6	22164589_4349:97.4	21426071_4348_rc:12.6	15011550_2443:23.7	9630747_110_rc:22.3	9627521_4963:93.1	9630747_110:22.3	12084983_1767_rc:14.8	21426071_2431:22.1	17974913_4071:66	18450236_2504:41.9	18640237_4535:45.8	12084983_2724:36.6	20178370_4666_rc:71	18450236_2504_rc:41.9	17974913_3999:71.2	18640237_4539:91.4	21426071_3093:23.6	9790357_3511_rc:82.4	18640086_4281_rc:38.8	22164589_4422:88.9	9634109_411_rc:17.3	15078713_4564:9.7	17974913_3385_rc:91.3	9627521_3016_rc:95	18450236_2580:48.2	15617474_2303_rc:25.2	9633809_3540_rc:2.5	9627521_3016:95	18450236_4172_rc:41.7	9631195_3134_rc:17.9	9790357_3511:82.4	15187162_252_rc:16.1	9633809_2506:25.3	18450236_2580_rc:48.2	13559817_183:18.5	18640237_4184:69.4	15011550_2443_rc:23.7	9790357_4122_rc:89	221973_139_rc:17.2	22122227_517:14
37111 | Human papillomavirus type 28 | Papillomaviridae	9627341_274:30.8	12084981_257:28.1	12084981_105_rc:29.7	9627090_258:22	9627154_174:30.3	9628707_261:19.6	9627327_80:25.2	9627377_250:21.7	9626069_252_rc:15.7	9628558_80:26.7	14485273_105:30.5	9627257_277_rc:10.2	9629720_81_rc:22.3	9625946_267:26.8	15789195_255_rc:26	9628542_231_rc:23.8	9628550_233_rc:23.8	9628494_177:110.3	9627305_261_rc:30.9	9627109_261:21.1	9627341_94:45.3	9627341_110_rc:75.5	9627196_110_rc:23.4	9626498_177:22.6	9627109_93_rc:21.7	9628574_110:40	9627356_248_rc:16.4	9626032_89:18.8	9627090_269:13.9	13128941_271:34.5	9634605_245_rc:24.4	9628582_235:27.3	9627349_255_rc:37.6	9627377_263:42.9	9627377_265:15.2	9626069_252:15.7	9627165_249:23.5	9627356_96_rc:37.1	22138114_254_rc:17.4	9633484_255:30	9627962_252_rc:11.5	9627389_2_rc:35.2	9628494_253:104.5	9628574_268:41.2	9627257_272_rc:12.6	9627356_96:37.1	21844535_243_rc:30.4	9628478_94_rc:19.5	9626498_177_rc:22.6	9634605_261:25.6	9628437_224:42.5	13128941_255_rc:35.1	9628494_253_rc:104.5	14485273_268:26.9	9627341_269_rc:67.7	9627165_253_rc:16.6	9627156_271_rc:23.3	9628534_266_rc:10.5	9628502_270_rc:22.6	9627370_265_rc:12.6	9627320_226_rc:37.8	9627312_109:63.3	9628462_177_rc:30	9627320_226:37.8	9629720_253_rc:25.5	9626032_89_rc:18.8	9628494_110:100.5	9627370_265:12.6	9628582_235_rc:27.3	9627165_253:16.6	9628502_110:52.3	9628494_94:103.3	9626053_270_rc:15.7	22138122_271:16	22138122_319_rc:42.2	9627265_174_rc:29.1	9629720_253:25.5	9627196_110:23.4	9628494_268_rc:105.4	9627305_261:30.9	22138122_276:19.6	9629720_257_rc:19.1	14485273_270:14.2	9626069_269:14.1	9629720_257:19.1	9626033_109_rc:56.4	9627109_93:21.7	14485273_274:15.3	9627127_93:24.9	9628494_268:105.4	9627127_261:24	9628558_80_rc:26.7	9627090_258_rc:22	9627127_262:26.5	21844535_243:30.4	9628574_93_rc:20.4	9627327_80_rc:25.2	9627127_267:3.2	9627145_177:32.1	9627090_269_rc:13.9	22094066_5:30.4	22094066_5_rc:30.4	9627100_264_rc:14.3	9627155_258:24	9628412_255_rc:30	9628510_176_rc:36.8	9627341_106_rc:46.8	9627118_263_rc:6.5	9625946_81_rc:26.7	9627312_267:17.1	9627377_263_rc:42.9	9627257_241:30.8	9628558_266_rc:16.2	22138114_239:38.3	13128941_236_rc:15.2	9627100_95:31.8	9629720_267:22.3	9628558_144_rc:12.6	22138114_239_rc:38.3	9628510_176:36.8	9627284_256:22.2	9628412_255:30	9628558_266:16.2	9628502_270:22.6	9627118_247:26.4	9627383_82_rc:23.8	9627305_146_rc:18.2	22094066_253:16.7	9627127_267_rc:3.2	9627257_257_rc:46.1	9628502_277:32.1	22094066_258:17.5	9625946_267_rc:26.8	22138114_268_rc:30.8	9632557_89_rc:29.3	9627155_143_rc:14.6	9627155_258_rc:24	9627320_254_rc:15.7	9628574_110_rc:40	9629720_81:22.3	9628542_231:23.8	9628437_224_rc:42.5	9627165_249_rc:23.5	9627383_82:23.8	9626032_109:62.8	9627320_265_rc:23.5	9628510_93_rc:22.7	9627154_174_rc:30.3	9626053_255_rc:30	9627257_257:46.1	9629720_267_rc:22.3	9628534_266:10.5	9634614_247:29	9628502_277_rc:32.1	13128941_236:15.2	9634605_261_rc:25.6	9627370_145:31.9	22094066_258_rc:17.5	9627257_241_rc:30.8	9627312_267_rc:17.1	9627377_226:32.3	9627312_109_rc:63.3	9626069_269_rc:14.1	9628574_93:20.4	9627320_254:15.7	9627377_226_rc:32.3	9627127_262_rc:26.5	9628494_94_rc:103.3	14485273_268_rc:26.9	9626053_255:30	9627349_1:32.8	9627962_87:38.5	9627257_270_rc:39.4	9627341_106:46.8	9627341_274_rc:30.8	9627100_264:14.3	9634614_247_rc:29	9627962_252:11.5	9627305_146:18.2	22138114_254:17.4	13128941_271_rc:34.5	9628502_232_rc:85.4	9627118_261:24.9	22138122_276_rc:19.6	9627118_263:6.5	9628707_261_rc:19.6	9628502_110_rc:52.3	9627389_2:35.2	9627284_256_rc:22.2	15789195_105:33.5	9627100_95_rc:31.8	9627305_81_rc:32.2	12084981_257_rc:28.1	9627341_110:75.5	9627320_265:23.5	9627327_274_rc:20.4	22094066_253_rc:16.7	9626032_109_rc:62.8	9627327_274:20.4	15789195_255:26	9627962_87_rc:38.5	9627370_145_rc:31.9	14485273_270_rc:14.2	9627349_1_rc:32.8	9628478_94:19.5	9628558_144:12.6	9627265_174:29.1	9627962_269_rc:14.9	15789195_105_rc:33.5	9627257_270:39.4	9627257_272:12.6	9626033_109:56.4	22138114_268:30.8	9627356_248:16.4	9627962_269:14.9	9627341_94_rc:45.3	14485273_105_rc:30.5	9627257_277:10.2	9628462_177:30	9627155_143:14.6	9627127_93_rc:24.9	9625946_81:26.7	9627341_269:67.7	9627377_250_rc:21.7	9627145_177_rc:32.1	14485273_274_rc:15.3	9627349_255:37.6	9627109_261_rc:21.1	13128941_255:35.1	9627118_261_rc:24.9	9627127_261_rc:24	9626033_89:21.4	22138122_271_rc:16	9628550_233:23.8	9627156_271:23.3	9632557_89:29.3	9628574_268_rc:41.2	9626053_270:15.7	9626033_89_rc:21.4	22138122_319:42.2	9633484_255_rc:30	9628494_177_rc:110.3	12084981_105:29.7	9627305_81:32.2	9628494_110_rc:100.5	9627118_247_rc:26.4	9628502_232:85.4	9628510_93:22.7	9627377_265_rc:15.2	9634605_245:24.4
37112 | Human papillomavirus type 29 | Papillomaviridae	9628412_268_rc:35.3	9628502_77:95.8	9627341_274:40	22138122_268_rc:21.3	20428628_84:32.3	12084981_105_rc:22	9627154_174:39.7	9625946_94_rc:32.9	9628707_261:19.2	9627312_230:29.5	9626033_267:37.7	9625946_94:32.9	9626069_252_rc:19.8	13128941_264:29.4	9628707_268:8.3	14485273_105:27	9627257_277_rc:36.2	20428628_84_rc:32.3	15789195_271:22.5	12084981_109_rc:43.3	9625946_267:31.9	9626489_144:28	15789195_255_rc:28.2	9627305_247:23.6	9627305_94:32.8	9627109_76:27.2	9628707_268_rc:8.3	9628494_177:57.5	9627305_261_rc:5.8	9627109_261:24.5	9627127_76:35.2	9627341_110_rc:64.5	9634605_78:25.9	9626498_177:32	9626489_144_rc:28	9627356_269:34	9628412_270_rc:19.6	9628574_110:45.1	9627356_248_rc:25.4	9626032_89:45.5	9626033_274:25.2	9627090_269:22.7	13128941_271:47.5	9627156_76:22.7	9627349_276:20.8	9627305_247_rc:23.6	9628582_235:20.8	9627349_255_rc:20.8	9626053_268_rc:35.3	9626069_252:19.8	22138114_254_rc:33.3	9627389_2_rc:35.2	9628494_253:21.1	22138122_268:21.3	9628574_268:28.4	9627257_272_rc:24.9	9635132_106:23.4	9626498_177_rc:32	9628437_224:44.6	9628494_253_rc:21.1	9627341_269_rc:35.6	9634605_266:9.7	9627156_271_rc:2.1	9628502_270_rc:102.5	9627109_277:20.1	9627320_226_rc:39.6	9627312_109:53	9628462_177_rc:39	9627320_226:39.6	9627327_272_rc:16.4	9626069_80:20.7	9626032_89_rc:45.5	9626069_81:23.5	9628494_110:56.3	9627320_262_rc:37.4	9628582_235_rc:20.8	9626033_274_rc:25.2	9628502_110:101.7	9628494_94:15.7	9626069_81_rc:23.5	22138122_271:18.8	22138122_319_rc:42.2	9627265_174_rc:38	9627370_78_rc:44.1	9626033_267_rc:37.7	9628494_268_rc:21.4	9627305_261:5.8	9626032_231:29.5	22138122_276:35.9	9633484_268:35.3	9626069_269:41.5	9626033_109_rc:62.2	9627305_94_rc:32.8	9628558_255:18.3	14485273_274:21.5	9628437_261_rc:32.1	9627127_93:23.6	9628494_268:21.4	9627127_267:15	9627145_177:32.1	9626032_231_rc:29.5	9627090_269_rc:22.7	22094066_5:30.4	9634605_78_rc:25.9	22094066_5_rc:30.4	9628558_255_rc:18.3	9627155_258:16.6	22138114_230:29.5	9627165_263:51.2	9628510_176_rc:36.8	9627341_106_rc:60.5	9627118_263_rc:14.5	9627356_269_rc:34	9633484_270:19.6	9627312_267:30.2	9627257_241:31	9634605_266_rc:9.7	9627312_230_rc:29.5	9627349_276_rc:20.8	9632557_267_rc:22.5	9629720_267:31.3	9628510_176:36.8	9628502_270:102.5	9627118_247:22.1	9627305_146_rc:13.9	22094066_253:22.4	9627127_267_rc:15	9628542_68_rc:28.7	9627257_257_rc:16.8	9627334_257_rc:26.3	9633484_268_rc:35.3	9628502_277:94.6	9625946_267_rc:31.9	9627165_263_rc:51.2	9626069_80_rc:20.7	9627155_258_rc:16.6	9628582_262:26.5	9628574_110_rc:45.1	9635132_106_rc:23.4	9627383_260_rc:22.2	15789195_271_rc:22.5	9632557_267:22.5	9628437_224_rc:44.6	9626032_109:57	9627156_76_rc:22.7	9627320_265_rc:19.5	22138114_230_rc:29.5	9627154_174_rc:39.7	9627257_257:16.8	9629720_267_rc:31.3	9627389_276_rc:16.5	9634614_247:30.7	9628707_232:23.2	9627100_270_rc:35.8	9628502_277_rc:94.6	9628412_268:35.3	9627127_76_rc:35.2	9627349_239:25.4	9627370_145:18	9627257_241_rc:31	9627312_267_rc:30.2	9627334_257:26.3	9627377_226:36.2	9633484_270_rc:19.6	9627312_109_rc:53	9626069_269_rc:41.5	9627377_226_rc:36.2	9628494_94_rc:15.7	9627349_1:32.8	9627962_87:20.1	9627257_270_rc:44.5	9627341_106:60.5	9627341_274_rc:40	9627349_239_rc:25.4	9634614_247_rc:30.7	9628707_232_rc:23.2	9627305_146:13.9	22138114_254:33.3	13128941_271_rc:47.5	9628502_232_rc:108.1	9628437_268_rc:20.7	12084981_234:44.6	9626489_263:20.1	9627298_276:35.6	9628412_270:19.6	9628437_79_rc:17.4	22138122_276_rc:35.9	13128941_264_rc:29.4	9628437_79:17.4	9627118_263:14.5	9628707_261_rc:19.2	9628502_110_rc:101.7	9627389_2:35.2	9628437_261:32.1	9627389_276:16.5	9626032_267:26.6	9627109_277_rc:20.1	15789195_105:35.3	9628437_268:20.7	9627320_262:37.4	9626489_263_rc:20.1	9627341_110:64.5	9626032_267_rc:26.6	9627320_265:19.5	9628582_262_rc:26.5	9627327_272:16.4	9627100_270:35.8	22094066_253_rc:22.4	9626032_109_rc:57	15789195_255:28.2	9627962_87_rc:20.1	9627370_145_rc:18	9626053_268:35.3	9627349_1_rc:32.8	9627265_174:38	9627962_269_rc:26.6	15789195_105_rc:35.3	9627257_270:44.5	9627257_272:24.9	9626033_109:62.2	9627356_248:25.4	9627962_269:26.6	14485273_105_rc:27	9627257_277:36.2	9628462_177:39	9627109_76_rc:27.2	9627127_93_rc:23.6	9627341_269:35.6	9628502_77_rc:95.8	9627145_177_rc:32.1	14485273_274_rc:21.5	9627349_255:20.8	9627109_261_rc:24.5	9627370_78:44.1	9626033_89:48.6	22138122_271_rc:18.8	9627156_271:2.1	9628574_268_rc:28.4	9626033_89_rc:48.6	22138122_319:42.2	9628494_177_rc:57.5	9628542_68:28.7	12084981_105:22	12084981_234_rc:44.6	9627298_276_rc:35.6	9628494_110_rc:56.3	9627118_247_rc:22.1	12084981_109:43.3	9628502_232:108.1	9627383_260:22.2
37113 | Human papillomavirus type 54 | Papillomaviridae	9628412_268_rc:25.4	9628502_77:28	9627341_274:29.7	9627118_143_rc:17.3	12084981_257:39.6	9627734_298_rc:26.3	9627349_261:36.8	9627383_268:22	9627389_270_rc:35.6	9627155_229:27.2	13128941_264:44.1	9628707_268:30.2	14485273_105:4.8	9627100_145:17.2	9632557_229:36.9	9629720_81_rc:18	9626032_259_rc:20.7	9628582_254_rc:25.9	12084981_109_rc:23.2	9625946_267:31.7	9628542_231_rc:33.8	9628550_233_rc:30.7	9627118_143:17.3	9627109_76:28.7	9628445_271_rc:41.5	9628707_268_rc:30.2	9627305_261_rc:55.2	9627356_263:29.5	9627109_261:26.9	9627127_76:15.7	9627356_269:44.5	9628412_270_rc:22.4	9634605_259:31.4	9628574_110:30.2	9627356_248_rc:25.6	9627312_258_rc:31.6	13128941_271:33.8	9633484_82:13	9626033_230_rc:46.8	9628582_235:36.5	9626053_268_rc:26.6	9628437_248_rc:92	9627356_96_rc:24.9	9628550_256:15.8	9627389_2_rc:30.3	9628574_266:28.8	9627127_80:33.5	9629720_248:40.4	9628574_268:42.3	9627356_96:24.9	9628534_255_rc:34.8	9628437_224:107.1	9628445_271:41.5	9634605_266:24.7	9628534_266_rc:23.7	9628582_81:13.7	9628502_270_rc:35	9627370_265_rc:26.8	9627327_236_rc:19.6	9627090_274:23.6	9626498_261_rc:24.4	9627320_226_rc:42.9	9627312_109:24.9	9627320_226:42.9	9629720_253_rc:32.8	9627327_272_rc:6.6	9627370_265:26.8	9627327_236:19.6	9628582_235_rc:36.5	9627118_279_rc:24.6	9628494_94:29.5	9626053_270_rc:22.2	9627100_239:23.6	9627127_80_rc:33.5	22138122_319_rc:43.3	9627312_258:31.6	9628412_82_rc:13	9629720_253:32.8	9628534_241:30.6	22138122_240_rc:44.8	9627305_261:55.2	9626032_231:34.2	9633484_268:25.4	9626069_269:26.7	9626033_109_rc:31.7	9626498_261:24.4	14485273_274:34.7	9628437_261_rc:98.6	9627118_237:21.1	9627377_82:29.6	9627349_261_rc:36.8	9628574_93_rc:24.2	9627127_267:30.1	9627334_239:25.9	9628574_266_rc:28.8	9626032_231_rc:34.2	22094066_5:30.7	22094066_5_rc:30.7	22094066_97_rc:26.8	9628412_255_rc:17.8	22138114_230:33.8	9628582_254:25.9	9627165_263:25	9634614_237_rc:25.5	9626063_241:20.9	9627100_239_rc:23.6	9627118_263_rc:33.7	9627356_269_rc:44.5	9633484_270:22.4	9625946_81_rc:18	9628558_266_rc:19	22138114_239:28.5	13128941_236_rc:29	9627389_250:18.4	9627100_95:33.5	9634605_266_rc:24.7	9627734_75:22.1	9632557_267_rc:16.8	9628412_82:13	9629720_267:24.2	9627389_250_rc:18.4	9628534_255:34.8	22138114_239_rc:28.5	9634614_237:25.5	9628412_255:17.8	9628558_266:19	9628502_270:35	9627165_270_rc:21.9	9627383_82_rc:19.2	9634605_259_rc:31.4	9627334_239_rc:25.9	22094066_253:20.5	9627155_229_rc:27.2	9627127_267_rc:30.1	9628542_68_rc:20.6	9627334_257_rc:24.8	9633484_268_rc:25.4	9628437_248:92	9628502_277:17.7	22094066_258:20.5	9625946_267_rc:31.7	9627165_263_rc:25	9627165_270:21.9	9628574_110_rc:30.2	9629720_81:18	9628542_231:33.8	9632557_267:16.8	9627377_82_rc:29.6	9627383_82:19.2	9628437_224_rc:107.1	22138114_230_rc:33.8	22094066_97:26.8	9626033_230:46.8	9629720_267_rc:24.2	9627389_276_rc:23.8	22094066_265_rc:22.2	9628534_266:23.7	9628707_232:37	9627100_270_rc:28.8	9628502_277_rc:17.7	9626032_259:20.7	9628412_268:25.4	9627327_279_rc:24.4	9627127_76_rc:15.7	13128941_236:29	22094066_258_rc:20.5	22094066_265:22.2	9627334_257:24.8	9627377_226:40.4	9633484_270_rc:22.4	9627312_109_rc:24.9	9626069_269_rc:26.7	9627156_251:34.1	9627734_75_rc:22.1	9628574_93:24.2	9627377_226_rc:40.4	9628494_94_rc:29.5	9627349_1:28.6	9627383_268_rc:22	9627257_270_rc:30	9627341_274_rc:29.7	9627118_237_rc:21.1	9628707_232_rc:37	13128941_271_rc:33.8	9627156_251_rc:34.1	9628502_232_rc:44	9628437_268_rc:89	9627109_236:33.7	12084981_234:41.9	9626489_263:11.9	9627389_270:35.6	9627118_261:29.7	9628412_270:22.4	9628437_79_rc:93	13128941_264_rc:44.1	9628437_79:93	9627118_263:33.7	9627100_145_rc:17.2	9627389_2:30.3	9627389_276:23.8	9628437_261:98.6	9628437_268:89	9627100_95_rc:33.5	9627305_81_rc:18.9	12084981_257_rc:39.6	9626489_263_rc:11.9	9625946_243:25.1	9627734_298:26.3	9626063_241_rc:20.9	9627327_274_rc:29.1	9627327_272:6.6	9627100_270:28.8	9628582_81_rc:13.7	22094066_253_rc:20.5	9627327_274:29.1	9626053_268:26.6	9627349_1_rc:28.6	9629720_248_rc:40.4	9627962_269_rc:31.3	9627327_279:24.4	9627257_270:30	9627090_274_rc:23.6	9627356_263_rc:29.5	9626033_109:31.7	9627356_248:25.6	9627962_269:31.3	14485273_105_rc:4.8	9627109_76_rc:28.7	9625946_81:18	9628534_241_rc:30.6	9628502_77_rc:28	14485273_274_rc:34.7	9627109_261_rc:26.9	9627118_279:24.6	9627118_261_rc:29.7	22138122_240:44.8	9625946_243_rc:25.1	9627109_236_rc:33.7	9628550_233:30.7	9632557_229_rc:36.9	9628574_268_rc:42.3	9626053_270:22.2	9628550_256_rc:15.8	22138122_319:43.3	9628542_68:20.6	9633484_82_rc:13	9627305_81:18.9	12084981_234_rc:41.9	12084981_109:23.2	9628502_232:44
37114 | Human papillomavirus type 55 | Papillomaviridae	9627383_262:31.4	9627962_82_rc:18.8	9628502_77:22.1	9633484_259_rc:24	12084981_257:24.6	9632557_269_rc:32.3	9627090_258:25.3	9625946_94_rc:19.4	9628707_261:34.6	9627327_80:36	9635132_90:28.2	9628526_265_rc:30.7	9627389_270_rc:21.4	9625946_94:19.4	9626069_252_rc:28	13128941_264:21.8	9628707_268:4.7	9628558_80:93.1	9627100_145:20.3	9629720_81_rc:65.4	9626069_263_rc:17.1	9628582_254_rc:12.3	9625946_267:32.4	9626489_144:18.4	15789195_255_rc:30.3	9627383_262_rc:31.4	9627109_76:23.2	9628707_268_rc:4.7	9627305_261_rc:22.9	9627356_263:32.7	9627109_261:62.4	9627127_76:23.1	9634605_78:25.4	9627090_261:26.7	9626489_144_rc:18.4	9628566_254_rc:23.6	9628412_270_rc:34.8	9627090_269:10.8	9627156_76:45.4	9627349_276:17.1	9634605_245_rc:9	9633484_82:23	9627272_264:54.8	9627377_265:20.3	9626069_252:28	9628707_84_rc:23.7	9625946_273:20.7	9627165_84_rc:38.7	9627962_252_rc:17.5	9628494_253:32.8	9633484_259:24	9627320_240_rc:15.9	9627127_80:16.5	9629720_248:46.1	9628574_268:48.5	9628534_255_rc:80.8	9634605_261:21.7	13128941_255_rc:27.4	9628494_253_rc:32.8	14485273_268:33.2	9627341_269_rc:11	9628526_265:30.7	9627734_139_rc:16.2	9627156_80_rc:35.8	9627156_271_rc:22.9	9628534_266_rc:86	9628582_81:20.8	9627370_265_rc:37	9627327_236_rc:29.4	9627090_274:33.4	9627156_80:35.8	9627090_261_rc:26.7	9629720_253_rc:14.9	9628534_144_rc:81.9	9627370_265:37	9627327_236:29.4	9626053_270_rc:36.3	9627100_239:20.7	9627127_80_rc:16.5	22138122_271:18.3	18138516_272_rc:23.2	9626069_263:17.1	18138516_272:23.2	9628412_82_rc:23	9626489_265_rc:17.5	9629720_253:14.9	9627370_78_rc:30	9628534_241:61	9628494_268_rc:20.6	9627305_261:22.9	9629720_257_rc:50.4	9628582_264_rc:35.4	14485273_270:13.9	9626069_269:9.7	9629720_257:50.4	9628558_255:97.3	9628437_261_rc:23.7	9628494_268:20.6	9627127_261:27	9628558_80_rc:93.1	9627090_258_rc:25.3	9627127_262:18.3	9627327_80_rc:36	9627090_269_rc:10.8	9634605_78_rc:25.4	9627100_264_rc:44.4	9628558_255_rc:97.3	9627155_258:26.8	9626053_82:23	9628582_254:12.3	9627165_263:31.9	9627100_239_rc:20.7	9627118_263_rc:40.2	9635132_90_rc:28.2	9632557_258:28.9	9633484_270:34.8	9625946_81_rc:75.1	9628558_266_rc:101.6	9627090_82_rc:29.7	9627349_276_rc:17.1	9628412_82:23	9628534_255:80.8	9628558_264:100.5	9628558_144_rc:92.6	18138516_78_rc:25.4	9628412_259_rc:24	9628558_266:101.6	9627118_247:24.7	9627155_80:26.2	9627383_82_rc:21.4	9627305_146_rc:18.8	22094066_253:19.3	18138516_78:25.4	9628412_259:24	9628534_49_rc:79.9	9627257_257_rc:31.2	9627334_257_rc:21.5	9627320_240:15.9	9627370_239_rc:22.8	9625946_267_rc:32.4	9627165_263_rc:31.9	22138114_268_rc:39.7	9627486_69:25.6	9627155_258_rc:26.8	9628582_262:24.8	9629720_81:65.4	9628582_264:35.4	9627383_82:21.4	9632557_269:32.3	9627156_76_rc:45.4	9627320_265_rc:33.3	9627155_80_rc:26.2	9627257_257:31.2	9627389_276_rc:11.8	9628534_266:86	9627734_139:16.2	9634614_247:33.5	9626053_82_rc:23	9627127_76_rc:23.1	9634605_261_rc:21.7	9627370_145:28.6	9627334_257:21.5	9633484_270_rc:34.8	9626069_269_rc:9.7	9627156_251:22.6	9627962_82:18.8	9626053_259_rc:24	9627127_262_rc:18.3	14485273_268_rc:33.2	9627962_87:25.5	9627100_264:44.4	9626053_259:24	9634614_247_rc:33.5	9627962_252:17.5	9627305_146:18.8	9628566_254:23.6	9627156_251_rc:22.6	9628437_268_rc:11.1	9627109_236:25.5	9625946_273_rc:20.7	9626489_263:19	9627389_270:21.4	9627118_261:19.1	9628412_270:34.8	9628437_79_rc:14.6	9626489_265:17.5	13128941_264_rc:21.8	9628707_84:23.7	9628437_79:14.6	9627118_263:40.2	9628707_261_rc:34.6	9627100_145_rc:20.3	9627389_276:11.8	9628437_261:23.7	9628437_268:11.1	9627165_84:38.7	9627305_81_rc:33.4	12084981_257_rc:24.6	9626489_263_rc:19	9625946_243:38.3	9627320_265:33.3	9628582_262_rc:24.8	9627486_69_rc:25.6	9627327_274_rc:29.1	9628582_81_rc:20.8	22094066_253_rc:19.3	9627327_274:29.1	15789195_255:30.3	9627962_87_rc:25.5	9627370_145_rc:28.6	9627383_252_rc:19.8	14485273_270_rc:13.9	9628558_144:92.6	9629720_248_rc:46.1	9627090_274_rc:33.4	9627356_263_rc:32.7	22138114_268:39.7	9627383_252:19.8	9627090_82:29.7	9634614_260:39.6	9634614_260_rc:39.6	9627109_76_rc:23.2	9625946_81:75.1	9627341_269:11	9628534_241_rc:61	9628502_77_rc:22.1	9627272_264_rc:54.8	9627109_261_rc:62.4	13128941_255:27.4	9627118_261_rc:19.1	9627370_78:30	9627127_261_rc:27	9627370_239:22.8	22138122_271_rc:18.3	9627109_103_rc:13.2	9628558_264_rc:100.5	9625946_243_rc:38.3	9627109_236_rc:25.5	9627156_271:22.9	9628574_268_rc:48.5	9626053_270:36.3	9627109_103:13.2	9628534_49:79.9	9633484_82_rc:23	9627305_81:33.4	9628534_144:81.9	9627118_247_rc:24.7	9632557_258_rc:28.9	9627377_265_rc:20.3	9634605_245:9
128941 | Tomato curly stunt virus | NA	20564204_93:83.6	20522146_70:70.5	20564204_95:63.6	19352426_92:88.7	19352426_94:75.6	21426900_58:55.5	14647158_93_rc:54.9	9632989_20:45.2	20564194_103_rc:54.8	22128013_94_rc:52.9	9632989_69_rc:62.9	14647158_68_rc:76.3	21426900_72_rc:58	20143469_100_rc:55.3	20564204_93_rc:83.6	9632989_20_rc:45.2	9630671_101_rc:106.8	22128020_92_rc:80.8	20806520_32:52	22128013_70:47.8	20340272_72_rc:64.8	9629636_89_rc:45	9632881_99_rc:55.8	9632368_94_rc:90.7	22128013_73:46.3	21911434_40:57.7	21426900_58_rc:55.5	22128611_88:56.7	20143469_75:53.1	14602460_93:96.6	20522146_70_rc:70.5	20143469_77:66	14602460_95:91.8	9629636_52:48.2	20153400_74:56.3	20806048_72_rc:45.7	10518470_58:49.7	20564194_101:54.3	9630666_93:92.8	9630671_101:106.8	20564194_103:54.8	22123909_69:62.9	20806015_32:43.6	9630671_103:55.1	9631562_40:44.4	22123909_93_rc:55.8	9845214_41_rc:52.2	18249855_93_rc:90.8	20564177_88:82.5	22128597_27:44	20806029_88:98.9	9626465_95_rc:65.4	9631562_40_rc:44.4	21389203_44_rc:42.1	19073908_92_rc:99	20806029_27_rc:40.7	18249855_70:81.4	19352426_94_rc:75.6	9632288_40_rc:55.4	9632368_42_rc:56.6	21218470_93_rc:53.4	19073908_67:48.1	20340272_68:61.2	19073908_67_rc:48.1	19073908_69:53.6	19352426_39:46.3	21218470_68_rc:50.7	9632288_40:55.4	21218470_68:50.7	20806015_40_rc:44.2	21426900_70:62.3	9630699_93:62.8	20279530_69:48.7	9845214_71:44.8	20564201_34_rc:55.1	9632989_93_rc:55.8	21426900_72:58	20806015_40:44.2	21218463_69:47.1	20522146_94:65.4	9626465_41:53.6	9626081_89_rc:69.1	9632368_94:90.7	9632881_45:42.8	14647158_68:76.3	9632368_96:41.6	21911434_70_rc:39.4	9630666_93_rc:92.8	22128611_27:58.8	9626213_106_rc:69.1	20522146_40_rc:35.9	22128602_63:45.1	18249855_70_rc:81.4	20806058_40_rc:42.1	20340272_72:64.8	22128020_92:80.8	21165975_39:55.2	22128020_94:42.5	20522146_33_rc:46.6	14602460_39:36.9	8486140_94:96.1	9626213_106:69.1	22128611_27_rc:58.8	9626213_108:89.7	22128013_94:52.9	20340272_39_rc:53.3	20806029_27:40.7	9630683_93:62	20564194_97_rc:60.8	21911441_69:40.2	21594412_68:68.4	9630683_93_rc:62	21218463_94_rc:66.8	20340272_68_rc:61.2	10518470_95_rc:49.5	19352426_39_rc:46.3	20143469_77_rc:66	21218463_69_rc:47.1	22128013_70_rc:47.8	21165975_39_rc:55.2	20279530_19_rc:55.5	20806520_32_rc:52	9626213_110:54.5	19352426_68_rc:59.5	20522146_33:46.6	14602460_95_rc:91.8	20143469_100:55.3	18249855_93:90.8	21389203_44:42.1	21911434_40_rc:57.7	22128602_63_rc:45.1	21911441_69_rc:40.2	9632881_75_rc:63.2	20564194_101_rc:54.3	21911434_70:39.4	22123909_40_rc:50.1	20806015_32_rc:43.6	21594412_72:54.9	22123909_93:55.8	9631562_72_rc:56.5	21426900_70_rc:62.3	9845214_94:99.5	21426900_95:65.2	20564194_97:60.8	18249855_20:54.2	20564194_99:68.5	9632288_69:40.2	9631562_70:64.4	9626669_74_rc:50.2	9629636_87:60.4	9626669_74:50.2	9631562_72:56.5	9629636_87_rc:60.4	9629636_89:45	20564201_88:79.8	20279530_19:55.5	20806029_88_rc:98.9	9631562_94_rc:75.7	20522146_40:35.9	20564204_95_rc:63.6	8486140_94_rc:96.1	19073908_92:99	20522146_42:44.7	20806520_94_rc:53.5	9632989_69:62.9	21218477_68:46.9	9630671_103_rc:55.1	9632368_42:56.6	22128020_94_rc:42.5	21594412_72_rc:54.9	20564204_69:46.1	21218470_93:53.4	9632368_96_rc:41.6	19352426_68:59.5	10518470_58_rc:49.7	9632288_69_rc:40.2	14602460_72_rc:82.1	20806058_40:42.1	21218463_94:66.8	10518470_95:49.5	20806024_34:41.2	20564201_88_rc:79.8	9632377_88:56.8	14647158_93:54.9	19352426_92_rc:88.7	20178610_89:65.4	21911441_39_rc:46.8	9632881_45_rc:42.8	9632881_75:63.2	9632989_72:48.8	21911441_93_rc:64.2	21426900_40_rc:43.7	20522146_94_rc:65.4	22128013_73_rc:46.3	9626081_89:69.1	14602460_69_rc:61.6	22128611_88_rc:56.7	14602460_69:61.6	19073908_69_rc:53.6	21911441_93:64.2	9626986_94:70	9626465_41_rc:53.6	20564177_88_rc:82.5	9632377_88_rc:56.8	21218477_93_rc:54.6	20806048_72:45.7	20279530_69_rc:48.7	21911434_94:99.5	9845214_94_rc:99.5	9626986_94_rc:70	16507262_93_rc:77.8	21218477_68_rc:46.9	20340272_39:53.3	9631562_94:75.7	20178610_89_rc:65.4	22123909_40:50.1	9626213_108_rc:89.7	21426900_40:43.7	20522146_42_rc:44.7	20564204_69_rc:46.1	14602460_72:82.1	9845214_41:52.2	9630699_93_rc:62.8	9632288_93_rc:64.2	20143469_75_rc:53.1	20806520_94:53.5	21426900_95_rc:65.2	20564201_34:55.1	21911434_94_rc:99.5	20564194_99_rc:68.5	16507262_93:77.8	20806024_34_rc:41.2	9632288_93:64.2	9629636_52_rc:48.2	14602460_39_rc:36.9	21594412_68_rc:68.4	22123909_69_rc:62.9	14602460_93_rc:96.6	9632989_72_rc:48.8	9845214_71_rc:44.8	9626465_95:65.4	18249855_20_rc:54.2	9632881_99:55.8	9632989_93:55.8	21218477_93:54.6	20153400_74_rc:56.3	21911441_39:46.8	22128597_27_rc:44	9626213_110_rc:54.5	9631562_70_rc:64.4
37115 | Human papillomavirus type 59 | Papillomaviridae	9626605_73_rc:33.7	9628412_268_rc:16.4	9627962_82_rc:94.4	9627334_81:24.2	9627272_164_rc:20.9	9633484_259_rc:22.4	9627109_276_rc:20	12084981_257:34.8	9632557_269_rc:24.7	9627090_258:21.8	9627154_174:48.3	9627327_80:43.5	9626489_51:21.6	9627155_229:24.4	9626069_252_rc:68.5	13128941_264:21.1	9628454_176_rc:16.7	9628707_268:23.5	9628558_80:15.8	9627155_249_rc:27.1	9629720_81_rc:22.1	9628582_254_rc:31.9	15789195_255_rc:29.5	9627305_94:19.3	9627356_261:27.9	9628707_268_rc:23.5	9627356_263:17.6	9626498_177:36.2	9627356_269:25.6	9627356_248_rc:18	9626033_274:31.2	13128941_271:36.3	9627334_50_rc:21.6	9626069_108:13.2	9627349_276:21.6	9633484_82:28.6	9627377_263:18.9	9626053_268_rc:16.4	9628437_248_rc:30.8	9626069_252:68.5	9627165_249:13	9628707_84_rc:45.7	12084981_251_rc:17.9	18138516_93_rc:27.8	9627486_173:24.9	9627165_84_rc:38.9	9627962_252_rc:89.1	9628574_266:17.6	9633484_259:22.4	9627320_240_rc:32.6	9628574_268:26.4	9634614_2:27.7	9628534_255_rc:22.6	9635132_106:33.4	9626498_177_rc:36.2	13128941_255_rc:29.5	9627284_167:37.8	9634614_267_rc:11	9634605_266:18.4	9627165_253_rc:38	9627156_80_rc:45.3	9627156_271_rc:20.1	9627327_236_rc:20.6	9627090_274:23	9627109_276:20	9627156_80:45.3	9627109_277:25.9	9628462_177_rc:26.9	9629720_253_rc:20.4	9627327_272_rc:20.9	9626069_80:28.7	9626069_81:33.2	9627155_249:27.1	9627327_236:20.6	9627165_253:38	9626033_274_rc:31.2	9627118_279_rc:26.9	9626069_81_rc:33.2	9627356_261_rc:27.9	9627118_51:21.6	9628412_82_rc:28.6	9629720_253:20.4	9628534_241:20.1	22138122_240_rc:20.1	22138122_276:27.1	9629720_257_rc:25.6	14485273_270:18	9633484_268:16.4	9626069_269:26.6	9629720_257:25.6	9627305_94_rc:19.3	9628558_255:18.4	14485273_274:22.3	9628558_80_rc:15.8	9627090_258_rc:21.8	9626069_108_rc:13.2	9627327_80_rc:43.5	9627118_51_rc:21.6	9627145_177:30.4	9628574_266_rc:17.6	9627370_271:15.8	9628558_255_rc:18.4	9626053_82:28.6	9628582_254:31.9	9627165_263:32.9	9634614_237_rc:18.3	9628445_95_rc:16.6	9627356_269_rc:25.6	9632557_258:29.5	9628550_83_rc:23.8	9625946_81_rc:17.5	9627377_263_rc:18.9	22138114_239:27.2	13128941_236_rc:20.4	9627389_250:23.6	9627370_271_rc:15.8	9627090_82_rc:19.9	9634605_266_rc:18.4	9627349_276_rc:21.6	9628412_82:28.6	9627389_250_rc:23.6	9628534_255:22.6	22138114_239_rc:27.2	9634614_237:18.3	9628412_259_rc:22.4	9627486_173_rc:24.9	9627118_247:23.1	9627165_270_rc:23.1	9627383_82_rc:28	22094066_253:26.6	9627155_229_rc:24.4	9628412_259:22.4	9627257_257_rc:29.6	9628454_176:16.7	9633484_268_rc:16.4	9628437_248:30.8	9627320_240:32.6	9628502_277:24.4	22094066_258:20.4	9627165_263_rc:32.9	22138114_268_rc:16.4	9626069_80_rc:28.7	9627320_254_rc:20.8	9627165_270:23.1	9628582_262:17.6	9629720_81:22.1	9635132_106_rc:33.4	9627383_260_rc:17.6	9627165_249_rc:13	9627383_82:28	9632557_269:24.7	9627334_50:21.6	9627154_174_rc:48.3	9627257_257:29.6	9628486_168:27.4	9628707_232:37.2	9627100_270_rc:29.8	9628502_277_rc:24.4	9626053_82_rc:28.6	9628412_268:16.4	9627327_279_rc:15.5	13128941_236:20.4	9627349_239:19.5	9627100_51_rc:20.8	22094066_258_rc:20.4	9626069_269_rc:26.6	9627156_251:14.2	9627320_254:20.8	9627962_82:94.4	9626053_259_rc:22.4	9627349_1:27.3	9627962_87:93.8	9627257_270_rc:17.2	9627349_239_rc:19.5	9626053_259:22.4	9628707_232_rc:37.2	9627962_252:89.1	9626489_51_rc:21.6	9627962_261_rc:96.2	13128941_271_rc:36.3	9627156_251_rc:14.2	9628437_268_rc:32.8	9627334_81_rc:24.2	9627109_236:32	9628445_95:16.6	9626489_263:17.7	9627118_261:17	22138122_276_rc:27.1	13128941_264_rc:21.1	9628707_84:45.7	18138516_93:27.8	9628707_97_rc:19.7	9627109_277_rc:25.9	9628437_268:32.8	9627165_84:38.9	9627305_81_rc:25	12084981_257_rc:34.8	9627272_164:20.9	9626489_263_rc:17.7	9634614_2_rc:27.7	9628582_262_rc:17.6	9627327_274_rc:17.3	9627327_272:20.9	9627100_270:29.8	22094066_253_rc:26.6	9627327_274:17.3	15789195_255:29.5	9627962_87_rc:93.8	9627383_252_rc:24.9	14485273_270_rc:18	9626053_268:16.4	9627349_1_rc:27.3	9627962_261:96.2	9627962_269_rc:91.4	9627327_279:15.5	9627090_274_rc:23	9627257_270:17.2	9627356_263_rc:17.6	22138114_268:16.4	9627383_252:24.9	9627090_82:19.9	9627356_248:18	9627962_269:91.4	9626605_73:33.7	9628462_177:26.9	9625946_81:17.5	9634614_267:11	9628707_97:19.7	9628534_241_rc:20.1	9627145_177_rc:30.4	14485273_274_rc:22.3	9627284_167_rc:37.8	13128941_255:29.5	9627118_279:26.9	9627118_261_rc:17	22138122_240:20.1	9627109_103_rc:24	9627100_51:20.8	9627109_236_rc:32	9628550_83:23.8	9627156_271:20.1	9628574_268_rc:26.4	9627109_103:24	9633484_82_rc:28.6	9627305_81:25	9627118_247_rc:23.1	9628486_168_rc:27.4	9632557_258_rc:29.5	9627383_260:17.6	12084981_251:17.9
37116 | Human papillomavirus type 61 | Papillomaviridae	9628412_268_rc:39.7	9628502_77:22.6	9628574_230_rc:110.2	22138122_268_rc:24	21326229_220:31.5	9633484_259_rc:23.6	12084981_257:18.2	9632557_269_rc:26.1	9627349_261:29.1	9627090_258:26.1	9625946_94_rc:24.5	9628707_261:27.6	9627312_230:41.2	9628526_283_rc:31.8	9625946_94:24.5	9626069_252_rc:24.3	13128941_264:33.5	15789195_226_rc:86.4	14485273_105:29.3	9632557_229:58.6	15789195_271:21	12084981_109_rc:41.5	9626597_87:22.7	15789195_255_rc:34.8	9627305_94:28.7	9627356_261:30.3	9627109_76:24.7	9628445_271_rc:29.1	9628494_177:33.1	9627305_261_rc:19.8	9627356_263:34.7	9627127_76:24.7	9627341_110_rc:25.5	9634605_78:25.2	9628412_270_rc:13.8	9628574_110:101.9	9627334_94:21.7	9627356_248_rc:19.9	9627349_276:36.5	9626033_230_rc:43.3	9627349_255_rc:20.9	9627377_263:50.7	9626053_268_rc:39.2	9627272_264:30.1	9627377_265:22.1	9626069_252:24.3	9627356_96_rc:36.1	13128941_226_rc:85.1	22138114_254_rc:48	9633484_255:26.1	9627962_252_rc:22.1	9628574_266:96.7	22138122_268:24	9633484_259:23.6	9628574_268:102.3	9627356_96:36.1	21326229_220_rc:31.5	9628534_255_rc:28.1	13128941_255_rc:24.8	14485273_268:32.7	9628445_271:29.1	9628534_266_rc:28.5	9628502_270_rc:26.8	9627370_265_rc:21.8	9627090_274:19.3	9627109_277:23.4	9627320_226_rc:32.2	9627312_109:49.8	9628462_177_rc:34.5	9627320_226:32.2	9628494_110:25.7	9627370_265:21.8	9627334_94_rc:21.7	9627118_279_rc:40.4	9628502_110:32.2	9626053_270_rc:17.7	9627356_261_rc:30.3	9628445_234_rc:28.7	9627370_78_rc:26.2	22138122_240_rc:46.5	9628494_268_rc:17.6	9627305_261:19.8	9626032_231:41.2	22138122_276:21.3	9629720_257_rc:27	14485273_270:24.5	9633484_268:39.7	9626069_269:17.8	9629720_257:27	9626033_109_rc:57.1	9627305_94_rc:28.7	9628558_255:35.6	9628437_261_rc:37.2	9628494_268:17.6	9627127_261:31.3	9627090_258_rc:26.1	9627349_261_rc:29.1	9628574_93_rc:94.6	9627127_267:22.8	9628574_266_rc:96.7	9626032_231_rc:41.2	9628454_274_rc:30.4	9634605_78_rc:25.2	9627370_271:19.3	9627100_264_rc:21.5	9628558_25.6	9627155_258:18.3	22094066_97_rc:32.2	9628412_255_rc:26.1	22138114_230:93.8	15789195_226:86.4	9627165_263:48.5	9628510_176_rc:31.1	9632557_258:39.1	9633484_270:13.8	9627377_263_rc:50.7	9627257_241:39.2	9628558_266_rc:28.5	13128941_236_rc:20.9	9627370_271_rc:19.3	9627312_230_rc:41.2	9627349_276_rc:36.5	9632557_267_rc:34.6	9628534_255:28.1	9628558_264:26.4	9628510_176:31.1	9628412_259_rc:23.6	9628412_255:26.1	9628502_270:26.8	9628558_266:28.5	9627305_146_rc:18.2	9627127_267_rc:22.8	13128941_226:85.1	9628412_259:23.6	9627257_257_rc:31.8	9627334_257_rc:21.9	9633484_268_rc:39.7	9628526_283:31.8	9627165_263_rc:48.5	22138114_268_rc:56.1	9632557_89_rc:37	9627155_258_rc:18.3	9628582_262:29	9628574_110_rc:101.9	9627383_260_rc:23.8	15789195_271_rc:21	9632557_267:34.6	9632557_269:26.1	9626032_109:44.5	22138114_230_rc:93.8	22094066_97:32.2	9626033_230:43.3	9626053_255_rc:26.1	9627257_257:31.8	9627389_276_rc:23.4	9628534_266:28.5	9634614_247:34.2	9628412_268:39.7	9627127_76_rc:24.7	13128941_236:20.9	9627370_145:24.9	9627257_241_rc:39.2	9627334_257:21.9	9627377_226:32.1	9633484_270_rc:13.8	9627312_109_rc:49.8	9626069_269_rc:17.8	9628574_93:94.6	9626053_259_rc:23.6	9627377_226_rc:32.1	22138114_270_rc:32.1	14485273_268_rc:32.7	9626053_255:26.1	9627257_270_rc:44.1	9627100_264:21.5	9626053_259:23.6	9634614_247_rc:34.2	9627962_252:22.1	9627305_146:18.2	22138114_254:48	9627962_261_rc:31.8	9628445_234:28.7	12084981_234:60.3	9626489_263:18.4	9627118_261:34.3	9628412_270:13.8	22138122_276_rc:21.3	13128941_264_rc:33.5	9628707_261_rc:27.6	9628502_110_rc:32.2	14485273_230_rc:83.4	9627389_276:23.4	9628437_261:37.2	9628707_97_rc:19.3	9626032_267:36.3	9627109_277_rc:23.4	15789195_105:46.9	12084981_257_rc:18.2	9628574_230:110.2	9626489_263_rc:18.4	9627341_110:25.5	9626032_267_rc:36.3	9628582_262_rc:29	9627327_274_rc:15.9	14485273_230:83.4	9627327_274:15.9	9626032_109_rc:44.5	15789195_255:34.8	9627370_145_rc:24.9	14485273_270_rc:24.5	9626053_268:39.2	9627962_261:31.8	15789195_105_rc:46.9	9627257_270:44.1	9627090_274_rc:19.3	9627356_263_rc:34.7	9626033_109:57.1	22138114_268:56.1	9634614_260:32.4	9627356_248:19.9	14485273_105_rc:29.3	9626597_87_rc:22.7	9628462_177:34.5	9634614_260_rc:32.4	9627109_76_rc:24.7	9628707_97:19.3	9628454_274:30.4	9628502_77_rc:22.6	9627349_255:20.9	9627272_264_rc:30.1	13128941_255:24.8	9627118_279:40.4	9627118_261_rc:34.3	9627370_78:26.2	9627127_261_rc:31.3	22138122_240:46.5	9628558_264_rc:26.4	9632557_89:37	9632557_229_rc:58.6	9628574_268_rc:102.3	9626053_270:17.7	9633484_255_rc:26.1	9628494_177_rc:33.1	12084981_234_rc:60.3	22138114_270:32.1	9628494_110_rc:25.7	12084981_109:41.5	9632557_258_rc:39.1	9627383_260:23.8	9627377_265_rc:22.1
37119 | Human papillomavirus type 66 | Papillomaviridae	9627383_262:63.5	9627334_81:38	9628486_267:17.9	22138122_268_rc:27.1	9633484_259_rc:25.3	9632557_269_rc:18.2	9627734_298_rc:23.4	9627349_261:25.6	9627383_268:21.5	9627090_258:19.2	9627327_80:23.7	9626489_51:25.5	9627377_250:22.8	9626069_252_rc:41.2	9628558_80:21.6	9627155_249_rc:41.9	9627100_145:13.9	9632557_229:27.4	9629720_81_rc:17.6	9626032_259_rc:18.2	9628582_254_rc:93.6	15789195_255_rc:23.1	9627305_94:23.8	9627383_262_rc:63.5	9628486_267_rc:17.9	9627305_261_rc:23.3	9627356_263:17.7	9627074_280_rc:32.4	9627109_261:10	9627341_110_rc:24.5	9634605_78:21.6	9627090_261:19	9634605_259:28.5	9628574_110:32.5	9633484_82:18.5	9626033_230_rc:29	9628582_235:97.3	9627377_263:31.7	9627272_264:21.2	9627377_265:30	9626069_252:41.2	9627165_84_rc:25.7	9627962_252_rc:32.2	9627389_2_rc:28.8	9628494_253:33.1	22138122_268:27.1	9635132_103:21.1	9633484_259:25.3	9627127_80:30.2	9628574_268:34.1	21844535_243_rc:24.9	9634614_2:33.7	9627136_48:23.6	9628534_255_rc:30.7	9628437_224:29.4	13128941_255_rc:25.6	9628494_253_rc:33.1	9627136_48_rc:23.6	9634605_266:15.3	9628462_276:32.6	9627165_253_rc:38.5	9627156_80_rc:34.2	9627156_271_rc:19.8	9628534_266_rc:33.2	9628582_81:91.8	9627370_265_rc:34.6	9627327_236_rc:28.2	9627156_80:34.2	9635132_103_rc:21.1	9627320_226_rc:35.7	9627320_226:35.7	9627090_261_rc:19	9627327_272_rc:19.5	9626069_80:27.3	9626069_81:27.9	9627320_262_rc:46.3	9628534_144_rc:11.7	9627155_249:41.9	9627370_265:34.6	9627327_236:28.2	9628582_235_rc:97.3	9627165_253:38.5	9628502_110:35	9626069_81_rc:27.9	9627127_80_rc:30.2	22138122_271:18.3	18138516_272_rc:10	9628445_234_rc:31.6	9627118_51:25.5	18138516_272:10	9628412_82_rc:18.5	22138122_240_rc:38.5	9627305_261:23.3	9629720_257_rc:15.6	9628582_264_rc:103.2	9629720_257:15.6	9627305_94_rc:23.8	9628558_255:16.2	14485273_274:22.1	9627127_261:43.4	9628558_80_rc:21.6	9627090_258_rc:19.2	9627377_82:53.7	9627349_261_rc:25.6	21844535_243:24.9	9627327_80_rc:23.7	9627334_239:17.4	9627118_51_rc:25.5	9634605_78_rc:21.6	9628462_276_rc:32.6	9627100_264_rc:44.4	9628558_255_rc:16.2	9627155_258:23.4	9626053_82:18.5	9628582_254:93.6	9627118_263_rc:18.5	9632557_258:21.1	9625946_81_rc:20.3	9627377_263_rc:31.7	9627257_241:24.4	9628558_266_rc:30.3	22138114_239:51.8	9627389_250:17.4	9627090_82_rc:16.5	9634605_266_rc:15.3	9632557_267_rc:20.4	9628412_82:18.5	9627389_250_rc:17.4	9628534_255:30.7	9628558_264:29.4	22138114_239_rc:51.8	9628412_259_rc:25.3	9628558_266:30.3	9627155_80:24.1	9627383_82_rc:61.9	9634605_259_rc:28.5	9627334_239_rc:17.4	9628412_259:25.3	9627334_257_rc:19.9	22094066_258:15.1	22138114_268_rc:46.7	9626069_80_rc:27.3	9627155_258_rc:23.4	9627320_254_rc:53.7	9628582_262:101.8	9628574_110_rc:32.5	9629720_81:17.6	9628582_264:103.2	9627383_260_rc:56.2	9632557_267:20.4	9627377_82_rc:53.7	9628437_224_rc:29.4	9627383_82:61.9	9632557_269:18.2	9627320_265_rc:34.5	9626033_230:29	9627155_80_rc:24.1	22094066_265_rc:24.5	9628534_266:33.2	9628707_232:46.9	9627100_270_rc:35.2	9626032_259:18.2	9626053_82_rc:18.5	9627349_239:21.4	9627100_51_rc:31.9	22094066_258_rc:15.1	22094066_265:24.5	9627257_241_rc:24.4	9627334_257:19.9	9627377_226:73	9627074_280:32.4	9627320_254:53.7	9626053_259_rc:25.3	9627377_226_rc:73	9628445_108_rc:20.6	9627962_87:29.6	9627383_268_rc:21.5	9627349_239_rc:21.4	9627100_264:44.4	9626053_259:25.3	9628707_232_rc:46.9	9627962_252:32.2	9626489_51_rc:25.5	9627962_261_rc:19.3	9628486_242:21.4	9628445_234:31.6	9627334_81_rc:38	12084981_234:37.9	9628486_242_rc:21.4	9626489_263:32.6	9627118_261:23	9628437_79_rc:19.7	9628437_79:19.7	9627118_263:18.5	9628502_110_rc:35	9627100_145_rc:13.9	9627389_2:28.8	15789195_105:26.1	9627165_84:25.7	9627320_262:46.3	9626489_263_rc:32.6	9625946_243:23.7	9634614_2_rc:33.7	9627341_110:24.5	9627734_298:23.4	9627320_265:34.5	9628582_262_rc:101.8	9627327_274_rc:26.1	9627327_272:19.5	9627100_270:35.2	9628582_81_rc:91.8	9627327_274:26.1	15789195_255:23.1	9627962_87_rc:29.6	9627383_252_rc:76.2	9627962_261:19.3	9627962_269_rc:23.3	15789195_105_rc:26.1	9627356_263_rc:17.7	22138114_268:46.7	9627383_252:76.2	9627090_82:16.5	9634614_260:38.8	9627962_269:23.3	9634614_260_rc:38.8	9625946_81:20.3	9627377_250_rc:22.8	14485273_274_rc:22.1	9627272_264_rc:21.2	9627109_261_rc:10	13128941_255:25.6	9627118_261_rc:23	9627127_261_rc:43.4	22138122_271_rc:18.3	22138122_240:38.5	9627109_103_rc:9.8	9628558_264_rc:29.4	9625946_243_rc:23.7	9627100_51:31.9	9627156_271:19.8	9632557_229_rc:27.4	9628574_268_rc:34.1	9627109_103:9.8	9633484_82_rc:18.5	12084981_234_rc:37.9	9628534_144:11.7	9628445_108:20.6	9632557_258_rc:21.1	9627383_260:56.2	9627377_265_rc:30
198597 | Ophiostoma mitovirus 3a | Narnaviridae	22123909_38:16.3	13487801_481_rc:14.8	21450043_159:15.8	21450043_159_rc:15.8	13786531_413:14.8	9630125_821_rc:14	14251125_1450:14.8	9627065_101_rc:17.1	9628265_393_rc:13.6	16519569_4:16.7	16519569_6:16.7	9628566_244:12.4	16519569_4_rc:16.7	9627065_101:17.1	9629345_145:15.2	9628566_244_rc:12.4	19744949_50_rc:14.6	22123909_38_rc:16.3	16519569_6_rc:16.7	22128013_40_rc:16.3	9631195_2398:14.1	9628265_393:13.6	9626213_3:23	9630525_1017:10.7	9630125_821:14	13095680_485:14.8	22128013_40:16.3	14251125_1450_rc:14.8	9626213_3_rc:23	19744949_50:14.6	9629345_145_rc:15.2	9630525_1017_rc:10.7	13786531_413_rc:14.8	13487801_481:14.8	13095680_485_rc:14.8
198598 | Saccharomyces cerevisiae narnavirus 20S RNA <W> | Narnaviridae	VirusP70_10139:17.8	21557564_94_rc:106.6	21557564_60_rc:113.7	21557564_84:107.5	21557564_94:106.6	21557564_35_rc:108.9	12085135_120_rc:20.8	21557564_88:112.3	21557564_88_rc:112.3	9635572_204:19.3	8486125_61_rc:16.8	9629730_221:15.4	bact_10235:23.4	VirusP70_10140:17.8	bact_10236:23.4	12085135_120:20.8	9629730_221_rc:15.4	21557564_35:108.9	9635572_204_rc:19.3	8486125_61:16.8	21557564_60:113.7	21557564_84_rc:107.5
225979 | Staphylococcus phage phiN315 | NA	9635790_210:18.5	9635677_286_rc:16.2	9635165_1173:94.6	9635165_1552:62.9	9635790_210_rc:18.5	9626510_342_rc:10.2	9635677_532_rc:93.1	9626510_342:10.2	12719392_272:64.4	17426228_582:84.4	12719392_298_rc:16.2	9635677_226:60.7	18034800_173:11.5	12719392_298:16.2	9635677_532:93.1	9632405_260:14.8	17426228_646_rc:62.9	9628550_217_rc:16.7	17426228_223:76.1	9635677_226_rc:60.7	9635677_286:16.2	9635478_106_rc:14.4	9632893_111_rc:15	9635165_1173_rc:94.6	9635478_106:14.4	9627521_4058_rc:14.8	12719392_603_rc:57.8	9628550_217:16.7	17426228_223_rc:76.1	9635165_1552_rc:62.9	20065963_831_rc:15.8	12719392_603:57.8	17426228_646:62.9	12719392_272_rc:64.4	20065963_831:15.8	9632405_260_rc:14.8	9632893_111:15	17426228_582_rc:84.4	18034800_173_rc:11.5	9627521_4058:14.8
198599 | Saccharomyces cerevisiae narnavirus 23S RNA <T> | Narnaviridae	21557568_113_rc:119.1	21557568_113:119.1	20428623_119_rc:18.9	21557568_107:123	20522146_94:18.1	9632407_261:18.7	21557568_107_rc:123	9632407_261_rc:18.7	9789711_177_rc:16.8	18138397_2013_rc:21.4	21557568_101_rc:116.2	21557568_99_rc:116	20428623_119:18.9	21557568_92:120.3	11125722_102:19.9	21557568_92_rc:120.3	11125722_102_rc:19.9	20522146_94_rc:18.1	9789711_177:16.8	21557568_101:116.2	18138397_2013:21.4	21557568_99:116
33771 | Halovirus HF2 | Myoviridae	9845300_4289:26.3	20026600_6212_rc:24.5	13242472_4116_rc:27.8	EBV_4323:25.8	17158105_11270:17.9	9628718_4295:21.2	18138397_831:111.4	20386794_135:25.5	12085135_120_rc:26.1	EBV_4323_rc:25.8	9629818_4149:26.3	10834856_5544:23.4	18138397_2013_rc:121.6	9964607_1582_rc:20.6	17158105_11270_rc:17.9	9635250_3044_rc:22.6	12085135_120:26.1	9626694_193:24.4	18138397_831_rc:111.4	18138397_2013:121.6	18138397_3092_rc:113.4	EB60_4323:25.8	18138397_3105_rc:104	9635250_3044:22.6	18138397_3105:104	9635246_145:24.1	20026600_6212:24.5	13242472_4116:27.8	11863084_663:19.9	9626694_193_rc:19.5	18138397_829:112.5	10834856_6354:23.4	9964607_1582:20.6	10834856_6355:23.4	11863084_663_rc:19.9	18138397_3092:113.4	9632550_265:22.7	20386794_135_rc:25.5	9625578_4323_rc:25.8	9635246_145_rc:24.1	18138397_829_rc:112.5	9628718_4295_rc:21.2	9632550_265_rc:22.7	9629818_5379:26.3	9845300_4288:26.3
33772 | Cryphonectria hypovirus | Hypoviridae	9628892_1_rc:18.9	9626818_223:28.5	VirusP70_10183:23.4	VirusP70_10184:23.4	20806070_64_rc:19.8	18652418_170:19.8	21427658_45:23	9628892_1:18.9	9626818_464:15.2	20087056_338_rc:110.5	20087056_340:112.6	9628510_93_rc:10.8	20806070_64:19.8	9626818_223_rc:28.5	9626818_347_rc:50	20087056_293:117.5	9626818_300:69.5	9626818_320:53.7	18652418_170_rc:19.8	20087056_407_rc:112.8	20260781_316:20.8	9626818_300_rc:69.5	9626818_347:50	20260781_316_rc:20.8	20087056_313:111.2	9626818_320_rc:53.7	18138512_122:22.3	20087056_313_rc:111.2	18138512_122_rc:22.3	20087056_407:112.8	20087056_293_rc:117.5	20087056_340_rc:112.6	20087056_338:110.5	21427658_45_rc:23	9628510_93:10.8	9626818_464_rc:15.2
33773 | Olive latent virus 2 | Bromoviridae	9626475_175:17.9	9629708_312_rc:16.2	20386796_136_rc:14.9	HCMVUL45_68:19	10314005_66_rc:16.4	9790346_169:14	9626475_175_rc:17.9	9629708_312:16.2	18450238_53:13.7	11228730_388:14.7	19744936_2:16.7	9629156_196_rc:15.9	21450891_644_rc:14.6	20087039_62_rc:12.8	9629466_650:15.3	9630747_113_rc:15.9	21426912_62_rc:13.3	20178625_122:55.5	9626069_269_rc:15.8	9627010_192_rc:15.8	20153349_262_rc:13.7	20178603_92_rc:60.6	20178625_122_rc:55.5	20564164_58:16.2	20178603_94_rc:63.1	20177486_88:19.9	20178603_96_rc:56.2	19919934_190_rc:13	20153349_262:13.7	19919934_190:13	20178627_106_rc:59.6	9629189_97_rc:16.1	20087039_62:12.8	20177488_97_rc:19.9	13242704_648:14.6	11228730_388_rc:14.7	19774242_29:18.2	18450238_53_rc:13.7	9625665_31:16.3	9625381_9_rc:14.7	20386796_136:14.9	20178603_92:60.6	19744936_2_rc:16.7	20178603_94:63.1	20178603_96:56.2	9629189_97:16.1	9626069_269:15.8	9630747_113:15.9	20087066_0:17.5	20177488_97:19.9	13242704_648_rc:14.6	20177484_123_rc:19.9	19774242_29_rc:18.2	9629156_196:15.9	9625381_9:14.7	9625665_31_rc:16.3	9629466_650_rc:15.3	9630566_1017_rc:17.3	9630566_1017:17.3	21426912_62:13.3	10314005_66:16.4	20087066_0_rc:17.5	20178627_106:59.6	20177484_123:19.9	9627010_192:15.8	23307847_96_rc:14.6	21426912_69:16.9	23307847_96:14.6	9790346_169_rc:14	21450891_644:14.6	20564164_58_rc:16.2	20177486_88_rc:19.9	21426912_69_rc:16.9
114102 | Frog adenovirus 1 | Adenoviridae	6446580_719:12.8	9626158_268_rc:38.1	9627180_66_rc:18.2	9635795_580_rc:97.4	9630778_199_rc:20	6446580_669:25.3	9635795_607:98.3	9630778_606_rc:3	13242704_648:17.3	9632407_261_rc:31	9635795_197:105.5	9626187_845:14.4	9635795_556_rc:105.8	9635795_197_rc:105.5	9635795_556:105.8	9630778_578_rc:6.6	6446580_236:20.8	9630091_797:12.5	6446580_669_rc:25.3	9630091_797_rc:12.5	9626158_268:38.1	9635795_631_rc:97.3	9626158_823:18.8	9626553_717:22.7	9626553_251_rc:27.2	9630778_602:12.3	9635795_607_rc:98.3	6446580_236_rc:20.8	6446580_719_rc:12.8	9626187_845_rc:14.4	9626553_717_rc:22.7	13242704_648_rc:17.3	9630778_606:3	9845468_676_rc:39	15078713_4564:16.9	9630778_199:20	9635795_631:97.3	9632407_261:31	15078713_4564_rc:16.9	9635795_580:97.4	9626553_251:27.2	9630778_578:6.6	9845468_727_rc:26.8	9845468_727:26.8	9630778_602_rc:12.3	9845468_676:39	9626158_823_rc:18.8	9627180_66:18.2
77763 | Banna virus | Reoviridae	20428596_131:12.7	9630778_199_rc:14.9	9964314_792_rc:12.8	9626069_252_rc:15	9627730_243:12.5	22128013_94_rc:14.9	9626372_172:15	18652418_176:17.2	9633605_213:15.6	19744938_230:14.8	9626978_85_rc:21.2	16767845_79:11.5	11693124_11987:10.4	9695413_3637_rc:13.4	9631195_3713:14.7	9630803_119_rc:14.7	9626726_289_rc:15.1	20198945_15:14.7	9627174_121:15.8	22123909_93_rc:14.9	9626412_16_rc:15	11693124_11987_rc:10.4	9628912_169_rc:16.1	20198945_15_rc:14.7	9629179_312:13.1	9627742_1992:13.2	9629653_835_rc:15.1	20153387_70_rc:13.9	19744938_245:13.9	20087066_114_rc:15	8486164_90_rc:17.1	9632270_207_rc:13.7	bact_10181:17.2	21218470_93_rc:14.9	20143424_154:11.5	bact_10182:17.2	21326229_220_rc:15.8	21557564_84_rc:16.4	9629653_835:15.1	9632989_93_rc:14.9	13446785_24:13.5	19919941_194_rc:11.8	9626412_16:15	21557564_84:16.4	13786531_253_rc:15.2	9628921_40_rc:15	9629244_202:11.4	61098_2_rc:17.7	9626735_43_rc:17.5	9635576_172_rc:17.3	9626914_116:16.4	9631294_7080_rc:10.6	9626993_47_rc:16	9626498_265_rc:14.8	12719392_298:15	19744938_230_rc:14.8	9626498_265:14.8	21431571_316_rc:13.4	20386786_59_rc:13.4	20340272_93_rc:14.9	18640237_4539_rc:12.9	9964607_556:16.4	15789195_226:18.9	9627947_47:16	9630645_537:13.2	13399293_725:15.5	22123909_93:14.9	9627730_2:17.7	13786531_253:15.2	9627730_3:17.7	21728357_155:15.5	9629644_236_rc:14.3	21728357_157:17.8	9628510_93_rc:9.1	19525721_433_rc:12.6	9630645_537_rc:13.2	9629378_1350_rc:19.5	13399293_725_rc:15.5	9629935_161:16.6	9627950_209_rc:17.3	20026600_5411_rc:19.5	9627950_209:17.3	9629935_161_rc:16.6	9626337_20_rc:15	20153415_193:14.9	18450263_163_rc:10.9	9633550_946_rc:13.2	9629345_116_rc:16.4	9635246_143_rc:13.4	20153349_262_rc:13.3	13446785_24_rc:13.5	9627730_243_rc:12.5	20428596_131_rc:12.7	12248100_131_rc:13.6	14251190_207:13.5	9632391_157:14.9	9632270_207:13.7	22164589_4777:12.9	21728357_157_rc:17.8	20153387_70:13.9	9635457_281:13.4	20153349_262:13.3	9626914_116_rc:16.4	9629730_224_rc:14	21594412_92:14.9	20889398_216:13.9	9626726_289:15.1	20178632_17_rc:13.2	20386786_41:11.8	14993626_27_rc:12.8	9635440_276_rc:13.4	9626337_20:15	9629730_224:14	19919941_194:11.8	9626232_160_rc:13.1	9627154_93:16.2	EBV_4535_rc:14	18640237_4539:12.9	9626978_85:21.2	1661155_37_rc:12.4	18450258_226_rc:13.7	9626978_87:13.8	306155_137_rc:12.3	9632391_157_rc:14.9	16767845_273:13.7	9627947_47_rc:16	14251190_207_rc:13.5	11119715_1234_rc:11.5	20386786_59:13.4	9627730_2_rc:17.7	9628510_93:9.1	20386786_41_rc:11.8	9635165_1229:15	bact_10453:14.2	bact_10454:14.2	21326229_220:15.8	9627174_121_rc:15.8	9631294_7080:10.6	14647158_93_rc:14.9	9629244_202_rc:11.4	13249660_72_rc:19.3	15789195_226_rc:18.9	16767845_79_rc:11.5	16767845_273_rc:13.7	9628283_131:15.8	9626993_47:16	22122273_1129:12.1	11119715_1234:11.5	21431571_316:13.4	9627196_241:13.5	21431571_318:13.4	60621_52_rc:17.7	21594412_92_rc:14.9	HCMVUL149_0:14.8	9626735_43:17.5	9629524_37:10.4	9626597_90:16.3	9626069_252:15	9629524_39:15.1	9630311_7_rc:17.5	9630710_611:13.4	21728357_155_rc:15.5	9964607_556_rc:16.4	20178632_15_rc:13.2	bact_10473:18.9	bact_10474:18.9	9625355_40_rc:15	9626078_47:16	20153415_193_rc:14.9	9635165_1229_rc:15	9626701_115:13.9	9629644_236:14.3	bact_10041:15.5	bact_10042:15.5	20428623_119:16	9629176_25:9.1	61098_2:17.7	18450263_163:10.9	22129792_12_rc:29.7	22128013_94:14.9	9629524_39_rc:15.1	12657941_15:11.7	9635246_143:13.4	9628566_92_rc:16.3	9626665_72_rc:17.8	20178370_5094_rc:12.9	9628590_159:15.8	9635576_172:17.3	9628550_83_rc:18.2	20178370_5094:12.9	9627404_412_rc:14.7	9625355_40:15	19744938_245_rc:13.9	9790357_5448_rc:13.9	9628590_159_rc:15.8	9627742_1992_rc:13.2	9626372_172_rc:15	9626665_72:17.8	9633975_236_rc:14.4	22164589_4777_rc:12.9	9635457_281_rc:13.4	9628912_169:16.1	9627154_93_rc:16.2	9790357_5448:13.9	9625578_4534_rc:14	60621_52:17.7	13249660_72:19.3	9626701_115_rc:13.9	20889398_216_rc:13.9	9627155_143_rc:12.6	14993626_27:12.8	VirusP70_10007:13.5	9633975_236:14.4	VirusP70_10008:13.5	9627196_241_rc:13.5	17974913_4426_rc:12.9	20340272_93:14.9	9626978_87_rc:13.8	20428623_119_rc:16	21218470_93:14.9	9629378_1350:19.5	22129792_12:29.7	20026600_5411:19.5	9626232_160:13.1	9633550_946:13.2	18450258_226:13.7	14647158_93:14.9	9630311_7:17.5	20143424_154_rc:11.5	VirusP70_10015:15	VirusP70_10016:15	9626078_47_rc:16	VirusP70_10019:12.5	9695413_3637:13.4	9628101_16_rc:18.7	bact_10075:12.6	bact_10076:12.6	bact_10079:17	9635677_286_rc:15	9627730_3_rc:17.7	HCMVUL130_574:15.7	9630710_611_rc:13.4	1661155_37:12.4	17974913_4426:12.9	12248100_58_rc:11.2	9626597_90_rc:16.3	9627730_158:12.1	9629179_312_rc:13.1	20178632_15:13.2	VirusP70_10020:12.5	20087066_114:15	20178632_17:13.2	9630747_110_rc:13.1	bact_10080:17	9627404_412:14.7	9635035_1906_rc:13.4	9628101_16:18.7	12719392_298_rc:15	306155_137:12.3	9964314_792:12.8	9629524_37_rc:10.4	9630747_110:13.1	9627156_277_rc:13.2	9630803_119:14.7	9629176_25_rc:9.1	9635440_276:13.4	12248100_58:11.2	19525721_433:12.6	9628283_131_rc:15.8	9627155_143:12.6	9635677_286:15	12657941_15_rc:11.7	21431571_318_rc:13.4	9630778_199:14.9	9627730_158_rc:12.1	9633605_213_rc:15.6	22122273_1129_rc:12.1	EBV_4535:14	9628566_92:16.3	9635035_1906:13.4	9628550_83:18.2	8486164_90:17.1	9628921_40:15	9627156_277:13.2	9629345_116:16.4	12248100_131:13.6	9632989_93:14.9	18652418_176_rc:17.2
185639 | Acheta domesticus densovirus | Parvoviridae	9628542_68_rc:15.1	9628542_68:15.1	17158105_11270_rc:16.6	17158105_11270:16.6
66261 | Common chimpanzee papillomavirus 1 | Papillomaviridae	9628412_268_rc:9.3	9627962_82_rc:28.2	9627118_143_rc:14.8	9633484_259_rc:28.8	12084981_257:36.7	9627734_298_rc:14.2	9627090_258:40.8	9625946_94_rc:59.6	9628707_261:33	9627327_80:34.6	9635132_90:26.7	9626489_51:24.5	9626033_267:24.7	9625946_94:59.6	9626069_252_rc:37.2	13128941_264:14.2	9628558_80:53.8	9627100_145:14.4	9629720_81_rc:96.9	15789195_271:19.5	9628582_254_rc:16.6	12084981_109_rc:37.9	9625946_267:62.2	9626489_144:18.8	15789195_255_rc:27.4	9628542_231_rc:24.8	9628550_233_rc:20.2	9627305_247:32.6	9627305_94:20.8	9627118_143:14.8	9628470_167:17.1	9627109_76:20.1	9628445_271_rc:28.3	9627109_261:39	9627127_76:26	9627090_261:24.3	9626489_144_rc:18.8	9627356_269:18.2	9628412_270_rc:19.8	9634605_259:48.7	9627356_248_rc:20.8	9627312_258_rc:25.9	9627349_276:17.5	9634605_245_rc:29.3	9633484_82:40.8	9627305_247_rc:32.6	9627349_255_rc:24.4	9626053_268_rc:9.1	9628437_248_rc:26.6	9626069_252:37.2	9627165_249:17.6	9625946_273:44.2	22138114_254_rc:27.3	9633484_255:15.9	9627165_84_rc:45	9627962_252_rc:23.9	9628494_253:24	9633484_259:28.8	9627127_80:29.7	9629720_248:103.7	9628534_255_rc:48.2	9634605_261:37.9	13128941_255_rc:29.3	9628494_253_rc:24	9628445_271:28.3	9627341_269_rc:30.9	9628478_167:15.9	9627165_253_rc:17.4	9627156_80_rc:26.1	9627156_271_rc:24.8	9628534_266_rc:32.1	9628502_270_rc:33.8	9627370_265_rc:40	9627327_236_rc:38.8	9627090_274:13.3	9627156_80:26.1	9627312_109:25.7	9627090_261_rc:24.3	9629720_253_rc:96.9	9627327_272_rc:15.6	9627320_262_rc:37.5	9627370_265:40	9627327_236:38.8	9627165_253:17.4	9627389_255_rc:24.4	9626053_270_rc:21	9627127_80_rc:29.7	22138122_319_rc:43.3	9627312_258:25.9	9628412_82_rc:40.8	9629720_253:96.9	9626033_267_rc:24.7	22138122_276:24.2	9629720_257_rc:101	9633484_268:9.3	9626069_269:21.2	9629720_257:101	9626033_109_rc:34.6	9627305_94_rc:20.8	9628558_255:49.5	15789195_265_rc:22.6	9628558_80_rc:53.8	9627090_258_rc:40.8	9627327_80_rc:34.6	9627334_239:42	9627370_271:13.7	9627100_264_rc:35.6	9628558_255_rc:49.5	22094066_97_rc:23.5	9628412_255_rc:15.9	9626053_82:40.8	9628582_254:16.6	9627165_263:28.1	9627118_263_rc:22.4	9627356_269_rc:18.2	9635132_90_rc:26.7	9632557_258:25.8	9633484_270:19.8	9625946_81_rc:75.1	9627312_267:20.7	9628558_266_rc:37.7	9627389_250:19.9	9627370_271_rc:13.7	9627090_82_rc:43.1	9627734_75:28.9	9627349_276_rc:17.5	9628470_167_rc:17.1	9628412_82:40.8	9629720_267:99.5	9627389_250_rc:19.9	9628534_255:48.2	9627389_255:24.4	9628412_259_rc:28.8	9628412_255:15.9	9628558_266:37.7	9628502_270:33.8	9627155_80:21.4	9627383_82_rc:21.5	9634605_259_rc:48.7	9627334_239_rc:42	22094066_253:21.5	9628542_68_rc:23.8	9628412_259:28.8	9628534_49_rc:42.6	9627257_257_rc:22.9	9627334_257_rc:21.1	9633484_268_rc:9.3	9628437_248:26.6	22094066_258:31.6	9625946_267_rc:62.2	9627165_263_rc:28.1	9628582_262:23	9629720_81:96.9	9628542_231:24.8	9627383_260_rc:21	15789195_271_rc:19.5	9627165_249_rc:17.6	9627383_82:21.5	9626032_109:34.6	9627320_265_rc:36.2	22094066_97:23.5	9626053_255_rc:15.9	9627155_80_rc:21.4	9627257_257:22.9	9629720_267_rc:99.5	9628534_266:32.1	9634614_247:18.4	9626053_82_rc:40.8	9628412_268:9.3	9627127_76_rc:26	9634605_261_rc:37.9	22094066_258_rc:31.6	9627312_267_rc:20.7	9627334_257:21.1	9633484_270_rc:19.8	9627312_109_rc:25.7	9626069_269_rc:21.2	9627156_251:25.9	9627734_75_rc:28.9	9627962_82:28.2	9626053_259_rc:28.8	9626053_255:15.9	9627962_87:24.5	9627100_264:35.6	9626053_259:28.8	9634614_247_rc:18.4	9627962_252:23.9	22138114_254:27.3	9626489_51_rc:24.5	9627156_251_rc:25.9	9628478_167_rc:15.9	9627109_236:39.1	9625946_273_rc:44.2	9628412_270:19.8	9628437_79_rc:16.2	22138122_276_rc:24.2	13128941_264_rc:14.2	9628437_79:16.2	9627118_263:22.4	9628707_261_rc:33	9627100_145_rc:14.4	15789195_105:30.6	9627165_84:45	9627305_81_rc:35	12084981_257_rc:36.7	9627320_262:37.5	9627734_298:14.2	9627320_265:36.2	9628582_262_rc:23	9627327_274_rc:27.3	9627327_272:15.6	22094066_253_rc:21.5	9626032_109_rc:34.6	9627327_274:27.3	15789195_255:27.4	9627962_87_rc:24.5	9627383_252_rc:28.2	9626053_268:9.1	9629720_248_rc:103.7	9627962_269_rc:12.8	15789195_105_rc:30.6	9627090_274_rc:13.3	9626033_109:34.6	9627383_252:28.2	9627090_82:43.1	9627356_248:20.8	9627962_269:12.8	9627109_76_rc:20.1	9625946_81:75.1	9627341_269:30.9	9627349_255:24.4	9627109_261_rc:39	13128941_255:29.3	9626033_89:31.7	9627109_236_rc:39.1	9628550_233:20.2	9627156_271:24.8	9626033_89_rc:31.7	9626053_270:21	22138122_319:43.3	9633484_255_rc:15.9	9628542_68:23.8	9628534_49:42.6	9633484_82_rc:40.8	9627305_81:35	15789195_265:22.6	12084981_109:37.9	9632557_258_rc:25.8	9627383_260:21	9634605_245:29.3
120381 | Human papillomavirus type 87 | Papillomaviridae	9628574_230_rc:81.5	9627341_274:22.3	22138122_268_rc:32.6	9632557_269_rc:27.7	12084981_105_rc:14.4	9627383_268:22.8	9627090_258:28.8	9628707_261:24.5	9627327_80:15.4	9628526_265_rc:22.6	9627312_230:42.8	9628707_268:43.3	15789195_226_rc:92.7	14485273_105:98.3	9627257_277_rc:29.2	9632557_229:58.6	9627265_279_rc:19.7	9629720_81_rc:15.5	15789195_271:54.5	12084981_109_rc:30	9625946_267:24	15789195_255_rc:57.8	9628707_268_rc:43.3	9627356_263:35.4	9627109_261:21.2	9627341_110_rc:18.8	9627356_269:42.9	9628574_110:71.6	9627334_94:22.6	9626033_274:27	13128941_271:46.3	9628486_91_rc:13.9	9626033_230_rc:37.4	9628582_235:27.9	9627349_255_rc:28.6	9627377_263:16.4	9627272_264:35.6	9627356_96_rc:23	9625946_273:19.5	13128941_226_rc:86.6	9627389_2_rc:28.6	9628574_266:25.7	22138122_268:32.6	9635132_103:21.3	9628574_268:34.4	9627257_272_rc:7.9	9627356_96:23	9628534_255_rc:26.6	13128941_255_rc:31.5	9627265_279:19.7	9634614_267_rc:12	14485273_268:107.7	9628526_265:22.6	9634605_266:34.9	9627156_80_rc:16.1	9628534_266_rc:32.8	9627370_265_rc:26.2	9627090_274:41.1	9627156_80:16.1	9635132_103_rc:21.3	9627320_226_rc:35.2	9627312_109:38.8	9627320_226:35.2	9627327_272_rc:17.4	9628494_110:28.6	9627320_262_rc:16.7	9627370_265:26.2	9627334_94_rc:22.6	9628582_235_rc:27.9	9627118_279_rc:21.5	9626033_274_rc:27	9628502_110:29	9628494_94:23.7	9627389_255_rc:26	22138122_271:18.6	22138122_319_rc:21.8	22138122_240_rc:26.1	9626032_231:42.8	22138122_276:13.4	9629720_257_rc:28.6	14485273_270:96.1	9626069_269:28.7	9629720_257:28.6	9626033_109_rc:43.3	9628558_255:31.7	15789195_265_rc:28.6	14485273_274:91.6	9627127_93:26.7	9627127_261:8.7	9627090_258_rc:28.8	9627127_262:10.2	9627327_80_rc:15.4	9627127_267:42.6	9627154_273:26.2	9628574_266_rc:25.7	9626032_231_rc:42.8	9628454_274_rc:30.6	22094066_5:28.4	9628445_288:29.6	22094066_5_rc:28.4	9627370_271:26	9627100_264_rc:20.8	9628558_255_rc:31.7	9627155_258:23	22094066_97_rc:19.9	9628412_255_rc:26.8	22138114_230:79.1	15789195_226:92.7	9627165_263:24.3	9627341_106_rc:30.1	9627118_263_rc:11.1	9627356_269_rc:42.9	9632557_258:20.3	9627312_267:18.1	9627377_263_rc:16.4	9627257_241:44.8	9628558_266_rc:32.5	22138114_239:21.3	13128941_236_rc:20	9627370_271_rc:26	9627100_95:23.9	9634605_266_rc:34.9	9627312_230_rc:42.8	9628534_255:26.6	9627389_255:26	22138114_239_rc:21.3	9628412_255:26.8	9628558_266:32.5	9628510_178:24.5	9627165_270_rc:22.1	9627127_267_rc:42.6	13128941_226:86.6	9628502_277:19.1	9625946_267_rc:24	9627165_263_rc:24.3	22138114_268_rc:35.1	9632557_89_rc:24.7	9627486_69:25.4	9627155_258_rc:23	9627165_270:22.1	9628574_110_rc:71.6	9629720_81:15.5	9628486_91:13.9	15789195_271_rc:54.5	9632557_269:27.7	9626032_109:41	22138114_230_rc:79.1	22094066_97:19.9	9626033_230:37.4	9626597_253:16.2	9627389_276_rc:17.5	9628534_266:32.8	9627100_270_rc:34.8	9628502_277_rc:19.1	9627327_279_rc:25.4	13128941_236:20	9627349_239:25.3	9627100_51_rc:22.3	9627257_241_rc:44.8	9627312_267_rc:18.1	9627377_226:35.2	9627312_109_rc:38.8	9626069_269_rc:28.7	9626597_253_rc:16.2	9627377_226_rc:35.2	9627127_262_rc:10.2	9628494_94_rc:23.7	14485273_268_rc:107.7	9627383_268_rc:22.8	9627257_270_rc:33.1	9627341_106:30.1	9627962_87:18.3	9627341_274_rc:22.3	9627349_239_rc:25.3	9627100_264:20.8	9627962_261_rc:9.7	13128941_271_rc:46.3	9628437_268_rc:34.6	9627154_273_rc:26.2	12084981_234:45.1	9625946_273_rc:19.5	9628445_288_rc:29.6	9627298_276:21.2	22138122_276_rc:13.4	9627118_263:11.1	9628707_261_rc:24.5	9628502_110_rc:29	14485273_230_rc:110.4	9627389_2:28.6	9627389_276:17.5	9628707_97_rc:12.6	15789195_105:62.2	9628437_268:34.6	9627100_95_rc:23.9	9628574_230:81.5	9627320_262:16.7	9627341_110:18.8	9627486_69_rc:25.4	9627327_274_rc:10.2	9627327_272:17.4	9627100_270:34.8	14485273_230:110.4	9626032_109_rc:41	9627327_274:10.2	15789195_255:57.8	9627962_87_rc:18.3	14485273_270_rc:96.1	9627962_261:9.7	9627327_279:25.4	9627962_269_rc:24.4	15789195_105_rc:62.2	9627257_270:33.1	9627090_274_rc:41.1	9627356_263_rc:35.4	9627257_272:7.9	9626033_109:43.3	9627156_277_rc:22.2	22138114_268:35.1	9634614_260:27.9	9627962_269:24.4	14485273_105_rc:98.3	9627257_277:29.2	9634614_260_rc:27.9	9627127_93_rc:26.7	9634614_267:12	9628707_97:12.6	9628454_274:30.6	14485273_274_rc:91.6	9627349_255:28.6	9627272_264_rc:35.6	9627109_261_rc:21.2	13128941_255:31.5	9627118_279:21.5	9627127_261_rc:8.7	22138122_271_rc:18.6	22138122_240:26.1	9627100_51:22.3	9632557_89:24.7	9632557_229_rc:58.6	9628574_268_rc:34.4	22138122_319:21.8	12084981_105:14.4	9627156_277:22.2	15789195_265:28.6	12084981_234_rc:45.1	9627298_276_rc:21.2	9628494_110_rc:28.6	12084981_109:30	9628510_178_rc:24.5	9632557_258_rc:20.3
227720 | Yersinia pestis phage phiA1122 | Podoviridae	17570786_369_rc:83.3	9630378_231_rc:19.2	9627425_1513_rc:96	9629244_342_rc:19.7	9627425_380_rc:103.9	9627425_722_rc:110.3	9627363_106:20.6	9627425_1459_rc:83.2	9633990_184:67.9	9629378_3819_P70:27.7	20806069_16_rc:22.6	21218484_45_rc:27.9	21218484_45:27.9	9627425_1459:83.2	17570786_184:83.6	20806069_16:22.6	9633990_184_rc:67.9	9627363_106_rc:20.6	9626692_199:20.2	17570786_369:83.3	18034800_173:13.7	bact_10337:18.7	9630378_231:19.2	bact_10338:18.7	17570786_449_rc:66.9	17570786_1432_rc:77.4	9633990_405_rc:83.6	9627425_1513:96	9633990_405:83.6	9626605_238:16.1	9630726_147_rc:18.2	9633990_198_rc:61.1	9627277_167:17.1	9627425_650_rc:107.5	9629378_3819_P70_rc:27.7	17570786_667_rc:75.9	17570786_184_rc:83.6	9627425_380:103.9	9633990_1485:82	9633990_198:61.1	9626692_199_rc:20.2	9627425_722:110.3	9633990_398_rc:79.8	9627425_650:107.5	9629244_342:19.7	9627277_167_rc:17.1	9630726_147:18.2	17570786_449:66.9	9633990_1485_rc:82	9633990_398:79.8	17570786_1432:77.4	18034800_173_rc:13.7	17570786_667:75.9	9626605_238_rc:16.1
11852 | Simian type D virus 1 | Retroviridae	9626965_149:19.8	9627215_103_rc:108	9634679_3759_rc:14.1	6446580_692_rc:13.1	9627215_19_rc:125.8	9627210_89:49.4	9695413_4028:13.8	21844535_256:24.4	9632577_131:56.1	9627215_224:94.6	9626914_79_rc:42.4	9633975_236:12.1	9632577_133:15.8	9790321_64_rc:46.7	9632577_207:13.7	9626965_149_rc:19.8	9629127_266_rc:17.8	22780169_370:16.2	9630464_801_rc:16.9	9632577_97:66.2	9626914_79:42.4	9627210_55:15.1	9627210_89_rc:49.4	9626530_16:34.7	9632577_63:40.6	9790321_97_rc:66.2	9630778_578:13.1	9627215_224_rc:94.6	9627210_128_rc:36.9	9634679_3759:14.1	9627215_16_rc:106.7	9627210_61:42.8	9626914_123_rc:29.6	9632577_131_rc:56.1	9629258_240_rc:17.8	9790321_97:66.2	9627210_55_rc:15.1	9629258_240:17.8	9632577_133_rc:15.8	21844535_256_rc:24.4	9790321_131_rc:50.1	9630778_578_rc:13.1	9627210_123:17.9	9627014_91_rc:31.7	9627215_144_rc:93.9	9632577_97_rc:66.2	9627210_128:36.9	22780169_370_rc:16.2	9695413_4028_rc:13.8	9790321_64:46.7	16507983_187_rc:15.6	16507983_187:15.6	9627210_123_rc:17.9	6446580_692:13.1	9627014_91:31.7	9790321_78_rc:21	9627014_113_rc:24.9	9627215_103:108	9627215_16:106.7	9627215_19:125.8	9632577_207_rc:13.7	9626914_123:29.6	9627215_144:93.9	9629127_266:17.8	9630464_801:16.9	9790321_131:50.1	9626530_16_rc:34.7	9627014_113:24.9	9632577_63_rc:40.6	9627210_61_rc:42.8	9633975_236_rc:12.1
172391 | Tomato chlorotic mottle virus | NA	20178610_34:101.5	20806520_70_rc:39.5	9632361_92_rc:12.5	9630683_68:53.7	20178610_36:96.1	9845214_59:55.2	9629244_342_rc:16.4	20564194_103_rc:44.9	22128013_94_rc:61.3	21493006_70_rc:45.4	20143469_100_rc:74.7	20564204_93_rc:53.8	9626986_41:51.4	14717136_35_rc:53	20564177_35_rc:45.3	9629636_52:98.5	22128611_64_rc:48.7	10518470_58:95.8	20564194_103:44.9	20806015_32:72.8	9630666_95:51.4	22123909_93_rc:72.7	18249855_93_rc:73.1	9626986_41_rc:51.4	20806037_35_rc:53	9631562_40_rc:44.1	20806520_40_rc:58.2	20178610_36_rc:96.1	20806029_27_rc:35.5	19352426_94_rc:52.5	21218470_93_rc:70.3	20806037_35:53	19352426_39:55.4	20806037_38:50.9	9630699_93:53.7	9626530_99:11.7	21493006_40_rc:57.9	9632989_93_rc:72.7	20178610_53:108.5	21594412_57:64.3	9629636_63:57.3	20806015_40:45.9	21911434_59:55.2	20564201_27_rc:50.5	21427637_171_rc:13.7	22128611_27:57.7	9627045_247_rc:14.6	9630691_72_rc:56.1	22128020_94:54.8	8486140_59_rc:76.1	14602460_39:41.8	19919896_34:28.7	21389203_36:45.1	10518470_70:78.7	20806029_27:35.5	20340272_57_rc:73.1	9630683_93:62	9630683_39_rc:55.8	20340272_93_rc:58.2	20178610_64:106.8	16507262_57:56	15078713_4187_rc:12.7	14717136_38_rc:50.9	19352426_39_rc:55.4	9630666_41_rc:47.7	20178610_53_rc:108.5	22128611_35:49.7	22128611_38:44.5	21427637_171:13.7	20806520_32_rc:81.8	9626213_110:53.7	21218477_57:64.6	20806037_38_rc:50.9	20178610_64_rc:106.8	14602460_95_rc:57.4	18249855_93:73.1	21389203_44:47	18249855_95:51.8	20806029_36:49.7	22123909_93:72.7	20564194_99:55.3	9845214_59_rc:55.2	9629636_89:56.2	20564201_88:74.6	20806029_88_rc:61.7	9632377_33_rc:44.7	20806037_65:37.3	10518470_58_rc:95.8	21911434_59_rc:55.2	21218463_94:80.3	10518470_95:46.4	9632333_45_rc:46.2	20178610_34_rc:101.5	20564201_88_rc:74.6	20806024_36:52.3	20806015_70:65.1	20178610_89:107.6	21911441_57_rc:54.9	20806029_36_rc:49.7	19919896_64:62.1	14717136_35:53	9626986_94:49.5	14717136_38:50.9	21218463_41_rc:37.62.4	21218477_57_rc:64.6	21594412_92:51.4	21218477_93_rc:82	20564201_36_rc:50.5	16507262_57_rc:56	9626986_94_rc:49.5	16507262_93_rc:57.2	9630691_45_rc:52.7	20340272_39:47.2	22128020_57_rc:51.4	22128611_64:48.7	20178610_89_rc:107.6	21426900_40:43.4	20522146_42_rc:39.9	9630699_93_rc:53.7	9630699_68_rc:52.5	16507262_93:57.2	9629636_34_rc:60.5	9626530_99_rc:11.7	21218470_58_rc:58.6	9627229_295:17.3	21218477_93:82	9632377_33:44.7	9632333_45:46.2	9626213_110_rc:53.7	22128597_27_rc:50.4	20564204_93:53.8	20564204_95:60.7	9626986_39_rc:58.5	21426900_58:72.1	19352426_94:52.5	19919896_64_rc:62.1	22128597_38_rc:49.5	14647158_93_rc:71.8	10518470_70_rc:78.7	9630666_58_rc:79.3	20806015_70_rc:65.1	20806520_32:81.8	20340272_57:73.1	9629636_89_rc:56.2	22128611_35_rc:49.7	9632881_99_rc:76.1	21426900_58_rc:72.1	21218470_58:58.6	21493006_40:57.9	21493006_42:52.3	20564177_53_rc:71	14602460_95:57.4	9631562_40:44.1	14717136_65:45.1	21594412_92_rc:51.4	22128597_27:50.4	20806029_88:61.7	9626465_95_rc:66.8	21389203_44_rc:47	9629244_342:16.4	20806520_40:58.2	19919896_34_rc:28.7	8486140_33_rc:76.1	20806520_42:42.7	10518470_40_rc:56.2	9632377_51:83.9	21911441_57:54.9	20806015_40_rc:45.9	20564201_34_rc:51.5	9626081_89_rc:51.3	9630691_43_rc:49	9632881_45:44.2	9626465_43:26.7	22128597_36:40	9626465_43_rc:26.7	22128597_38:49.5	9631562_58:67.2	20806058_40_rc:49.9	20153400_99_rc:79.1	22128611_27_rc:57.7	22128013_94:61.3	20340272_39_rc:47.2	9632377_62:52.2	22128611_38_rc:44.5	9630683_57_rc:78.3	9632288_57:54.9	9630683_93_rc:62	10518470_95_rc:46.4	21218463_94_rc:80.3	20153400_99:79.1	9630683_68_rc:53.7	9630691_41:42.1	20806024_36_rc:52.3	9630691_43:49	21389203_36_rc:45.1	9630691_45:52.7	9630666_41:47.7	20143469_100:74.7	20564177_35:45.3	22128597_36_rc:40	20806015_32_rc:72.8	9627229_295_rc:17.3	21493006_70:45.4	21426900_95:60.4	8486140_33:76.1	9631562_58_rc:67.2	9631562_94_rc:49.8	20564204_95_rc:60.7	20522146_42:39.9	9632377_51_rc:83.9	20806520_94_rc:48.9	20340272_93:58.2	9630699_58_rc:76.2	9630683_39:55.8	20806520_70:39.5	22128020_94_rc:54.8	21218463_39_rc:40.8	21218470_93:70.3	9630666_58:79.3	15078713_4187:12.7	9632377_62_rc:52.2	20806058_40:49.9	14647158_93:71.8	9632377_88:62.4	9632881_45_rc:44.2	18249855_95_rc:51.8	21426900_40_rc:43.4	20806520_42_rc:42.7	9626081_89:51.3	9630699_58:76.2	9627045_247:14.6	20564177_53:71	9630691_41_rc:42.1	20564201_27:50.5	21493006_42_rc:52.3	22128020_57:51.4	9631562_94:49.8	9630666_95_rc:51.4	8486140_59:76.1	9632288_57_rc:54.9	9630691_72:56.1	9630683_57:78.3	9630699_68:52.5	9629636_34:60.5	21218463_39:40.8	20806520_94:48.9	21426900_95_rc:60.4	20564201_34:51.5	21594412_57_rc:64.3	9626213_3:22.6	20564201_36:50.5	20564194_99_rc:55.3	9632361_92:12.5	14717136_65_rc:45.1	14602460_39_rc:41.8	9629636_52_rc:98.5	9626213_3_rc:22.6	9629636_63_rc:57.3	10518470_40:56.2	9626465_95:66.8	9632989_93:72.7	9632881_99:76.1	21218463_41:37.1	20806037_65_rc:37.3	9626986_39:58.5
66266 | Rice grassy stunt virus | NA	21427633_176_rc:14	9635228_208:102	20522132_228_rc:15	19744919_122:15.6	9627349_261:14.6	18677787_195:11.6	9635250_5322_rc:12.3	9628707_261:15.4	9635243_88_rc:98.7	9634944_104_rc:24.5	9635228_168_rc:99.7	21426071_4339:13.3	19525721_498_rc:17.3	20428589_140:13.3	20087024_161_rc:14.2	14993633_65:8.9	9635449_32_rc:14.9	9635434_189_rc:16	9626096_327:12.1	9628278_178:16.4	22122273_1129:12.1	9695413_3637_rc:13.8	60621_41_rc:15.8	20428567_171:11.6	9626955_12:12.1	20428589_181_rc:36.7	21326571_296_rc:11.7	18677787_195_rc:11.6	20066014_21:16	9629514_325_rc:12.1	9626436_244:15.1	10314009_95_rc:17.3	9626438_7977_P70_rc:16.1	19744919_122_rc:15.6	9628707_84_rc:11.3	9629514_325:12.1	15011550_4360:13.3	8486125_61:13.1	9633619_30:20.8	9628660_502:17.1	9626735_270:13.7	21326571_296:11.7	9629650_173:18.8	9625557_169:13.9	9790328_163:14.2	9626732_297_rc:15.9	9635228_240_rc:97.1	17158105_1250_rc:16	20428589_140_rc:13.3	9630666_39_rc:14.9	9625665_31:16	9626735_25_rc:14.6	9635228_208_rc:102	21426071_4339_rc:13.3	20087024_161:14.2	9634944_104:24.5	9630666_39:14.9	23307850_96:15.8	9627349_261_rc:14.6	10314009_95:17.3	60621_41:15.8	21427633_176:14	9626438_7977_P70:16.1	18845965_536:15.5	9635228_168:99.7	9626125_39:15.6	9628660_502_rc:17.1	9632857_281_rc:11.6	21427633_351_rc:13.5	17158105_1250:16	9628278_178_rc:16.4	20428589_172:21.7	9626698_63_rc:13.6	9626698_63:13.6	9630645_537:13.9	9635228_240:97.1	9626063_102:15.4	HCMVUL67_23:22.4	9635449_32:14.9	9627994_227:14.5	9626649_439_rc:17	9625557_169_rc:13.9	20428589_181:36.7	9629249_91_rc:13.8	9626063_102_rc:15.4	9630645_537_rc:13.9	9632368_40:14.9	9635228_199_rc:96.7	9625551_163:14.2	20428589_172_rc:21.7	22094066_265_rc:14.6	15011550_4360_rc:13.3	9629249_91:13.8	19919919_213:16.2	22094066_265:14.6	9628874_61_rc:16.1	20153415_195:16.4	19919921_162:14.2	9629251_92_rc:13.8	9626451_253_rc:16.7	20522132_228:15	9633619_30_rc:20.8	11693124_3079:13.1	9632368_40_rc:14.9	8486125_61_rc:13.1	19525721_498:17.3	VirusP70_10015:15.6	VirusP70_10016:15.6	9695413_3637:13.8	20428567_171_rc:11.6	9626732_297:15.9	19744917_146_rc:15.6	23307847_101_rc:16.6	9632391_157:16.3	20522113_122:15.5	9628707_84:11.3	9626451_253:16.7	9628707_261_rc:15.4	9626436_244_rc:15.1	19744917_146:15.6	1661155_37:13.6	11693124_3079_rc:13.1	9632857_281:11.6	9629251_92:13.8	9625551_163_rc:14.2	9627305_81_rc:13.5	9635250_5322:12.3	9635434_189:16	9635228_199:96.7	9635564_242_rc:16.5	20153415_195_rc:16.4	23307847_101:16.6	9626649_439:17	9626955_243_rc:12.1	19919921_162_rc:14.2	9635243_88:98.7	9629650_173_rc:18.8	9790328_163_rc:14.2	9626955_12_rc:12.1	21427633_351:13.5	19919919_213_rc:16.2	9626125_39_rc:15.6	9627994_227_rc:14.5	1661155_37_rc:13.6	9625665_31_rc:16	22122273_1129_rc:12.1	23307850_96_rc:15.8	9626735_25:14.6	14993633_65_rc:8.9	VirusP70_10101:13.3	9632391_157_rc:16.3	VirusP70_10102:13.3	9627305_81:13.5	18845965_536_rc:15.5	20066014_21_rc:16	9626955_243:12.1	9628874_61:16.1	9626735_270_rc:13.7	9626096_327_rc:12.1	20522113_122_rc:15.5	9635564_242:16.5
219704 | Avian adeno-associated virus ATCC VR-865 | Parvoviridae	EBV_5024_rc:21.5	20153395_256_rc:16.5	9629894_53:31.8	9629641_57_rc:39.7	14780876_106_rc:21	9629894_55:35.2	9629894_57:44.1	9628649_64_rc:38.6	9629641_59_rc:52.3	20153395_256:16.5	9629894_123:31	9634672_68:15.5	9628918_122:25.1	9628649_66_rc:2.5	9626146_55_rc:39.2	9626146_123_rc:57	9628649_124:52.1	9629641_57:39.7	20087033_181_rc:19.2	9629641_59:52.3	9629894_123_rc:31	9628649_124_rc:52.1	14780876_106:21	9627341_94:18.3	9626146_57_rc:37.4	EBV_5024:21.5	9632547_116:37.6	9629897_55_rc:38.9	18496886_1882:26.3	9632547_55_rc:42.9	9629894_53_rc:31.8	9632547_124_rc:49.6	9629897_57_rc:44.4	9632547_57_rc:36.1	9629641_100_rc:20.2	10314009_95_rc:16.3	9629894_55_rc:35.2	9626597_228_rc:19.7	9628918_55:38.9	9629641_100:20.2	9628649_64:38.6	9628918_57:44.7	9628649_66:2.5	9629897_123_rc:39.1	bact_10145:17.1	9629894_57_rc:44.1	bact_10146:17.1	9628649_130:25	9628649_132:32.4	20087033_181:19.2	EBV_6179_rc:22.7	9626597_228:19.7	9845300_4288:19.2	9845300_4289:19.2	9632547_55:42.9	9632547_124:49.6	9632547_57:36.1	9630729_21_rc:21.3	9629897_115:77.9	9628918_118_rc:19.9	9629897_118_rc:19.9	9629897_118:19.9	9629641_124_rc:47.5	9627252_120_rc:17	9630729_21:21.3	9628649_130_rc:25	9629897_55:38.9	9629641_119_rc:45.7	9629897_57:44.4	9626146_117:43.3	9628649_132_rc:32.4	9629641_119:45.7	18496886_1882_rc:26.3	9627341_94_rc:18.3	9629897_123:39.1	10314009_95:16.3	9626146_117_rc:43.3	9634672_68_rc:15.5	9628918_55_rc:38.9	9625578_5024_rc:21.5	9632547_116_rc:37.6	9628918_122_rc:25.1	9628918_57_rc:44.7	9627252_120:17	EBV_6179:22.7	9628918_115:77.9	9626146_123:57	9628918_115_rc:77.9	9626146_55:39.2	9629897_115_rc:77.9	9628918_118:19.9	9629641_124:47.5	9626146_57:37.4	bact_10167:17.1	EB60_5024:21.5	bact_10168:17.1
11855 | Mason-Pfizer monkey virus | Retroviridae	9629258_45:32.8	9626546_6_rc:32.5	9627215_103_rc:60.2	9634977_58_rc:32.4	9790321_78:46.9	9627210_89:110.2	9695413_4028:13.1	9628091_7:33	9626965_138_rc:18.9	9632577_131:15.2	9627215_224:22	9626914_79_rc:47	9632577_133:54.9	9790321_64_rc:36.6	9632577_207:1	9629925_107_rc:17.4	9632577_97:79.2	9626914_79:47	9627210_55:100.6	9627210_89_rc:110.2	9626701_100:12.4	9629644_52_rc:33.7	9626219_8_rc:39.9	9632577_63:34.6	9629258_45_rc:33.5	9790321_97_rc:79.2	16507983_114_rc:18	9626651_6_rc:31	9626546_6:32.5	9627215_224_rc:22	9626914_49:15.6	9626914_83:35	9627210_128_rc:96.3	9626103_70_rc:33.5	9627127_80:14.6	9627215_16_rc:67.7	9627136_48:16.3	9627210_61:102.6	9626914_123_rc:22.7	9627001_6:32.5	20177491_56:20.8	9632577_131_rc:15.2	9627136_48_rc:16.3	9626530_99:24.6	9626914_83_rc:35	9626219_8:39.9	9629925_12:41.4	9626914_49_rc:15.6	9626914_116_rc:14.2	9629925_12_rc:41.4	9627001_6_rc:32.5	9790321_97:79.2	9627210_55_rc:100.6	9632577_133_rc:54.9	9626651_6:31	9790321_131_rc:24.5	9627127_80_rc:14.6	9626914_116:14.2	9627210_123:108.1	9626103_70:32.8	9627215_144_rc:30.7	9632577_97_rc:79.2	9627210_128:96.3	9695413_4028_rc:13.1	9626965_138:18.9	9790321_64:36.6	9629644_52:33.7	9629127_70_rc:33.5	9627210_123_rc:108.1	9629127_70:32.8	20177491_56_rc:20.8	9790321_78_rc:46.9	9627014_113_rc:22.5	9627215_103:60.2	9627215_16:67.7	9626530_99_rc:24.6	16507983_114:18	9632577_207_rc:1	9628091_7_rc:33	9626914_123:22.7	9626701_100_rc:12.4	9627215_144:30.7	9629925_107:17.4	9790321_131:24.5	9634977_58:32.4	9627014_113:22.5	9632577_63_rc:34.6	9790321_207:8.5	9790321_207_rc:8.5	9627210_61_rc:102.6
65467 | Cherry green ring mottle virus | Flexiviridae	20889381_232:11.1	10314012_215:17.7	9630737_243:17.5	9630737_228:41.8	20143432_207_rc:26.8	9635461_29_rc:25.1	9630733_239_rc:94.5	9635564_230_rc:13.1	9635564_213_rc:18.6	20889381_232_rc:11.1	9634977_242:16.5	9630733_212:106	9630733_230:99.3	19718363_219:18	19919919_223:27	9626089_221_rc:7.9	9635564_223_rc:29	20260783_183_rc:19.1	20260783_166_rc:23.2	9630737_243_rc:17.5	19744938_230:22.3	9635564_233_rc:22	9630733_239:94.5	9635564_242_rc:37.7	20143432_207:26.8	13559817_208:11.2	9630737_236_rc:21.5	9635564_213:18.6	20260783_166:23.2	9635564_230:13.1	9630733_220_rc:101.8	20260783_183:19.1	9626089_221:7.9	9630737_228_rc:41.8	9635564_233:22	9630733_212_rc:106	9630733_230_rc:99.3	19744938_230_rc:22.3	9635461_29:25.1	13559817_208_rc:11.2	9630737_236:21.5	10314012_225:23.1	9626205_223:18.1	19919919_213_rc:17.1	9626089_219_rc:16.1	9630733_220:101.8	19919919_213:17.1	19919919_223_rc:27	9626205_210_rc:21.1	9630733_227:100	9634977_242_rc:16.5	9630733_227_rc:100	19744938_228:18.5	10314012_215_rc:17.7	19718363_219_rc:18	18875309_25_rc:21.3	9635564_223:29	19744938_228_rc:18.5	10314012_225_rc:23.1	9635564_242:37.7	18875309_25:21.3	9626205_223_rc:18.1	9626089_219:16.1	9626205_210:21.1
37120 | Human papillomavirus type 67 | Papillomaviridae	9627383_262:31.4	9628412_268_rc:12.5	9628502_77:27.6	9627341_274:21	9628486_267:30.8	9627118_143_rc:46.5	9627109_276_rc:26.1	9627349_261:15.9	9627383_268:23.1	9626489_51:52.7	9627155_229:34.2	9626069_252_rc:22.2	13128941_264:18.1	9628707_268:18.3	14485273_105:20.3	9627257_277_rc:15.6	9627100_145:35.3	9626032_259_rc:21	9626069_263_rc:34.4	21844535_96_rc:24	9626489_144:51.1	9627305_247:19.5	9627383_262_rc:31.4	9627118_143:46.5	9628486_267_rc:30.8	9627356_261:25	9627109_76:36.6	9628707_268_rc:18.3	9628494_177:29.2	9627305_261_rc:27.7	9627109_261:18.1	9627127_76:40.9	9634605_78:31.8	9626489_144_rc:51.1	9627109_93_rc:23	9627356_269:29.3	9628412_270_rc:26.9	9634605_259:9.2	9626033_274:22	9627090_269:21.4	13128941_271:41.3	9627334_50_rc:47.3	9627156_76:31.3	9626069_108:29.4	9634605_245_rc:35.8	9627305_247_rc:19.5	9626053_268_rc:12.5	9627272_264:31	9626069_252:22.2	9627165_249:22.7	9628707_84_rc:27	12084981_251_rc:16.5	9627165_84_rc:21.9	9627962_252_rc:22.2	9627389_2_rc:35.3	9628574_266:18.7	9635132_103:21.8	9627127_80:26.1	9628574_268:17.1	9627257_272_rc:33.3	9634614_2:35.6	9634614_267_rc:12.7	9628470_93_rc:25.5	9627165_253_rc:21.3	9627734_139_rc:20.5	9627156_271_rc:39.6	9628534_266_rc:21.9	9628582_81:41.3	9627109_276:26.1	9627109_277:30.5	9635132_103_rc:21.8	9627320_226_rc:33.9	9627320_226:33.9	9627327_272_rc:32.5	9628534_144_rc:27.8	9627074_186:35.2	9627165_253:21.3	9627118_279_rc:15.5	9626033_274_rc:22	9626053_270_rc:28.4	9627127_80_rc:26.1	9627356_261_rc:25	22138122_271:27.7	9627118_51:55.9	9626069_263:34.4	9627370_78_rc:52.3	9628534_241:27.3	22138122_240_rc:23.4	9627305_261:27.7	9628582_264_rc:39	9633484_268:12.5	9626069_269:23.7	9627109_93:23	14485273_274:18.2	9628437_261_rc:21.2	9627127_261:21.3	9627349_261_rc:15.9	9626069_108_rc:29.4	9628566_74_rc:17.2	9627127_267:16.2	9627118_51_rc:55.9	9628574_266_rc:18.7	9627090_269_rc:21.4	22094066_5:31.3	9634605_78_rc:31.8	9628445_288:43.5	22094066_5_rc:31.3	9627100_264_rc:10.9	9627298_274_rc:34.9	9634614_237_rc:26.8	9627118_263_rc:15.1	9627356_269_rc:29.3	9633484_270:26.9	9628558_266_rc:28.6	9627734_87_rc:22.4	21844535_96:24	9628558_144_rc:31.4	9634614_237:26.8	9628558_266:28.6	9627118_247:13.3	9627305_146_rc:27.8	9634605_259_rc:9.2	9627155_229_rc:34.2	9627127_267_rc:16.2	9628542_68_rc:23.1	9628534_49_rc:31.5	9633484_268_rc:12.5	9627370_239_rc:25.4	9628502_277:22.3	9629251_167_rc:21.8	9627118_95_rc:28.5	9627486_69:29.3	9627155_143_rc:19.7	9628582_262:23.7	9628582_264:39	9627383_260_rc:18	9626489_95:25.4	9627165_249_rc:22.7	9627156_76_rc:31.3	9627334_50:47.3	9627734_87:22.4	9628534_266:21.9	9627734_139:20.5	9628707_232:23.5	9627100_270_rc:24.7	9628502_277_rc:22.3	9626032_259:21	9628412_268:12.5	9627327_279_rc:22.2	9627127_76_rc:40.9	9627370_145:36.9	9627100_51_rc:45.4	9633484_270_rc:26.9	9626069_269_rc:23.7	9628566_74:17.2	9628445_108_rc:33.3	9627349_1:32.4	9627383_268_rc:23.1	9627257_270_rc:17.4	9627341_274_rc:21	9627100_264:10.9	9628470_93:25.5	9628707_232_rc:23.5	9627962_252:22.2	9627305_146:27.8	9626489_51_rc:52.7	9627962_261_rc:25.1	13128941_271_rc:41.3	9628486_242:22.4	9628437_268_rc:34.3	9627298_274:34.9	9627109_236:23.9	9628486_242_rc:22.4	9628445_288_rc:43.5	9626489_263:35	9627298_276:42	9627118_261:37.7	9628412_270:26.9	13128941_264_rc:18.1	9628707_84:27	9627118_263:15.1	9627100_145_rc:35.3	9627389_2:35.3	9628437_261:21.2	9628707_97_rc:27.1	9627109_277_rc:30.5	9628437_268:34.3	9627165_84:21.9	9626489_263_rc:35	9625946_243:23.2	9634614_2_rc:35.6	9629251_167:21.8	9627074_186_rc:35.2	9628582_262_rc:23.7	9627486_69_rc:29.3	9627327_274_rc:19.2	9627327_272:32.5	9627100_270:24.7	9628582_81_rc:41.3	9627327_274:19.2	9627370_145_rc:36.9	9626053_268:12.5	9627349_1_rc:32.4	9627962_261:25.1	9628558_144:31.4	9627291_273:29.6	9627962_269_rc:33.5	9627327_279:22.2	9627257_270:17.4	9626489_95_rc:25.4	9627156_277_rc:24	9627257_272:33.3	9627962_269:33.5	9627118_95:28.5	14485273_105_rc:20.3	9627257_277:15.6	9627155_143:19.7	9627109_76_rc:36.6	9634614_267:12.7	9628707_97:27.1	9628502_77_rc:27.6	9628534_241_rc:27.3	14485273_274_rc:18.2	9627272_264_rc:31	9627109_261_rc:18.1	9627118_279:15.5	9627118_261_rc:37.7	9627370_78:52.3	9627127_261_rc:21.3	9627370_239:25.4	22138122_271_rc:27.7	22138122_240:23.4	9625946_243_rc:23.2	9627100_51:45.4	9627109_236_rc:23.9	9627156_271:39.6	9628574_268_rc:17.1	9626053_270:28.4	9627291_273_rc:29.6	9628494_177_rc:29.2	9628542_68:23.1	9628534_49:31.5	9627156_277:24	9627298_276_rc:42	9628534_144:27.8	9628445_108:33.3	9627118_247_rc:13.3	9627383_260:18	12084981_251:16.5	9634605_245:35.8
37121 | Human papillomavirus type 69 | Papillomaviridae	9627383_262:29.6	9627962_82_rc:27.9	9628502_77:29.3	9627341_274:18	9628486_267:35.2	9627118_143_rc:27.7	9627109_276_rc:21.2	9632557_269_rc:46.6	9626605_86:28.9	9627383_268:19.6	9627327_80:36.9	9635132_90:34.6	9627389_270_rc:28.9	9626489_51:31.9	9628707_268:32.1	9628558_80:37.5	9627100_145:33.8	9629720_81_rc:30.7	15789195_271:22.3	9625946_267:25.9	9626489_144:31.6	9627305_247:45.9	9627305_94:42.7	9627383_262_rc:29.6	9627118_143:27.7	9628486_267_rc:35.2	9627109_76:21.7	9628445_271_rc:33.5	9628707_268_rc:32.1	9627305_261_rc:39.6	9627109_261:18	9634605_78:97.2	9626489_144_rc:31.6	9627356_269:18	9628412_270_rc:20.5	9634605_259:101	9628574_110:29.4	9627356_248_rc:17.1	9627312_258_rc:23	9627090_269:20.2	9627334_50_rc:30.4	9627156_76:12.7	9626069_108:26.1	9634605_245_rc:97.1	9633484_82:32.1	9627305_247_rc:45.9	9627349_255_rc:26.9	9627377_263:32.6	9628542_82:26.1	9627165_249:37.5	9628707_84_rc:48.4	9633484_255:22.4	9627165_84_rc:54.1	9628574_266:29.8	9628494_253:26.3	9627320_240_rc:38.8	9629720_248:29.3	9634614_2:38.9	9628478_94_rc:33.5	9634605_261:101.3	9628494_253_rc:26.3	9634614_267_rc:30.2	9628445_271:33.5	9627341_269_rc:23.7	9634605_266:89.1	9627156_80_rc:44.2	9628534_266_rc:24.7	9627370_265_rc:23.6	9627109_276:21.2	9627156_80:44.2	9627109_277:31.8	9629720_253_rc:32.4	9626069_80:20.6	9626069_81:4.5	9627320_262_rc:35.6	9628534_144_rc:18.2	9627370_265:23.6	9628502_110:27.9	9627389_255_rc:35.2	9626069_81_rc:4.5	9626053_270_rc:20.3	9627100_239:27.6	9627312_258:23	9627118_51:33.4	9628412_82_rc:32.1	9629720_253:32.4	9627370_78_rc:43.2	9628534_241:25	9628494_268_rc:28.9	9627305_261:39.6	9626069_269:14.8	9627305_94_rc:42.7	14485273_274:26.4	9628437_261_rc:25.1	9628494_268:28.9	9627127_261:21.7	9628558_80_rc:37.5	9627127_262:31.4	9626069_108_rc:26.1	9627327_80_rc:36.9	9627127_267:26.6	9627334_239:16.1	9627118_51_rc:33.4	9627154_273:43.5	9628574_266_rc:29.8	9627090_269_rc:20.2	9634605_78_rc:97.2	9627370_271:16.6	9627100_264_rc:31.3	9627155_258:22.2	9628412_255_rc:22.4	9626053_82:32.1	9634614_237_rc:30.9	9627100_239_rc:27.6	9627118_263_rc:25.5	9628445_95_rc:42.7	9627356_269_rc:18	9635132_90_rc:34.6	9633484_270:20.5	9625946_81_rc:40.4	9627312_267:23.9	9627377_263_rc:32.6	9628542_82_rc:26.1	9628558_266_rc:17.3	9627389_250:25.1	9627370_271_rc:16.6	9627090_82_rc:23	9634605_266_rc:89.1	9632557_267_rc:35.2	9628412_82:32.1	9629720_267:55.9	9627389_250_rc:25.1	9628558_144_rc:18.7	9627389_255:35.2	9634614_237:30.9	9628412_255:22.4	9628558_266:17.3	9627155_80:21.8	9627305_146_rc:49.3	9634605_259_rc:101	9627334_239_rc:16.1	9627127_267_rc:26.6	9627257_257_rc:20	9627320_240:38.8	9625946_267_rc:25.9	22138114_268_rc:20.5	9627118_95_rc:29.1	9626069_80_rc:20.6	9627155_143_rc:51	9627155_258_rc:22.2	9628582_262:23.2	9628574_110_rc:29.4	9626605_86_rc:28.9	9629720_81:30.7	15789195_271_rc:22.3	9626489_95:18.2	9632557_267:35.2	9626063_76:26.3	9627165_249_rc:37.5	9632557_269:46.6	9627156_76_rc:12.7	9627320_265_rc:39.5	9627334_50:30.4	9626053_255_rc:22.4	9627155_80_rc:21.8	9627257_257:20	9629720_267_rc:55.9	9628534_266:24.7	9634614_247:22.1	9627100_270_rc:20.2	9626053_82_rc:32.1	9627327_279_rc:35.2	9634605_261_rc:101.3	9627370_145:18.7	9627100_51_rc:41.2	9627312_267_rc:23.9	9633484_270_rc:20.5	9626069_269_rc:14.8	9627962_82:27.9	9627127_262_rc:31.4	9626053_255:22.4	9627383_268_rc:19.6	9627341_274_rc:18	9627100_264:31.3	9634614_247_rc:22.1	9627305_146:49.3	9626489_51_rc:31.9	9628437_268_rc:24.9	9627154_273_rc:43.5	9627109_236:20.4	12084981_234:38.3	9628445_95:42.7	9626489_263:32.5	9627389_270:28.9	9627118_261:18.2	9628412_270:20.5	9628707_84:48.4	9627118_263:25.5	9628502_110_rc:27.9	9627100_145_rc:33.8	9628437_261:25.1	9627109_277_rc:31.8	9628437_268:24.9	9627165_84:54.1	9627305_81_rc:45.7	9627320_262:35.6	9626489_263_rc:32.5	9634614_2_rc:38.9	9627320_265:39.5	9628582_262_rc:23.2	9627100_270:20.2	9627370_145_rc:18.7	9628478_94:33.5	9628558_144:18.7	9629720_248_rc:29.3	9627962_269_rc:17.9	9627327_279:35.2	9626489_95_rc:18.2	22138114_268:20.5	9627090_82:23	9634614_260:22.5	9627356_248:17.1	9627962_269:17.9	9627118_95:29.1	9634614_260_rc:22.5	9627155_143:51	9627109_76_rc:21.7	9625946_81:40.4	9627341_269:23.7	9634614_267:30.2	9628502_77_rc:29.3	9628534_241_rc:25	14485273_274_rc:26.4	9627349_255:26.9	9627109_261_rc:18	9627118_261_rc:18.2	9627370_78:43.2	9627127_261_rc:21.7	9627109_103_rc:28.4	9627100_51:41.2	9627109_236_rc:20.4	9626053_270:20.3	9627109_103:28.4	9633484_255_rc:22.4	9633484_82_rc:32.1	9627305_81:45.7	12084981_234_rc:38.3	9628534_144:18.2	9626063_76_rc:26.3	9634605_245:97.1
47680 | Tree shrew adenovirus | Adenoviridae	13487858_658_rc:29.1	9626158_268_rc:37.1	9630091_717:31.3	21407997_849_rc:23.6	13487858_743:23.5	9628526_283:23	6446580_669:22.9	9632881_77_rc:17.2	9628526_283_rc:23	9632407_261_rc:38.8	9635795_197:28.5	17227341_743_rc:61	9635795_197_rc:28.5	9626158_863_rc:10.4	9626187_759_rc:26.9	9633173_323:34.7	9626187_759:26.9	9626187_866:28.9	6446580_669_rc:22.9	9630091_250:59.3	21407997_849:23.6	9628835_333_rc:47.4	9632275_837_rc:42.8	13242704_231:18.3	17227341_743:61	9630091_712_rc:51	17227341_772_rc:13.5	9845468_666:25.9	9628470_167:17.1	9626553_707_rc:39.2	9630091_722:54.1	9629096_739_rc:43.8	9626553_808:34.5	9635795_607_rc:17.9	9626158_860:19.5	9632275_875_rc:34.7	9632407_786:42.5	9626158_863:10.4	13487858_660_rc:49.1	9845468_676_rc:37.8	17227341_804_rc:44.6	9630091_250_rc:59.3	9626158_868:30.8	13242704_231_rc:18.3	9845468_237:27	21407997_741:39.1	21165975_72_rc:17.2	21407997_816:32.9	9632407_712:45.9	9632407_717:18.8	9632881_77:17.2	9845468_671:42.9	9630803_195_rc:21.2	9626553_810:26.7	9632407_722_rc:58.7	9626158_830:43.8	9626553_707:39.2	9845468_237_rc:27	9845468_676:37.8	9628478_167_rc:17.1	9626621_711:26.2	13487858_727:38.5	9628478_167:17.1	9626158_860_rc:19.5	9626621_715:55.6	9626553_808_rc:34.5	9626621_711_rc:26.2	13487858_658:29.1	9626553_711_rc:39.8	9635795_607:17.9	17227341_733_rc:26.6	9632407_717_rc:18.8	13487858_743_rc:23.5	21427637_171_rc:17.3	9629096_770_rc:31.7	9632275_837:42.8	9845468_671_rc:42.9	13487858_727_rc:38.5	9632407_722:58.7	9632407_723:30.5	9628835_333:47.4	9632275_875:34.7	9626158_268:37.1	9626553_711:39.8	9626621_715_rc:55.6	21165975_72:17.2	9626553_717:42.7	9630091_722_rc:54.1	9626553_251_rc:24.8	9629096_770:31.7	9845468_666_rc:25.9	9629096_739:43.8	9626553_717_rc:42.7	13487858_660:49.1	9626158_868_rc:30.8	13487858_663:32.3	21407997_816_rc:32.9	9632275_270_rc:58.2	9632407_786_rc:42.5	9630803_195:21.2	9632407_261:38.8	9626553_810_rc:26.7	9630091_717_rc:31.3	9626187_866_rc:28.9	13487858_663_rc:32.3	9626553_251:24.8	9633173_323_rc:34.7	17227341_804:44.6	9632407_712_rc:45.9	21427637_171:17.3	9626158_830_rc:43.8	17227341_733:26.6	21407997_741_rc:39.1	9628470_167_rc:17.1	9630091_712:51	17227341_772:13.5	9632275_270:58.2	9632407_723_rc:30.5
28300 | Heron hepatitis B virus | Hepadnaviridae	9630370_9_rc:22.1	18071209_88:85.9	9626719_87_rc:114	9634216_16:24.1	9626719_87:114	9626714_70:30.6	17158105_11270:15.4	9627957_313:13.6	9626719_11_rc:103.3	9625568_87_rc:94.5	21326584_9_rc:17.6	9628827_70:21.2	22212887_255:15.5	18071209_11:60.1	9625568_11_rc:78.7	9630630_127_rc:19	9626719_11:103.3	9634216_16_rc:24.1	18071209_88_rc:85.9	18071209_11_rc:60.1	9630370_16:20.5	9630630_127:19	21326584_9:17.6	18071209_19:27.5	17158105_11270_rc:15.4	9634216_9_rc:22.1	9626719_53:100.5	9628700_4_rc:17.6	18071209_56:82	9625568_61:90.9	9626719_55:98.5	9625568_101:58.4	9626714_70_rc:30.6	9626719_61_rc:102.5	9626719_53_rc:100.5	9628700_4:17.6	9625568_61_rc:90.9	9625568_87:94.5	9625568_101_rc:58.4	9630370_9:22.1	18071209_61_rc:84.7	22212887_255_rc:15.5	9626719_55_rc:98.5	9627957_313_rc:13.6	9625568_11:78.7	9625568_55_rc:52.9	18071209_19_rc:27.5	9634216_9:22.1	18071209_61:84.7	9630370_16_rc:20.5	9626719_61:102.5	9628827_70_rc:21.2	18071209_56_rc:82	9625568_55:52.9
37122 | Human papillomavirus type 6a | Papillomaviridae	9627383_262:23.6	9628412_268_rc:99.4	9627962_82_rc:28.3	9633484_259_rc:87.8	9627109_276_rc:40	12084981_257:25.3	9627383_268:21.1	9627090_258:38.1	9625946_94_rc:15.6	9628707_261:21.4	9627389_270_rc:25.6	9627155_229:23	9625946_94:15.6	9626069_252_rc:25.1	13128941_264:39.4	9628707_268:19	9628558_80:34.4	9627155_249_rc:25	9629720_81_rc:30.8	9626069_263_rc:36.8	15789195_271:17	9628582_254_rc:22.1	9627312_254_rc:21.5	9625946_267:36.5	15789195_255_rc:31.2	9627305_247:29.7	9627383_262_rc:23.6	9627356_261:22.4	9628445_271_rc:31.2	9628707_268_rc:19	9627305_261_rc:22.3	9627356_263:47.7	9627109_261:55	9627341_94:40.9	9634605_78:26.4	9627356_269:17.4	9628412_270_rc:99.6	9627312_258_rc:31.5	9627090_269:49	9627156_76:38.4	9634605_245_rc:23.4	9633484_82:95.2	9627305_247_rc:29.7	9627349_255_rc:29	9627377_263:47	9626053_268_rc:98.9	9626069_252:25.1	9627356_96_rc:32.9	9625946_273:34.9	12084981_251_rc:22.7	9633484_255:102.4	9627165_84_rc:32.3	9627962_252_rc:21.3	9628494_253:24.6	9627145_246_rc:26	9633484_259:87.8	9627127_80:31.4	9628574_268:46.6	9627257_272_rc:31.6	9627356_96:32.9	9628534_255_rc:40.1	9634605_261:29.9	13128941_255_rc:34.7	9628494_253_rc:24.6	9628445_271:31.2	9627341_269_rc:28.2	9627165_253_rc:20.3	9628534_266_rc:30.9	9628582_81:26.1	9628502_270_rc:32.5	9627090_274:28.9	9627109_276:40	9627109_277:22.7	9627312_109:38.1	9629720_253_rc:13.1	9628534_144_rc:38.9	9627155_249:25	9627165_253:20.3	9627312_254:21.5	9627118_279_rc:32.7	9628494_94:36.5	9627389_255_rc:29.1	9626053_270_rc:99.4	9627100_239:30.9	9627127_80_rc:31.4	9627356_261_rc:22.4	22138122_271:23.1	22138122_319_rc:42.4	18138516_272_rc:25	9627312_258:31.5	9626069_263:36.8	18138516_272:25	9628412_82_rc:95.2	9629720_253:13.1	9627305_261:22.3	9629720_257_rc:26.4	9633484_268:99.4	9629720_257:26.4	9628558_255:25.6	15789195_265_rc:8.2	14485273_274:19.5	9628437_261_rc:35.5	9627127_261:18.8	9628558_80_rc:34.4	9627090_258_rc:38.1	9627127_262:21.9	9627377_82:15.1	9627145_246:26	9628574_93_rc:27.4	9627127_267:17.6	9627090_269_rc:49	9634605_78_rc:26.4	9627370_271:24.8	9627100_264_rc:25	9628558_255_rc:25.6	9628412_255_rc:102.4	9626053_82:94.4	9628582_254:22.1	9627165_263:33.6	9627100_239_rc:30.9	9627118_263_rc:54.2	9627356_269_rc:17.4	9632557_258:37.3	9633484_270:99.6	9625946_81_rc:36.8	9627312_267:37.2	9627377_263_rc:47	9628558_266_rc:31.7	9627370_271_rc:24.8	9627090_82_rc:52.1	9628412_82:95.2	9629720_267:9.4	9628534_255:40.1	9628558_144_rc:39.4	9627389_255:29.1	18138516_78_rc:34.1	9628412_259_rc:87.8	9628412_255:102.4	9628558_266:31.7	9628502_270:32.5	9627165_270_rc:22.2	9627383_82_rc:40.3	9627155_229_rc:23	9627127_267_rc:17.6	18138516_78:34.1	9628412_259:87.8	9633484_268_rc:99.4	9628534_49_rc:41.3	9627334_257_rc:28.8	9627370_239_rc:30.2	9625946_267_rc:36.5	9627165_263_rc:33.6	9632557_89_rc:29.1	9627486_69:34.4	9627165_270:22.2	9629720_81:30.8	15789195_271_rc:17	9626063_76:28	9627377_82_rc:15.1	9627383_82:40.3	9627156_76_rc:38.4	9626053_255_rc:102.4	9629720_267_rc:9.4	9627389_276_rc:23.9	9628534_266:30.9	9634614_247:16.8	9626053_82_rc:94.4	9628412_268:99.4	9634605_261_rc:29.9	9627312_267_rc:37.2	9627334_257:28.8	9633484_270_rc:99.6	9627312_109_rc:38.1	9628574_93:27.4	9627962_82:28.3	9626053_259_rc:86.3	22138114_270_rc:28.9	9627127_262_rc:21.9	9628494_94_rc:36.5	9626053_255:102.4	9627383_268_rc:21.1	9627257_270_rc:34.1	9627100_264:25	9626053_259:86.3	9634614_247_rc:16.8	9627962_252:21.3	9628437_268_rc:10.9	9625946_273_rc:34.9	9626489_263:26	9627298_276:24.6	9627389_270:25.6	9627118_261:36.6	9628412_270:99.6	13128941_264_rc:39.4	9627118_263:54.2	9628707_261_rc:21.4	9628437_261:35.5	9627389_276:23.9	9626032_267:28.8	9627109_277_rc:22.7	15789195_105:31.3	9628437_268:10.9	9627165_84:32.3	9627305_81_rc:26	12084981_257_rc:25.3	9626489_263_rc:26	9626032_267_rc:28.8	9627486_69_rc:34.4	9627327_274_rc:8.3	9628582_81_rc:26.1	9627327_274:8.3	15789195_255:31.2	9626053_268:98.9	9628558_144:39.4	15789195_105_rc:31.3	9627090_274_rc:28.9	9627257_270:34.1	9627356_263_rc:47.7	9627257_272:31.6	9627090_82:52.1	9627341_94_rc:40.9	9625946_81:36.8	9627341_269:28.2	14485273_274_rc:19.5	9627349_255:29	9627109_261_rc:55	13128941_255:34.7	9627118_279:32.7	9627118_261_rc:36.6	9627127_261_rc:18.8	9627370_239:30.2	22138122_271_rc:23.1	9627109_103_rc:18.5	9632557_89:29.1	9628574_268_rc:46.6	9626053_270:99.4	9627109_103:18.5	22138122_319:42.4	9633484_255_rc:102.4	9633484_82_rc:95.2	9628534_49:41.3	9627305_81:26	15789195_265:8.2	9627298_276_rc:24.6	22138114_270:28.9	9628534_144:38.9	9626063_76_rc:28	9632557_258_rc:37.3	12084981_251:22.7	9634605_245:23.4
37124 | Chikungunya virus | Togaviridae	22789216_285:105.9	21238454_275_rc:26.7	9790297_251_rc:25.6	16767845_405_rc:22.6	9626526_279_rc:16.6	21321727_298:18.5	16798783_1510:19.3	21218484_286:41.7	9627007_414:37.7	21427658_49_rc:23.7	9629143_185:16.9	9627721_87:19.6	9626526_252:24.6	16767845_246:20.7	19073904_113:20.7	21218484_286_rc:41.7	16767845_246_rc:20.7	9627007_7:47.6	21321727_275_rc:20.7	9630653_101_rc:37.3	9633000_876_rc:17.6	16767845_273_rc:14.3	16767845_79_rc:30.7	16767845_79:30.7	22789216_251:106.6	19352423_297_rc:29.6	16767845_8:30.7	9629246_77:18.4	19073904_264:24.1	9626526_252_rc:24.6	21321727_265:23.2	KS_2019_rc:21.7	21218488_288:42.7	21218484_411_rc:39.8	9630653_256_rc:48.3	21218484_6:32.9	21238454_5:25	9626526_6:34.6	9790313_282:7.7	9627007_101_rc:48	9790297_278:35.3	9629246_100_rc:32.3	19352423_297:29.6	21218484_6_rc:32.9	22789216_7_rc:107.2	16767845_8_rc:30.7	9629246_77_rc:18.4	9790297_7_rc:40.4	22789216_7:107.2	9630653_414:29	9626526_6_rc:34.6	21218484_270_rc:11.2	9630653_7_rc:41.3	21218488_8:34.8	22789216_285_rc:105.9	21218488_288_rc:42.7	KS_2019:21.7	22789216_278_rc:104.4	16798783_1510_rc:19.3	9627007_101:48	21321727_275:20.7	19352423_264:23.2	22789216_79:105.1	9627007_267_rc:32.7	21238454_275:26.7	21238454_5_rc:25	9629246_399_rc:39.3	16767845_405:22.6	21321727_265_rc:23.2	21218488_8_rc:34.8	9790297_7:40.4	9627118_279_rc:20.1	22789216_79_rc:105.1	21427658_49:23.7	KS60_2019:21.7	9630653_7:41.3	15011550_2443:13.9	9630653_414_rc:29	22789216_251_rc:106.6	9790313_282_rc:7.7	9626526_279:16.6	9633477_308:18.6	19073904_280_rc:24.1	9633477_308_rc:18.6	19073904_7:50	9629246_243:26.9	19073904_113_rc:20.7	19073904_280:24.1	21218484_411:39.8	19073904_264_rc:24.1	9790297_251:25.6	22789216_278:104.4	9630653_101:37.3	21218484_270:11.2	9790313_7_rc:33.8	9790313_7:33.8	9629143_185_rc:16.9	21321727_298_rc:18.5	9627118_279:20.1	9790297_278_rc:35.3	9633000_876:17.6	9627007_414_rc:37.7	9627007_7_rc:47.6	9629246_100:32.3	19073904_7_rc:50	9629246_399:39.3	16767845_273:14.3	9627007_267:32.7	9629246_243_rc:26.9	9630653_256:48.3	9627721_87_rc:19.6	19352423_264_rc:23.2	15011550_2443_rc:13.9
152217 | Gremmeniella abietina RNA virus L1 | Totiviridae	9630963_35_rc:44.1	9630963_35:44.1	20889389_38_rc:115.6	20889389_40:122.5	20889389_34:118.3	9630963_39:52.6	20889389_40_rc:122.5	20153373_61:20.5	20889389_38:115.6	20889389_49_rc:119.2	20889389_49:119.2	9627721_185_rc:17.9	9630963_39_rc:52.6	20153373_61_rc:20.5	9627721_185:17.9	20889389_34_rc:118.3	9630960_38_rc:33.5	9626821_5193:25.6	9630960_38:33.5	20889389_199:111.3	9626821_566:25.6	20889389_199_rc:111.3	VirusP70_10143:20.2	VirusP70_10144:20.2
28304 | Rat cytomegalovirus | Herpesviridae	9626737_5805:30.8	20026600_5589:75.8	EBV_4323:28.6	9629634_261_rc:21.4	21716071_6075:57.6	14250967_6559_rc:40.6	EB60_5172:20.1	12084824_6098_rc:29.2	EBV_4482_rc:30.5	EBV_4540:24.8	EBV_4541:36.2	9625564_244_rc:21.3	9633173_323:33.1	20198505_4826_rc:110.2	21716071_5496:47.8	9629732_5440:33.7	9629732_5441:33.7	9625671_5506_rc:72.8	EBV_4541_rc:36.2	9626737_4720:30.8	20198505_4692_rc:119.1	20198505_2519_rc:118	9626737_4721:30.8	9625671_5510:61.4	20564155_2_rc:30	14250967_5943_rc:46.6	9625671_6113_rc:58.3	9625578_5171:23.6	14250967_5773_rc:26.3	9625578_5172_rc:20.1	21716071_6081:62.5	9628002_3934:29.2	20564155_2:30	9631135_120:24.9	KS_2624:27.5	KS_2625:25.4	14250967_6559:40.6	20198505_4826:110.2	EBV_5170_rc:28.9	EBV_4482:30.5	9845300_1012:124.9	9625671_3020_rc:35.6	20514400_296_rc:13.9	KS_2625_rc:25.4	9845300_4288:127.5	9845300_4289:134.3	20026600_6212_rc:63.4	KS60_2625:26	15320794_579:28.8	EBV_4323_rc:28.6	20198505_5027_rc:122.3	9625671_6477:31.8	9625671_9095:31.7	9625671_3137:41.8	9625671_3138:46.7	EBV_4540_rc:24.8	9625671_3139:29.8	20198505_4692:119.1	9629818_1857:27.2	9628002_1484:53.7	9629267_1348_rc:35.3	9628002_1485:55.1	9628290_3913_rc:27.5	9633069_3865:12.1	9625578_5171_rc:23.6	20198505_2519:118	EB60_4323:28.6	9625671_5206_rc:36.4	22091104_93:26	9625671_5339_rc:50.6	9845300_1171:81	9629378_1192:20.7	18845965_536:35.8	14250967_5770:57.9	EB60_4541:36.2	9626953_200_rc:30.9	22091104_93_rc:26	9629378_1192_rc:20.7	14250967_5773:26.3	9629378_3819_P70_rc:30.3	9845300_5026:122.2	12084824_5205:29.2	21716071_6075_rc:57.6	9631135_120_rc:24.9	9633173_323_rc:33.1	9629267_1348:35.3	9625578_4482_rc:30.5	12084824_5205_rc:29.2	9625564_244:21.3	9628290_3813_rc:22	9845300_5600:120.8	KS_2624_rc:27.5	9845300_5604:129.6	EBV_6187_rc:44.3	9845300_5605:128.6	9845300_5606:125.9	9625671_6477_rc:31.8	21716071_5309:72.1	9625578_4541_rc:36.2	9628002_3745:31.8	9628002_3746:31.8	20026600_3085:67.2	9625671_3138_rc:46.7	9845300_5100:132.3	10140926_2248:26.4	9625671_5341_rc:70.3	9625578_4534_rc:29.5	10140926_2249:26.4	20026600_5589_rc:75.8	9629378_3819_P70:30.3	9629553_1543:28.9	9629553_1544:28.9	EB60_4482:30.5	EBV_6187:44.3	20514402_184_rc:13.9	9845300_5611:117.4	9626958_317_rc:30.9	9845300_5612:115.4	15320794_579_rc:28.8	9625671_5333:39	9625578_5170_rc:28.9	14250967_5952_rc:46.2	20198505_5605_rc:128.6	9625671_5338:23.9	9628290_3813:22	9629818_3195_rc:42.6	12084824_6098:29.2	9625671_5339:50.6	20026600_5411_rc:48.7	21716071_6081_rc:62.5	20026600_6212:63.4	20026600_5411:48.7	21716071_5309_rc:72.8.9	20026600_5414:59.4	EBV_5172:20.1	21716071_3233_rc:39.3	9629818_3195:42.6	20026600_3085_rc:67.2	21716071_5496_rc:47.8	9628290_6144_rc:25.2	9625578_4323_rc:28.6	9629818_3841:25.5	9629818_3842:25.5	EBV_5172_rc:20.1	9625671_5341:70.3	9629818_5379:36.5	9845300_4823:114.2	HCMVUL26_118:34.9	15320570_1634_rc:33.3	9625671_5510_rc:61.4	HCMVUL56_41:29	9626958_317:30.9	9629634_261:21.4	14250967_5943:46.6	9625671_5333_rc:39	9629818_4149:38	9629818_5309:29.7	14250967_5770_rc:57.9	9625671_5206:36.4	HCMVUL44_100:29.1	9629818_948:23.5	17227341_834:28.8	9629818_3782:24.4	20198505_5027:122.3	20514400_296:13.9	20514402_184:13.9	9626953_200:30.9	EBV_4535_rc:29.5	9625578_6187_rc:44.3	9626737_4130:34.2	15320570_1634:33.3	20198505_5605:128.6	9625671_3107:23	9625671_3108:23	14250967_5952:46.2	EBV_4535:29.5	20026600_5414_rc:59.4	9845300_2518:126.5	9845300_2519:117.6	9625671_3107_rc:23	17227341_834_rc:28.8	EB60_6187:34.8	18845965_536_rc:35.8	21716071_3233:39.3	9625671_5506:72.8
37126 | Citrus leaf rugose virus | Bromoviridae	20564167_110_rc:18.4	9626041_270:17.7	9626433_182:17.8	14717378_7_rc:15.2	20564215_112:56.2	20087064_131:99.7	8486140_33:18.9	21450043_22:15.7	21326584_16:14.5	20087062_114_rc:97.8	20087064_1:74.3	20087059_86:99.3	9625568_101:12.1	60621_41_rc:16.6	bact_10285:15.9	11125722_218:17.7	bact_10286:15.9	20143444_130_rc:30.2	20376947_193:16.5	20564213_131_rc:30.2	20143442_109_rc:49.9	20522134_2_rc:43.8	20143446_87_rc:45.9	20143444_132_rc:43.1	20522139_87_rc:58.9	20522139_87:58.9	20564213_133_rc:59.6	20564218_86:51.7	8486140_33_rc:18.9	9626041_270_rc:17.7	20522136_112:57.8	20376947_193_rc:16.5	20564213_135_rc:17.7	20564213_131:30.2	9626945_546:13.2	20564218_86_rc:51.7	20564213_133:59.6	20143444_130:30.2	20087062_114:97.8	20087064_129_rc:73.1	21450043_22_rc:15.7	20564213_135:17.7	20143444_132:43.1	19919941_194_rc:14.1	9910036_83_rc:14.9	20087059_86_rc:99.3	9626433_182_rc:17.8	9626945_546_rc:13.2	20143442_111_rc:41.5	20564204_40:19	20564164_65:15.3	20522134_2:43.8	bact_10081:13.2	20143442_109:49.9	bact_10082:13.2	306155_137:14.7	20522134_132_rc:64.6	9910036_83:14.9	20522136_112_rc:57.8	19919941_194:14.1	14717378_7:15.2	23307850_96:16.6	20564167_110:18.4	21389216_173_rc:12.8	20087064_131_rc:99.7	60621_41:16.6	9625568_101_rc:12.1	21389216_173:12.8	20087064_1_rc:74.3	23307850_96_rc:16.6	20564164_72_rc:6.7	20564204_40_rc:19	21326584_16_rc:14.5	20143446_87:45.9	20087064_129:73.1	306155_137_rc:14.7	20143442_111:41.5	9628700_11:14.5	20564164_72:6.7	20564164_65_rc:15.3	9628700_11_rc:14.5	20522134_132:64.6	20564215_112_rc:56.2	bact_10307:15.9	bact_10308:15.9	11125722_218_rc:17.7
37128 | Potato mop-top virus | NA	9629255_199_rc:18.2	9627730_43:14.7	20376947_187_rc:94.6	10314005_66_rc:18	9635453_192_rc:4.4	20376947_187:94.6	HCMVUL14_0:16.7	20564194_97:20.5	19919941_201:40.9	9626069_80_rc:11.5	9626209_53:17.1	9632577_207:14.3	9632353_202_rc:35.5	11125722_102:17.3	23237807_14_rc:17.4	17981815_32:16	9627305_247:17.5	bact_10069:15.3	21426072_3127_rc:17.1	20376947_151:101.3	21427637_18:21.1	20376947_151_rc:101.3	19919934_197_rc:27.3	13399293_552:14.7	21686950_199:18.2	9635453_205:25	20376947_135_rc:105.7	19744919_75_rc:18.8	9626412_108_rc:13	20376947_193:99.9	9634116_191:19.9	9634605_245_rc:15.1	9627305_247_rc:17.5	9632338_129_rc:19.6	19919934_132_rc:35.3	20178595_117:24.3	20806079_236:15.3	20522113_194:17.7	19919934_21_rc:35.4	9790313_289:18.6	19744919_75:18.8	bact_10070:15.3	20564164_58:14.6	15187162_101:15.2	9790313_289_rc:18.6	21427637_131_rc:53.8	9627730_43_rc:14.7	11125722_102_rc:17.3	18138525_221_rc:18.2	20376947_193_rc:99.9	15187162_99_rc:15.2	21427637_18_rc:21.1	21426072_3127:17.1	9629352_251_rc:19.4	19919934_190_rc:19.7	19919941_194_rc:16.1	21686950_199_rc:18.2	19919934_190:19.7	14141972_192:18.2	9629255_197:18.2	9626069_80:11.5	9629255_199:18.2	17981815_32_rc:16	18138525_221:18.2	19919934_197:27.3	9635453_205_rc:25	9634116_191_rc:19.9	9626213_106_rc:20.5	20178595_117_rc:24.3	20376947_200:100.1	13399293_552_rc:14.7	9635440_200_rc:25.2	9632338_129:19.6	9626123_31:17.4	9626213_106:20.5	20376947_135:105.7	14141972_192_rc:18.2	19919941_194:16.1	23237807_14:17.4	20564194_97_rc:20.5	9632353_202:35.5	9628290_5600_rc:20	19881405_914_rc:16.3	20522113_194_rc:17.7	9626412_108:13	20376947_200_rc:100.1	20178595_175_rc:24.9	9635440_200:25.2	20806079_236_rc:15.3	21427637_131:53.8	9626209_53_rc:17.1	10314005_66:18	9628558_264_rc:17.5	9632577_207_rc:14.3	9635453_192:4.4	19919941_201_rc:40.9	15187162_101_rc:15.2	19881405_914:16.3	9629352_251:19.4	19919934_21:35.4	9626123_31_rc:17.4	9629255_197_rc:18.2	20178595_175:24.9	20564164_58_rc:14.6	9628101_155_rc:15.6	19919934_132:35.3	9790321_207:14.3	15187162_99:15.2	9790321_207_rc:14.3	9628101_155:15.6	9628558_264:17.5	9634605_245:15.1
222645 | Halovirus HF1 | NA	9845300_4289:26.3	9628429_95_rc:20.7	20026600_6212_rc:24.5	13242472_4116_rc:27.8	9628429_95:20.7	EBV_4323:25.8	17158105_11270:17.9	9628718_4295:21.2	18138397_831:111.4	12085135_120_rc:26.1	EBV_4323_rc:25.8	9629818_4149:26.3	10834856_5544:23.4	9964607_1582_rc:20.6	17158105_11270_rc:17.9	9635250_3044_rc:22.6	9629183_141:25.6	12085135_120:26.1	9626694_193:24.4	18138397_831_rc:111.4	18138397_3092_rc:113.4	EB60_4323:25.8	18138397_3105_rc:104	9635250_3044:22.6	21557568_107:29	18138397_3105:104	9635246_145:24.1	20026600_6212:24.5	9629183_141_rc:25.6	13242472_4116:27.8	11863084_663:19.9	21557568_107_rc:29	9626694_193_rc:19.5	18138397_829:112.5	10834856_6354:23.4	9964607_1582:20.6	10834856_6355:23.4	11863084_663_rc:19.9	18138397_3092:113.4	9625578_4323_rc:25.8	9635246_145_rc:24.1	18138397_829_rc:112.5	9628718_4295_rc:21.2	9629818_5379:26.3	9845300_4288:26.3
174142 | Botrytis virus X | NA	14602399_157:27.8	14602399_173:39	15426406_183_rc:31.9	10518479_49_rc:21.1	15426406_154:41	21427645_146_rc:12.8	20522096_181_rc:19.8	18450251_155:24.7	18450251_171:28.7	9626708_143_rc:39.3	18450251_171_rc:28.7	20522096_165_rc:16	18450244_145:16.5	18450244_162:8.6	20806004_151_rc:41.3	18450251_155_rc:24.7	11125722_102:22	9626708_143:39.3	14602399_145_rc:16.1	14602399_145:16.1	9629345_145:23	18450244_162_rc:8.6	18450244_145_rc:16.5	14602399_173_rc:39	20522096_181:19.8	20522096_165:16	10518479_49:21.1	14602399_157_rc:27.8	20806004_151:41.3	15426406_183:31.9	20564145_140_rc:18.2	20806004_94:21.2	21427645_146:12.8	20564145_140:18.2	21427645_42_rc:28.7	15426406_154_rc:41	9629345_145_rc:23	11125722_102_rc:22	21427645_42:28.7	20806004_94_rc:21.2
166123 | Human endogenous retrovirus K | Retroviridae	9630816_1143_rc:14.1	19919934_190_rc:14.8	19919934_190:14.8	21238454_275_rc:18.7	22123920_47:18.5	9630816_1143:14.1	21238454_275:18.7	16507983_164_rc:98.3	9626993_62_rc:15.9	9629267_1345_rc:16.8	22123917_44_rc:22.4	22123916_21:22.4	9629189_99_rc:19.8	22123920_47_rc:18.5	22123916_21_rc:22.4	16507983_234:92.7	9632577_207:23.6	9626993_62:15.9	15011550_3069:15	16507983_164:98.3	22123917_44:22.4	9629189_99:19.8	21426071_3052:15	9629553_2023:19.8	20177446_101:17.8	16507983_187_rc:70.2	16507983_187:70.2	16507983_234_rc:92.7	9629553_2023_rc:19.8	9626069_108_rc:14.4	9627145_246:16	9627994_90_rc:17.3	21426072_3046:15	9627994_90:17.3	16507983_244_rc:92.9	21426071_3052_rc:15	9626069_108:14.4	16507983_114:99.7	15011550_3069_rc:15	9629267_1345:16.8	16507983_114_rc:99.7	9632577_207_rc:23.6	16507983_244:92.9	9627145_246_rc:16	9790321_207:23.6	20177446_101_rc:17.8	21426072_3046_rc:15	9790321_207_rc:23.6
105154 | Chlamydia phage 2 | Microviridae	9634948_45_rc:104.1	9632287_83:92.6	20451010_9:14.3	9632557_89_rc:16	9625875_2135_rc:17.1	9629143_185:23.5	9629143_33_rc:28.8	20889358_181_rc:22.2	9628582_262:19.8	9629143_189:14.5	9628582_264:19.8	9634948_151:95.8	9791176_176:90.8	13489275_535_rc:15.3	9632287_12:90.8	9626146_123_rc:17.1	HCMVTRL13_144:13	9632287_50:95.8	9635572_247_rc:21.7	9628718_4428:16.5	9791176_176_rc:90.8	9625391_3:12.7	20451010_9_rc:14.3	9626311_1_rc:12.7	9791176_83:109	9632287_156_rc:97.3	9628718_4428_rc:16.5	9628574_93:16	9634948_121:102.3	9634948_79:106.1	9625875_2135:17.1	9626732_258:17.4	9634948_151_rc:95.8	20889358_181:22.2	9627947_66:18.4	9627947_66_rc:18.4	9632287_25:45.9	13489275_535:15.3	9634948_171_rc:90.8	9791176_50:96.6	9791176_50_rc:96.6	9791176_25_rc:52	9634948_45:104.1	9791176_126_rc:102.3	9632287_12_rc:90.8	9632287_156:97.3	9628582_262_rc:19.8	9625955_2092:14.6	14251190_210:15	9632287_50_rc:95.8	10314009_203_rc:16.5	9626993_65_rc:18.4	10314009_203:16.5	9626993_65:18.4	9628582_264_rc:19.8	9634948_171:90.8	9629143_33:28.8	9632287_25_rc:45.9	9635572_247:21.7	9791176_83_rc:109	14251190_210_rc:15	9629143_72_rc:32.5	9634948_79_rc:106.1	9791176_25:52	9625391_3_rc:12.7	9627127_261:19.8	9629143_72:32.5	9628574_93_rc:16	9626311_1:12.7	9634948_121_rc:102.3	9629143_185_rc:23.5	9627127_261_rc:19.8	9791176_126:102.3	9632557_89:16	9632287_83_rc:92.6	9626732_258_rc:17.4	9626146_123:17.1	9629143_189_rc:14.5
11864 | Avian leukosis virus | Retroviridae	9626152_19_rc:76.7	9626156_6_rc:76	9626154_9_rc:70.7	9629900_9_rc:37.5	9626156_15_rc:74	9627732_3_rc:75.3	VirusP70_10003:18.1	9629900_1:66.8	VirusP70_10004:18.1	9626201_26:108.1	VirusP70_10005:18.1	9629900_3:78.4	VirusP70_10006:18.1	9633548_163:17.4	9629900_6:72.9	9627732_5_rc:105.6	9629900_9:37.5	9626154_4:84.4	9626201_9_rc:122.9	9626196_4_rc:100.2	9626154_6:64.1	13634098_29_rc:18.4	9626154_9:70.7	9626152_13:104.8	9626196_6_rc:72.5	9626152_15:98.2	9627732_9_rc:45.4	9627732_15:65.9	9626152_17:40.9	9626152_19:76.7	9626154_11:29.4	9633548_144_rc:25.1	9626196_8_rc:54.2	9626196_15_rc:68	9626154_11_rc:29.4	9626154_15:68	9626156_12:37.5	9626201_26_rc:108.1	9626154_4_rc:84.4	9626156_15:74	9626154_6_rc:64.1	9629900_6_rc:72.9	9626154_15_rc:68	9627732_15_rc:65.9	9626156_12_rc:37.5	9626152_22:39.8	9626201_4_rc:109.7	9626196_12:39.2	9626196_15:68	9628518_259:18.4	13634098_29:18.4	9626201_6_rc:117.9	9627732_3:75.3	9627732_5:105.6	9633548_144:25.1	9626156_9_rc:77.5	9627732_9:45.4	9628518_259_rc:18.4	9626201_12_rc:120.1	9626196_12_rc:39.2	9626156_4:93.2	9626201_4:109.7	9626156_6:76	9626201_6:117.9	9626156_9:77.5	9629900_1_rc:66.8	9629900_12:39.6	9626201_9:122.9	9626152_13_rc:104.8	9626152_22_rc:39.8	9626201_12:120.1	9629900_3_rc:78.4	9626196_4:100.2	9626152_15_rc:98.2	9633548_163_rc:17.4	9626196_6:72.5	9629900_12_rc:39.6	9627732_12_rc:32	9626196_8:54.2	9626152_17_rc:40.9	9626156_4_rc:93.2
11867 | Avian myelocytomatosis virus | Retroviridae	9626152_19_rc:118	9626965_149:16.8	9626156_6_rc:73.3	9626154_9_rc:115.3	9629900_9_rc:114.8	21426900_95:16.5	9626156_15_rc:86.9	9627732_3_rc:49.8	9629900_1:108.4	9626201_26:108.1	9629900_3:117.1	9629176_40_rc:13.9	9629176_40:13.9	9627732_5_rc:87.7	9629900_6:116.5	9626965_149_rc:16.8	9629900_9:114.8	9626154_4:101.5	9626201_9_rc:67.8	9626196_4_rc:100.5	9626154_6:84.9	13634098_29_rc:16.9	9626154_9:115.3	9626152_13:48.8	9626196_6_rc:83.1	9627732_12:85.9	9626152_15:101.7	9627732_15:92.2	9627732_9_rc:72.6	9626152_17:83.1	9626152_19:118	9626154_11:109.5	HCMVUL149_0:19.3	9626196_8_rc:85.8	9626196_15_rc:104.2	9626154_11_rc:109.5	9626154_15:104.2	9628290_6144_rc:18.5	9626156_12:111.6	9626154_4_rc:101.5	9626201_26_rc:108.1	21218484_270_rc:15.8	9626156_15:86.9	9627180_29_rc:20.7	9632547_95_rc:19.7	9627180_29:20.7	9626154_6_rc:84.9	9629900_6_rc:116.5	9626154_15_rc:104.2	9626156_12_rc:111.6	9627732_15_rc:92.2	11545722_603:14.2	9626152_22:86.4	9626201_4_rc:93.2	9626196_12:105.2	11545722_603_rc:14.2	21218463_69:18.6	9632547_95:19.7	9626196_15:104.2	13634098_29:16.9	9626201_6_rc:60.5	9627246_213_rc:19	9627732_3:49.8	9627732_5:87.7	9626156_9_rc:113.4	9627732_9:72.6	9626201_12_rc:38.1	9626156_4:110.3	9626196_12_rc:105.2	9626201_4:93.2	9626156_6:73.3	9626201_6:60.5	21218484_270:15.8	9626156_9:113.4	9627246_213:19	9629900_1_rc:108.4	9629900_12:113.3	9626201_9:67.8	21426900_95_rc:16.5	9626152_13_rc:48.8	9626152_22_rc:86.4	9626201_12:38.1	9629900_3_rc:117.1	9626196_4:100.5	9626152_15_rc:101.7	21218463_69_rc:18.6	9626196_6:83.1	9627732_12_rc:85.9	9629900_12_rc:113.3	9626196_8:85.8	9626152_17_rc:83.1	9626156_4_rc:110.3
73497 | Sphaeropsis sapinea RNA virus 1 | Totiviridae	20153373_24:24	21326584_9_rc:18.2	22789216_79:19.4	9630963_147_rc:11.8	20889389_38:34.6	9630963_156_rc:22.5	20153373_24_rc:24	9630963_147:11.8	9630963_149:25.1	9630963_149_rc:25.1	9630960_23:119	22789216_79_rc:19.4	21326584_9:18.2	21389214_165_rc:19.7	9634216_9_rc:18.2	9628700_4_rc:18.2	9630960_154:111.9	9630960_23_rc:119	20889389_38_rc:34.6	15320570_870_rc:23.3	9628700_4:18.2	20153373_141_rc:25.3	9630960_154_rc:111.9	9630960_146_rc:112.5	9630963_156:22.5	20153373_141:25.3	9630960_148_rc:116.5	9634216_9:18.2	15320570_870:23.3	9630960_38_rc:122	9630960_38:122	9634216_11_rc:18.2	9630960_146:112.5	21389214_165:19.7	9634216_11:18.2	9630960_148:116.5
73498 | Sphaeropsis sapinea RNA virus 2 | Totiviridae	9630963_35_rc:121.9	13487887_162_rc:25.3	9630963_35:121.9	13487887_162:25.3	20889389_38_rc:47	20889389_40:32.2	20889389_34:33.3	9630963_39:123.2	11557851_111_rc:20.9	20889389_40_rc:32.2	9630963_147_rc:118.3	9630960_154_rc:27.5	20889389_38:47	9630963_156_rc:106.2	20889389_49_rc:32.6	9630960_146_rc:31.1	20889389_49:32.6	9630963_147:118.3	9630963_156:106.2	9630963_149:111.7	13242472_4244_rc:19.8	9630963_39_rc:123.2	9630963_149_rc:111.7	13242472_4244:19.8	20889389_34_rc:33.3	9630960_148_rc:25	9630960_146:31.1	9630960_154:27.5	9630960_148:25	11557851_111:20.9
47837 | Serrano golden mosaic virus | NA	20178610_34:45.8	20806520_70_rc:39	9630683_68:49.8	20178610_36:41.6	9845214_59:40.6	21493006_70_rc:25.3	9626986_68_rc:62.3	20806037_22:30.6	9626986_41:76.6	21911434_40:29	14717136_35_rc:53.1	20564177_35_rc:49.9	22128611_64_rc:36.2	10518470_58:47.3	22123909_69:35.5	20806015_32:58.2	20564201_53:49.6	20806024_51_rc:35.8	9626986_41_rc:76.6	20806037_35_rc:53.1	9631562_40_rc:40.4	20806520_40_rc:80.3	20178610_36_rc:41.6	20806029_27_rc:46.8	9630699_40_rc:23.9	22128602_35_rc:28.3	9632368_42_rc:33.9	19919896_52_rc:63.7	19919896_26:54	20806037_35:53.1	19352426_39:36.9	20806037_38:47.9	21493006_40_rc:31	20178610_53:47.3	20564194_75:50	9629636_63:37.7	20806015_40:56.2	21911434_59:40.6	20564201_27_rc:37.2	20564194_75_rc:50	22128611_27:53.2	20564204_40:27.1	20806015_19_rc:58	9630691_72_rc:67.3	8486140_59_rc:42.6	14602460_39:45.5	19919896_34:27.2	21389203_36:81	10518470_70:56.5	20806029_27:46.8	9626986_68:62.3	9630683_39_rc:68.8	14717136_63_rc:51	14717136_38_rc:47.9	19352426_39_rc:36.9	9630666_41_rc:43.6	20178610_53_rc:47.3	22128611_35:53.6	21165975_39_rc:29.7	20806037_63_rc:44.7	22128611_38:50.4	20806520_32_rc:65.5	20806037_38_rc:47.9	21389203_44:41.8	21911434_40_rc:29	20806029_34:22.1	20806024_65_rc:64.2	21389203_46:25	9632368_70_rc:32	20806029_36:34.4	20889333_108:51.9	16507262_69:37.5	9845214_59_rc:40.6	20806015_68:43.4	9632377_33_rc:33.3	9632368_40:44.2	20806037_22_rc:30.6	19919896_52:63.7	9632368_42:33.9	21165975_70_rc:56.8	20806037_63:44.7	19352426_68:41.4	20806037_65:70	10518470_58_rc:47.3	21911434_59_rc:40.6	9632333_45_rc:20.1	20178610_34_rc:45.8	20806024_36:62	20806015_70:55.1	9632368_40_rc:44.2	21911441_57_rc:35.2	20178603_94_rc:16.1	20806029_36_rc:34.4	21389203_46_rc:25	19919896_64:47.5	14717136_35:53.1	14717136_38:47.9	21218463_41_rc:29.2	9630557_590_rc:14.1	20564201_36_rc:43.3	9626465_70_rc:67.7	9627327_274_rc:14.1	9630691_45_rc:59.2	9627327_274:14.1	9630683_26_rc:42.6	20340272_39:44	21911441_41_rc:23.5	22128611_64:36.2	21426900_40:39.5	20522146_42_rc:23.8	21218470_39:18.8	9632333_35:58.7	20806058_42_rc:23.4	9630699_68_rc:43	21493006_28:27.5	9626081_28_rc:56.7	20806024_51:35.8	9629636_34_rc:56.7	9626081_28:56.7	22123909_69_rc:35.5	9632333_43:26.5	9632377_33:33.3	9632333_45:20.1	22128597_27_rc:105.8	21493006_33:28	9632368_70:32	9626986_39_rc:74	21426900_58:59.9	19919896_64_rc:47.5	22128597_38_rc:86.6	20564201_53_rc:49.6	20889333_108_rc:51.9	9632989_69_rc:41.4	10518470_70_rc:56.5	9630557_590:14.1	20806015_70_rc:55.1	20806024_65:64.2	20806520_32:65.5	21911441_41:23.5	22128611_35_rc:53.6	21426900_58_rc:59.9	21493006_40:31	21493006_42:24.3	9632333_43_rc:26.5	14717136_63:51	9631562_40:40.4	14717136_65:62.1	22128597_27:105.8	20806029_34_rc:22.1	21389203_44_rc:41.8	21218470_39_rc:18.8	9628002_1473:18.5	20806520_40:80.3	9628002_1474:18.5	9630691_29:23	19919896_34_rc:27.2	8486140_33_rc:54.1	9632288_40_rc:22.2	20806520_42:21.3	10518470_40_rc:57.5	9632377_51:48	9632288_40:22.2	20806015_40_rc:56.2	16507262_19_rc:39.7	21911441_57:35.2	20564201_34_rc:58.5	21493006_33_rc:28	9630666_39_rc:28.4	9626465_41:47	9630691_43_rc:61.7	22128597_34:102.1	9632881_45:34.8	9626465_43:51.7	22128597_36:98.3	9626465_43_rc:51.7	22128597_38:86.6	20806058_40_rc:41.8	21165975_39:29.7	9630691_29_rc:23	22128611_27_rc:53.2	9630666_39:28.4	20340272_39_rc:44	9632377_62:50	9632333_35_rc:58.7	22128611_38_rc:50.4	9630683_57_rc:47.1	9632288_57:35.2	20564204_40_rc:27.1	9630683_68_rc:49.8	9630691_41:48.4	bact_10053:18.5	20806024_36_rc:62	bact_10054:18.5	9630691_43:61.7	21389203_36_rc:81	9630683_26:42.6	9630691_45:59.2	bact_10057:18.5	9630666_41:43.6	19352426_68_rc:41.4	bact_10058:18.5	19919896_26_rc:54	20564177_35:49.9	22128597_36_rc:98.3	21218463_31_rc:60.2	20806015_32_rc:58.2	22123909_40_rc:26.3	21493006_70:25.3	20806058_32:69.8	8486140_33:54.1	9630699_40:23.9	20806058_32_rc:69.8	16507262_69_rc:37.5	20522146_42:23.8	9632377_51_rc:48	9632989_69:41.4	20806520_70:39	9630683_39:68.8	21218463_39_rc:48.3	9632377_62_rc:50	20806058_40:41.8	20806058_42:23.4	8486140_42:19.2	9626465_70:67.7	22128597_64:104.5	9632881_45_rc:34.8	21426900_40_rc:39.5	8486140_42_rc:19.2	20806520_42_rc:21.3	9630691_41_rc:48.4	22128597_64_rc:104.5	9626465_41_rc:47	20564201_27:37.2	21493006_42_rc:24.3	20178603_94:16.1	21165975_70:56.8	21493006_28_rc:27.5	22123909_40:26.3	8486140_59:42.6	9632288_57_rc:35.2	21218463_31:60.2	9630691_72:67.3	9630683_57:47.1	9630699_68:43	9629636_34:56.7	16507262_19:39.7	21218463_39:48.3	20564177_65:35.7	20564201_34:58.5	20564201_36:43.3	20806015_19:58	20806015_68_rc:43.4	14717136_65_rc:62.1	14602460_39_rc:45.5	20564177_65_rc:35.7	22128602_35:28.3	22128597_34_rc:102.1	9629636_63_rc:37.7	10518470_40:57.5	21218463_41:29.2	20806037_65_rc:70	9626986_39:74
28311 | Human papillomavirus type 63 | Papillomaviridae	9626605_73_rc:91.8	9628502_77:20.8	9627334_81:31.4	9633484_259_rc:13.9	9627396_105_rc:21.4	9626605_86:90.1	9627383_268:19.9	9627090_258:20.6	9627154_174:12.8	9628707_261:15.9	9635132_90:11.9	9627363_106:18.1	9628526_283_rc:11.8	9628518_105_rc:32	9628707_268:19.9	9628486_105_rc:28.5	9628526_106:16.6	9628510_108_rc:25.9	9627312_254_rc:11.5	bact_10315:19.6	9626597_87:10.3	bact_10316:19.6	9628542_231_rc:14.2	9628550_233_rc:13.5	9627305_247:15.8	9627356_261:11	9627109_76:20.8	9628707_268_rc:19.9	9627305_261_rc:10.6	9627356_263:9.5	9627127_76:17.9	9628478_107_rc:17.4	9627341_94:17.8	20428628_233_rc:21.3	9626498_177:11.7	9627356_269:19.9	9628412_270_rc:14.3	21844535_227:8.1	9627356_248_rc:22.9	9627312_258_rc:13.7	9626605_159_rc:99.2	14993641_65_rc:18.8	13128941_271:19.9	9628486_91_rc:26.2	9626069_108:15.1	9634605_245_rc:23.6	9627305_247_rc:15.8	9627377_265:22.1	9628542_82:20.9	9627165_249:20.9	22138114_254_rc:15.5	9627734_286_rc:27.1	9627389_2_rc:22.4	9628494_253:13.5	9627145_246_rc:16.7	9633484_259:13.9	9628574_268:8.2	9635132_106:11.6	9628478_94_rc:17.7	9626498_177_rc:11.7	9628494_253_rc:13.5	9627486_74_rc:13.3	9626605_228:98.9	9627156_271_rc:19.5	9628582_81:14.5	9626498_261_rc:13.5	9628526_106_rc:16.6	9626605_159:99.2	9626069_80:25	9626069_81:34.3	20428628_233:21.3	9627312_254:11.5	9627389_255_rc:16.8	9626063_160:8.7	9626041_111:13.4	9626069_81_rc:34.3	9626053_270_rc:14.3	9627100_239:18.5	9627356_261_rc:11	22138122_271:12.7	9627312_258:13.7	9628470_250:15.9	9627265_174_rc:29.6	9626498_265_rc:17.8	9628494_268_rc:13.7	9627305_261:10.6	9627277_105:21.9	9627298_177:19.1	9626498_261:13.5	14485273_274:19.9	9628437_261_rc:7.6	9628494_268:13.7	9627090_258_rc:20.6	9626498_265:17.8	9627377_82:15.1	9626069_108_rc:15.1	9627145_246:16.7	22780169_372_rc:18.5	9626605_238:94.5	9627145_177:28	9627145_179:27	9628445_288:22.1	9627145_179_rc:27	9627155_258:11.2	9627298_274_rc:15	9627298_108:25.8	9628510_176_rc:28	9627100_239_rc:18.5	9628445_95_rc:17	9627356_269_rc:19.9	9635132_90_rc:11.9	9633484_270:14.3	9628454_109_rc:25.9	9628542_82_rc:20.9	9628478_107:17.4	9627734_87_rc:23	9626063_85_rc:9.4	9626605_228_rc:98.9	9627389_255:16.8	18138516_78_rc:10.7	9628510_176:28	9628412_259_rc:13.9	9627118_247:22.9	9628510_178:21.9	9626613_69:13.9	18138516_78:10.7	9628542_68_rc:26.5	9628412_259:13.9	9627257_257_rc:13.5	9627334_257_rc:13.9	9628526_283:11.8	9626613_76_rc:16.4	9627370_239_rc:16.5	9628518_168:12.4	9627154_93_rc:18.2	9626063_102:42.9	22094066_258:18.3	9627396_105:21.4	9627396_107:16.6	9627118_95_rc:17.9	9627396_107_rc:16.6	9632557_89_rc:12.7	9626613_69_rc:13.9	9626069_80_rc:25	9627155_258_rc:11.2	9626605_86_rc:90.1	9628542_231:14.2	9628486_91:26.2	9635132_106_rc:11.6	9628510_108:25.9	9626489_95:23.3	9627363_106_rc:18.1	9626063_76:13.2	9627377_82_rc:15.1	9627165_249_rc:20.9	9628510_93_rc:25.4	9628454_109:25.9	9627154_174_rc:12.8	9626063_102_rc:42.9	22780169_372:18.5	9627257_257:13.5	9627734_87:23	9626613_76:16.4	18138516_83:28.4	9627127_76_rc:17.9	9627272_98_rc:25.9	22094066_258_rc:18.3	9627136_178_rc:22.5	9633484_270_rc:14.3	9627486_74:13.3	9627334_257:13.9	9627734_286:27.1	9626053_259_rc:13.9	9626063_160_rc:8.7	9627962_87:11.6	9627383_268_rc:19.9	9626053_259:13.9	9627298_108_rc:25.8	9626063_85:9.4	22138114_254:15.5	9628518_105:32	13128941_271_rc:19.9	9628486_242:17.1	9628437_268_rc:19.9	9627298_274:15	9627334_81_rc:31.4	9627109_236:23.7	9628486_242_rc:17.1	9628445_288_rc:22.1	9628445_95:17	9627265_107_rc:17.4	9626605_238_rc:94.5	9628412_270:14.3	9628470_250_rc:15.9	21844535_227_rc:8.1	9628707_261_rc:15.9	9627389_2:22.4	9628437_261:7.6	9635035_3788:16.3	9627136_108_rc:25.8	9627136_178:22.5	9628437_268:19.9	9627305_81_rc:13.1	14993641_65:18.8	9625946_243:32	9627277_105_rc:21.9	9627272_98:25.9	9628486_105:28.5	9628582_81_rc:14.5	9627962_87_rc:11.6	9627298_177_rc:19.1	9628478_94:17.7	9627265_174:29.6	9627136_108:25.8	9626489_95_rc:23.3	9627356_263_rc:9.5	9627356_248:22.9	9627118_95:17.9	9627341_94_rc:17.8	9626605_73:91.8	9626597_87_rc:10.3	9627154_93:18.2	9627109_76_rc:20.8	9628502_77_rc:20.8	9628534_241_rc:13	9627145_177_rc:28	14485273_274_rc:19.9	9627370_239:16.5	22138122_271_rc:12.7	9627265_107:17.4	9628462_109_rc:25.9	9625946_243_rc:32	9627109_236_rc:23.7	18138516_83_rc:28.4	9628550_233:13.5	9627156_271:19.5	9632557_89:12.7	9628574_268_rc:8.2	9626053_270:14.3	9628542_68:26.5	9628518_168_rc:12.4	9628462_109:25.9	9627305_81:13.1	9626063_76_rc:13.2	9627118_247_rc:22.9	9628510_178_rc:21.9	9626041_111_rc:13.4	9628510_93:25.4	9627377_265_rc:22.1	9634605_245:23.6
47838 | Chino del tomate virus | NA	20522146_70:13.3	20806520_70_rc:13.9	9630683_68:47.5	21594412_39:38.4	9626465_33_rc:30.7	22128013_94_rc:47.1	21493006_70_rc:13.9	9626986_68_rc:48.7	20564204_93_rc:83.9	9630671_101_rc:88.3	22128020_92_rc:85.5	9632368_94_rc:89	21911434_40:29.2	14717136_35_rc:63	20143469_75:16	20564177_35_rc:105.5	9629636_52:78.2	22128611_64_rc:55.8	10518470_58:56.3	9630666_93:93.2	20806015_32:59.7	9630666_95:82.5	22123909_93_rc:57.1	18249855_93_rc:91.2	20564177_88:108.1	20806037_35_rc:63	9631562_40_rc:47.7	20806520_40_rc:64.3	19073908_92_rc:77.3	20806029_27_rc:40.7	18249855_70:12.4	19352426_94_rc:55.9	9630699_40_rc:44.2	9632368_42_rc:33.9	21218470_93_rc:55.6	20806037_35:63	20279530_69:13.3	9630699_93:78.3	9632295_20_rc:22.7	21493006_40_rc:57	9630699_95:80.7	9632989_93_rc:57.1	20178610_53:41.7	20564194_75:13.9	20564177_90:107.3	9629636_63:69.3	20806015_40:61.8	21218463_69:13.9	20522146_94:57.3	20564194_75_rc:13.9	9630666_93_rc:93.2	9626213_106_rc:61.5	9635675_20_rc:22.7	22128602_63:14.5	20806015_19_rc:52.5	9630691_72_rc:13.9	22128020_92:85.5	22128020_94:80.1	8486140_59_rc:82.5	9627210_128:14.5	14602460_39:57.2	8486140_94:91.2	9626213_106:61.5	21389203_36:45.5	8486140_96:77.4	9626213_108:72.7	10518470_70:13.9	20806029_27:40.7	20340272_57_rc:59.9	20564194_97_rc:56.3	9626986_68:48.7	9630683_93:64.2	9630683_39_rc:59.2	9630699_95_rc:80.7	14717136_63_rc:45.9	20340272_93_rc:57	20178610_64:13.9	22128013_70_rc:13.9	20178610_53_rc:41.7	22128611_35:68	20806037_63_rc:44.6	20806520_32_rc:54.5	21218477_57:43.5	20178610_64_rc:13.9	18249855_93:91.2	21911434_40_rc:29.2	22128602_63_rc:14.5	18249855_95:58	20889333_17_rc:71.5	9632368_70_rc:13.9	22123909_93:57.1	20889333_108:13.9	9845214_94:75.2	20564194_97:56.3	20564194_99:85.1	9629636_87:76	9626669_74:13.9	9629636_89:83.6	20806015_68:13.9	20564201_88:78.7	20806029_88_rc:82.8	9632377_33_rc:55.3	9632368_40:18.4	21218477_68:16	9632368_42:33.9	22128602_88:52	20564204_69:13.3	20806037_63:44.6	10518470_58_rc:56.3	10518470_93:66.2	21218463_94:65.3	10518470_95:50.4	9626651_150:18.4	20564201_88_rc:78.7	20806015_70:13.9	19352426_92_rc:93.4	20178610_89:52	9632368_40_rc:18.4	9627210_128_rc:14.5	21911441_93_rc:66.4	20522146_94_rc:57.3	14717136_35:63	21218463_41_rc:35.7	9632377_88_rc:56.2	20564177_88_rc:108.1	21218477_57_rc:43.5	21218477_93_rc:55.9	20279530_69_rc:13.3	21911434_94:75.2	16507262_93_rc:97	21218477_68_rc:16	20889333_17:71.5	22128611_64:55.8	20178610_89_rc:52	21426900_40:45.3	20564204_69_rc:13.3	9632333_35:45.9	9630699_93_rc:78.3	22128602_88_rc:52	22128020_68_rc:13.9	9630699_68_rc:88.7	21594412_39_rc:38.4	16507262_93:97	9629636_34_rc:61.8	14602460_93_rc:76.4	9635675_20:22.7	21218477_93:55.9	20153400_74_rc:16	9632377_33:55.3	22128597_27_rc:41.8	20564204_93:83.9	9632368_70:13.9	20564204_95:48.2	19352426_92:93.4	9626986_39_rc:18.4	21426900_58:54.9	19352426_94:55.9	14647158_93_rc:58.6	9632989_20:50.1	20889333_108_rc:13.9	10518470_70_rc:13.9	9630666_58_rc:54.7	20806015_70_rc:13.9	9632989_20_rc:50.1	20806520_32:54.5	20340272_57:59.9	22128013_70:13.9	9629636_89_rc:83.6	22128611_35_rc:68	9632881_99_rc:67	21426900_58_rc:54.9	21493006_40:57	22128611_88:61.9	20522146_70_rc:13.3	14602460_93:76.4	8486140_96_rc:77.4	20564177_53_rc:107.8	20153400_74:16	9630671_101:88.3	14717136_63:45.9	9631562_40:47.7	9626465_33:30.7	22128597_27:41.8	20806029_88:82.8	9626465_95_rc:62.2	20806520_40:64.3	8486140_33_rc:59.3	20806520_42:57.3	10518470_40_rc:53.6	9632377_51:61	21426900_70:13.3	20806015_40_rc:61.8	20564201_34_rc:45.5	9630666_39_rc:65.2	9626465_41:36	9626081_89_rc:69.5	9632368_94:89	9630691_43_rc:43.7	9632368_96:90.7	9631562_58:55.5	18249855_70_rc:12.4	20806058_40_rc:29.1	9630671_78:70.2	20153400_99_rc:52.7	9630666_39:65.2	22128013_94:47.1	9632377_62:67.6	9632333_35_rc:45.9	9630683_57_rc:63.2	9630683_93_rc:64.2	21218463_94_rc:65.3	10518470_95_rc:50.4	20153400_99:52.7	9630683_68_rc:47.5	21218463_69_rc:13.9	9630691_41:49.4	9626081_65:16	9630691_43:43.7	21389203_36_rc:45.5	20564177_35:105.5	21218463_31_rc:36	20806015_32_rc:59.7	21493006_70:13.9	21426900_70_rc:13.3	8486140_33:59.3	9631562_70:13.3	9626669_74_rc:13.9	9629636_87_rc:76	9630699_40:44.2	9631562_58_rc:55.5	9631562_94_rc:51.6	8486140_94_rc:91.2	20564204_95_rc:48.2	9632377_51_rc:61	20806520_94_rc:88.6	19073908_92:77.3	20340272_93:57	9630699_58_rc:62.8	9630683_39:59.2	20806520_70:13.9	22128020_94_rc:80.1	21218470_93:55.6	21218463_39_rc:29.2	9632368_96_rc:90.7	9630666_58:54.7	9632377_62_rc:67.6	20806058_40:29.1	14647158_93:58.6	9632377_88:56.2	9626081_65_rc:16	22128597_64:38.9	18249855_95_rc:58	21426900_40_rc:45.3	20806520_42_rc:57.3	9626081_89:69.5	9630699_58:62.8	22128611_88_rc:61.9	20564177_53:107.8	9630691_41_rc:49.4	21911441_93:66.4	9626465_41_rc:36	22128597_64_rc:38.9	9626651_150_rc:18.4	9845214_94_rc:75.2	9631562_94:51.6	9630666_95_rc:82.5	8486140_59:82.5	21218463_31:36	9626213_108_rc:72.7	9630691_72:13.9	9632288_93_rc:66.4	9630671_78_rc:70.2	9630683_57:63.2	9630699_68:88.7	9629636_34:61.8	21218463_39:29.2	10518470_93_rc:66.2	20564177_65:107.6	20806520_94:88.6	20143469_75_rc:16	20564201_34:45.5	21911434_94_rc:75.2	20806015_19:52.5	20806015_68_rc:13.9	20564194_99_rc:85.1	20564177_90_rc:107.3	9632288_93:66.4	9629636_52_rc:78.2	14602460_39_rc:57.2	20564177_65_rc:107.6	9632295_20:22.7	22128020_68:13.9	9629636_63_rc:69.3	9626465_95:62.2	10518470_40:53.6	21218463_41:35.7	9632989_93:57.1	9632881_99:67	9626986_39:18.4	9631562_70_rc:13.3
28312 | Human papillomavirus type 65 | Papillomaviridae	18450263_175:16.2	9626605_73_rc:16.6	9627383_262:19	9626613_252:97	9627118_247:14.9	9626613_69:96.9	9627341_274:12.8	9627155_80:21.6	9628454_248:14.7	9627734_298_rc:14.8	9626613_76_rc:88.4	9627284_239_rc:20.3	9626613_268_rc:91.5	9628566_230_rc:17.9	9627377_250:13.2	9626613_69_rc:96.9	9628558_80:18.4	9626069_263_rc:20.3	18138516_256:27.7	9627312_254_rc:22.7	9628566_244:17.7	9626597_87:23.6	9627165_249_rc:16.8	9628550_224_rc:16.8	9627277_284_rc:17.7	9627305_247:20.5	9627383_262_rc:19	9627155_80_rc:21.6	9626597_253:51.2	9626613_76:88.4	9626597_233_rc:36.6	13399293_552:15.8	9627356_248_rc:14.9	21363127_180_rc:17.6	9626613_252_rc:97	9626613_268:91.5	9627734_286:21.3	9628454_248_rc:14.7	9626597_253_rc:51.2	9634605_245_rc:14.6	9627305_247_rc:20.5	9626597_228_rc:37.9	9628542_82:22	9626597_90:46.5	9627165_249:16.8	9628707_84_rc:12.6	9627341_274_rc:12.8	22138114_254_rc:15.6	9627165_84_rc:18.5	22138114_254:15.6	9627734_286_rc:21.3	9627145_246_rc:18	9628526_244_rc:11.9	9626613_231:98.2	9627136_48:15.6	9626597_228:37.9	9626605_238_rc:25.3	9627284_239:20.3	9628707_84:12.6	9627136_48_rc:15.6	21363127_180:17.6	9627165_84:18.5	9626597_90_rc:46.5	9627277_284:17.7	9628550_224:16.8	9627734_298:14.8	10092580_299:17.7	9627312_254:22.7	10092580_299_rc:17.7	9626069_263:20.3	13399293_552_rc:15.8	18138516_256_rc:27.7	9626597_233:36.6	9626613_231_rc:98.2	9628566_244_rc:17.7	9627356_248:14.9	9626605_73:16.6	9628558_80_rc:18.4	9626597_87_rc:23.6	9627145_246:18	9627377_250_rc:13.2	HCMVUL40_41:25.3	9626605_238:25.3	9628566_92_rc:13.7	9628566_92:13.7	9628566_230:17.9	9628542_82_rc:22	18450263_175_rc:16.2	9627118_247_rc:14.9	9634605_245:14.6	9628526_244:11.9
28314 | Aleutian mink disease virus | Parvoviridae	13111347_23_rc:10.6	9626735_257:17.5	9634216_16:18.3	9626032_267:19.5	21335364_23_rc:17.3	9626687_5_rc:13.3	9627730_247_rc:14.8	9626510_342_rc:12.8	9627957_94_rc:14.6	9626735_257_rc:17.5	9626510_342:12.8	HCMVUL43_448:15.9	9628278_118:104.4	23237807_20_rc:10.6	9627730_247:14.8	9634216_16_rc:18.3	9626032_267_rc:19.5	9630370_16:18.3	9628278_118_rc:104.4	9628278_162_rc:97.5	9628278_178:90	bact_10319:20.3	5821076_23:10.6	19744914_78:19.8	9627957_94:14.6	20514675_282_rc:13.6	5821076_23_rc:10.6	20386786_59_rc:11.9	13446785_1_rc:14.8	9628278_184_rc:100.5	20514675_282:13.6	13111347_23:10.6	9626687_5:13.3	9628574_266_rc:19.5	19744914_78_rc:19.8	9628278_162:97.5	9628278_178_rc:90	bact_10320:20.3	13446785_1:14.8	9628278_184:100.5	9628278_188_rc:85.5	20564186_156_rc:16.1	9630370_16_rc:18.3	20386786_59:11.9	20564186_156:16.1	9628574_266:19.5	9628278_188:85.5	21335364_23:17.3	HCMVUL42_138:15.9	HCMVUL22_199:18.6	23237807_20:10.6
37138 | Galleria mellonella densovirus | Parvoviridae	9630378_161:50.9	9628900_210_rc:16.1	9627186_98:26.6	9630378_235:68.8	9627186_98_rc:26.6	1661155_37:15.9	9633605_36_rc:38	9630378_231_rc:66.2	9630378_184_rc:53.9	9630378_184:53.9	9628900_210:16.1	21427635_320:18	9630378_223_rc:42.4	1661155_37_rc:15.9	21427635_320_rc:18	9630378_161_rc:50.9	9633605_36:38	9628826_98:23	9633605_66_rc:26.5	9633605_66:26.5	9630378_235_rc:68.8	9626078_99:23	9626078_99_rc:23	9628826_98_rc:23	9630378_223:44	9630378_231:66.2
41952 | Arctic ground squirrel hepatitis B virus | Hepadnaviridae	9628700_90:42.3	20889381_167_rc:17	9626412_82_rc:17.9	9626714_3_rc:103.6	11067737_115:15.7	9626526_279_rc:18	21326584_9_rc:32.3	9630370_29_rc:31.7	9628827_70:103.7	9626372_22_rc:17.9	9634216_75:63.4	9628827_76_rc:106.1	9628827_85_rc:109.6	9628827_76:106.1	21326584_14:45.4	9630370_16:38.7	9626372_24_rc:17.9	21326584_16:61.1	9628700_20:48.5	9632391_108:11.9	18071209_19:19.7	9633628_364_rc:15.3	9628700_4_rc:33.8	18071209_56:25.1	9626372_22:17.9	9634216_28_rc:28.4	9626372_24:17.9	9626714_70_rc:66.7	9626714_24:90.7	bact_10463:16.5	bact_10464:16.5	9628700_4:33.8	21426072_3046:14.3	9628827_3:103.6	9626714_3:103.6	21426071_3052_rc:14.3	9634216_75_rc:63.4	9626719_55_rc:21.5	15011550_3069_rc:14.3	9628827_24_rc:114.9	9626412_82:17.9	18071209_19_rc:19.7	9628827_85:109.6	9630370_25:39.8	21326584_25:46.9	11067737_115_rc:15.7	9627363_205_rc:18.7	9630370_29:31.7	9633628_364:15.3	13242735_20:16.5	13242735_20_rc:16.5	9628700_70:63.4	9634216_11:34.3	9627007_46_rc:21.6	9630370_9_rc:26.1	20451010_211_rc:15.3	9634216_16:57.9	9626714_70:66.7	9630653_46_rc:21.6	20889381_167:17	21326584_75_rc:72	9632857_281:10.7	9627007_46:21.6	9626714_77:80.7	9628700_70_rc:63.4	9634216_16_rc:57.9	9630370_75_rc:66.8	21326584_9:32.3	9626714_24_rc:90.7	9634216_9_rc:38.9	9628700_90_rc:42.3	9631267_504:18.1	15011550_3069:14.3	9626526_279:18	9626719_55:21.5	21426071_3052:14.3	9632391_108_rc:11.9	9790346_39:15.7	21326584_75:72	9630370_75:66.8	22122273_665_rc:13.6	9631267_504_rc:18.1	9628827_24:114.9	9634216_28:28.4	21326584_14_rc:45.4	9630370_9:26.1	9627363_205:18.7	962857_281_rc:10.7	9790346_39_rc:15.7	9626714_86:97.9	21326584_16_rc:61.1	21326584_25_rc:46.9	9625568_55_rc:25.1	bact_10123:16.6	bact_10124:16.6	9628700_11:59.6	9628700_11_rc:59.6	22122273_665:13.6	20451010_211:15.3	9628700_20_rc:48.5	9634216_9:38.9	9628827_3_rc:103.6	9630370_16_rc:38.7	9630370_25_rc:39.8	9628827_70_rc:103.7	18071209_56_rc:25.1	9626714_77_rc:80.7	9626714_86_rc:97.9	9634216_11_rc:34.3	21426072_3046_rc:14.3	9625568_55:25.1
179237 | Sinorhizobium meliloti phage PBC5 | NA	9631279_253_rc:22.4	13449254_162:19.4	17313217_1307_rc:40.5	HCMVUL56_41:22	18071213_947_rc:125.9	18071213_2288_rc:120.8	18071213_1713_rc:121	18071213_947:125.9	9631279_253:22.4	17313217_1307:40.5	18071213_2184_rc:123.4	9626435_188:22	9630464_581_rc:26.3	18071213_2069:122.4	18071213_1713:121	18071213_2069_rc:122.4	18071213_2184:123.4	9845300_5600:22.2	17975161_1254_rc:47.4	17975161_1254:47.4	13449254_162_rc:19.4	9626435_188_rc:22	18071213_2288:120.8	9630464_581:26.3
130308 | Human adenovirus E | Adenoviridae	9629378_4860:21	13487858_658_rc:39.7	9629378_4861:21	9626187_754:25	9632275_854:73.6	9626158_863_rc:38.9	9633173_323:20.3	9626187_759:56.2	9630091_250:26.1	21407997_849:20.5	9632275_837_rc:66.3	9632407_815:104.2	9626621_306:32.9	9845468_666:28.6	6446580_744_rc:27.8	9629466_620_rc:10.4	9629096_739_rc:37.8	9626158_860:42	9625671_4715:24.5	9626187_845_rc:42.4	9625671_4716:24.5	9626158_863:38.9	13487858_660_rc:44.7	17227341_804_rc:122.4	9626158_868:73.7	9845468_237:23.1	9628835_791:31.8	9629096_671_rc:17.4	9626621_749:19.4	9630653_7_rc:19.5	9632275_868:64.3	20153387_70_rc:20.7	9845468_671:36.2	9626621_749_rc:19.4	9626553_707:47.5	9845468_676:32.6	9626621_306_rc:32.9	9628835_791_rc:31.8	13487858_727:37.1	9626553_808_rc:14.1	9626621_711_rc:51.5	13487858_658:39.7	9626553_711_rc:50.8	17227341_733_rc:120.1	9632407_717_rc:58.3	9626187_845:42.4	9629096_770_rc:32	13487858_727_rc:37.1	9632407_801_rc:78	9632275_854_rc:73.6	9632275_875:82.6	9630653_7:19.5	9626553_711:50.8	9626621_715_rc:46.1	9633173_859_rc:24.6	9633173_348:42.1	9626553_717:97.7	9845468_666_rc:28.6	9629096_739:37.8	13487858_660:44.7	13487858_663:55.4	9845300_1171:24.6	21407997_816_rc:75.5	9632275_270_rc:48.2	9626553_793:35.8	9632407_786_rc:84.1	9632407_261:51.3	9626553_810_rc:46.5	9633173_859:24.6	9630091_717_rc:32.3	9626187_866_rc:69.2	13487858_663_rc:55.4	9633173_323_rc:20.3	9626187_859:45.8	17227341_804:122.4	9632407_712_rc:73	EBV_6179:25.2	9626187_859_rc:45.8	17227341_733:120.1	21407997_741_rc:89.2	9629096_671:17.4	9630091_712:43	9632407_774:99.9	9632407_723_rc:54.9	9625671_4716_rc:24.5	9626621_341_rc:39.3	9626158_268_rc:68	9630091_717:32.3	21407997_849_rc:20.5	9628835_820_rc:31.1	13487858_743:45	9629378_193:21	6446580_669:37.7	9629378_194:21	9629096_708_rc:23.1	9635795_197:38.7	9628835_249_rc:47	9632407_261_rc:51.3	9635795_197_rc:38.7	17227341_743_rc:124.6	9626187_759_rc:56.2	9630091_797:37.4	6446580_236:21.9	9626187_866:69.2	6446580_669_rc:37.7	9630091_797_rc:37.4	9628835_333_rc:41.3	9633173_367_rc:35.6	9630091_712_rc:43	17227341_743:124.6	17227341_772_rc:112	9628835_249:47	9626158_823:23.4	9626553_707_rc:47.5	9626621_341:39.3	9633173_367:35.6	9632407_774_rc:99.9	9626187_818_rc:53.5	9630091_722:68.6	9628835_820:31.1	9626158_754:27.7	9626553_808:14.1	6446580_744:27.8	9632407_785:88	9632275_875_rc:82.6	9632407_786:84.1	9845468_676_rc:32.6	9632407_785_rc:88	9630091_250_rc:26.1	9625671_2213:27	9632407_815_rc:104.2	9632275_868_rc:64.3	9626158_754_rc:27.7	21407997_741:89.2	21407997_816:75.5	9632407_712:73	9632407_717:58.3	9626553_810:46.5	9626158_830:70.7	9632407_722_rc:80.2	9845468_237_rc:23.1	9629466_620:10.4	9626187_754_rc:25	EBV_6179_rc:25.2	20153387_70:20.7	9626621_711:51.5	9626158_860_rc:42	9626621_715:46.1	13487858_743_rc:45	9632275_837:66.3	9845468_671_rc:36.2	9633173_348_rc:42.1	9626158_846_rc:65.2	9632407_722:80.2	9632407_723:54.9	9628835_333:41.3	9626158_268:68	9629096_16:40.3	17227341_834:120.4	9630091_722_rc:68.6	9626553_251_rc:39.3	9629096_770:32	6446580_236_rc:21.9	9626553_717_rc:97.7	21407997_832_rc:43.8	9626158_846:65.2	9626158_868_rc:73.7	9629096_16_rc:40.3	9790313_7_rc:17.7	9790313_7:17.7	9626187_818:53.5	21407997_832:43.8	9626553_251:39.3	9632407_801:78	17227341_834_rc:120.4	9626158_830_rc:70.7	9629096_708:23.1	9626553_793_rc:35.8	9626158_823_rc:23.4	17227341_772:112	9632275_270:48.2
130309 | Human adenovirus F | Adenoviridae	13487858_658_rc:29.2	21407997_264:39.2	9628574_230_rc:20.2	9628707_261:19.2	9626187_754:49.5	15789195_226_rc:20.2	9632275_854:31.4	9626158_863_rc:69.8	9626187_759:28.2	9630091_250:16.2	21407997_849:73.5	9632275_837_rc:26.9	9632407_815:40.8	9626621_306:14.7	9845468_666:63.3	6446580_744_rc:17.5	9629466_620_rc:20.4	9629096_739_rc:38.4	9626158_860:28.8	9626187_845_rc:33.4	9626158_863:69.8	13487858_660_rc:72.2	17227341_804_rc:19	20376947_135_rc:19.4	9626158_868:76.9	9845468_237:16.2	9628835_791:32	9629096_671_rc:36	9626621_749:24.2	13128941_226_rc:20.2	9632275_868:26.1	9626621_749_rc:24.2	9626553_707:120.4	9845468_676:34.7	9626621_306_rc:14.7	9628835_791_rc:32	13487858_727:20.8	9626553_808_rc:110.7	9626621_711_rc:79.3	bact_10477:18	13487858_658:29.2	bact_10478:18	9626553_711_rc:111.8	17227341_733_rc:52.4	9635795_607:22.2	9632407_717_rc:29.5	9910036_83_rc:18	9626187_845:33.4	9629096_770_rc:25.8	9635795_556_rc:18.9	13487858_727_rc:20.8	9632407_801_rc:56.4	9632275_854_rc:31.4	9632275_875:70.1	9626553_711:111.8	9626621_715_rc:57	9910036_83:18	20376947_135:19.4	9626553_717:120.8	9845468_666_rc:63.3	9629096_739:38.4	13487858_660:72.2	13487858_663:23.9	21407997_816_rc:23.5	9632275_270_rc:16.6	9626553_793:104	9632407_786_rc:42.8	9632407_261:15.4	9626553_810_rc:116.7	9630091_717_rc:27.9	9627100_264_rc:17.7	9627155_258:17.7	9626621_773_rc:8.3	9626187_866_rc:75.2	15789195_226:20.2	13487858_663_rc:23.9	9626187_859:19.6	17227341_804:19	9632407_712_rc:93.6	9626187_859_rc:19.6	17227341_733:52.4	21407997_741_rc:46.3	9629096_671:36	9630091_712:57.8	9632407_774:59.2	9632407_723_rc:58.1	9626621_341_rc:30.1	9626158_268_rc:26.4	9630091_717:27.9	21407997_849_rc:73.5	9628835_820_rc:31.6	13487858_743:48.4	13128941_226:20.2	6446580_669:38.1	9629096_708_rc:22.4	9632407_261_rc:15.4	9635795_197:26.7	9627155_258_rc:17.7	9635795_197_rc:26.7	17227341_743_rc:96.2	9635795_556:18.9	9626621_773:8.3	9626187_759_rc:28.2	9630091_797:30.9	6446580_236:29.7	9626187_866:75.2	6446580_669_rc:38.1	9630091_797_rc:30.9	9628835_333_rc:14.3	9627320_265_rc:19.2	9633173_367_rc:11.7	9630091_712_rc:57.8	17227341_743:96.2	17227341_772_rc:32.2	9626158_823:27	9626553_707_rc:120.4	9632407_774_rc:59.2	9626621_341:30.1	9633173_367:11.7	9626187_818_rc:54.4	9630091_722:66.6	9628835_820:31.6	9626158_754:53.7	9635795_607_rc:22.2	9626553_808:110.7	6446580_744:17.5	9632407_785:38.9	9632275_875_rc:70.1	9632407_786:42.8	9845468_676_rc:34.7	9632407_785_rc:38.9	9630091_250_rc:16.2	9632407_815_rc:40.8	9632275_868_rc:26.1	9626158_754_rc:53.7	21407997_741:46.3	21407997_816:23.5	9632407_712:93.6	9627100_264:17.7	9632407_717:29.5	9626553_810:116.7	9626158_830:25.8	9632407_722_rc:81.4	9845468_237_rc:16.2	9629466_620:20.4	9626187_754_rc:49.5	9628707_261_rc:19.2	9626621_711:79.3	14485273_230_rc:20.2	9626158_860_rc:28.8	9626621_715:57	13487858_743_rc:48.4	9628574_230:20.2	9632275_837:26.9	9627320_265:19.2	9626158_846_rc:37.5	14485273_230:20.2	9632407_722:81.4	9632407_723:58.1	21407997_264_rc:39.2	9628835_333:14.3	9626158_268:26.4	9629096_16:32.9	17227341_834:36.3	9630091_722_rc:66.6	9626553_251_rc:109.3	9634614_260:17.7	9629096_770:25.8	6446580_236_rc:29.7	9626553_717_rc:120.8	21407997_832_rc:40.8	9626158_846:37.5	9634614_260_rc:17.7	9626158_868_rc:76.9	9629096_16_rc:32.9	9629650_365:16.2	9626187_818:54.4	21407997_832:40.8	9629650_365_rc:16.2	9626553_251:109.3	9632407_801:56.4	17227341_834_rc:36.3	HCMVUL122_8:18.8	9626158_830_rc:25.8	9629096_708:22.4	9626553_793_rc:104	9626158_823_rc:27	17227341_772:32.2	9632275_270:16.6
12814 | Respiratory syncytial virus | Paramyxoviridae	9629367_457:95.8	9627719_274_rc:15	19525721_513:14	21389198_287:16.6	9631267_130_rc:41.6	9629367_130:101.5	22780169_331_rc:31.3	20428636_332:18	17017954_75_rc:6.9	9631267_63:69.4	9631267_132_rc:39.1	9627719_274:15	22780169_331:31.3	12084822_421:16	22780169_370:31.1	9629367_63_rc:97.6	9627272_270_rc:14.2	22780169_372:44.4	9631267_273:36.5	9629198_107_rc:62.4	22780169_344_rc:27.8	21450043_128:19.3	9631267_109_rc:34.1	9629198_522:60.5	9629367_63:97.6	20428589_192_rc:18.4	9631267_156_rc:23.9	9631267_63_rc:69.4	9631267_130:41.6	9631267_132:39.1	9626472_82_rc:19.4	21450043_128_rc:19.3	21321708_243_rc:12.9	9629367_519_rc:89.9	9964314_6757_rc:8.7	9629198_131:86.3	9629198_133:45.3	22780169_344:27.8	17017957_8_rc:6.9	20428589_192:18.4	9629367_435:87.8	17017954_75:6.9	20428636_332_rc:18	9631267_429:38.4	9631267_463:70.2	9629367_130_rc:101.5	9964314_6757:8.7	9629367_435_rc:87.8	9629367_111:94.8	9629198_111_rc:45.8	21389198_287_rc:16.6	9626472_82:19.4	8486129_29:16.9	9627272_270:14.2	9631267_109:34.1	9631267_273_rc:36.5	9629198_434_rc:38.8	21321708_243:12.9	9629198_131_rc:86.3	9629198_107:62.4	9631267_504:35.8	9631267_463_rc:70.2	12084822_421_rc:16	9629367_457_rc:95.8	22780169_354:45	8486129_29_rc:16.9	22780169_370_rc:31.1	9631267_429_rc:38.4	9629198_133_rc:45.3	9629367_519:89.9	9629198_434:38.8	22780169_354_rc:45	9631267_504_rc:35.8	22780169_372_rc:44.4	9629367_380_rc:85.1	9629198_522_rc:60.5	9629198_111:45.8	17017957_8:6.9	19525721_513_rc:14	9631267_156:23.9	9629367_111_rc:94.8	9629367_380:85.1
218923 | Turnip rosette virus | NA	9628101_289_rc:16	9628590_109:10.4	9628590_120_rc:16.7	9790292_237:18.4	9628101_289:16	9627252_120_rc:17.9	15789195_226_rc:21.7	9632978_104:17.9	21644716_114:43.2	10645641_105_rc:13.4	20428623_119:23.9	10645641_115:32.5	10645641_115_rc:32.5	20428623_108_rc:17	9626146_117:21	20087033_181_rc:15.4	9627899_107:8.2	9627252_125_rc:19.2	9627203_133:19.8	9632547_116:21	20428623_119_rc:23.9	9628590_109_rc:10.4	KS_2019_rc:15.5	9626146_117_rc:21	9790292_237_rc:18.4	9632978_104_rc:17.9	21644716_105:10.3	9632547_116_rc:21	15789195_226:21.7	20428623_108:17	10645641_105:13.4	9627899_115_rc:19.1	9627252_120:17.9	9627899_107_rc:8.2	9627203_133_rc:19.8	21644716_105_rc:10.3	9627252_125:19.2	21644716_114_rc:43.2	9627899_117_rc:20.6	KS_2019:15.5	20087033_181:15.4	9627899_115:19.1	9627899_117:20.6
11876 | Avian sarcoma virus | Retroviridae	9626152_19_rc:81.6	9626965_149:16.8	9626156_6_rc:107.5	9626154_9_rc:65.4	9629900_9_rc:78.5	9626156_15_rc:73.5	9627272_252:15.1	9627732_3_rc:110.7	9629900_1:58.9	9626201_26:108.1	9629900_3:91.6	9629176_40_rc:13.9	9629176_40:13.9	9633548_163:15.7	9627732_5_rc:114.8	9629900_6:81.6	9626965_149_rc:16.8	9629900_9:78.5	9626154_4:93.5	9627272_252_rc:15.1	9626201_9_rc:43.3	9626196_4_rc:92.3	9626154_6:92	9626154_9:65.4	9626152_13:71.8	9626196_6_rc:103	9627732_12:114.8	9626152_15:98.2	9627732_15:111.6	9627732_9_rc:116.8	9626152_17:102.1	9626152_19:81.6	9626154_11:52.7	9633548_144_rc:25.1	9626196_8_rc:82.7	9626196_15_rc:100.6	9626154_11_rc:52.7	9626154_15:100.6	9626316_12_rc:21.7	9626156_12:89.4	9626154_4_rc:93.5	9626201_26_rc:108.1	9626156_15:73.5	9629818_3841:22.3	9629818_3842:22.3	9626154_6_rc:92	9629900_6_rc:81.6	9626154_15_rc:100.6	9626156_12_rc:89.4	9627732_15_rc:111.6	9626152_22:85.3	9626201_4_rc:92.4	9626196_12:94.8	9628518_259:18.4	9626196_15:100.6	9632565_299_rc:18.3	9626201_6_rc:75.6	9627732_3:110.7	9627732_5:114.8	9633548_144:25.1	9626156_9_rc:63.5	9627732_9:116.8	12085135_35:16.3	9628518_259_rc:18.4	9632565_299:18.3	9626201_12_rc:30.1	9626156_4:85.3	9626196_12_rc:94.8	9626201_4:92.4	9626156_6:107.5	12085135_35_rc:16.3	9626201_6:75.6	9626156_9:63.5	9633550_852:16.9	9629900_1_rc:58.9	9629900_12:81.5	9626201_9:43.3	9626152_13_rc:71.8	9626152_22_rc:85.3	9626316_12:21.7	9629900_3_rc:91.6	9626196_4:92.3	9626152_15_rc:98.2	9633548_163_rc:15.7	9626196_6:103	9627732_12_rc:114.8	9629900_12_rc:81.5	9626196_8:82.7	9626152_17_rc:102.1	9633550_852_rc:16.9	9626156_4_rc:85.3
28321 | Amsacta moorei entomopoxvirus | Poxviridae	13111347_23_rc:13.6	9964314_792_rc:88.7	9631294_7080:10.5	9629127_198_rc:16.3	20451010_9:16.5	9626069_252_rc:16	21263121_296:18.2	9627155_249_rc:16	9964314_7548_rc:79.5	9627320_254_rc:16	9964314_8050:82.6	18640086_2854:16.8	9628582_254_rc:16	18450236_2095_rc:16.3	11693124_11987:13.4	10518481_144:11.5	20514402_184_rc:19.1	15789195_255_rc:16	22122273_1129:8.2	9627034_182_rc:15.5	15081567_638_rc:14.5	5821076_23:13.6	9964314_7548:79.5	20087039_62_rc:17.7	10314009_373_rc:15.7	20065963_1106_rc:16.2	18450236_2095:16.3	20065963_1106:16.2	20451010_9_rc:16.5	18640086_2464_rc:20.8	18640086_2464:20.8	13111347_23:13.6	10314009_373:15.7	61098_28:15.9	20428596_38_rc:15.4	61098_28_rc:15.9	18450263_163_rc:14.8	9631294_3987_rc:22.9	9627320_254:16	9626732_291_rc:18	15081567_638:14.5	11693124_11987_rc:13.4	9629524_35:13.7	9629935_326_rc:18.5	9626069_252:16	9629258_172_rc:16.3	9627034_182:15.5	9626732_291:18	9626732_293_rc:18	9964314_6757_rc:80.6	9627962_252:16	9626732_293:18	9627962_252_rc:16	20514400_296_rc:19.1	5912523_243_rc:14.5	13128941_255_rc:16	10518481_144_rc:11.5	9964314_6103:86.6	9627165_253_rc:16	9964314_6757:80.6	9627994_210_rc:14.4	9629935_251_rc:7.8	5912523_243:14.5	20087039_62:17.7	12248100_58_rc:7.5	9627155_249:16	23237807_20_rc:13.6	9627165_253:16	9629258_172:16.3	9629524_35_rc:13.7	20177488_99_rc:22	9627186_62:19.5	20428596_38:15.4	9625955_1614:16.3	15789195_255:16	9633605_66:17.4	9631294_7080_rc:10.5	9964314_792:88.7	9627186_62_rc:19.5	20451015_362:9.8	18450263_163:14.8	9631294_2096:8.9	20514400_296:19.1	9964314_8050_rc:82.6	HCMVUL129_254:19	20514402_184:19.1	12248100_58:7.5	5821076_23_rc:13.6	20177488_99:22	9629935_251:7.8	9629935_326:18.5	9629367_380_rc:8.7	9964314_6103_rc:86.6	9627994_210:14.4	9629650_365:14.6	13128941_255:16	22122273_1129_rc:8.2	20451015_362_rc:9.8	9629650_365_rc:14.6	21263121_296_rc:18.2	9631294_2096_rc:8.9	9628582_254:16	9633605_66_rc:17.4	9632557_258:16	9629909_65_rc:16.4	18640086_2854_rc:16.8	9629909_65:16.4	9631294_3987:22.9	9629127_198:16.3	9632557_258_rc:16	9629367_380:8.7	23237807_20:13.6
53181 | Hibiscus chlorotic ringspot virus | Tombusviridae	20153387_55_rc:105.4	20153387_55:105.4	20087046_157_rc:17.9	21326584_9_rc:14.7	9633804_70_rc:7.5	13242737_13_rc:21.8	20162536_93_rc:18.6	9630666_58_rc:17.9	9632987_14_rc:20.3	20087046_157:17.9	20564140_101:18.1	9631195_3896:14.7	9634672_68:26.6	9629508_27:18.9	9631195_3897:14.7	20162536_93:18.6	9628874_70:17.8	11072110_92:20.8	9626146_123_rc:15.5	9628700_4_rc:14.7	20162536_97:15.5	9627420_36_rc:29.7	9629518_45:18.2	20153387_61:103.1	9629518_47:12	20162536_97_rc:15.5	9629508_27_rc:18.9	9630315_306_rc:16	13242737_13:21.8	20153387_65:100.4	9630666_58:17.9	9629181_13:21.8	9628700_4:14.7	20069869_70:17.1	9635790_225:13.5	20428578_73_rc:24.2	9628874_70_rc:17.8	9629518_45_rc:18.2	19550999_34:17.2	11072110_92_rc:20.8	9630315_306:16	9627420_58_rc:30.6	9629518_47_rc:12	9627420_58:30.6	20564140_60:13.2	20153387_61_rc:103.1	20564140_101_rc:18.1	20153387_70_rc:104.1	19550999_34_rc:17.2	9627420_69_rc:21.5	20806070_55:18.3	9629189_68_rc:13.9	20564140_36_rc:29.7	20069869_70_rc:17.1	20153387_70:104.1	9634102_85_rc:21.1	20087046_63:32.8	20564140_38_rc:18.1	20153387_65_rc:100.4	20806070_55_rc:18.3	9633804_60_rc:24.1	9629189_97_rc:12	20806070_64_rc:17	9632295_13_rc:21.8	20279554_32_rc:16	9627420_60:23.9	9629183_27:18.9	20564140_36:29.7	21326584_9:14.7	20428578_73:24.2	9627420_60_rc:23.9	9632295_13:21.8	9627420_69:21.5	9629181_13_rc:21.8	20564140_38:18.1	9633804_60:24.1	9629189_97:12	20806070_64:17	20177491_63:20.1	20153387_46:102.7	20177491_63_rc:20.1	9635790_225_rc:13.5	9626971_70:30.6	9632987_14:20.3	9634672_59_rc:22.4	9634672_68_rc:26.6	9626971_70_rc:30.6	9627420_36:29.7	20279554_32:16	20564140_60_rc:13.2	9629189_68:13.9	9634672_59:22.4	9634102_85:21.1	9626146_123:15.5	20087046_63_rc:32.8	9633804_70:7.5	9629183_27_rc:18.9	20153387_46_rc:102.7
53182 | Feline foamy virus | Retroviridae	9629258_45:39.3	9626546_6_rc:38.3	9626103_268:10.1	9634977_238_rc:59.7	9634977_150:8.4	9634977_58_rc:43	9626103_198:14.1	20889381_219:18.8	9634977_150_rc:8.4	9629127_198_rc:18.4	15148076_65:16.3	9628091_7:38.8	17981815_860:17.6	20514675_97_rc:14.1	9629644_236_rc:64	9629127_168:28.4	9626103_198_rc:14.1	20889381_219_rc:18.8	9629925_107_rc:96.9	9629127_266_rc:30.9	22780169_370:15.6	20514675_97:14.1	9629644_238_rc:25.1	22780169_372:15.6	13277517_1201_P70_rc:19.7	9629925_190:97.5	9695413_1412:14.3	13277517_1201_P70:19.7	9695413_1412_rc:14.3	9626103_266_rc:52.6	9630653_256_rc:16.7	9629925_190_rc:97.5	21326571_63:15.1	9634977_238:59.7	9629644_52_rc:39.5	9626103_268_rc:10.1	9629644_151:27	9626219_8_rc:45.7	9634977_242_rc:30.1	9629258_45_rc:39.3	9626651_6_rc:31	9626546_6:38.3	9628290_6144_rc:19.1	9629258_172_rc:18.4	9628600_894:17.6	9626103_70_rc:39.3	9629127_168_rc:28.4	9631267_429:15.6	9627001_6:38.3	9626219_8:45.7	9629258_240_rc:31.2	9634977_209:8.7	9634977_242:30.1	9629925_12:107.4	9627001_6_rc:38.3	9629925_12_rc:107.4	9629258_240:31.2	9629258_242_rc:12	9626651_6:31	9629258_242:12	20095237_1_rc:16.4	9629258_172:18.4	9629644_236:64	9629644_238:25.1	9629925_92:99.5	9626103_263_rc:28.8	9626103_70:39.3	20095237_1:16.4	9631267_429_rc:15.6	22780169_370_rc:15.6	9628600_894_rc:17.6	9634672_57_rc:18.1	9629644_52:39.5	9629127_70_rc:39.3	9629925_180_rc:96.7	9629258_142_rc:33.4	9629644_151_rc:27	22780169_372_rc:15.6	HCMVUL68_153:17.3	9629127_70:39.3	9629258_142:33.4	17981815_860_rc:17.6	9629925_92_rc:99.5	9628091_7_rc:38.8	13242472_4246:16.9	9634672_57:18.1	15148076_65_rc:16.3	9630653_256:16.7	9629127_266:30.9	9629925_107:96.9	9634977_209_rc:8.7	13242472_4246_rc:16.9	9634977_58:43	9629127_198:18.4	9626103_263:28.8	9626103_266:52.6	21326571_63_rc:15.1	9629925_180:96.7
130310 | Human adenovirus D | Adenoviridae	13487858_658_rc:42.6	9630778_199_rc:25.5	9626187_754:44.1	9632275_854:62.5	9626158_863_rc:46.5	9633173_323:36.9	9626187_759:52.3	9630091_250:31.3	21407997_849:51.2	9632275_837_rc:82.4	9632407_815:117.1	9626440_208_rc:30	20198505_2519_rc:23.2	9626621_306:31.4	9845468_666:59.6	6446580_744_rc:17.6	9629466_620_rc:19.7	9629096_739_rc:49.3	9626158_860:38.8	9625671_4715:28.8	9626187_845_rc:28.1	9625671_4716:28.8	9626158_863:46.5	13487858_660_rc:60.3	17227341_804_rc:83.2	9626621_745_rc:6.3	9626158_868:73.1	9628835_791:43.3	9626621_745:6.3	9629096_671_rc:18.1	9628835_795:25.9	20530224_1:20.9	9626621_749:20.2	9632275_868:67.5	9845468_671:22.8	9626621_749_rc:20.2	9626553_707:101	9845300_4288:24.7	9626621_306_rc:31.4	9845300_4289:24.7	9628835_791_rc:43.3	13487858_727:22.3	9626553_808_rc:30	9626621_711_rc:75.6	13487858_658:42.6	9626553_711_rc:41.3	17227341_733_rc:77.2	9635795_607:16.7	9632407_717_rc:121.6	9626187_845:28.1	9629096_770_rc:31.1	13487858_727_rc:22.3	9632407_801_rc:113.7	9628835_795_rc:25.9	9632275_854_rc:62.5	9632275_875:94.4	9626553_711:41.3	12084983_4012_rc:13.4	9626621_715_rc:31.8	9633173_859_rc:15.2	9633173_348:21.7	9626553_717:78.7	9845468_666_rc:59.6	20198505_2519:23.2	9629096_739:49.3	13487858_660:60.3	9626621_259:27.4	13487858_663:41.7	15088743_286_rc:18.1	21407997_816_rc:89.7	9632275_270_rc:22.6	9626553_793:51.5	9632407_786_rc:116.8	9632407_261:115.3	9626553_810_rc:76.3	9633173_859:15.2	21450040_176_rc:22	9630091_717_rc:38.1	10834856_6355:21.3	9626187_866_rc:72.1	13487858_663_rc:41.7	9633173_323_rc:36.9	9626187_859:44.7	17227341_804:83.2	9632407_712_rc:125	9626187_859_rc:44.7	21450040_176:22	17227341_733:77.2	21407997_741_rc:61	9629096_671:18.1	9630091_712:46.6	9632407_774:122.2	9632407_723_rc:119.9	9625671_4716_rc:28.8	9626621_341_rc:38.5	9626158_268_rc:62.9	9630091_717:38.1	21407997_849_rc:51.2	9628835_820_rc:37.3	13487858_743:49.1	6446580_669:34.4	9629096_708_rc:37.2	9632407_261_rc:115.3	9635795_197:31.3	9628835_249_rc:35.9	9635795_197_rc:31.3	17227341_743_rc:75.8	12084983_4012:13.4	9626187_759_rc:52.3	9630091_797:33.2	9626187_866:72.1	6446580_669_rc:34.4	9630091_797_rc:33.2	9628835_333_rc:33.9	9633173_367_rc:40.9	9630091_712_rc:46.6	17227341_743:75.8	17227341_772_rc:69.2	9628835_249:35.9	9626158_823:23.5	9626553_707_rc:101	9626621_341:38.5	9633173_367:40.9	9632407_774_rc:122.2	9626187_818_rc:68.1	9630091_722:79.2	9628835_820:37.3	9626158_754:48.3	9635795_607_rc:16.7	9626553_808:30	6446580_744:17.6	9632407_785:120.7	9632275_875_rc:94.4	9632407_786:116.8	9632407_785_rc:120.7	9630091_250_rc:31.3	9632407_815_rc:117.1	9632275_868_rc:67.5	9626158_754_rc:48.3	21407997_741:61	21407997_816:89.7	9632407_712:125	9632407_717:121.6	9626553_810:76.3	9626158_830:66.4	9632407_722_rc:121.6	9629466_620:19.7	9626187_754_rc:44.1	9626621_711:75.6	9626158_860_rc:38.8	9626621_715:31.8	13487858_743_rc:49.1	9632275_837:82.4	9845468_671_rc:22.8	20178608_352_rc:16.4	9633173_348_rc:21.7	9626158_846_rc:47.2	9632407_722:121.6	9632407_723:119.9	9628835_333:33.9	9626158_268:62.9	20178608_352:16.4	9629096_16:26.3	17227341_834:101.1	9630091_722_rc:79.2	9626553_251_rc:17.3	9629096_770:31.1	9626553_717_rc:78.7	20530224_1_rc:20.9	21407997_832_rc:51.6	9626158_846:47.2	9626158_868_rc:73.1	9629096_16_rc:26.3	9630778_199:25.5	9626187_818:68.1	21407997_832:51.6	15088743_286:18.1	9845300_2518:23.2	9626553_251:17.3	9632407_801:113.7	9845300_2519:23.2	9626440_208:30	17227341_834_rc:101.1	9845468_727_rc:23.6	9626158_830_rc:66.4	9845468_727:23.6	9629096_708:37.2	9626553_793_rc:51.5	9626158_823_rc:23.5	17227341_772:69.2	9632275_270:22.6	9626621_259_rc:27.4
196089 | Tomato black ring virus satellite RNA | NA	9629267_1352_rc:20.1	11344952_62_rc:12.7	20889342_11_rc:26.7	15148076_65:15.6	20889342_11:26.7	11344952_62:12.7	VirusP70_10111:103.6	15148076_65_rc:15.6	VirusP70_10120:106.7	VirusP70_10112:103.6	VirusP70_10113:104.9	VirusP70_10114:104.9	VirusP70_10115:103.9	VirusP70_10116:103.9	VirusP70_10117:103.7	VirusP70_10118:103.7	VirusP70_10119:106.7
113194 | Orangutan hepadnavirus | Hepadnaviridae	9628700_90:103.2	9626714_3_rc:56.4	bact_10457:19.6	bact_10458:19.6	21326584_9_rc:80.1	9630370_29_rc:72.5	9628827_70:35.6	9634216_75:106.9	9628827_76_rc:47	20889358_181_rc:19.5	9628827_85_rc:35	9628827_76:47	21326584_14:93.7	9630370_16:79.7	21326584_16:95.3	9628700_20:79	9634968_484_rc:18.1	21389198_25:21.1	9628700_4_rc:80.1	9625568_61:25.3	9634216_28_rc:105.3	9626714_70_rc:48.6	9626714_24:74	KS_2019_rc:16	9626719_53_rc:22.1	9628700_4:80.1	9628827_3:56.4	9625568_61_rc:25.3	9626714_3:56.4	9634216_75_rc:106.9	9628827_24_rc:62.6	9628827_85:35	9630370_25:56.3	21326584_25:77.6	18071209_61:21.7	20889358_181:19.5	9630370_29:72.5	KS_2019:16	9630378_223:13.5	9628700_70:90.2	9634216_11:111.5	9630370_9_rc:72.3	13634098_31_rc:21.2	9634216_16:104.1	12657854_498:19.4	9626714_70:48.6	9630378_223_rc:13.5	21326584_75_rc:90.7	9626714_77:36.1	9628700_70_rc:90.2	9634216_16_rc:104.1	9630370_75_rc:98.2	9634968_483_rc:18.1	KS60_2019:16	21326584_9:80.1	9626714_24_rc:74	9634216_9_rc:104.2	9628700_90_rc:103.2	9626719_53:22.1	9631267_504:17.2	9635572_255_rc:14.4	9629176_29:16.5	21326584_75:90.7	9630370_75:98.2	9626719_61_rc:23.5	9631267_504_rc:17.2	9628827_24:62.6	13634098_31:21.2	9634216_28:105.3	21326584_14_rc:93.7	9630370_9:72.3	18071209_61_rc:21.7	9626714_86:36	9629176_29_rc:16.5	12657854_498_rc:19.4	21326584_16_rc:95.3	21326584_25_rc:77.6	21389198_25_rc:21.1	9628700_11:95.3	9634968_483:18.1	9634968_484:18.1	9628700_11_rc:95.3	9628700_20_rc:79	20095237_170:17.6	9634216_9:104.2	9628827_3_rc:56.4	9630370_16_rc:79.7	9626719_61:23.5	9628827_70_rc:35.6	9630370_25_rc:56.3	9626714_77_rc:36.1	9626714_86_rc:36	9634216_11_rc:111.5	20095237_170_rc:17.6	9635572_255:14.4
148363 | Helicoverpa armigera nucleopolyhedrovirus G4 | Baculoviridae	12597485_3607:119.6	9630816_1143_rc:17.9	9630816_4373:20.6	11068003_3711:22.2	15617474_811:24.9	14602241_1966:23.4	9635250_5322_rc:29.1	15617474_811_rc:24.9	9630816_1143:17.9	9630816_1797:38.2	12597485_706_rc:108.2	11068003_3711_rc:22.2	9630966_1120:28.4	12597485_706:108.2	9630966_2038_rc:14.6	9630966_5576_rc:34.7	9630966_37:24.3	21686665_2097_rc:8.7	9630816_4373_rc:20.6	11068003_935:41	18138257_1286_rc:109.4	15320657_1095_rc:25.7	18138257_1825_rc:95	9634221_4986:26.3	9630966_2622_rc:34.5	11068003_3667_rc:21.1	15426271_707:109.7	9630816_1516_rc:28.1	15426271_1294:113.4	21686665_2097:8.7	9630966_2038:14.6	9635250_3044_rc:31.9	15320657_41_rc:4	20069879_5122:16.6	17981815_34:25.7	9635250_5828_rc:29.1	9627742_4787:20.6	9634221_3822:36.7	20069879_11:33.6	12597485_1297:110.3	15320657_25_rc:13.5	11038431_4103:42	15426271_1374_rc:90.7	9625671_2213:30.5	11038431_1816_rc:21.7	11038431_4524_rc:14.6	15320657_41:4	15320794_2605_rc:20.7	18138257_1448:110.3	14602241_1966_rc:23.4	18138257_706_rc:102.1	11038431_1816:21.7	9634221_11:50.4	11068003_3659:2.8	9634221_4986_rc:26.3	9630816_1516:28.1	20069879_4586:20.3	15320657_4072_rc:41	9627742_1992:38.2	9627742_4787_rc:20.6	15426271_1374:90.7	15320794_1338:30.8	15320794_2605:20.7	9629653_830:15.2	20069879_5789_rc:24.3	9629732_1137:20.5	20153400_45:20.2	15320657_1405_rc:24.1	21686665_4462:32	15320657_1405:24.1	15426271_1455_rc:111.2	9634221_11_rc:50.4	9628600_34_rc:25.7	20069879_5789:24.3	9630966_2622:34.5	11038431_4103_rc:42	18138257_706:102.1	9627742_193:42.6	9635250_5828:29.1	9627742_193_rc:42.6	15426271_1294_rc:113.4	15426271_1815_rc:95	18138257_3604_rc:122.8	9627742_1713_rc:28.1	9635250_5322:29.1	9630816_1797_rc:38.2	15426271_707_rc:109.7	11068003_3667:21.1	18138257_1448_rc:110.3	21686665_4462_rc:32	17981815_34_rc:25.7	9628600_34:25.7	15426271_1455:111.2	11068003_3659_rc:2.8	9630966_5576:34.7	15426271_1815:95	11038431_118_rc:28.5	9630966_37_rc:24.3	12597485_1458:113.4	9627742_1713:28.1	20069879_5122_rc:16.6	9629653_830_rc:15.2	12597485_1818:104.2	11038431_118:28.5	9635250_3044:31.9	15617474_2153:16.5	15320657_1095:25.7	9630966_1120_rc:28.4	20069879_11_rc:33.6	15320657_25:13.5	15320657_4072:41	18138257_1286:109.4	15320794_1338_rc:30.8	18138257_3604:122.8	18138257_1825:95	11038431_4524:14.6	20153400_45_rc:20.2	9634221_3822_rc:36.7	12597485_3607_rc:119.6	11068003_935_rc:41	12597485_1458_rc:113.4	15617474_2153_rc:16.5	11038431_120:29.6	9627742_1992_rc:38.2	12597485_1297_rc:110.3	12597485_1818_rc:104.2	11038431_120_rc:29.6	20069879_4586_rc:20.3
180586 | Casphalia extranea densovirus | Parvoviridae	9629378_4860:17.6	9629378_4861:17.6	22122273_1175:12.7	9634977_209:13.8	10086561_577:12.5	9629812_603:11.2	9631139_1608:20.5	9629378_193:16	9631294_8236_rc:13.9	9629378_194:16	12248100_58_rc:12.4	10086561_577_rc:12.5	9628091_82:15.2	9628091_82_rc:15.2	14575752_23:14.1	9631139_1608_rc:20.5	9629818_5309:34.7	22122227_1049:12.7	13095658_419_rc:15	14575752_23_rc:14.1	22780169_370:16.7	9630525_301:14	22780169_370_rc:16.7	13277517_1201_P70_rc:17.6	12248100_58:12.4	22122227_1049_rc:12.7	9625671_4715:26.6	9625671_4716:26.6	13277517_1201_P70:17.6	9631139_170:20.5	18138512_197:33.2	9631139_170_rc:20.5	9630525_301_rc:14	9634109_562_rc:12.8	18138512_197_rc:33.2	9631294_8236:13.9	19919937_252:17.2	9628290_6144_rc:18.4	22122273_1175_rc:12.7	10140926_4705:18.8	9626187_859:17.9	18138512_122:7.6	18138512_122_rc:7.6	19919937_252_rc:17.2	9633548_139:8	9626187_859_rc:17.9	9634977_209_rc:13.8	9634109_562:12.8	9629812_603_rc:11.2	9633548_139_rc:8	13095658_419:15	9625671_4716_rc:26.6
180587 | Honeysuckle yellow vein mosaic virus | NA	20564204_93:53.8	20522146_70:32.3	20564204_95:55	19352426_92:45.5	19352426_94:52.5	9626986_39_rc:33.5	9632881_25:47.5	9632881_77_rc:63.4	14647158_93_rc:62.2	22128013_94_rc:63.6	20153400_78_rc:103.8	9632989_69_rc:29.9	14647158_68_rc:51.6	22128020_38_rc:28	21426900_72_rc:44.5	20143469_100_rc:71.4	20564204_93_rc:53.8	9630671_101_rc:44.8	22128020_92_rc:45.5	20143469_45_rc:32.6	20340272_57:54.8	22128013_70:65.5	20340272_72_rc:41.5	9629636_89_rc:46.3	9632881_99_rc:75.5	22128013_73:42.3	21911434_40:47.4	20143469_75:76	14602460_93:44.8	20522146_70_rc:32.3	20143469_77:77	9632333_43_rc:35.4	14602460_95:40.2	20153400_74:104.5	20806048_72_rc:45.5	20564194_101:35.9	9630666_93:47	9630671_101:44.8	21218477_40_rc:53.4	22123909_69:55.6	9632881_25_rc:47.5	9630666_95:50.9	9630671_103:37.5	21594412_92_rc:59.7	20153400_78:103.8	9845214_69:53.5	9631562_40:49.6	22123909_93_rc:63.1	9845214_41_rc:38	21165975_72_rc:63.4	18249855_93_rc:63.5	20806029_88:52.1	9626465_95_rc:57.2	20806029_34_rc:25.9	9631562_40_rc:49.6	21389203_44_rc:37	21218470_39_rc:31.2	9632989_39:42.4	19073908_92_rc:44.8	18249855_70:81.3	19352426_94_rc:52.5	19919896_34_rc:44.3	9632288_40_rc:41.3	21218470_93_rc:60.7	19073908_67:46.5	20340272_68:30.6	20806048_69_rc:49.2	19073908_67_rc:46.5	19073908_69:61.9	9632989_39_rc:42.4	9632288_40:41.3	21426900_70:48.9	9630699_93:49.9	9845214_71:59.7	9632989_93_rc:63.1	21426900_72:44.5	20564177_90:49	21218463_69:47.3	9626081_89_rc:50.2	9632881_45:34.8	14647158_68:51.6	9632368_96:41.9	21911434_70_rc:56.2	9630666_93_rc:47	21218477_40:53.4	20143469_26_rc:64.8	20564204_40:35.6	18249855_70_rc:81.3	20806058_40_rc:34.4	20340272_72:41.5	22128020_92:45.5	22128020_94:44.1	20279530_71:43.6	20153400_99_rc:111.6	19919896_34:44.3	20279530_73:47.3	22123909_38_rc:44.8	22128013_94:63.6	18249855_38_rc:25.2	20340272_57_rc:54.8	9630683_93:52.4	21911441_69:57	20340272_93_rc:56.2	16507262_57:54.2	14647158_71:79.7	21594412_68:56.3	9630683_93_rc:52.4	21218463_94_rc:63.8	20340272_68_rc:30.6	10518470_95_rc:51.1	20143469_77_rc:77	20564204_40_rc:35.6	20153400_99:111.6	21218463_69_rc:47.3	22128013_70_rc:65.5	20279530_19_rc:53.5	20143469_26:64.8	19352426_68_rc:30.4	20279530_73_rc:47.3	20153400_24:106.3	14602460_95_rc:40.2	22123909_19:57.9	21218477_72_rc:79.1	20143469_100:71.4	18249855_93:63.5	21389203_44:37	21911434_40_rc:47.4	20806029_34:25.9	21911441_69_rc:57	9632881_75_rc:68.3	20564194_101_rc:35.9	21911434_70:56.2	21594412_72:43.2	22123909_93:63.1	9631562_72_rc:46	21426900_70_rc:48.9	9845214_94:50.7	9632333_89:34	21426900_95:48.6	20564194_99:45.7	18249855_20:47.5	9632288_69:57	9631562_70:41	9631562_72:46	22128020_38:28	9629636_89:46.3	9626669_78:58.2	20279530_19:53.5	20564201_88:65	22123909_19_rc:57.9	9631562_94_rc:44.6	20806029_88_rc:52.1	20564204_95_rc:55	20340272_93:56.2	20806520_94_rc:47.6	9632989_69:29.9	19073908_92:44.8	21218477_68:81.1	19352426_70_rc:55	9630671_103_rc:37.5	22128020_94_rc:44.1	21594412_72_rc:43.2	9626669_78_rc:58.2	21218470_93:60.7	21165975_70_rc:50.9	21218463_39_rc:21.6	22128013_40_rc:64.3	9632368_96_rc:41.9	19352426_68:30.4	20153400_24_rc:106.3	9632288_69_rc:57	20806058_40:34.4	21218463_94:63.8	10518470_95:51.1	20564201_88_rc:65	9632377_88:64.3	14647158_93:62.2	19352426_92_rc:45.5	20178610_89:74.2	20806048_69:49.2	21911441_39_rc:45.3	9632881_45_rc:34.8	22128013_40:64.3	9632881_75:68.3	9632881_77:63.4	9632989_72:42	18249855_38:25.2	21911441_93_rc:43.2	21218477_72:79.1	20564204_72:28.4	21426900_40_rc:51.3	20143469_45:32.6	22128013_73_rc:42.3	19352426_70:55	9626081_89:50.2	20153400_45:95.4	22123909_38:44.8	19073908_69_rc:61.9	21911441_93:43.2	20564204_72_rc:28.4	9626986_94:54.3	9632377_88_rc:64.3	21594412_92:59.7	21218477_93_rc:72.4	20806048_72:45.5	21911434_94:50.7	16507262_57_rc:54.2	9845214_94_rc:50.7	9632333_89_rc:34	9626986_94_rc:54.3	16507262_93_rc:51.9	21218477_68_rc:81.1	9845214_69_rc:53.5	21165975_70:50.9	9631562_94:44.6	9630666_95_rc:50.9	21165975_72:63.4	20178610_89_rc:74.2	21426900_40:51.3	21218470_39:31.2	9845214_41:38	9630699_93_rc:49.9	22128020_68_rc:59.4	21218463_39:21.6	20143469_75_rc:76	20806520_94:47.6	21426900_95_rc:48.6	21911434_94_rc:50.7	20564194_99_rc:45.7	20564177_90_rc:49	16507262_93:51.9	20279530_71_rc:43.6	21594412_68_rc:56.3	22123909_69_rc:55.6	20153400_45_rc:95.4	14602460_93_rc:44.8	14647158_71_rc:79.7	9632989_72_rc:42	22128020_68:59.4	9845214_71_rc:59.7	9626465_95:57.2	18249855_20_rc:47.5	9632333_43:35.4	9632989_93:63.1	9632881_99:75.5	21218477_93:72.4	20153400_74_rc:104.5	9626986_39:33.5	21911441_39:45.3	9631562_70_rc:41
11884 | Avian sarcoma virus | Retroviridae	9626152_19_rc:111.4	9626965_149:16.8	9626156_6_rc:118.1	9626154_9_rc:111.1	9629900_9_rc:104.7	9626156_15_rc:112.4	9627732_3_rc:85.4	9629900_1:83.9	9626201_26:108.1	9629900_3:101.4	9629176_40_rc:13.9	9629176_40:13.9	9627732_5_rc:106.9	9629900_6:104.8	9626965_149_rc:16.8	9629900_9:104.7	9626154_4:101.5	9635489_659_rc:19.4	9626201_9_rc:77.5	9626196_4_rc:100.5	9626154_6:91.3	9626154_9:111.1	9626152_13:87.2	9626196_6_rc:107.3	9627732_12:85.9	9626152_15:107.1	9627732_15:73.5	9627732_9_rc:66	9625671_2213:19.8	9626152_17:98.7	9626152_19:111.4	9626154_11:115.8	9633548_144_rc:25.1	9626196_8_rc:98.8	9626196_15_rc:87.5	9626154_11_rc:115.8	9626154_15:87.5	9635489_659:19.4	9626156_12:111.6	9626154_4_rc:101.5	9626201_26_rc:108.1	21218484_270_rc:15.8	9626156_15:112.4	9632547_95_rc:19.7	9626154_6_rc:91.3	9629900_6_rc:104.8	9626154_15_rc:87.5	9626156_12_rc:111.6	9627732_15_rc:73.5	9626349_585_rc:17.2	9626152_22:95	9626201_4_rc:93.2	9626196_12:105.2	9632547_95:19.7	9628518_259:18.4	9626196_15:87.5	9626201_6_rc:75.6	9627732_3:85.4	9627732_5:106.9	9633548_144:25.1	9626156_9_rc:123	9626243_1625:19.4	9627732_9:66	9626243_1625_rc:19.4	9628518_259_rc:18.4	9626201_12_rc:38.1	9626156_4:1rc:105.2	9626201_4:93.2	9626156_6:118.1	9626201_6:75.6	21218484_270:15.8	9626156_9:123	9629900_1_rc:83.9	9629900_12:62.9	9626201_9:77.5	9626152_13_rc:87.2	9626152_22_rc:95	9626201_12:38.1	9626349_585:17.2	9629900_3_rc:101.4	9626196_4:100.5	9626152_15_rc:107.1	9626196_6:107.3	9627732_12_rc:85.9	9629900_12_rc:62.9	9626196_8:98.8	9626152_17_rc:98.7	9626156_4_rc:110.3
170965 | Trichomonas vaginalis virus 3 | Totiviridae	13487801_481_rc:14.6	20564174_140_rc:22.4	9635147_128:17.4	9630643_176_rc:19.8	19919941_194_rc:14.9	13786531_413:14.6	13095743_550:14.6	9631294_8236_rc:13.8	9629641_124_rc:19.2	13095805_478:14.6	20522096_181_rc:16.2	14251125_1450:14.6	21716072_508_rc:14.6	21450040_145:100.6	20177424_232:19.5	9628649_130_rc:19.2	21450040_181:105.3	20177424_232_rc:19.5	9635147_128_rc:17.4	21450040_145_rc:100.6	HCMVUL123_150:18.9	21450040_187:108.3	9632463_6_rc:28.6	21492611_176_rc:16.7	9628649_132_rc:19.2	9632463_6:28.6	21450040_181_rc:105.3	21450040_189:114	21716072_508:14.6	VirusP70_10155:16.9	13095743_550_rc:14.6	20564174_140:22.4	19919941_194:14.9	VirusP70_10156:16.9	9627950_36_rc:17.2	20522096_181:16.2	23307897_1_rc:19	9626735_66_rc:20.4	21492611_176:16.7	9630960_146_rc:17.2	21450040_176_rc:108.9	9631294_8236:13.8	HCMVUS29_179:16.2	13095680_483:14.6	9630643_176:19.8	23307897_1:19	13095680_485:14.6	14251125_1450_rc:14.6	21450040_187_rc:108.3	21450040_176:108.9	13095680_483_rc:14.6	9626735_66:20.4	9628649_130:19.2	13095805_478_rc:14.6	9629641_124:19.2	9628649_132:19.2	9627950_36:17.2	21450040_189_rc:114	9630960_146:17.2	13095680_485_rc:14.6	13786531_413_rc:14.6	13487801_481:14.6
146762 | Oat chlorotic stunt virus | Tombusviridae	20177491_63:105	20177491_56:104.4	9628900_181_rc:17.2	20177491_63_rc:105	20087046_63:28.1	9627404_284:16.7	20564145_73_rc:23.9	20177491_56_rc:104.4	20260779_386_rc:16.5	9633804_70_rc:16.7	20564145_73:23.9	20177491_160:96.6	20162536_93_rc:23.6	20177491_148_rc:107	9633613_67_rc:19.3	20177491_148:107	9628900_181:17.2	9633613_67:19.3	21321708_243_rc:12.1	20177491_158:109.4	20153387_61_rc:18.2	21321708_243:12.1	20177491_158_rc:109.4	20162536_93:23.6	9627404_284_rc:16.7	9629508_61:19.4	20087046_63_rc:28.1	9633804_70:16.7	20260779_386:16.5	20177491_160_rc:96.6	9629508_61_rc:19.4	9627210_61:20.8	9627210_61_rc:20.8	20153387_61:18.2
11885 | Fujinami sarcoma virus | Retroviridae	18496886_1837:25.6	9626152_19_rc:110.1	9626965_149:16.8	9626156_6_rc:91.5	9626154_9_rc:123.2	9629900_9_rc:94.2	9629246_150_rc:19	9626156_15_rc:90.8	9627732_3_rc:69.9	9629900_1:77.4	9626201_26:108.1	9629900_3:110.6	9629176_40_rc:13.9	9629176_40:13.9	9633548_163:15.7	9627732_5_rc:92	9629900_6:107.1	9626965_149_rc:16.8	20198505_2519_rc:18.8	9629900_9:94.2	9629246_150:19	9626154_4:112	9626201_9_rc:70.8	9626196_4_rc:94	9626154_6:121.8	9626154_9:123.2	9626152_13:46.4	9626196_6_rc:106.4	9627732_12:75.4	9626152_15:113.9	9627732_15:100.3	9627732_9_rc:64.7	9626152_17:95.8	HCMVUL90_73:21.2	9626152_19:110.1	9626154_11:115.8	9625519_8:15	KS_2731:15	9633000_859:15.1	9626196_8_rc:100	9626196_15_rc:112.4	21716071_3233_rc:18.8	9626154_11_rc:115.8	9626154_15:112.4	9626156_12:101.1	9626154_4_rc:112	9626201_26_rc:108.1	21218484_270_rc:15.8	9633494_1284_rc:16	9628642_56:17.9	9626156_15:90.8	9626154_6_rc:121.8	9629900_6_rc:107.1	9625519_8_rc:15	9626154_15_rc:112.4	9626156_12_rc:101.1	9627732_15_rc:100.3	9628642_56_rc:17.9	KS60_2731:15	9626152_22:84.5	9626201_4_rc:86.7	9626196_12:94.7	9626196_15:112.4	9627320_262_rc:17.5	9627320_262:17.5	9626201_6_rc:64.8	9627732_3:69.9	9627732_5:92	9626156_9_rc:111.1	9627732_9:64.7	KS_2731_rc:15	9633000_859_rc:15.1	HCMVUL44_100:25	9628002_1484:18.8	18496886_1837_rc:25.6	9633494_1284:16	9626201_12_rc:29.7	9626156_4:103.8	20198505_2519:18.8	9626196_12_rc:94.7	9626201_4:86.7	9626156_6:91.5	9626201_6:64.8	21218484_270:15.8	9626156_9:111.1	9629900_12:103.1	9626201_9:70.8	9629900_1_rc:77.4	9626152_13_rc:46.4	9626152_22_rc:84.5	9626201_12:29.7	9629900_3_rc:110.6	9626152_15_rc:113.9	9626196_4:94	9633548_163_rc:15.7	9845300_2519:18.8	9626196_6:106.4	9629900_12_rc:103.1	9627732_12_rc:75.4	9626196_8:100	21716071_3233:18.8	9626152_17_rc:95.8	9626156_4_rc:103.8
11886 | Rous sarcoma virus | Retroviridae	9626708_91_rc:24.1	9626152_19_rc:103.3	9626156_6_rc:105.5	9626154_9_rc:87.1	9629900_9_rc:85.8	9626156_15_rc:90.8	9627732_3_rc:72.5	9629900_1:75	9626201_26:108.1	9629900_3:99.9	9633548_163:17.4	9627732_5_rc:106.4	9629900_6:108.4	9629127_266_rc:18.3	9629900_9:85.8	9626154_4:92.5	9626201_9_rc:65	9626196_4_rc:108.4	9626154_6:104.4	9626154_9:87.1	9626152_13:57.2	9626196_6_rc:120.4	9627732_12:91.3	9626152_15:95.2	9627732_9_rc:97.1	9627732_15:100.3	14602399_157_rc:17.8	9626152_17:106.7	9626152_19:103.3	9626154_11:61.9	9633548_144_rc:20.6	9626196_8_rc:117.4	9626196_15_rc:112.4	9626154_11_rc:61.9	9626154_15:112.4	9626156_12:103.2	9626154_4_rc:92.5	9626201_26_rc:108.1	9626156_15:90.8	9626154_6_rc:104.4	9629900_6_rc:108.4	9626154_15_rc:112.4	14602399_157:17.8	9626156_12_rc:103.2	9627732_15_rc:100.3	9629258_240_rc:18.3	8486154_24:20.6	9626152_22:90.8	9626201_4_rc:101.1	9626196_12:112.5	9628518_259:18.4	9626196_15:112.4	9629258_240:18.3	9626201_6_rc:71.3	9627732_3:72.5	9627732_5:106.4	9633548_144:20.6	9626156_9_rc:85.2	9626708_91:24.1	9627732_9:97.1	9628518_259_rc:18.4	8486154_24_rc:20.6	9626201_12_rc:38.3	9626156_4:101.4	9626196_12_rc:112.5	9626201_4:101.1	9626156_6:105.5	9626201_6:71.3	9626156_9:85.2	9629900_1_rc:75	9629900_12:103.1	9626201_9:65	9626152_13_rc:57.2	9626152_22_rc:90.8	9626201_12:38.3	9629900_3_rc:99.9	9626196_4:108.4	9626152_15_rc:95.2	9633548_163_rc:17.4	9626196_6:120.4	9627732_12_rc:91.3	9629900_12_rc:103.1	9626196_8:117.4	9629127_266:18.3	9626152_17_rc:106.7	9626156_4_rc:101.4
154784 | Bacteriophage AP205 | Leviviridae	11545722_603:15.2	9627957_130:14.2	13449254_154:98.1	13449254_156_rc:102.4	13449254_156:102.4	9629935_244:15.8	9627001_6_rc:16.2	11545722_603_rc:15.2	9635467_343:18.8	20153349_269_rc:13.4	20153349_269:13.4	9630710_613_rc:15.7	9629935_244_rc:15.8	19919905_51_rc:15.4	21427637_190_rc:16.3	19919905_51:15.4	13449254_112_rc:105.7	9627957_130_rc:14.2	13449254_146:101.4	13449254_162:105.6	9627312_267_rc:12.3	20376947_193:13.2	21450051_145_rc:16.8	9635467_343_rc:18.8	20178595_175_rc:13.2	20564164_58:13.2	9627312_267:12.3	9630710_613:15.7	13449254_112:105.7	13449254_162_rc:105.6	21427637_190:16.3	20564164_58_rc:13.2	20178595_175:13.2	21450051_145:16.8	20376947_193_rc:13.2	13449254_154_rc:98.1	13449254_146_rc:101.4	9627001_6:16.2
64698 | Plautia stali intestine virus | Dicistroviridae	20451028_104:22.7	20451012_340_rc:97.7	9626436_244_rc:16.7	19919934_190_rc:15	19919934_190:15	9626605_228:17.3	HCMVTRL10_107:14.9	9632405_310_rc:18.6	20451012_340:97.7	9632577_133_rc:16.2	9632557_89_rc:9.7	9627721_69:14.1	20451012_348:105.3	9626510_182:15.4	9626510_182_rc:15.4	21427637_190_rc:14.7	9632577_133:16.2	9629176_25:18.5	9626597_87:15.3	9632405_310:18.6	20451012_98_rc:93.8	9629267_2629:19.8	20451012_338_rc:89.6	9629176_25_rc:18.5	20451028_196_rc:22.8	9626597_87_rc:15.3	20451012_348_rc:105.3	20451018_113_rc:20	20522113_194_rc:17.7	9629267_2628_rc:19.8	20376947_193:15	20178595_175_rc:15	20451028_104_rc:22.7	9628445_288:16.4	20451012_338:89.6	9631294_3987_rc:15.2	9626436_244:16.7	20451012_98:93.8	9632557_89:9.7	20522113_194:17.7	9626914_123:17.7	20451012_199:93.4	20451028_196:22.8	20451012_199_rc:93.4	21427637_190:14.7	20178595_175:15	9626605_228_rc:17.3	9627721_69_rc:14.1	9631294_3987:15.2	20376947_193_rc:15	20451018_113:20	9628445_288_rc:16.4	9626914_123_rc:17.7
219596 | Tobacco curly shoot virus-associated DNA beta | NA	16507269_53:62.6	22123917_50_rc:100.7	22123920_53_rc:61.4	16507269_51_rc:109.6	18702122_49_rc:34.3	22123920_49:26.5	18702122_51:113.1	13634104_569_rc:18.9	18702397_50:61.2	bact_10201:15.2	16507269_53_rc:62.6	9629378_3591_rc:20.2	bact_10202:15.2	18702397_52:95.1	bact_10115:15.2	bact_10116:15.2	22123916_25:51	22123916_27:117	22123920_49_rc:26.5	22123919_26_rc:27.4	22123917_48_rc:53.7	22123917_48:53.7	22123916_25_rc:51	22123919_26:27.4	22123919_28_rc:111.2	22123920_51:101.6	22123919_28:111.2	22123920_53:61.4	22123916_27_rc:117	18702122_51_rc:113.1	18702122_46:26.5	9628445_108_rc:19.4	18702122_49:34.3	21071085_79:21.8	13634104_569:18.9	21071085_79_rc:21.8	18702397_50_rc:61.2	9628445_108:19.4	22123917_50:100.7	9629378_3591:20.2	18702122_46_rc:26.5	18702397_52_rc:95.1	16507269_51:109.6	22123920_51_rc:101.6
134606 | Cypovirus 15 | Reoviridae	9627719_274_rc:10	20069879_5153:21.1	10518479_49_rc:93.8	19744912_117:15	19352426_94:17.7	9964314_792_rc:11.3	9635243_88_rc:15.8	14717380_4:13.3	19744912_117_rc:15	9626681_355_rc:14.6	14583260_137_rc:18.5	9629634_282:14.4	9626683_344_rc:12.2	18640086_2854:16.6	9627719_274:10	18652418_131_rc:15.1	9626384_140:12.5	13242399_2229_rc:14.5	20087056_340:21.1	9634055_602_rc:13.2	20143469_45_rc:10.6	10518481_144:87.4	11557851_111:18.5	15617474_2312:15.1	9629553_2029:13.5	19548987_1436_rc:10.9	10937870_425_rc:13.3	12408699_201_rc:13.3	9626681_355:14.6	21492611_176:13.8	20522117_259_rc:9.8	9626669_45:12.8	14336454_331:18.1	20806029_34_rc:12.8	9628437_248_rc:17.9	11528013_433:15	9632989_39:14.5	19352426_94_rc:17.7	20087056_340_rc:21.1	9633548_139_rc:12.9	13242399_2229:14.5	9626945_546:10.9	21557564_84_rc:17.7	9632989_39_rc:14.5	20178349_129_rc:17.2	12175745_570:13.6	19482124_45:15.8	19919934_190_rc:11.5	9628932_5595_rc:15.3	21557564_84:17.7	9628582_81:13	9635795_607:17.3	20162543_43_rc:13.3	20889365_193_rc:13.6	20564186_111_rc:11.2	9626945_546_rc:10.9	10518486_39_rc:83	20178349_224_rc:13.5	9628113_3651:12.4	19744914_80_rc:15	9629634_282_rc:14.4	HCMVUL131_6:12.9	9626103_263_rc:15.6	21492611_176_rc:13.8	18652416_306:13.6	14583260_137:18.5	9626546_165_rc:14.4	13449254_112_rc:14.4	9627127_93:9.9	22122273_665_rc:11.4	9964607_1344:13.5	10518481_11_rc:92.4	11557851_111_rc:18.5	9627145_177:14.8	9627145_179:14.8	20522144_76_rc:13.6	15617474_2312_rc:15.1	9627145_179_rc:14.8	18450268_226_rc:14.6	9628510_176_rc:14.8	20087046_149:17.3	9626063_241:19.1	22122273_665:11.4	18640086_2854_rc:16.6	VirusP70_10141:14.6	9631195_3165:13.1	VirusP70_10142:14.6	19744914_80:15	14010734_106_rc:15.9	2058473_35_rc:16.3	20522144_76:13.6	9630645_537:12.1	9628510_176:14.8	20806029_34:12.8	18652418_131:15.1	9627383_82_rc:13	9628510_178:14.8	HCMVIRL6_107:16.7	9626669_45_rc:12.8	9628542_68_rc:13.5	9629708_312_rc:15.1	9628437_248:17.9	10441229_29_rc:11.9	9626683_344:12.2	9629708_312:15.1	18450268_226:14.6	9634055_602:13.2	9628113_3651_rc:12.4	18767698_1037:15.3	9627383_82:13	10086561_483_rc:18.1	HCMVUL23_165:16	9630645_537_rc:12.1	20178349_129:17.2	9626109_89:13.8	9626546_165:14.4	10518481_11:92.4	VirusP70_10155:13.8	10937870_425:13.3	9635795_607_rc:17.3	VirusP70_10156:13.8	10937870_426:13.3	20522117_259:9.8	9633605_203_rc:16.8	9634221_1798:17.6	19744944_38:18.1	9627136_178_rc:14.8	9628932_5595:15.3	14717380_4_rc:13.3	19744944_38_rc:18.1	13242399_1969:14.9	9633548_139:12.9	19919889_176:16	13449254_112:14.4	17017957_8_rc:14	20143469_45:10.6	10518479_30:91.7	9634221_1798_rc:17.6	9627957_155_rc:14.4	18767698_1037_rc:15.3	10518486_39:83	9626384_140_rc:12.5	10518481_144_rc:87.4	12175745_570_rc:13.6	9630656_255:14.8	19919934_190:11.5	9634968_445_rc:13.7	19482124_45_rc:15.8	9634957_12_rc:12.2	9627136_178:14.8	20087046_149_rc:17.3	9629258_242_rc:11.8	9627957_155:14.4	9629258_242:11.8	9626109_89_rc:13.8	13242399_1969_rc:14.9	11528013_433_rc:15	19881398_78_rc:12.9	9626063_241_rc:19.1	10441229_12:14	9628582_81_rc:13	18652416_306_rc:13.6	19548987_1436:10.9	10181072_486_rc:13.8	bact_10155:13.9	10518479_30_rc:91.7	14336454_331_rc:18.1	bact_10156:13.9	9964314_792:11.3	9629553_1929:12.5	9635243_88:15.8	9634957_12:12.2	9627127_93_rc:9.9	20162543_43:13.3	9627145_177_rc:14.8	10518479_49:93.8	10937870_426_rc:13.3	19881398_78:12.9	61098_45_rc:13.5	20564186_111:11.2	10181072_486:13.8	61098_45:13.5	10441229_12_rc:14	9634968_445:13.7	9633605_203:16.8	12408699_201:13.3	14010734_106:15.9	20069879_5153_rc:21.1	20889365_193:13.6	2058473_35:16.3	9629553_1930:12.5	9628542_68:13.5	17017957_8:14	20178349_224:13.5	9628510_178_rc:14.8	9964607_1344_rc:13.5	9626103_263:15.6	9630656_255_rc:14.8	10441229_29:11.9	19919889_176_rc:16	10086561_483:18.1
196093 | Tomato leaf curl Taiwan virus | NA	20564204_93:53.8	16507262_26:54.4	20564204_95:58.5	14647158_57_rc:70.7	21426900_58:58.3	9632881_77_rc:65.6	14647158_93_rc:81	9632989_20:52.8	22128013_94_rc:74.5	20153400_78_rc:87.7	9630666_58_rc:65.9	22128020_38_rc:22	21426900_72_rc:46.2	9630671_66_rc:51.4	20143469_100_rc:65.6	20564204_93_rc:53.8	9632989_20_rc:52.8	9630671_101_rc:44.8	20340272_57:74.2	22128013_70:48.5	20340272_72_rc:48	19073908_57:68	9629636_89_rc:67.4	9632881_99_rc:89.9	22128013_73:51.3	21911434_40:59.6	21218470_58:70	21426900_58_rc:58.3	20143469_75:61	14602460_93:48.6	20143469_77:67.9	9632333_43_rc:37.9	20564177_53_rc:47.7	14602460_95:40	9629636_52:59.1	20153400_74:77.1	20806048_72_rc:53.2	10518470_58:66.1	9630671_101:44.8	21218477_40_rc:93.1	22123909_69:54.4	9630666_95:64	21594412_92_rc:67.9	20153400_78:87.7	9845214_69:44.2	22123909_93_rc:93.8	9845214_41_rc:63.2	14647158_57:70.7	21165975_72_rc:65.6	18249855_93_rc:72.2	20806029_88:61.7	9626465_95_rc:64.4	20806029_34_rc:35.1	20806048_58_rc:51.4	9630671_66:51.4	21165975_27:36.2	21389203_44_rc:39.2	9632989_39:44.6	19073908_92_rc:46.5	18249855_70:72.2	9626669_24_rc:46.6	21165975_58_rc:58.7	22128602_35_rc:46.4	9632288_40_rc:68.5	16507262_26_rc:54.4	9632368_42_rc:34.8	21218470_93_rc:86.4	19073908_69:51.3	9632989_39_rc:44.6	9632288_40:68.5	9632377_51:55.8	16507262_19_rc:34.9	9630699_93:53.7	20806015_40_rc:40.6	9845214_71:54	9632989_93_rc:96.7	21426900_72:46.2	20178610_53:57.7	20564177_90:56.6	21594412_57:65	20806015_40:40.6	9626081_89_rc:51.3	9632881_45:62.3	21911434_70_rc:50.3	21218477_40:93.1	9631562_58:65.5	20522146_40_rc:32.4	18249855_70_rc:72.2	20806058_40_rc:40.9	20340272_72:48	21165975_39:38.5	22128020_94:69.5	20153400_99_rc:73.1	20279530_73:43.9	22128013_94:74.5	20340272_39_rc:45.3	18249855_38_rc:23.7	20340272_57_rc:74.2	9630683_93:62	21911441_69:48.8	20340272_93_rc:77.8	9630683_57_rc:51.7	14647158_71:81.9	16507262_57:59.5	21594412_68:39.1	9630683_93_rc:62	21218463_94_rc:84.3	20143469_77_rc:67.9	20153400_99:73.1	22128013_70_rc:48.5	20178610_53_rc:57.7	21165975_39_rc:38.5	9626081_65:34	9626213_110:50.4	20279530_73_rc:43.9	21218477_57:107.7	14602460_95_rc:40	21218477_72_rc:100.9	20143469_100:65.6	18249855_93:72.2	21389203_44:39.2	21911434_40_rc:59.6	20806029_34:35.1	21911441_69_rc:48.8	9632881_75_rc:67.1	20806029_36:38.4	21911434_70:50.3	22123909_40_rc:44.5	21594412_72:46.7	22123909_93:93.8	9631562_72_rc:44.7	9845214_94:44.8	9632333_89:33.9	21426900_95:54.3	20564194_99:55.3	20806048_58:51.4	9632288_69:48.8	9631562_72:44.7	22128020_38:22	9629636_89:67.4	9626669_78:76.2	9631562_58_rc:65.5	20564201_88:72.2	9631562_94_rc:48.9	20806029_88_rc:61.7	20522146_40:32.4	21165975_58:58.7	20564204_95_rc:58.5	20340272_93:77.8	19073908_92:46.5	9632377_51_rc:55.8	20806520_94_rc:48.9	21218477_68:101.1	19352426_70_rc:57.2	9632368_42:34.8	22128020_94_rc:69.5	21594412_72_rc:46.7	9626669_78_rc:76.2	21218470_93:86.4	21165975_70_rc:49.3	22128013_40_rc:35.8	9630666_58:65.9	10518470_58_rc:66.1	21165975_27_rc:36.2	9632288_69_rc:48.8	20806058_40:40.9	21218463_94:84.3	20806024_34:38.7	20564201_88_rc:72.2	9632377_88:61.8	14647158_93:81	20178610_89:83	9626081_65_rc:34	21911441_39_rc:54.6	9632881_45_rc:62.3	22128013_40:35.8	9632881_75:67.1	9632881_77:65.6	9632989_72:60	18249855_38:23.7	21911441_93_rc:42.7	20806029_36_rc:38.4	21218477_72:100.9	20564204_72:46.4	22128013_73_rc:51.3	19352426_70:57.2	9626081_89:51.3	20153400_45:49.7	20564177_53:47.7	19073908_69_rc:51.3	21911441_93:42.7	20564204_72_rc:46.4	9632377_88_rc:61.8	21218477_57_rc:107.7	21594412_92:67.9	21218477_93_rc:106.3	20806048_72:53.2	21911434_94:44.8	16507262_57_rc:59.5	9845214_94_rc:44.8	9632333_89_rc:33.9	16507262_93_rc:57.2	21218477_68_rc:101.1	9845214_69_rc:44.2	22128020_57:67.6	20340272_39:45.3	22128020_57_rc:67.6	21165975_70:49.3	9631562_94:48.9	9630666_95_rc:64	21165975_72:65.6	20178610_89_rc:83	22123909_40:44.5	9845214_41:63.2	9630699_93_rc:53.7	9632288_93_rc:42.7	9630683_57:51.7	22128020_68_rc:57.1	16507262_19:34.9	20143469_75_rc:61	20806520_94:48.9	9626669_24:46.6	21426900_95_rc:54.3	21594412_57_rc:65	21911434_94_rc:44.8	20564194_99_rc:55.3	20564177_90_rc:56.6	16507262_93:57.2	20806024_34_rc:38.7	9632288_93:42.7	9629636_52_rc:59.1	22128602_35:46.4	21594412_68_rc:39.1	22123909_69_rc:54.4	20153400_45_rc:49.7	14602460_93_rc:48.6	14647158_71_rc:81.9	9632989_72_rc:60	19073908_57_rc:68	22128020_68:57.1	9845214_71_rc:54	9626465_95:64.4	21218470_58_rc:70	9632333_43:37.9	9632989_93:96.7	9632881_99:89.9	21218477_93:106.3	20153400_74_rc:77.1	21911441_39:54.6	9626213_110_rc:50.4
196094 | Turnip crinkle virus satellite RNA | NA	9629653_841:15.5	21450051_7_rc:102	21328570_275_rc:13.8	11038431_118:15.4	21450051_99:111.7	21450051_145_rc:112.7	21328570_275:13.8	14602241_11_rc:15.4	9629653_841_rc:15.5	20087066_163_rc:12.8	9630566_1017_rc:15.5	21450051_53_rc:110.2	9630566_1017:15.5	9626109_109:14.6	20087066_213:12.8	21450051_53:110.2	20087066_213_rc:12.8	21450051_99_rc:111.7	11038431_118_rc:15.4	9626109_109_rc:14.6	21450051_145:112.7	20087066_163:12.8	21450051_7:102	14602241_11:15.4
196095 | Velvet tobacco mottle virus Satellite RNA | NA	21234419_3_rc:109.1	20806076_3_rc:100.8	9635250_3044:13.8	20806076_10:83.5	20806076_1:110.5	20806076_3:100.8	21234419_5_rc:113.7	20806076_10_rc:83.5	61098_45_rc:14.6	20806076_5:92.6	20806076_5_rc:92.6	20087066_163_rc:33.5	61098_45:14.6	21234419_1:110.5	20806076_8:73.9	21326227_1:33.5	21234419_3:109.1	21234419_5:113.7	21326227_1_rc:33.5	21071085_20_rc:21.7	20806076_8_rc:73.9	21234419_1_rc:110.5	9635250_3044_rc:13.8	20806076_1_rc:110.5	20087066_163:33.5	21071085_20:21.7
128987 | Grass carp reovirus | Reoviridae	18071203_291:20.5	18071203_291_rc:20.5	bact_10241:15.9	bact_10242:15.9
130328 | Duck adenovirus A | Adenoviridae	21450891_227_rc:13.7	9629466_643:101.1	13242704_650_rc:8.1	6446580_692_rc:19.1	11545722_591_rc:19.2	13242704_141_rc:9	9629466_221_rc:97.4	20451010_9:14.8	9634119_1386_rc:21.7	11125722_195:15.8	9628835_249_rc:24.3	11545722_591:19.2	21450891_274_rc:17.6	21450891_274:17.6	21450891_259:14.4	9630091_250:9.4	9629892_183:17.3	13242704_141:9	13242704_231:43.8	21450891_259_rc:14.4	9629466_187_rc:107.8	9628835_249:24.3	6446580_744_rc:24.2	9629466_620_rc:96.9	9630778_602:15.7	9629466_187:107.8	6446580_744:24.2	9629466_650:99.5	20065963_1106_rc:14.7	20065963_1106:14.7	20451010_9_rc:14.8	13242704_650:8.1	6446580_692:19.1	9630091_250_rc:9.4	9626621_745_rc:7.4	13242704_231_rc:43.8	9845468_237:20.3	9629892_183_rc:17.3	21450891_227:13.7	9629466_650_rc:99.5	9626621_745:7.4	9629466_221:97.4	9634155_1345:21.7	11125722_195_rc:15.8	9629466_643_rc:101.1	9634155_1345_rc:21.7	9634119_1386:21.7	9630778_602_rc:15.7	9845468_237_rc:20.3	14251190_226_rc:27.3	9629466_620:96.9	14251190_226:27.3
103722 | Grapevine fleck virus | Tymoviridae	18138525_214_rc:119.9	11067737_200:39.8	9629255_199_rc:18.5	11067737_200_rc:39.8	9629156_204_rc:32.5	11067737_131:18	21686950_199_rc:32.2	9626694_131_rc:16.6	18138525_207_rc:112.2	18138525_201:118.4	14141972_192:33.3	9626694_114_rc:19.9	9629255_197:55.1	14141972_178:33.8	9629255_124_rc:16.4	20806004_143:32.4	9629255_199:18.5	9634116_185:16.1	11067737_182_rc:20	18138525_221:114.7	20806004_145:20.5	9626694_114:19.9	9629818_4149:25.3	18138525_207:112.2	9626694_131:16.6	9634116_191_rc:64.4	9629156_202:41.7	9629156_204:32.5	9629255_124:16.4	20806004_143_rc:32.4	9631135_174:11.1	9629156_135:16.5	9634116_185_rc:16.1	9631135_174_rc:11.1	14141972_192_rc:33.3	21686950_197:21.6	20806004_145_rc:20.5	21686950_199:32.2	9629255_183:32.5	9629255_183_rc:32.5	14141972_186_rc:31.1	9634116_191:64.4	14141972_186:31.1	14141972_178_rc:33.8	21686950_184_rc:34	18138525_214:119.9	11067737_131_rc:18	18138525_201_rc:118.4	11067737_182:20	9631135_188_rc:31.3	18138525_146_rc:121.5	9629156_135_rc:16.5	18138525_146:121.5	21686950_186_rc:32.9	9627010_194_rc:14.3	9627010_194:14.3	18138525_221_rc:114.7	9629255_197_rc:55.1	9629156_202_rc:41.7	21686950_184:34	21686950_197_rc:21.6	9629818_5379:25.3	21686950_186:32.9	9631135_188:31.3
147711 | Human rhinovirus A | Picornaviridae	9629176_140:11	9626735_6_rc:21.4	9627730_43:98.1	9626735_22_rc:39.4	21389216_2:36.4	21389198_287:2.2	9635432_1_rc:20	61098_11_rc:27.9	4731899_34_rc:71.5	9627730_243:93.6	9627730_257_rc:97.4	9629634_21_rc:35.1	9627730_247:92.1	61098_58:9	9627730_117_rc:95.3	9629176_13_rc:47.8	9627730_177:96.6	9629176_1:17.8	9627719_22:31.3	453202_16_rc:59.1	9629634_17:28.7	12408699_18:32.3	9629176_5:31.6	9629176_1_rc:17.8	9626451_58:26.9	4731899_34:71.5	9627730_107:89.6	9627730_12_rc:115.2	9626451_282:25	9626451_25_rc:27.9	9629176_5_rc:31.6	21389216_17_rc:43.7	9629176_11:18.6	9627730_257:97.4	61098_276:10.3	4731907_44:18.6	9629176_13:47.8	61098_178_rc:11.8	12408699_21:35.1	9629634_21:35.1	9629176_16:45.4	9627730_16_rc:108.8	9629176_282_rc:29.1	9629176_106_rc:17.2	9629176_19:31	9627730_1_rc:105.1	9627719_22_rc:31.3	9626677_18_rc:32.3	9626735_270:5.9	61098_131:12.7	61098_77_rc:17.6	61098_255_rc:22.5	9626451_58_rc:26.9	9627730_117:95.3	9627730_141_rc:99.6	9627730_5_rc:95.1	61098_248_rc:17.9	21389198_287_rc:2.2	9626436_21_rc:35.1	9626451_1_rc:68.2	21363125_18:27.3	61098_2_rc:49.8	9629176_21:59.2	61098_77:17.6	9626451_20_rc:24.9	9629176_25:19.3	9626433_21_rc:45.7	9626735_18_rc:47.9	61098_2:49.8	10140926_749:15.4	9635432_1:20	61098_4:17.5	9627730_9_rc:103.7	4731888_25_rc:73.5	bact_10407:17	bact_10408:17	9626451_223:18.7	9629176_29:28.6	9627730_78_rc:102.6	9629176_16_rc:45.4	9629634_17_rc:28.7	21363125_21_rc:35.1	9626436_18_rc:32.3	21389216_2_rc:36.4	9626451_42_rc:22.5	21363125_21:35.1	9629176_45_rc:18.7	21363125_23:27	453204_10:49.9	9627730_22_rc:103.2	9627730_76:97.3	9629176_174:25.8	9627730_78:102.6	4731887_43:54.1	9629176_256_rc:31.7	21363125_18_rc:27.3	61098_58_rc:9	4731874_35_rc:52.3	453208_13:68.8	9629176_106:17.2	61098_11:27.9	9627730_19_rc:111.7	61098_13:73	9626677_18:32.3	9627730_1:105.1	61098_16:45.3	9627730_2:106.1	9627730_3:99.5	9629176_11_rc:18.6	9627730_5:95.1	9627730_83:109.2	61098_20_rc:47.5	9626735_8_rc:23.5	21328570_189:19.2	9629176_256:31.7	9627719_18_rc:32.3	9627730_9:103.7	9626123_204_rc:16.6	9626451_12:79.4	21328570_189_rc:19.2	61098_276_rc:10.3	61098_13_rc:73	9629176_174_rc:25.8	9626433_17:32.3	61098_31_rc:19.5	9626735_6:21.4	9626451_16:36.9	9629176_40_rc:15	9629176_40:15	9626735_8:23.5	9628566_244:14.5	9626451_12_rc:79.4	9627730_12:115.2	9629176_45:18.7	9627730_13:117.8	9627730_16:108.8	9626677_22:31.5	9626735_82_rc:16.7	9627730_19:111.7	61098_20:47.5	4731875_44_rc:51.7	9626451_175:59.5	21328570_191:15.5	9627730_141:99.6	4731875_44:51.7	9626451_16_rc:36.9	21363127_180_rc:27.6	9628265_482:17.9	9626433_17_rc:32.3	9629176_19_rc:31	9626451_34_rc:26.9	61098_28:23.1	21389216_17:43.7	61098_28_rc:23.1	9626451_253_rc:25.3	9628265_482_rc:17.9	9626433_21:45.7	9626451_20:24.9	9627730_177_rc:96.6	9626433_23:16.7	9629176_140_rc:11	61098_187_rc:19	4731887_43_rc:54.1	9626451_25:27.9	21328570_191_rc:15.5	9626735_82:16.7	9627730_243_rc:93.6	9627730_25_rc:97.5	453208_13_rc:68.8	9626451_106:17.1	9627730_43_rc:98.1	9626451_282_rc:25	9626451_106_rc:17.1	21321708_245_rc:18.5	9626451_1:68.2	9627730_22:103.2	9626451_257_rc:30.9	9626451_3:34.4	9627730_25:97.5	9626451_253:25.3	4731874_35:52.3	9627730_3_rc:99.5	4731907_44_rc:18.6	61098_131_rc:12.7	61098_31:19.5	9626451_257:30.9	9627730_247_rc:92.1	21363127_180:27.6	9629176_137_rc:24.9	9627730_107_rc:89.6	9627730_83_rc:109.2	61098_248:17.9	9626735_18:47.9	453204_10_rc:49.9	9629176_21_rc:59.2	9627730_158:106.5	61098_178:11.8	9627730_76_rc:97.3	VirusP70_10023:15.1	9626451_3_rc:34.4	VirusP70_10024:15.1	9626451_34:26.9	21321708_245:18.5	61098_4_rc:17.5	9626451_175_rc:59.5	12408699_21_rc:35.1	9628566_244_rc:14.5	9626451_223_rc:18.7	9626433_23_rc:16.7	9629176_25_rc:19.3	61098_16_rc:45.3	9626436_18:32.3	9629176_137:24.9	453202_16:59.1	9626677_22_rc:31.5	21363125_23_rc:27	9627730_13_rc:117.8	61098_45_rc:11.9	9627730_158_rc:106.5	9626735_22:39.4	61098_45:11.9	61098_255:22.5	9629176_282:29.1	9629176_29_rc:28.6	61098_187:19	4731888_25:73.5	12408699_18_rc:32.3	9626451_42:22.5	9626735_270_rc:5.9	9626436_21:35.1	9626123_204:16.6	9627719_18:32.3	9627730_2_rc:106.1
147712 | Human rhinovirus B | Picornaviridae	9626123_208:20.6	9627719_274_rc:10.7	9626735_257:106	9626735_6_rc:100.1	9626433_285_rc:14.6	9626735_22_rc:104.4	21389216_2:29.6	12408699_288:17.9	21326223_5:15.1	9631195_1892:18.6	4731899_34_rc:26.2	9627730_243:16.5	9629634_21_rc:39.4	21326223_5_rc:15.1	9629634_282:20.5	13242737_13_rc:24.8	9629176_13_rc:23.9	9626436_283_rc:19.3	9627719_274:10.7	9626123_206_rc:20.2	21363125_286_rc:26	9627719_22:39.4	9629181_182:15.4	9634968_514_rc:14.5	9629634_17:36.8	9632987_16_rc:18.1	12408699_18:40.4	9629173_255_rc:20.3	4731899_34:26.2	9626735_266:102.1	10834856_1469:19.1	9626735_268:87.6	9626735_66_rc:110	9629458_271_rc:22.6	21389216_17_rc:50.6	9626735_43:105.2	9629181_182_rc:15.4	61098_276:17	4731907_44:27.9	9626735_178_rc:96.7	9626433_19_rc:20.3	9629176_13:23.9	12408699_21:43.2	9629634_21:39.4	9626735_10_rc:103.7	9629176_19:21	9627719_22_rc:39.4	9626677_18_rc:40.4	9627210_61:15.5	9626735_270:89.9	9626735_14_rc:118.3	9626735_279:96.5	9790292_237:18.8	9626735_266_rc:102.1	9626436_21_rc:41.1	21363125_18:39.8	9626735_25_rc:98.5	9625381_9_rc:16.2	9626735_43_rc:105.2	9629176_21:54.3	9629634_282_rc:20.5	9626451_20_rc:36.9	9629176_25:11.7	9629181_13_rc:24.8	9626735_18_rc:112.2	9626433_21_rc:39.4	4731888_25_rc:29.6	21363125_21_rc:39.4	9629634_17_rc:36.8	9626436_18_rc:44.9	21389216_2_rc:29.6	9632987_16:18.1	9626451_42_rc:26.9	21363125_21:39.4	21363125_23:23.4	9627730_22_rc:39.7	9629176_174:15.3	4731887_43:27.4	10834856_1469_rc:19.1	9626735_66:110	21363125_18_rc:39.8	9626735_218_rc:90.3	4731874_35_rc:41.8	9626735_218:90.3	9626735_20_rc:108.8	453208_13:24.7	9629458_271:22.6	9627730_19_rc:27.6	9626735_229_rc:94.9	61098_13:29.2	9626677_18:40.4	61098_16:25	9627730_83:16.7	61098_20_rc:42.6	9626735_8_rc:106.2	9627719_18_rc:43.4	61098_276_rc:17	9626735_3:103.7	61098_13_rc:29.2	9629176_174_rc:15.3	9626433_17:44.9	9626735_6:100.1	9629176_40_rc:20.8	9629176_40:20.8	9626433_19:20.3	453199_20_rc:19.6	9626735_8:106.2	9626735_154_rc:100.7	9626123_107:27.1	9626735_154:100.7	9626123_108:27.1	9626735_229:94.9	9626123_208_rc:20.6	9626677_22:39.4	9626735_82_rc:106.5	9627730_19:27.6	61098_20:42.6	13242737_13:24.8	4731875_44_rc:42.7	9629181_13:24.8	4731875_44:42.7	21363125_286:26	9626433_17_rc:44.9	9629176_19_rc:21	12408699_288_rc:17.9	21389216_17:50.6	9626451_253_rc:9.8	9626433_21:39.4	9626451_20:36.9	bact_10215:17.2	9626436_283:19.3	bact_10216:17.2	4731887_43_rc:27.4	9626735_82:106.5	453208_13_rc:24.7	9627730_243_rc:16.5	9626735_3_rc:103.7	9626451_106:10.2	9626123_108_rc:27.1	9626451_106_rc:10.2	9629173_255:20.3	9627730_22:39.7	9626735_12_rc:105.2	9626451_253:9.8	4731874_35:41.8	4731907_44_rc:27.9	9626735_10:103.7	9626735_12:105.2	9626735_257_rc:106	9626735_14:118.3	9626735_16:114	9627730_83_rc:16.7	9626945_519_rc:18.6	9626735_18:112.2	9629176_21_rc:54.3	9626735_16_rc:114	9626735_268_rc:87.6	9626945_519:18.6	9626735_279_rc:96.5	12408699_21_rc:43.2	9629176_25_rc:11.7	61098_16_rc:25	9626436_18:44.9	9626735_178:96.7	9625381_9:16.2	9626433_285:14.6	9634968_514:14.5	9626735_20:108.8	453199_20:19.6	9626677_22_rc:39.4	21363125_23_rc:23.4	9626735_22:104.4	9790292_237_rc:18.8	9626735_25:98.5	4731888_25:29.6	12408699_18_rc:40.4	9626123_107_rc:27.1	9626451_42:26.9	9626735_270_rc:89.9	9626436_21:41.1	9627719_18:43.4	9626123_206:20.2	9627210_61_rc:15.5
162013 | Tioman virus | Paramyxoviridae	bact_10291:14.6	bact_10292:14.6	20564204_95:16.3	17736958_106_rc:13.3	13559808_522_rc:18.7	9628462_276:15.5	22003842_436:101.1	17736958_106:13.3	22003842_497_rc:108.2	19525721_498_rc:17.8	9626945_136:17.7	9627219_435:16.2	20451028_348:18.9	9629935_396:17.8	9629935_397:17.8	20522134_2:17.1	9629935_396_rc:17.8	22003842_497:108.2	20087024_76:16.5	9628454_106:15.9	9627291_273:15.5	13559808_522:18.7	9629935_397_rc:17.8	12084983_1767_rc:13.5	20564204_95_rc:16.3	9627257_270:14.8	9695415_452_rc:21.9	20451028_348_rc:18.9	9626945_449:12.6	22780169_372:27.1	22003842_155:98.3	9627041_152:17.1	22003842_461_rc:100.8	22780169_372_rc:27.1	9695415_36:13	9627219_408_rc:17.1	12084983_1767:13.5	22003842_436_rc:101.1	22003842_461:100.8	20260781_316:20.6	9628454_106_rc:15.9	9627219_435_rc:16.2	20087024_76_rc:16.5	9628462_276_rc:15.5	9627219_408:17.1	20522134_2_rc:17.1	9627377_263:14.8	20260781_316_rc:20.6	9695415_36_rc:13	9626945_136_rc:17.7	9627291_273_rc:15.5	9627257_270_rc:14.8	19525721_498:17.8	9626945_449_rc:12.6	9627377_263_rc:14.8	22003842_37:105.9	9695415_452:21.9	20889381_212_rc:14.7	20889381_212:14.7	9627041_152_rc:17.1	22003842_155_rc:98.3	11545722_421:15.2	11545722_421_rc:15.2	22003842_37_rc:105.9
174178 | Citrus yellow mosaic virus | Caulimoviridae	9627246_145_rc:31.6	15029533_227:19.7	9626436_244_rc:14.4	18450268_248_rc:106.4	9627246_220:19.2	9627246_220_rc:19.2	18450258_214:10.5	9625564_235_rc:17.7	9628900_184_rc:11.6	20564145_112:18.3	15029533_253_rc:23.9	15029533_227_rc:19.7	18450268_154_rc:106.1	18450268_226:100.8	18450268_154:106.1	9625564_235:17.7	9628900_177_rc:20.7	9628900_184:11.6	18450268_248:106.4	18450258_214_rc:10.5	15029533_230:14.8	18450268_230_rc:100.2	9625564_266_rc:20.1	15029533_253:23.9	20564145_112_rc:18.3	18450258_226_rc:3.3	18450258_244_rc:18	9627246_145:31.6	18450258_226:3.3	9626436_244:14.4	18450268_230:100.2	18450258_244:18	18450268_217_rc:96.8	18450268_217:96.8	18450268_226_rc:100.8	9628900_177:20.7	9625564_266:20.1	15029533_230_rc:14.8
110944 | Stork hepatitis B virus | Hepadnaviridae	18071209_88:108.1	9626719_87_rc:84.4	9627957_313:13.6	9626719_11_rc:62.5	21326584_9_rc:17.6	9632405_349:12.6	9628827_70:24.8	18071209_11:101	HCMVUL139_278:16.1	18071209_11_rc:101	9630370_16:26.4	18071209_19:93.9	9628700_4_rc:17.6	18071209_56:101	9625568_61:91.3	9625568_101:58.7	9628494_177:18.9	9626714_70_rc:22.7	9626719_53_rc:91.2	9626453_55:22.4	9628700_4:17.6	9625568_61_rc:91.3	22212887_255_rc:15.5	9626719_55_rc:79	18071209_19_rc:93.9	22122273_1175_rc:9.5	18071209_61:101.9	9630370_9_rc:22.1	22122273_1175:9.5	9626719_87:84.4	9634216_16:22.2	9626714_70:22.7	9626453_55_rc:22.4	9625568_87_rc:84.4	22212887_255:15.5	9625568_11_rc:86.1	9626719_11:62.5	18071209_88_rc:108.1	9634216_16_rc:22.2	22122227_1049:9.5	21326584_9:17.6	9629730_221:14.4	9627210_123:14.6	9634216_9_rc:22.1	9626719_53:91.2	9626719_55:79	bact_10157:14.2	bact_10158:14.2	9626719_61_rc:82.5	22122227_1049_rc:9.5	9627210_123_rc:14.6	9625568_87:84.4	9625568_101_rc:58.7	9630370_9:22.1	18071209_61_rc:101.9	9627957_313_rc:13.6	9625568_55_rc:72.1	9625568_11:86.1	9628494_177_rc:18.9	9634216_9:22.1	9630370_16_rc:26.4	9626719_61:82.5	9628827_70_rc:24.8	18071209_56_rc:101	9632405_349_rc:12.6	9629730_221_rc:14.4	9625568_55:72.1
219744 | Tomato yellow leaf curl Malaga virus | NA	20564204_93:34.4	20522146_70:63	20564204_95:52.6	20178610_36:40.3	19352426_94:47.1	21426900_58:99.2	9626465_33_rc:59.5	20564194_103_rc:46.2	22128013_94_rc:47.8	9632989_69_rc:74.1	14647158_68_rc:66.8	9630666_58_rc:56.8	22128020_38_rc:36.6	21426900_72_rc:108.1	9630671_66_rc:61	20143469_100_rc:50.2	20564204_93_rc:34.4	9630671_101_rc:53.4	22128020_92_rc:51.8	21911441_41:55.5	20340272_57:64.6	9626669_76_rc:53.1	9626986_41:39.5	22128013_70:57.5	20340272_72_rc:38.7	9632881_99_rc:46.6	9632368_94_rc:49.4	22128013_73:45.6	21911434_40:66.7	21218470_58:59.7	14717136_35_rc:41.5	21426900_58_rc:99.2	20143469_75:49.7	14602460_93:44.3	20522146_70_rc:63	20143469_77:63.2	9632333_43_rc:57.7	20564177_53_rc:69.9	14602460_95:46.9	9629636_52:68.7	20806048_72_rc:68.4	10518470_58:71.6	20564194_101:47.2	9630666_93:44.8	9630671_101:53.4	20564194_103:46.2	22123909_69:40.5	9630671_103:52.2	22123909_93_rc:46.6	9845214_41_rc:54.3	9626465_33:59.5	18249855_93_rc:52.4	9626986_41_rc:39.5	20806037_35_rc:41.5	20806029_88:58.4	9626465_95_rc:43.2	20806048_58_rc:56.9	9630671_66:61	20178610_36_rc:40.3	19073908_92_rc:49.1	18249855_70:77.2	19352426_94_rc:47.1	19919896_34_rc:42.3	21165975_58_rc:58.7	22128602_35_rc:35.9	9632288_40_rc:74.1	20340272_68:68.4	19073908_69:66.5	20806037_35:41.5	19352426_39:68.9	21218470_68_rc:52.4	9632288_40:74.1	9632377_51:78.1	21911441_57:54.2	21218470_68:52.4	21426900_70:104.5	20279530_69:46.1	9845214_71:49.7	9632989_93_rc:46.6	21426900_72:108.1	20178610_53:62.9	21594412_57:60.2	21218463_69:57.6	20522146_94:52.7	9632368_94:49.4	9630691_43_rc:36.1	9632881_45:49.5	14647158_68:66.8	22128597_36:34.8	21911434_70_rc:51.6	9630666_93_rc:44.8	20564204_40:70.3	9631562_58:97.4	22128602_63:46.2	18249855_70_rc:77.2	20340272_72:38.7	22128020_92:51.8	21165975_39:39.9	20522146_33_rc:37.7	8486140_94:45.4	19919896_34:42.3	20279530_73:57.6	9626213_108:40.3	22128013_94:47.8	20340272_39_rc:56.3	18249855_38_rc:48.1	20340272_57_rc9	21911441_69:52.4	9630683_57_rc:77.3	21594412_68:51.1	9632288_57:54.2	9630683_93_rc:39.9	21218463_94_rc:58.3	20340272_68_rc:68.4	10518470_95_rc:48.6	19352426_39_rc:68.9	20143469_77_rc:63.2	20564204_40_rc:70.3	21218463_69_rc:57.6	22128013_70_rc:57.5	20178610_53_rc:62.9	21165975_39_rc:39.9	20806024_36_rc:38.2	9630691_43:36.1	19352426_68_rc:69.1	20279530_73_rc:57.6	21218477_57:58.7	20522146_33:37.7	14602460_95_rc:46.9	21218477_72_rc:33.4	20143469_100:50.2	18249855_93:52.4	21911434_40_rc:66.7	22128602_63_rc:46.2	22128597_36_rc:34.8	21911441_69_rc:52.4	9632881_75_rc:44.6	20806029_36:43.1	20564194_101_rc:47.2	21911434_70:51.6	21594412_72:50.9	22123909_93:46.6	9631562_72_rc:108.3	21426900_70_rc:104.5	9845214_94:53.4	21426900_95:54.3	20806048_58:56.9	9632288_69:52.4	9631562_70:105.1	9626669_74_rc:68.9	9626669_74:68.9	9631562_72:108.3	22128020_38:36.6	9626669_76:53.1	9626669_78:41.5	9631562_58_rc:97.4	20564201_88:51.4	9631562_94_rc:95.9	20806029_88_rc:58.4	21165975_58:58.7	20564204_95_rc:52.6	8486140_94_rc:45.4	19073908_92:49.1	9632377_51_rc:78.1	20522146_42:50.1	9632989_69:74.1	19352426_70_rc:49.6	9630699_58_rc:58.4	9630671_103_rc:52.2	21594412_72_rc:50.9	20564204_69:61.3	9626669_78_rc:41.5	21165975_70_rc:50.9	9630666_58:56.8	19352426_68:69.1	10518470_58_rc:71.6	9632288_69_rc:52.4	21218463_94:58.3	10518470_95:48.6	20806024_34:47.6	20806024_36:38.2	20564201_88_rc:51.4	9632377_88:45.9	8486140_42:34.4	20178610_89:56.2	21911441_39_rc:73.8	9632881_45_rc:49.5	21911441_57_rc:54.2	9632881_75:44.6	9632989_72:45.6	18249855_38:48.1	20806029_36_rc:43.1	21218477_72:33.4	20564204_72:49.1	8486140_42_rc:34.4	20522146_94_rc:52.7	22128013_73_rc:45.6	19352426_70:49.6	9630699_58:58.4	14602460_69_rc:50.8	20564177_53:69.9	14602460_69:50.8	14717136_35:41.5	19073908_69_rc:66.5	20564204_72_rc:49.1	9626986_94:69.1	21218463_41_rc:45.7	9632377_88_rc:45.9	21218477_57_rc:58.7	21218477_93_rc:45.4	20806048_72:68.4	20279530_69_rc:46.1	21911434_94:53.4	9845214_94_rc:53.4	9626986_94_rc:69.1	16507262_93_rc:55.3	20340272_39:56.3	21911441_41_rc:55.5	21165975_70:50.9	9631562_94:95.9	20178610_89_rc:56.2	9626213_108_rc:40.3	9632288_57_rc:54.2	20522146_42_rc:50.1	20564204_69_rc:61.3	9845214_41:54.3	9630683_57:77.3	20143469_75_rc:49.7	21426900_95_rc:54.3	21594412_57_rc:60.2	21911434_94_rc:53.4	16507262_93:55.3	20806024_34_rc:47.6	9629636_52_rc:68.7	22128602_35:35.9	21594412_68_rc:51.1	22123909_69_rc:40.5	14602460_93_rc:44.3	9632989_72_rc:45.6	9845214_71_rc:49.7	9626465_95:43.2	21218470_58_rc:59.7	21218463_41:45.7	9632333_43:57.7	9632989_93:46.6	9632881_99:46.6	21218477_93:45.4	21911441_39:73.8	9631562_70_rc:105.1
55884 | Shigella flexneri bacteriophage V | Podoviridae	9630327_296_rc:33.8	21234351_1805_rc:19.5	9626133_64:23	13249663_8:17.8	21234351_1805:19.5	19548987_1431_rc:108.3	19548987_1431:108.3	19548987_1440_rc:106.9	19548987_1433:111.4	19548987_1436:105.6	bact_10171:26.4	19548987_1433_rc:111.4	bact_10172:26.4	9627196_241_rc:17.4	9626133_64_rc:23	9627904_55_rc:21.4	19548987_891_rc:105.6	17975161_52_rc:31.4	9625564_266_rc:22.3	9627196_241:17.4	19548987_1436_rc:105.6	13249663_8_rc:17.8	9627507_335_rc:31.9	9630327_296:33.8	17975161_56_rc:24	17975161_52:31.4	9627507_335:31.9	9634055_326:24.9	19548987_1440:106.9	19548987_891:105.6	9627904_55:21.4	17975161_56:24	11138120_393_rc:20.3	10140926_3585:21.3	9625564_266:22.3	11138120_393:20.3	9634055_326_rc:24.9
196242 | Phage phi 4795 | Siphoviridae	556187_4_rc:21.2	9632466_695:110	9634221_4368:18.4	20065797_1890:98.4	EBV_4322:20.5	20065797_1965:105.8	EBV_4322_rc:20.5	9627957_313:16.6	13559823_696_rc:31.8	13559823_393_rc:25.7	13559823_521:88.2	9634119_1386_rc:30.5	13559823_523:37.3	9632466_620:97.1	9635489_683:29.1	20065797_1890_rc:98.4	9635489_685:59.3	9634155_1282:34.5	13559823_493:92	9629466_187_rc:27.2	9634155_1282_rc:34.5	20065797_2376:30.5	9635489_659_rc:74.4	436213_36:22	9630464_801_rc:31.5	9629466_187:27.2	9626243_1685:67.6	9635489_833:32.2	20065797_1811_rc:94.7	9626232_164:15.7	9635489_659:74.4	9632466_695_rc:110	18249864_323:34.1	13559823_393:25.7	9634119_1372_rc:36.6	9634155_1345_rc:16.9	9634155_1188:62.1	20428578_69:22.4	9633396_493_rc:78.3	9634119_1374_rc:73.6	9634119_1195_rc:54.3	9635489_833_rc:32.2	18249864_323_rc:34.1	20065797_2376_rc:30.5	9633550_1078:16.8	9634221_4368_rc:18.4	9634155_1188_rc:62.1	9633396_493:78.3	9634155_1333:90.4	9626243_1623_rc:84.3	9632466_758_rc:113.9	9634119_1372:36.6	9635489_683_rc:29.1	9626591_143_rc:19.4	9633396_678_rc:87.3	9626243_1623:84.3	9633396_678:87.3	9633550_1078_rc:16.8	9634119_1374:73.6	9634119_1195:54.3	9626243_1625:63.2	9626243_1625_rc:63.2	9635489_685_rc:59.3	9626243_1842:41	9634155_1484:28.7	9632466_758:113.9	9633396_604_rc:78.6	9633396_604:78.6	13559823_696:31.8	9626243_1842_rc:41	9632466_541_rc:96.6	13559823_521_rc:88.2	9634155_1333_rc:90.4	9633396_680:85.3	9627957_313_rc:16.6	9634155_1484_rc:28.7	13559823_493_rc:92	9632466_541:96.6	13242472_4244_rc:18.7	13242472_4244:18.7	13559823_523_rc:37.3	9626232_164_rc:15.7	9634155_1345:16.9	20065797_1811:94.7	9630464_801:31.5	9633396_680_rc:85.3	9626243_1685_rc:67.6	9634119_1386:30.5	556187_4:21.2	436213_36_rc:22	20065797_1965_rc:105.8	9632466_620_rc:97.1	9626591_143:19.4	20428578_69_rc:22.4
36362 | Polyomavirus sp. | Polyomaviridae	19881389_153:16.2	20564212_212_rc:20.4	19881389_153_rc:16.2	9627174_121_rc:34.3	9627020_131:105.7	9626978_121_rc:15.4	9626978_118:18.1	9627174_154:33.8	9626978_151:20.6	9627020_121_rc:109	9627020_131_rc:105.7	9628283_131:23.3	20564212_212:20.4	9626978_151_rc:20.6	9628283_131_rc:23.3	9627174_154_rc:33.8	9626978_118_rc:18.1	9627020_126_rc:99.5	9631282_35:16.7	9627174_121:34.3	9626978_121:15.4	21363127_190:21.8	9627020_121:109	21363127_190_rc:21.8	9627020_126:99.5	9626482_90:26.2	9628283_126_rc:23.2	9627020_165_rc:103.5	9631282_35_rc:16.7	9627020_148_rc:111.5	9626482_90_rc:26.2	9627020_148:111.5	9627020_165:103.5	9628283_163_rc:45.4	9628283_126:23.2	9628283_146_rc:27	9628283_146:27	9628283_163:45.4
[truncated: 2,034,092 more chars]
