# Supplementary material for: E-Predict: a computational strategy for species identification based on observed DNA microarray hybridization patterns
Source: Genome Biol. 2005 Aug 30;6(9):R78. doi: 10.1186/gb-2005-6-9-r78 (PMC1242213; doi:10.1186/gb-2005-6-9-r78)
Supplement: Additional data file 6 — A text file containing the list of nonspecific oligonucleotides ignored during E-Predict [file gb-2005-6-9-r78-S6.txt]

10314005_66_rc
10645641_105
10834856_6355
11067737_131_rc
11072108_171_rc
11125722_102
11125722_102_rc
12085135_136_rc
13277517_1201_P70_rc
13277517_1385_P70_rc
13634098_29_rc
14336454_337_rc
14993647_41
15148076_27
15426259_624_rc
16507262_93_rc
16507983_114
16507983_114_rc
16507983_234
16507983_234_rc
16507983_244
18071203_299_rc
18138397_2013
18138397_2013_rc
18138512_197_rc
18138516_272
18138516_78
18249855_93_rc
18450258_244
18450268_248
18490052_164_rc
18652416_293
19073908_92_rc
19352426_92_rc
19718349_230
19749338_211_rc
19774242_45_rc
20026600_5411
20153387_61
20178608_44
20178610_53_rc
20340272_93
20428615_370
20428615_555_rc
20522096_11
20522096_11_rc
20530226_3_rc
20530230_3_rc
20530232_3_rc
20564194_99_rc
20806004_151_rc
20806004_94_rc
20806029_88_rc
20806070_55_rc
20806079_127_rc
20889358_179_rc
2104913
2104913_rc
21407997_816_rc
21553928_357
21557568_107_rc
21644716_105
21686950_197_rc
22091104_693_rc
22128020_92_rc
22128602_53_rc
243541_218
243541_218_rc
33916_451
3419611
3419611_rc
34196_616
505021_145
505022_844
505024_38
505024_38_rc
70BK3_040
70BK5_010_rc
70BK5_020_rc
70BK5_060
8486140_94_rc
95588700_14221_rc
9625671_2213
9625671_4715
9625671_4716
9625671_6477
9625671_6477_rc
9626041_162
9626146_117_rc
9626213_108_rc
9626219_144
9626698_154_rc
9626708_91_rc
9626726_298_rc
9626726_55_rc
9626821_410
9626821_5037
9626821_5192
9626821_5193
9626821_565
9626821_566
9627010_36_rc
9627074_264_rc
9627118_247
9627180_29
9627190_152
9627219_371
9627242_307
9627246_242
9627486_177
9627730_1_rc
9627730_9_rc
9628002_3934
9628082_360_rc
9628290_6144_rc
9628478_169
9628642_25
9628700_11
9628718_6_rc
9628918_118_rc
9629178_146_rc
9629178_182_rc
9629244_335_rc
9629367_457
9629553_3256
9629553_3256_rc
9629634_261
9629641_119_rc
9629641_59
9629897_118_rc
9630376_289
9630666_93_rc
9630671_101_rc
9631195_3903_rc
9631279_165_rc
9631282_27
9632368_94_rc
9632407_786_rc
9633069_5364
9633396_678_rc
9633550_946_rc
9633628_174_rc
9634957_113_rc
9790321_97_rc
9845214_94_rc
AB000099
AB002323
AB002357
AB002357_rc
AB003592
AB011406_rc
AB014551_rc
AC002511_rc
AF026547
AF026547_rc
AF033382_rc
AF043978
AF043978_rc
AF060515_rc
AF083384
AF093096
AF093096_rc
AF139077_rc
AF219119_rc
AF231022
AF231022_rc
AJ011373
AJ011373_rc
AJ238246_rc
AJ243213
AJ243213_rc
AK001471
AL031058
BC004251_1326
BC004251_906
BC004251_906_rc
D14874
D14874_rc
D29833
D29833_rc
D78367
D78367_rc
D84110
EBV_4323
EBV_4541_rc
EBV_5172
EBV_5198
HCMVTRL14_119
HCMVUL11_140
HCMVUL131_6
HCMVUL52_34
HCMVUL5_52
HumanPool
HumanPool_rc
J00117
J00117_rc
J03580
J05008
KS_2016_rc
KS_3923
L05144
L05144_rc
L06132
L06132_rc
M15059_rc
M17887
M21186
M21574
M21574_rc
M31525
M31525_rc
M36542
M36542_rc
M55053
M55053_rc
M59941
M59941_rc
M63138
M63138_rc
M63928
M76424_rc
M96684
M96684_rc
NM002046_217
NM002046_217_rc
NM002046_466
NM_001619
NM_001619_rc
NM_003763
NM_003763_rc
NM_013364
NM_013385
NM_014308
NM_014308_rc
NM_016444
S71824
S71824_rc
S90469
U08336
U08336_rc
U16261
U16261_rc
U24077_rc
U46461
U60800
U60800_rc
U61262
U61262_rc
U68018
U68018_rc
U86751_rc
U90840
U90840_rc
VirusP70_10036
VirusP70_10173
X17644
X17644_rc
X54941
X54941_rc
X55885
X55885_rc
X72304
X76770_rc
X97867
Z36531
Z74615
