# Supplementary material for: E-Predict: a computational strategy for species identification based on observed DNA microarray hybridization patterns
Source: Genome Biol. 2005 Aug 30;6(9):R78. doi: 10.1186/gb-2005-6-9-r78 (PMC1242213; doi:10.1186/gb-2005-6-9-r78)
Supplement: Additional data file 7 — A tab delimited text file containing the list of profile parameters used to estimate P values [file gb-2005-6-9-r78-S7.txt]

PROFILE	MEAN	SD
12228 | Tobacco vein mottling virus | Potyviridae	-6.80374000423708	1.27651784715300
120086 | Bacteriophage phi-8 | Cystoviridae	-7.7162035021064	1.18056812307792
162145 | Turkey rhinotracheitis virus | Paramyxoviridae	-6.53701464173554	1.26707425778760
151043 | Tulare apple mosaic virus | Bromoviridae	-6.92628498587617	1.20538037394400
192452 | Cocksfoot streak virus | Potyviridae	-7.77888734063741	1.24387059906676
223334 | Tobacco leaf curl Kochi virus | NA	-5.48432424490283	1.33208438366021
12702 | Human astrovirus | Astroviridae	-6.75333688486594	1.27640925608796
70600 | Epiphyas postvittana nucleopolyhedrovirus | Baculoviridae	-7.20378715214884	0.983736561549232
196375 | Beet black scorch virus | Tombusviridae	-7.92576117273786	1.18907050977495
83201 | Vibrio cholerae filamentous bacteriophage fs-2 | Inoviridae	-7.31135716235057	1.18952557867656
12139 | Southern bean mosaic virus | NA	-6.39092759066473	1.33537124284049
37115 | Human papillomavirus type 59 | Papillomaviridae	-6.92482591096041	1.21226938645593
12465 | Barley yellow mosaic virus | Potyviridae	-6.66749097470371	1.34148991331116
10273 | Myxoma virus | Poxviridae	-7.19115785281865	1.10724325773742
31537 | Lactococcus phage c2 | Siphoviridae	-7.63841476557369	1.12943703346428
97081 | Bacteriophage VT2-Sa | Siphoviridae	-6.06026559905474	1.20429922350265
31532 | Bacteriophage sk1 | Siphoviridae	-7.38829600078196	1.15650588133120
12458 | Garlic latent virus | Flexiviridae	-7.56029804357381	1.15638259862124
10820 | Chloris striate mosaic virus | NA	-7.52684883781746	1.30815821620194
176652 | Invertebrate iridescent virus 6 | Iridoviridae	-7.56060731862899	1.26547869932068
130310 | Human adenovirus D | Adenoviridae	-5.75037372355723	1.15636246207145
10454 | Spodoptera exigua nucleopolyhedrovirus | Baculoviridae	-6.42104990778334	1.19854211732409
11852 | Simian type D virus 1 | Retroviridae	-6.40230895311576	1.41858685680274
31713 | Lettuce infectious yellows virus | Closteroviridae	-7.93814001501957	1.15738533857653
31722 | Blueberry scorch virus | Flexiviridae	-7.98855439915727	1.13899078790470
211866 | Tobacco leaf curl Yunnan virus | NA	-5.45271371797709	1.32780704616504
12264 | Cowpea mosaic virus | Comoviridae	-6.91177171861561	1.55265227307502
12268 | Carnation ringspot virus | Tombusviridae	-7.32182561362434	1.15717955515495
76343 | Beet soil-borne mosaic virus | NA	-6.6412190656674	1.34308076953514
92444 | Acute bee paralysis virus | Dicistroviridae	-7.684593668738	0.851498150253183
10603 | Human papillomavirus type 10 | Papillomaviridae	-6.11114980099276	1.46607724129249
71548 | Sugarcane streak Egypt virus | NA	-7.0681681406856	1.38862675489553
70793 | Turkey astrovirus | Astroviridae	-7.57564826466125	1.18294663150415
129875 | Human adenovirus A | Adenoviridae	-5.7589895065145	1.33817342981140
54315 | Bovine viral diarrhea virus 2 | Flaviviridae	-7.2589476302552	1.17526347452115
12436 | Cucumber mosaic virus satellite RNA | NA	-7.23637678862641	1.47010295198679
47669 | Olive latent virus 1 | Tombusviridae	-7.24512972336043	1.13681640657028
10844 | Enterobacteria phage S13 | Microviridae	-6.24026421731902	1.24123526150026
67571 | Acyrthosiphon pisum virus | NA	-7.57018574128003	1.16201995101573
68558 | Adeno-associated virus 6 | Parvoviridae	-5.74415016268932	1.36476370810488
45237 | Helminthosporium victoriae virus 190S | Totiviridae	-7.99931160741573	1.26193409327413
54314 | Pestivirus type 2 | Flaviviridae	-6.57595656293532	1.36701790626529
35340 | Mouse parvovirus 1 | Parvoviridae	-6.16008664367333	1.31899641315779
28304 | Rat cytomegalovirus | Herpesviridae	-5.52360142993277	1.31868285576967
31602 | Bean calico mosaic virus | NA	-6.18145108230198	1.27130989252528
12232 | Zucchini yellow mosaic virus | Potyviridae	-6.66089060198134	1.43116152239229
106333 | Porcine enteric calicivirus | Caliciviridae	-7.17749614854645	1.54891835440903
167927 | Sugarcane striate mosaic associated virus | Flexiviridae	-8.33156497773873	1.11386800497890
147712 | Human rhinovirus B | Picornaviridae	-5.61506743409506	1.09676711175128
41459 | Sweet potato mild mottle virus | Potyviridae	-7.58278172332605	1.30523331440488
141860 | Grapevine fanleaf virus satellite RNA | NA	-6.90638463899383	1.08767636241313
10835 | Tomato mottle virus | NA	-5.35439377631325	1.39970158211229
169694 | Honeysuckle yellow vein mosaic disease associated sequence | NA	-7.84639965458707	1.11252489083542
194948 | Stx1 converting bacteriophage | Siphoviridae	-6.07840446109331	1.20275046058302
12321 | Alfalfa mosaic virus | Bromoviridae	-8.02110064942117	1.18471463821971
10588 | Human papillomavirus type 39 | Papillomaviridae	-6.33762575435784	1.34589021333670
154834 | Panicum mosaic satellite virus | NA	-7.24887677511448	1.21320988397648
11976 | Rabbit hemorrhagic disease virus | Caliciviridae	-7.10711111393441	1.20006334831529
79899 | Igbo Ora virus | Togaviridae	-6.88082276583424	1.28985913227517
37128 | Potato mop-top virus | NA	-7.0860632472266	1.19027159968092
10829 | Squash leaf curl virus | NA	-6.7092482489616	1.03287557755782
11958 | Avian carcinoma virus | Retroviridae	-5.90731125496572	1.34432028060146
10649 | Figwort mosaic virus | Caulimoviridae	-7.3425286282101	1.14813901733118
89463 | Sacbrood virus | NA	-6.77523551217027	1.11626679088589
191436 | Gremmeniella abietina RNA virus MS1 | Partitiviridae	-7.06985449865541	1.35863190737911
35238 | Mycoplasma virus P1 | Podoviridae	-7.62378765126583	1.14066795607624
12844 | Sweet potato feathery mottle virus | Potyviridae	-7.4044287169753	1.16406368062867
10661 | Alteromonas phage PM2 | Corticoviridae	-7.51008427871093	1.13311831317738
39068 | Mason-Pfizer monkey virus | Retroviridae	-6.13178293184582	1.38445399602273
12040 | Barley yellow dwarf virus - PAV | Luteoviridae	-7.51914919166082	1.14859789009287
10580 | Human papillomavirus type 11 | Papillomaviridae	-6.35455624159551	1.21047090037312
12275 | Tomato black ring virus | Comoviridae	-7.41891973405848	1.14028024412109
103442 | Triatoma virus | Dicistroviridae	-7.21028477177776	1.25426819707058
12197 | Bean yellow mosaic virus | Potyviridae	-6.8840375387897	1.35619789243900
150546 | Human papillomavirus type 84 | Papillomaviridae	-6.17897469471009	1.35670973166528
12224 | Sugarcane mosaic virus | Potyviridae	-7.43785171996158	1.22694388890444
51336 | Cabbage leaf curl virus | NA	-6.57799628218649	1.08154452500316
223313 | Sida golden mosaic Costa Rica virus | NA	-5.34390989338241	1.37622504663484
10608 | Human papillomavirus type 19 | Papillomaviridae	-6.17761184487346	1.26076182635858
68887 | TT virus | Circoviridae	-7.25013670052628	1.32634553443567
130328 | Duck adenovirus A | Adenoviridae	-8.09864264339613	1.11433459001470
11987 | Melon necrotic spot virus | Tombusviridae	-6.7349699605911	1.36816175969061
10600 | Human papillomavirus type 6b | Papillomaviridae	-6.47338825593405	1.22031352396591
201846 | Lactococcus phage P335 | Siphoviridae	-7.22998134498613	1.0900256005721
35341 | Watermelon chlorotic stunt virus | NA	-6.60379528832578	1.12208904689998
229278 | Murine pneumotropic virus | Polyomaviridae	-6.57426696034994	1.35870026115605
100887 | Soil-borne cereal mosaic virus | NA	-7.36062572407226	1.12027005305081
134386 | Cotton leaf curl virus-associated DNA beta | NA	-7.2544317058749	1.15161663936325
71972 | Beet virus Q | NA	-8.17923641237409	1.12624962074166
12199 | Cowpea aphid-borne mosaic virus | Potyviridae	-6.65847195150945	1.33105810306428
10621 | Human papillomavirus type 9 | Papillomaviridae	-6.033241551243	1.36026594486242
11673 | Feline immunodeficiency virus | Retroviridae	-7.44295773690725	1.10406709532918
219596 | Tobacco curly shoot virus-associated DNA beta | NA	-7.92807588454344	1.06430243141422
33771 | Halovirus HF2 | Myoviridae	-6.37266650621847	1.43096198133611
155148 | Bacteriophage HK620 | Siphoviridae	-6.01800989500549	1.20164455124443
181604 | Vibrio phage VSK | Inoviridae	-7.76253434781989	1.14721886699739
12261 | Cowpea severe mosaic virus | Comoviridae	-7.19142453714808	1.34238864819056
28350 | Tomato leaf curl virus | NA	-5.43687439444837	1.33587744087106
222456 | Cotton leaf curl Alabad virus | NA	-5.63926565019503	1.40566790697905
11041 | Rubella virus | Togaviridae	-6.38187257161012	1.44248397982118
195062 | Strawberry latent ringspot virus satellite RNA | NA	-7.61587455093309	1.23474847995630
10245 | Vaccinia virus | Poxviridae	-6.68487620693516	1.12024591698879
191825 | Equus caballus papillomavirus type 1 | Papillomaviridae	-7.0942412520736	1.46662520264934
10690 | Haemophilus phage HP1 | Myoviridae	-6.92098210519945	1.27382076891102
11120 | Avian infectious bronchitis virus | Coronaviridae	-7.18933916523492	1.21483819224824
169696 | Hollyhock leaf crumple virus satellite DNA | NA	-7.15657433566175	1.11608495969719
10886 | Mammalian orthoreovirus 3 | Reoviridae	-6.14343113947594	1.38852846185025
221054 | Eupatorium yellow vein virus-associated DNA beta | NA	-8.06648148006265	1.08957349613043
72197 | Human erythrovirus V9 | Parvoviridae	-6.71141188480101	1.38352903636714
11137 | Human coronavirus 229E | Coronaviridae	-6.78374961360962	1.39705890647152
11215 | Bovine parainfluenza virus 3 | Paramyxoviridae	-6.50218089583883	1.21016644522074
10654 | Rice tungro bacilliform virus | Caulimoviridae	-7.59398633183994	1.13974131927035
10869 | Enterobacteria phage I2-2 | Inoviridae	-7.08957785034966	1.31250477053235
271108 | Bombyx mori nucleopolyhedrovirus | Baculoviridae	-6.49213084605726	1.15996646536663
39457 | Human papillomavirus type 70 | Papillomaviridae	-6.8997084920959	1.17821135916805
11268 | Ebola virus | Filoviridae	-7.13486487087638	1.39941820352189
11033 | Semliki forest virus | Togaviridae	-7.15103817060514	1.15488099740243
130478 | Staphylococcus aureus temperate phage phiSLT | Siphoviridae	-7.48502058940225	1.07060689474186
199587 | Hollyhock leaf crumple virus | NA	-5.52367225529652	1.35694595438923
33726 | Mungbean yellow mosaic virus | NA	-6.99162510609197	1.01276985556904
44561 | Murine type C retrovirus | Retroviridae	-5.84187460303502	1.22218482219399
46448 | Horseradish curly top virus | NA	-6.68309533460747	1.29473237749422
32614 | Sin Nombre virus | Bunyaviridae	-8.02319685705672	1.4515615493581
12263 | Squash mosaic virus | Comoviridae	-7.37761227510469	1.24323065830978
10651 | Soybean chlorotic mottle virus | Caulimoviridae	-7.58188694180841	1.12014175832470
181667 | Feline papillomavirus | Papillomaviridae	-7.45096239319006	1.28278843016495
59817 | Faba bean necrotic yellows virus | Nanoviridae	-8.01624995079206	0.970778183109646
10584 | Human papillomavirus type 2a | Papillomaviridae	-6.47753683079516	1.21508070685942
12187 | Strawberry mild yellow edge virus | Flexiviridae	-7.52902182498717	1.31113176852651
11855 | Mason-Pfizer monkey virus | Retroviridae	-6.37687843897413	1.37510276403924
49267 | Tomato pseudo-curly top virus | NA	-5.5932621025363	1.34385406596195
68742 | Adeno-associated virus 3B | Parvoviridae	-5.65939383176198	1.36638245023188
189836 | Propionibacterium phage phiB5 | Inoviridae	-6.9320591358344	1.37938558757508
90410 | Streptococcus thermophilus bacteriophage DT1 | Siphoviridae	-6.45297634609795	1.38828095212936
12302 | Brome mosaic virus | Bromoviridae	-8.23702466984407	1.18236782627604
12198 | Clover yellow vein virus | Potyviridae	-6.8178160918405	1.30935834898192
11047 | Equine arteritis virus | Arteriviridae	-6.65007695463292	1.52141793165348
10366 | Mouse cytomegalovirus 1 | Herpesviridae	-5.93019061266986	1.28868707774436
10574 | Monkey B-lymphotropic papovavirus | Papillomaviridae	-6.87812337618952	1.28010146122661
11060 | Dengue virus | Flaviviridae	-6.21147347334189	1.26286381520507
11623 | Lymphocytic choriomeningitis virus | Arenaviridae	-6.83137215047893	1.45399117252003
11099 | Bovine viral diarrhea virus 1 | Flaviviridae	-6.91776578368918	1.19356955091208
114430 | Ovine adenovirus D | Adenoviridae	-8.083281256015	1.09328229451794
129724 | Human papillomavirus type 82 | Papillomaviridae	-6.55611443766497	1.303550494059
35288 | Grapevine virus A | Flexiviridae	-6.87556588187751	1.25509969618358
190811 | Bamboo mosaic virus satellite RNA | NA	-6.89542387340624	1.39433176906881
11234 | Measles virus | Paramyxoviridae	-6.98130514990466	1.16881102890623
12017 | Enterobacteria phage fr | Leviviridae	-7.18717217082228	1.31472681002136
47680 | Tree shrew adenovirus | Adenoviridae	-5.71171661711816	1.29259528985779
114871 | Zygosaccharomyces bailii virus Z | Totiviridae	-8.32674830928709	1.14387616592719
12161 | Beet yellows virus | Closteroviridae	-7.47451273762696	1.29436812612956
37956 | Human papillomavirus type 24 | Papillomaviridae	-6.14556076259269	1.25693915226308
10618 | Human papillomavirus type 52 | Papillomaviridae	-6.33562464048316	1.36561359974262
56486 | Elm mottle virus | Bromoviridae	-7.04293919221276	1.20969936396841
222459 | Cotton leaf curl Gezira virus | NA	-5.39453830119873	1.37472498557494
145579 | Phage phiMH2K | Microviridae	-7.42763880398883	1.35174484544765
135750 | Tomato bushy stunt virus satellite RNA B10 | NA	-7.42025601374562	1.25901834470721
207697 | Croton yellow vein mosaic virus | NA	-5.43775063903943	1.42776701581029
40270 | Snakehead retrovirus | Retroviridae	-7.52715003912256	1.28911879641782
38143 | Simian hemorrhagic fever virus | Arteriviridae	-6.9487271741532	1.40637970163397
31549 | Human papillomavirus type 26 | Papillomaviridae	-6.49454192351534	1.25904810749267
29255 | Giardia lamblia virus | Totiviridae	-7.24815245327494	1.50349732646400
31721 | Beet necrotic yellow vein virus | NA	-8.07133813411053	1.18998301652207
111970 | Kyuri green mottle mosaic virus | NA	-7.7292216285956	1.0658592960852
219299 | Tomato leaf curl Gujarat virus | NA	-5.3855817229249	1.39085009936584
46350 | Adeno-associated virus 3 | Parvoviridae	-5.65939383176198	1.36638245023188
12290 | Pea enation mosaic virus | Luteoviridae	-6.6957274454972	1.25312247443164
152217 | Gremmeniella abietina RNA virus L1 | Totiviridae	-6.66833586185378	1.44337520778284
129009 | Staphylococcus aureus prophage phiPV83 | Siphoviridae	-7.2240567395402	1.09516054344181
91753 | Cucurbit aphid-borne yellows virus | Luteoviridae	-7.5162413306732	1.07691567586121
43685 | Bacteriophage r1t | Siphoviridae	-7.07664295943393	1.04193752014975
103807 | Bacteriophage P27 | Siphoviridae	-7.94344084525683	1.15052207129459
11069 | Dengue virus | Flaviviridae	-6.3735299595633	1.22012506235723
12288 | Nodamura virus | Nodaviridae	-7.87632275301197	1.11312432094374
10629 | BK polyomavirus | Polyomaviridae	-5.96948339801143	1.52905248010859
33747 | Primate T-lymphotropic virus 1 | Retroviridae	-5.79331134626351	1.37489484823368
247268 | Human papillomavirus type 93 | Papillomaviridae	-5.89524436373087	1.24847261156872
12092 | Hepatitis A virus | Picornaviridae	-6.93449938284461	1.09175802476563
218923 | Turnip rosette virus | NA	-6.90580982604553	1.4656059830468
11988 | Turnip crinkle virus | Tombusviridae	-7.35142330722502	1.3251640568438
12175 | Apple chlorotic leaf spot virus | Flexiviridae	-7.46342473410585	1.2111663917791
146032 | Goose circovirus | Circoviridae	-6.82621301203882	1.36556312245829
10837 | Digitaria streak virus | NA	-6.52479811812388	1.53978720031269
46607 | Andes virus | Bunyaviridae	-7.78544523885062	1.23774119456179
31754 | Lactococcus phage BK5-T | Siphoviridae	-6.98306095858372	1.03455310883929
12267 | Red clover necrotic mosaic virus | Tombusviridae	-7.35520823493405	1.18091693193446
37119 | Human papillomavirus type 66 | Papillomaviridae	-6.2483274377632	1.45468371993019
221036 | Malvastrum yellow vein virus-associated DNA beta | NA	-7.75683986765984	1.08468974971837
42475 | Rice ragged stunt virus | Reoviridae	-7.42999107168745	1.19725275726609
11676 | Human immunodeficiency virus 1 | Retroviridae	-8.1699499158778	1.23591831199192
10826 | Panicum streak virus | NA	-7.32107262099848	1.24623331044194
11885 | Fujinami sarcoma virus | Retroviridae	-5.98377817915521	1.28149526299317
12238 | Odontoglossum ringspot virus | NA	-7.32509086734165	1.1546334929467
37138 | Galleria mellonella densovirus | Parvoviridae	-7.48400657159387	1.14418218327369
35252 | Alcelaphine herpesvirus 1 | Herpesviridae	-6.5329797702603	1.23446629658738
53181 | Hibiscus chlorotic ringspot virus | Tombusviridae	-7.47592863647494	1.24493525478885
114424 | Ovine adenovirus A | Adenoviridae	-6.83619142858115	1.00875998695871
190239 | Calicivirus strain NB | Caliciviridae	-7.44002947188186	1.46604559974917
39113 | Hepatitis GB virus B | Flaviviridae	-6.70122634469263	1.42677535597225
39443 | Carnation Italian ringspot virus | Tombusviridae	-6.5479922301929	1.21587830844970
10326 | Equine herpesvirus 1 | Herpesviridae	-6.13447736027338	1.32068140640103
74336 | Enterobacteriophage Qbeta | Leviviridae	-7.20735427140729	1.41476952146483
110944 | Stork hepatitis B virus | Hepadnaviridae	-7.04793695807124	1.15596965105405
11082 | West Nile virus | Flaviviridae	-6.02722145558687	1.32331551523733
11908 | Primate T-lymphotropic virus 1 | Retroviridae	-5.71208267781314	1.36360948476207
36362 | Polyomavirus sp. | Polyomaviridae	-6.45829812996457	1.44700611572234
120686 | Human papillomavirus type 71 | Papillomaviridae	-6.20449524762074	1.32213797551654
129950 | Bovine adenovirus B | Adenoviridae	-6.42429210674127	1.15486783265156
32629 | Indian peanut clump virus | NA	-7.32572002864143	1.23764170721121
46436 | Beet soil-borne virus | NA	-7.36942494290502	1.10205711606568
104263 | Hop latent virus | Flexiviridae	-7.67226369212219	1.14573496628526
80366 | Rachiplusia ou multiple nucleopolyhedrovirus | Baculoviridae	-6.56055669960186	1.15447434678932
87832 | Ipomoea yellow vein virus | NA	-6.39800949936288	1.20684351125481
11085 | Langat virus | Flaviviridae	-6.11880873353983	1.36585773978089
130371 | Porcine adenovirus C | Adenoviridae	-6.68842675492138	1.07316908923884
42680 | Spinach latent virus | Bromoviridae	-7.05073078499105	1.21533685034403
29272 | Turnip vein-clearing virus | NA	-7.9107888894854	1.14323669955824
129951 | Human adenovirus C | Adenoviridae	-5.56233852524959	1.27561150333348
39112 | Hepatitis GB virus A | Flaviviridae	-6.00355798606846	1.48187858864155
10885 | Mammalian orthoreovirus 2 | Reoviridae	-6.04537047371113	1.42913819241509
45103 | Oat golden stripe virus | NA	-7.59594044886483	1.05437576165102
123738 | Enterovirus Yanbian 96-83csf | Picornaviridae	-5.45140572124472	1.11610897938729
28349 | Pepper huasteco virus | NA	-5.60270158284919	1.34477419413392
228579 | Beet mild curly top virus | NA	-6.8482136457769	1.53526032956054
11083 | Powassan virus | Flaviviridae	-6.41227441967952	1.35871847459349
12188 | White clover mosaic virus | Flexiviridae	-7.10958793417604	1.28152148323249
43130 | Onion yellow dwarf virus | Potyviridae	-6.99306572572174	1.35953144888667
31744 | Rice yellow mottle virus | NA	-7.01563339023614	1.37116866094236
10449 | Lymantria dispar nucleopolyhedrovirus | Baculoviridae	-6.05382105454031	1.32207176465864
10834 | Wheat dwarf virus | NA	-6.99183741534686	1.29470064701810
228675 | Influenza B virus | Orthomyxoviridae	-6.8647699145411	1.22014038950257
82676 | Phocoena spinipinnis papillomavirus | Papillomaviridae	-7.61063845841874	1.29174782915748
10310 | Human herpesvirus 2 | Herpesviridae	-5.72881771703488	1.31377997343104
112229 | Pepino mosaic virus | Flexiviridae	-6.88191172581753	1.38885795452192
70796 | Avian encephalomyelitis virus | Picornaviridae	-6.15783632544201	1.51160262044509
12179 | Foxtail mosaic virus | Flexiviridae	-7.03998640708645	1.3788625583462
10710 | Bacteriophage lambda | Siphoviridae	-6.06640314775391	1.19241700534730
11086 | Louping ill virus | Flaviviridae	-6.16332323392448	1.35746568497474
73498 | Sphaeropsis sapinea RNA virus 2 | Totiviridae	-6.94872049977734	1.40191751367824
222461 | Cotton leaf curl Gezira virus | NA	-5.42624804110094	1.37259388284932
10595 | Human papillomavirus type 51 | Papillomaviridae	-7.20053442066066	1.18968530967653
10381 | Saimiriine herpesvirus 2 | Herpesviridae	-7.34038882741208	1.10955797568554
10872 | Pseudomonas phage Pf3 | Inoviridae	-7.96493699684695	1.25452733073705
77647 | Cotton leaf crumple geminivirus | NA	-5.64971918549995	1.44309196112682
37554 | Bacteriophage HK97 | Siphoviridae	-6.01650477805662	1.27562987214162
148880 | Discula destructiva virus 1 | Partitiviridae	-7.20353602669006	1.05170692863123
151528 | Cyanophage P60 | Podoviridae	-6.96787413984752	1.49669078721465
172315 | Ljungan virus | Picornaviridae	-7.34230280633428	1.35316838240996
186153 | Staphylococcus aureus phage phi 13 | Siphoviridae	-7.36347168831054	1.13810218114977
64300 | Modoc virus | Flaviviridae	-6.75725990778814	1.35134443503235
11128 | Bovine coronavirus | Coronaviridae	-6.75136917844556	1.17751997505658
100880 | Northern cereal mosaic virus | Rhabdoviridae	-7.03100301545459	1.51896076071397
180587 | Honeysuckle yellow vein mosaic virus | NA	-5.66714893801545	1.27084314379180
46242 | Spodoptera litura nucleopolyhedrovirus | Baculoviridae	-6.62058094414486	1.2575604225808
77856 | Beak and feather disease virus | Circoviridae	-6.85275892747298	1.40923264886645
10756 | Bacillus phage phi29 | Podoviridae	-7.52675593972627	1.17913909052711
106966 | Porcine enterovirus B | Picornaviridae	-5.67985521980977	1.19785975649329
63330 | Hendra virus | Paramyxoviridae	-7.13122973529066	1.16214272606612
37108 | Meleagrid herpesvirus 1 | Herpesviridae	-6.102791037209	1.66161794160045
46014 | Acholeplasma phage L2 | Plasmaviridae	-8.40754368761649	1.17752906427315
117575 | Chlamydia phage phiCPAR39 | Microviridae	-7.29315898244762	1.05876380907925
37113 | Human papillomavirus type 54 | Papillomaviridae	-6.26335680340444	1.42995954526685
186371 | Bhendi yellow vein mosaic virus-associated DNA beta | NA	-7.28439745026739	1.20267135673091
127508 | Bacteriophage VfO4K68 | Inoviridae	-6.53055741556911	1.26768114672211
97344 | Periplaneta fuliginosa densovirus | Parvoviridae	-7.03001564715145	1.40339844567469
10335 | Human herpesvirus 3 | Herpesviridae	-6.59615330666393	1.24206946511697
223332 | Tobacco leaf curl Japan virus | NA	-5.4564925143008	1.34314147970999
43141 | Watermelon silver mottle virus | Bunyaviridae	-8.1661365947103	1.13675737829440
31552 | Human papillomavirus type 6 | Papillomaviridae	-6.46963796993408	1.21917498950655
10653 | Commelina yellow mottle virus | Caulimoviridae	-7.17506385255106	1.23231239230836
196089 | Tomato black ring virus satellite RNA | NA	-7.65818979012262	1.23468844556876
42478 | Saccharomyces cerevisiae virus L-BC (La) | Totiviridae	-6.7093689587449	1.40186058000359
47000 | Equine rhinitis A virus | Picornaviridae	-6.78209748499286	1.43171085829685
12474 | Coconut foliar decay virus | Nanoviridae	-7.76971728363516	1.23672029624518
12777 | Parsnip yellow fleck virus | Sequiviridae	-7.00510082857353	1.56787247965513
11612 | Impatiens necrotic spot virus | Bunyaviridae	-7.86060605302401	1.09449397772849
103722 | Grapevine fleck virus | Tymoviridae	-5.8244011985132	1.47308911850159
12262 | Red clover mottle virus | Comoviridae	-7.00055643905289	1.29508271590768
169693 | Okra yellow vein disease associated sequence | NA	-6.96386697574248	1.17639320859945
106199 | Acyrthosiphon pisum bacteriophage APSE-1 | Podoviridae	-7.72569631347051	1.16395306615084
66834 | Rhopalosiphum padi virus | Dicistroviridae	-6.60590497893098	1.07786298447102
12142 | Artichoke mottled crinkle virus | Tombusviridae	-6.57941768527016	1.21749711066110
223280 | Hollyhock leaf crumple virus | NA	-5.53824706612041	1.35924609950697
61673 | Porcine endogenous retrovirus | Retroviridae	-7.00059259501712	1.41665970971376
12301 | Broad bean mottle virus | Bromoviridae	-7.51890205531664	1.18363955009710
37958 | Human papillomavirus type 37 | Papillomaviridae	-6.34780225876955	1.25969743752248
169691 | Tobacco leaf curl disease associated sequence | NA	-7.76015058567023	1.08434234392408
11601 | Hantaan virus | Bunyaviridae	-6.72121420035297	1.39221639099763
191032 | Cereal yellow dwarf virus-RPV satellite RNA | NA	-8.39054101918566	2.17976552651348
193118 | Lucerne transient streak virus satellite RNA | NA	-7.78860640387105	1.36010264832075
165826 | Melon chlorotic leaf curl virus | NA	-6.75828843918807	1.05653151697583
119192 | Macaca mulatta rhadinovirus | Herpesviridae	-6.35281125564736	1.32669522781385
10614 | Human papillomavirus type 3 | Papillomaviridae	-6.341026605564	1.3917759241014
11161 | Mumps virus | Paramyxoviridae	-6.22963390898872	1.32745062327480
56145 | Ovine papillomavirus 2 | Papillomaviridae	-7.31474396832286	1.19331523113225
11287 | Viral hemorrhagic septicemia virus | Rhabdoviridae	-6.56497041094267	1.42328637604557
130556 | Culex nigripalpus baculovirus | Baculoviridae	-7.32209495093316	1.40669311170703
180170 | Infectious spleen and kidney necrosis virus | Iridoviridae	-7.48869803930627	1.13003840185862
10606 | Human papillomavirus type 15 | Papillomaviridae	-6.04047989847965	1.28304700417749
37121 | Human papillomavirus type 69 | Papillomaviridae	-6.30916383694033	1.2621530488688
10571 | Bovine papillomavirus | Papillomaviridae	-6.91803629046471	1.16320088782143
12319 | Apple mosaic virus | Bromoviridae	-7.71941018823	1.25168778110541
116056 | Pelargonium zonate spot virus | Bromoviridae	-8.69978273425458	1.08410255323324
196398 | Southern cowpea mosaic virus | NA	-6.91657765512294	1.37487235980616
10991 | Rice dwarf virus | Reoviridae	-8.15648179647669	1.30555259023862
11008 | Saccharomyces cerevisiae virus L-A (L1) | Totiviridae	-8.37944330796906	1.09799356455079
31750 | Pepper ringspot virus | NA	-7.13865704811531	1.26791806639952
12230 | Turnip mosaic virus | Potyviridae	-6.76560653422289	1.37445032542486
56879 | Oat blue dwarf virus | Tymoviridae	-6.49641686138315	1.27532824955453
12181 | Papaya mosaic virus | Flexiviridae	-7.2256807546783	1.23782604015339
10613 | Human papillomavirus type 34 | Papillomaviridae	-6.82291867295122	1.19933041743791
35258 | Canine oral papillomavirus | Papillomaviridae	-7.35158978943954	1.19327062132008
12305 | Cucumber mosaic virus | Bromoviridae	-7.46590284033279	1.07404911320611
12273 | Grapevine chrome mosaic virus | Comoviridae	-7.01757197907775	1.24699784385025
112023 | Streptococcus thermophilus bacteriophage 7201 | Siphoviridae	-6.76613249692236	1.30433556461762
10830 | Tobacco yellow dwarf virus | NA	-6.98153460933402	1.27095341235389
12124 | Theilovirus | Picornaviridae	-6.39027618615848	1.18482955069171
37954 | Human papillomavirus type 22 | Papillomaviridae	-6.32620872494478	1.15716310041671
98832 | Influenza B virus | Orthomyxoviridae	-6.88194379601771	1.21971057343920
198538 | Streptococcus pyogenes phage 315.1 | NA	-8.57973015282459	1.17171076028390
12315 | Tomato aspermy virus | Bromoviridae	-7.52924288979772	1.08811180312776
59504 | Petunia vein clearing virus | Caulimoviridae	-7.28359070171047	1.34557972863423
72003 | Diatraea saccharalis densovirus | Parvoviridae	-7.4099463493906	1.15846485326856
10794 | Mice minute virus | Parvoviridae	-6.34729074859585	1.23224224653828
28354 | Plantago asiatica mosaic virus | Flexiviridae	-6.93778126953249	1.43536700844712
173443 | Salmonella typhimurium bacteriophage ST64T | Podoviridae	-6.14765699184036	1.19477615226745
224399 | Adoxophyes honmai nucleopolyhedrovirus | Baculoviridae	-6.75594013223694	1.22114608346849
10839 | Bean golden mosaic virus | NA	-5.79985880410748	1.42352770508754
28375 | Soil-borne wheat mosaic virus | NA	-7.14349823380567	1.25616994632025
180504 | Bacteriophage phiE125 | Siphoviridae	-7.16200702069195	1.30885612159001
12027 | Enterobacteria phage FI | Leviviridae	-8.05568831267829	1.17098301531273
10570 | Rhesus monkey papillomavirus | Papillomaviridae	-6.95254461212182	1.23578760554393
10586 | Human papillomavirus type 33 | Papillomaviridae	-6.56466391649231	1.15757185660696
41460 | Yam mosaic virus | Potyviridae	-6.73635694048249	1.37751487590255
75747 | Fusarium poae virus 1 | Partitiviridae	-6.86928724570592	1.25601469045473
11191 | Sendai virus | Paramyxoviridae	-6.93233033643098	1.22191939123631
31658 | Cell fusing agent virus | Flaviviridae	-6.58113164868603	1.36885227607589
12455 | Borna disease virus | Bornaviridae	-6.61303526168903	1.35682121654343
10376 | Human herpesvirus 4 | Herpesviridae	-5.49677741225945	1.22702027664949
10884 | Mammalian orthoreovirus 1 | Reoviridae	-6.15402986459023	1.38602311439947
40631 | Bacteriophage N15 | Siphoviridae	-7.05328837582475	1.39668641845439
12639 | Duck hepatitis B virus | Hepadnaviridae	-7.02190040748172	1.16143610238828
10759 | Bacteriophage T3 | Podoviridae	-6.57691341826927	1.41871652764129
76875 | Broad bean wilt virus 2 | Comoviridae	-8.03587383099837	1.07938094573402
12158 | Kennedya yellow mosaic virus | Tymoviridae	-5.94015567097464	1.42688124083375
38251 | Goose parvovirus | Parvoviridae	-6.46843143120192	1.37183794305236
12285 | Black beetle virus | Nodaviridae	-6.98340004526044	1.29315054623078
106284 | Bacteriophage phi ETA | Siphoviridae	-7.16764402598524	1.08893496092573
10754 | Enterobacteria phage P22 | Podoviridae	-6.09904882660696	1.19140508888453
130308 | Human adenovirus E | Adenoviridae	-5.86706691502901	1.14864829319628
10271 | Rabbit fibroma virus | Poxviridae	-7.18283118869409	1.10467917116556
83544 | Chinese wheat mosaic virus | NA	-7.4827722400053	1.11049020042848
74660 | Choristoneura fumiferana defective nucleopolyhedrovirus | Baculoviridae	-6.34895916981993	1.20878077820914
170965 | Trichomonas vaginalis virus 3 | Totiviridae	-8.2135894053136	1.1533555341728
12542 | Omsk hemorrhagic fever virus | Flaviviridae	-6.0317386040661	1.35918525611261
11002 | Infectious pancreatic necrosis virus | Birnaviridae	-6.74015136594363	1.45707453443106
29252 | Enterobacteria phage 186 | Myoviridae	-7.14199866432462	1.24918079814966
10359 | Human herpesvirus 5 | Herpesviridae	-4.96985904282163	1.31303888525629
10372 | Human herpesvirus 7 | Herpesviridae	-5.63118568734921	1.70844863250883
223346 | Tomato leaf curl Malaysia virus | NA	-5.44520146784925	1.32879467392636
10799 | Parvovirus H1 | Parvoviridae	-6.26985077805564	1.26172747485304
198598 | Saccharomyces cerevisiae narnavirus 20S RNA <W> | Narnaviridae	-7.20049519447807	1.34120284086215
12143 | Cucumber necrosis virus | Tombusviridae	-6.79931650934184	1.15269899134973
171370 | Human papillomavirus type 86 | Papillomaviridae	-6.20742597438813	1.37078086850075
191492 | Mamestra configurata nucleopolyhedrovirus | Baculoviridae	-6.51400980833586	1.15920948971749
12435 | Sugarcane bacilliform virus | Caulimoviridae	-7.50670389364583	1.22353610288569
155905 | Pestivirus Giraffe-1 | Flaviviridae	-6.46392548480463	1.36633351781949
169690 | Chilli leaf curl disease associated sequence | NA	-7.84023336643259	1.08798151051116
121791 | Nipah virus | Paramyxoviridae	-7.04456498752854	1.37417658624932
132475 | Yaba-like disease virus | Poxviridae	-7.75331483566404	1.07963141666000
37126 | Citrus leaf rugose virus | Bromoviridae	-7.12728180753298	1.23375561265564
111418 | Zucchini green mottle mosaic virus | NA	-7.31559550316138	1.17682172922795
130499 | Bovine adenovirus D | Adenoviridae	-8.42965571369949	1.10328628273103
150284 | Garlic virus X | Flexiviridae	-7.5486469611888	1.10908511740432
12118 | Foot-and-mouth disease virus O | Picornaviridae	-5.77467087220065	1.40897163242942
28289 | Cydia pomonella granulovirus | Baculoviridae	-6.52849642572246	1.33619087880340
162013 | Tioman virus | Paramyxoviridae	-7.84957242406149	1.29066267551194
58103 | Leishmania RNA virus 1-1 | Totiviridae	-7.14595045194073	1.24704936313681
37665 | Ectocarpus siliculosus virus | Phycodnaviridae	-6.54366723888372	1.3706390900199
32610 | Tomato geminivirus | NA	-5.65382996001425	1.28821956324823
223358 | Tomato mottle Taino virus | NA	-5.37150336876477	1.3714337607479
223321 | Sida yellow vein virus | NA	-5.32261258538616	1.37736527577828
12470 | Lucerne transient streak virus | NA	-7.3509369993976	1.28278845748127
10747 | Streptococcus phage Cp-1 | Podoviridae	-8.46742121212935	1.10304287591539
62352 | Eyach virus | Reoviridae	-6.88436926322776	1.17247990006271
10468 | Helicoverpa zea single nucleocapsid nucleopolyhedrovirus | Baculoviridae	-7.1630384900984	0.950207965943213
219744 | Tomato yellow leaf curl Malaga virus | NA	-5.47571325745343	1.39579388365987
113553 | Poinsettia mosaic virus | Tymoviridae	-6.85729088389554	1.30589255699428
64186 | Streptococcus thermophilus bacteriophage Sfi21 | Siphoviridae	-6.90329209075637	1.17299803837162
194949 | Stx2 converting bacteriophage II | Siphoviridae	-6.06026559905474	1.20429922350265
205870 | Mycobacteriophage Bxz2 | Siphoviridae	-7.22763064747648	1.00117005916122
142661 | Canary circovirus | Circoviridae	-7.15434264404408	1.03517415682203
106330 | Rotavirus B | Reoviridae	-7.65983760610796	1.21269856953328
36363 | Lymphocystis disease virus 1 | Iridoviridae	-8.86183834429151	1.17295970454074
169865 | Macroptilium yellow mosaic virus | NA	-5.59258489257019	1.28095639448215
12433 | Garlic virus A | Flexiviridae	-7.15842913899828	1.22500943385699
12055 | Tobacco necrosis virus A | Tombusviridae	-7.1609793035136	1.11316541489918
33772 | Cryphonectria hypovirus | Hypoviridae	-7.29020695064746	1.25981382247798
223344 | Tomato leaf curl Bangladesh virus | NA	-5.53308073853167	1.37716559936691
10594 | Human papillomavirus type 47 | Papillomaviridae	-6.08752489080943	1.25798011213922
46633 | Human echovirus 1 | Picornaviridae	-5.4265531126029	1.11299533668170
12018 | Enterobacteria phage GA | Leviviridae	-7.24054809188622	1.21230313910209
111470 | Diaporthe ambigua RNA virus 1 | NA	-6.85198898410725	1.36055829717232
120574 | Streptococcus pneumoniae bacteriophage MM1 | Siphoviridae	-6.49250411886675	1.13923408116805
107033 | Avian nephritis virus | Astroviridae	-7.66410989569583	1.16992514760346
151534 | Bacteriophage bIL311 | Siphoviridae	-7.16891394517703	0.941407892519422
105154 | Chlamydia phage 2 | Microviridae	-7.3408732897824	1.05802377687854
93678 | TTV-like mini virus | Circoviridae	-7.15049058259573	1.32790132879429
148603 | Mycobacteriophage Bxb1 | Siphoviridae	-6.83540189009532	1.16330934366866
78395 | Sugarcane streak Reunion virus | NA	-7.38609814854542	1.19526340740461
10871 | Pseudomonas phage Pf1 | Inoviridae	-6.89070621179678	1.40413394422718
10279 | Molluscum contagiosum virus | Poxviridae	-6.37118958456696	1.40265459994223
63118 | Bacteriophage bIL170 | Siphoviridae	-7.29577295860388	1.13262796093675
66366 | Tomato yellow leaf curl virus | NA	-5.45042904949121	1.39560173859654
35612 | Vesicular exanthema of swine virus | Caliciviridae	-7.08235190991761	1.43280531120856
128941 | Tomato curly stunt virus | NA	-5.41825233295824	1.33544585661184
11867 | Avian myelocytomatosis virus | Retroviridae	-5.97256981932639	1.28340980999496
207343 | Bovine foamy virus | Retroviridae	-7.12417337627951	1.15153878135203
10821 | Maize streak virus | NA	-6.64576805000552	1.41468755751069
112227 | Cactus virus X | Flexiviridae	-6.63065059309043	1.38580630966625
12461 | Hepatitis E virus | NA	-7.5902648427	1.21521582976765
45219 | Guanarito virus | Arenaviridae	-7.63180211996514	1.13938244178839
38062 | Cassava vein mosaic virus | Caulimoviridae	-7.50490218878958	1.13290479505423
47001 | Equine rhinitis B virus | Picornaviridae	-7.47499681658168	1.14690017153684
29271 | Dasheen mosaic virus | Potyviridae	-7.57883299009177	1.16542454069291
35286 | Bamboo mosaic virus | Flexiviridae	-7.32221180420906	1.27930257191284
12022 | Enterobacterio phage MS2 | Leviviridae	-7.23864906482919	1.33210019566375
12466 | Barley mild mosaic virus | Potyviridae	-7.13905407427793	1.35835664489847
222464 | Cotton leaf curl Kokhran virus | NA	-5.24759496146925	1.39944276383886
11020 | Barmah Forest virus | Togaviridae	-7.27120661381146	1.33583425466147
31547 | Human papillomavirus type 20 | Papillomaviridae	-6.2583237211177	1.17611552137403
11613 | Tomato spotted wilt virus | Bunyaviridae	-7.74935489856885	1.251616713618
10331 | Equine herpesvirus 4 | Herpesviridae	-5.73250903674119	1.38152304961594
10583 | Human papillomavirus type 1a | Papillomaviridae	-7.08183033376049	1.28670015702018
37111 | Human papillomavirus type 28 | Papillomaviridae	-6.27032965066169	1.36640368143353
11149 | Transmissible gastroenteritis virus | Coronaviridae	-6.35754888501561	1.39579116127358
110195 | Foot-and-mouth disease virus Asia 1 | Picornaviridae	-6.0320656984777	1.31201568608092
195061 | Solanum nodiflorum mottle virus satellite RNA | NA	-6.98303626921559	1.32062713785899
146499 | Cucumber fruit mottle mosaic virus | NA	-7.210902349524	1.39818729296030
10847 | Coliphage phiX174 | Microviridae	-6.2893326703554	1.24320476706682
198541 | Streptococcus pyogenes phage 315.4 | NA	-7.54013575902051	1.20821113508049
40666 | Ryegrass mosaic virus | Potyviridae	-7.33242806643624	1.21255085398855
75725 | Enterobacteria phage FI | Leviviridae	-8.1290158899311	1.18933888857175
11938 | Rauscher murine leukemia virus | Retroviridae	-5.82081300861973	1.22042689064074
11079 | Murray Valley encephalitis virus | Flaviviridae	-6.48633638692051	1.32305016036650
10506 | Paramecium bursaria Chlorella virus 1 | Phycodnaviridae	-7.2284655118828	1.19728827222884
59380 | Rice yellow stunt virus | Rhabdoviridae	-7.37703170802772	1.28706212274340
11034 | Sindbis virus | Togaviridae	-7.08063506892049	1.20220382580749
12023 | Pseudomonas phage PP7 | Leviviridae	-7.41386713444282	1.24886169862115
99930 | Satellite RNA of Blackcurrant reversion virus | NA	-7.32397401199272	1.39069615461976
67962 | Carrot red leaf luteovirus associated RNA | NA	-6.79225785700506	1.39929881931041
114102 | Frog adenovirus 1 | Adenoviridae	-7.19919503728546	1.23185671947626
37961 | Atkinsonella hypoxylon partitivirus | Partitiviridae	-8.29036417563842	1.19240686071479
93224 | SVTS2 plectrovirus | Inoviridae	-7.80589775991266	1.14897161309347
103216 | Bacteriophage WPhi | Myoviridae	-6.98400136727848	1.20203631667816
10598 | Human papillomavirus type 58 | Papillomaviridae	-6.57906507394021	1.31632460349032
167161 | Strawberry mottle virus | Sequiviridae	-6.69447222910296	1.29805632661796
88870 | Mycobacteriophage TM4 | Siphoviridae	-7.28544611795256	1.3146802449262
11555 | Influenza C virus | Orthomyxoviridae	-7.57607492474644	1.34021812001679
157837 | Oat mosaic virus | Potyviridae	-7.1459871570311	1.28657740853567
85752 | Tomato yellow leaf curl Thailand virus | NA	-5.62889252166524	1.28535390421748
81832 | Rupestris stem pitting-associated virus | Flexiviridae	-7.34439022371895	1.27067942054722
10581 | Human papillomavirus type 16 | Papillomaviridae	-6.11362724522547	1.44608732808568
217686 | Little cherry virus 1 | Closteroviridae	-8.695185993258	1.21749663546427
170621 | Perina nuda picorna-like virus | NA	-6.76354080483399	1.4507504358881
223262 | East African cassava mosaic Cameroon virus | NA	-5.78159503640927	1.24315070154428
35339 | LuIII virus | Parvoviridae	-6.32732222216737	1.23328037372602
10742 | Enterobacteria phage HK022 | Siphoviridae	-5.87835144242357	1.24262340101673
11307 | Sonchus yellow net virus | Rhabdoviridae	-7.39216111919016	1.31111776278108
190061 | Fowl adenovirus A | Adenoviridae	-6.48413016350577	1.37776530877519
12280 | Tomato ringspot virus | Comoviridae	-6.80219809101296	1.30614471515316
28321 | Amsacta moorei entomopoxvirus | Poxviridae	-8.453799833821	1.1967108867111
208177 | Tomato leaf curl Vietnam virus | NA	-5.2896929264339	1.42262442400777
92129 | Tupaia paramyxovirus | Paramyxoviridae	-7.04278272599497	1.08164608438263
187977 | Wild potato mosaic virus | Potyviridae	-6.97265050440597	1.39322093654751
223287 | Mungbean yellow mosaic India virus | NA	-6.69657532982884	1.12402564273141
72638 | Streptococcus thermophilus bacteriophage Sfi19 | Siphoviridae	-7.03023237007048	1.17410210413931
28311 | Human papillomavirus type 63 | Papillomaviridae	-6.88845367480036	1.42964131944527
11027 | O'nyong-nyong virus | Togaviridae	-6.83364280718236	1.28516042241743
191547 | Beet ringspot virus | Comoviridae	-7.40671006358226	1.13425856882163
10640 | Carnation etched ring virus | Caulimoviridae	-7.43596601472566	1.23603882759867
223275 | East African cassava mosaic Zanzibar virus | NA	-5.48860660504549	1.33936541881481
10825 | Miscanthus streak virus | NA	-7.16602523216665	1.35465528762731
10634 | Murine polyomavirus | Polyomaviridae	-6.57426696034994	1.35870026115605
12475 | Hepatitis delta virus | NA	-5.70969666809342	1.45358629386946
71366 | Staphylococcus aureus bacteriophage PVL | Siphoviridae	-7.22929395827874	1.09039165473497
195063 | Subterranean clover mottle virus satellite RNA | NA	-7.24835447266675	1.45153758939814
11665 | Equine infectious anemia virus | Retroviridae	-7.6138005479176	1.26668467198582
10848 | Coliphage phiK | Microviridae	-6.35775638337939	1.26976019768821
11290 | Infectious hematopoietic necrosis virus | Rhabdoviridae	-6.79852522304138	1.3535086270295
12254 | Satellite tobacco mosaic virus | NA	-7.42836646333591	1.15568615876817
180503 | Bacteriophage VSKK | Inoviridae	-7.64214284815574	1.19256069696504
57119 | Bean yellow dwarf virus | NA	-7.00051772353157	1.38092231511160
85753 | Soybean crinkle leaf virus | NA	-5.45967925304605	1.32546292049618
46221 | Porcine circovirus | Circoviridae	-6.59354022919913	1.22714912959703
33748 | Primate T-lymphotropic virus 2 | Retroviridae	-5.49568651786994	1.39673996728561
120168 | Bhendi yellow vein mosaic virus | NA	-5.35220694544775	1.38065839116984
10604 | Human papillomavirus type 12 | Papillomaviridae	-6.15066911674007	1.20330239097634
32619 | Sorghum mosaic virus | Potyviridae	-7.28631798924662	1.22373811187276
169066 | Human rhinovirus sp. | Picornaviridae	-6.30085716213819	1.05882228247179
187850 | Ageratum yellow vein virus-associated nanovirus DNA | Nanoviridae	-7.19600887046971	1.29546260379740
10876 | Acholeplasma phage MV-L1 | Inoviridae	-7.59094144498536	1.26947734831130
120381 | Human papillomavirus type 87 | Papillomaviridae	-6.16188268363695	1.40789710659964
186805 | Goatpox virus | Poxviridae	-7.14084675499466	1.14697740467173
12241 | Tobacco mild green mosaic virus | NA	-7.51073641305854	1.15947993905013
96054 | Tomato leaf curl Philippines virus | NA	-5.33592380332413	1.37066968822941
228582 | Cereal yellow dwarf virus-RPS | Luteoviridae	-7.31777127108024	1.05212835710579
156690 | Beet mild yellowing virus | Luteoviridae	-7.06520217444161	1.06989770376434
12021 | Enterobacteria phage KU1 | Leviviridae	-7.34500971562094	1.2156504916087
11864 | Avian leukosis virus | Retroviridae	-6.0512780834425	1.34798093897518
10562 | Bovine papillomavirus type 4 | Papillomaviridae	-8.28513563627834	1.38796330020333
59749 | Maize rayado fino virus | Tymoviridae	-7.1065450008011	1.16597223501697
28348 | Sweet clover necrotic mosaic virus | Tombusviridae	-7.38511092172854	1.16804936070555
196399 | Arabis mosaic virus small satellite RNA | NA	-8.24977706933855	1.89925443490584
93465 | Avian endogenous retrovirus EAV-HP | Retroviridae	-7.00029093761573	1.40879333627999
160484 | Discula destructiva virus 2 | Partitiviridae	-7.33566443741895	1.13821072763363
129956 | Murine adenovirus A | Adenoviridae	-8.06842740676587	0.90693244728735
10788 | Canine parvovirus | Parvoviridae	-6.43970211476257	1.21350444392574
10665 | Enterobacteria phage T4 | Myoviridae	-8.02704172608788	1.16483428076996
12287 | Flock house virus | Nodaviridae	-6.87573982478081	1.49118618444761
119910 | Ryegrass mottle virus | NA	-7.66676800763827	1.21014680127857
11909 | Primate T-lymphotropic virus 2 | Retroviridae	-5.59145129164516	1.37440206691977
185793 | Tomato yellow leaf curl China virus | NA	-5.43568516629702	1.37882243622952
202568 | Stachytarpheta leaf curl virus | NA	-5.43110369721556	1.34347827983602
196094 | Turnip crinkle virus satellite RNA | NA	-7.55558577416658	1.3170884021986
11788 | Abelson murine leukemia virus | Retroviridae	-5.78490681009376	1.22572156353213
138949 | Human enterovirus B | Picornaviridae	-5.49999290960155	1.08376963034017
10611 | Human papillomavirus type 30 | Papillomaviridae	-5.97015517540773	1.37430086342641
69577 | Banana streak virus | Caulimoviridae	-7.13943375296102	1.42304683416601
11588 | Rift Valley fever virus | Bunyaviridae	-7.20688749768174	1.46790291193479
72539 | Physalis mottle virus | Tymoviridae	-6.4828998461209	1.36782753203426
120087 | Human enterovirus E | Picornaviridae	-6.69037198628372	1.10419303332863
77048 | Methanobacterium phage psiM2 | Siphoviridae	-6.21251345746882	1.38577059035379
10838 | Bean dwarf mosaic virus | NA	-5.33131888153369	1.36606580851414
47838 | Chino del tomate virus | NA	-5.44063564306708	1.35019415943616
11276 | Vesicular stomatitis virus | Rhabdoviridae	-7.22976519444152	1.31908813911614
209052 | Burkholderia cepacia phage Bcep781 | Myoviridae	-7.7925157376751	1.55783979089092
40521 | Bacteriophage A118 | Siphoviridae	-7.83600176677009	1.14716598275344
12242 | Tobacco mosaic virus | NA	-7.04148365256273	1.14617824837192
203225 | Influenza C virus | Orthomyxoviridae	-6.5455572014391	1.32865583566508
11176 | Newcastle disease virus | Paramyxoviridae	-7.53831784337753	1.03326404949370
12178 | Cymbidium mosaic virus | Flexiviridae	-7.53770343144167	1.25478029204553
68876 | Kashmir bee virus | Dicistroviridae	-8.15390384356188	1.13235047015118
174142 | Botrytis virus X | NA	-6.44956013696759	1.27942080007790
109270 | Equine foamy virus | Retroviridae	-7.72016869955891	1.14473718095731
42631 | Brome streak mosaic virus | Potyviridae	-7.48987806396063	1.12740867355936
10855 | Spiroplasma phage 4 | Microviridae	-7.91528775924051	1.18864350977895
11876 | Avian sarcoma virus | Retroviridae	-6.12474856980162	1.24298570327322
196095 | Velvet tobacco mottle virus Satellite RNA | NA	-7.14097141000303	1.28775900012961
151536 | Bacteriophage bIL286 | Siphoviridae	-6.67025782108771	1.02729159306587
155414 | Eimeria brunetti RNA virus 1 | Totiviridae	-6.31187351597403	1.39786518545465
186637 | Eupatorium yellow vein virus | NA	-5.68026841729535	1.35138866723340
10862 | Xanthomonas phage Cf1c | Inoviridae	-7.04743890024367	1.30595941208005
114416 | Lactococcus lactis bacteriophage ul36 | Siphoviridae	-6.92021963385763	1.03399374740098
12450 | Saccharomyces cerevisiae killer virus M1 | NA	-6.60224030297745	1.52243950250105
12162 | Citrus tristeza virus | Closteroviridae	-7.91271734173284	1.14743164321584
146073 | Walrus calicivirus | Caliciviridae	-7.13195541317257	1.45812541909817
211787 | Human papillomavirus type 92 | Papillomaviridae	-6.07756545303174	1.21574123547156
202251 | Human papillomavirus type 90 | Papillomaviridae	-6.78313200100114	1.32182716993106
94700 | Dicliptera yellow mottle virus | NA	-5.54255133820879	1.33235807303196
12205 | Papaya ringspot virus | Potyviridae	-7.19692308512665	1.30831336214468
54290 | GB virus C/Hepatitis G virus | Flaviviridae	-6.32892549799882	1.40335228043187
35350 | Apple stem pitting virus | Flexiviridae	-7.5297579712619	1.21238644836444
12643 | Ectromelia virus | Poxviridae	-6.75310061613528	1.13106569073859
193119 | Pea enation mosaic virus satelliteRNA, complete genome | NA	-6.45932172282293	1.39097983829755
10320 | Bovine herpesvirus 1 | Herpesviridae	-6.20826939636935	1.25289022490687
117198 | Rhynchosia Golden Mosaic Virus | NA	-5.39827595411285	1.34859707690382
151535 | Bacteriophage bIL285 | Siphoviridae	-7.08254908997557	1.04759842319118
31504 | Tobacco ringspot virus satellite RNA | NA	-7.82665848031252	2.49665052178215
131226 | Cherry mottle leaf virus | Flexiviridae	-7.61056206712347	1.15256755806029
12742 | Infectious flacherie virus | NA	-7.26465900958086	1.23308937592902
70333 | Bovine adenovirus D | Adenoviridae	-8.42965571369949	1.10328628273103
225752 | Sweet potato leaf curl Georgia virus | NA	-5.80288294242959	1.32090302227270
84589 | Salmon pancreas disease virus | Togaviridae	-7.10440536917076	1.22122505388684
10592 | Human papillomavirus type 44 | Papillomaviridae	-6.31094729676955	1.39245158330505
223314 | Sida golden mosaic Florida virus | NA	-5.42178934537335	1.41292370040997
10658 | Enterobacteria phage PRD1 | Tectiviridae	-6.60031518284379	1.44496664180984
239365 | Enzootic nasal tumour virus of goats | Retroviridae	-7.21106635665406	1.23392594575065
10397 | Tupaia herpesvirus | Herpesviridae	-5.63011242330175	1.28997745973977
12327 | Barley stripe mosaic virus | NA	-7.75870347278726	1.08827153540996
12222 | Soybean mosaic virus | Potyviridae	-6.76022184365731	1.24260661170441
70797 | Havana tomato virus | NA	-5.62971892146858	1.30495793981773
11970 | Woolly monkey sarcoma virus | Retroviridae	-6.68588948600339	1.33898804157939
47903 | Strawberry vein banding virus | Caulimoviridae	-8.32283997938467	1.21041160786039
168014 | Equine rhinovirus 3 | Picornaviridae	-7.45858631476293	1.19034300302346
42882 | Cherry virus A | Flexiviridae	-8.174463664205	1.14393364194423
190809 | Arabis mosaic virus satellite RNA | NA	-7.03855146649838	1.19720632890634
12104 | Encephalomyocarditis virus | Picornaviridae	-6.708985801718	1.07399551230024
67585 | Milk vetch dwarf virus | Nanoviridae	-8.08139224087205	0.976905293639394
64280 | Apoi virus | Flaviviridae	-6.73633689656601	1.44201534202936
135749 | Tomato bushy stunt virus satellite RNA B1 | NA	-7.35912559908557	1.24550595014593
223352 | Tomato leaf curl Sri Lanka virus | NA	-5.66386270105628	1.27355169472303
51680 | Ribgrass mosaic virus | NA	-7.68694554009694	1.11033019264735
247269 | Human papillomavirus type 96 | Papillomaviridae	-6.2767040525861	1.17754419560741
32604 | Human herpesvirus 6B | Herpesviridae	-5.97020422442192	1.42081920060168
222475 | Malvastrum yellow vein virus | NA	-5.41345574037709	1.36779849762191
12260 | Bean pod mottle virus | Comoviridae	-6.8105256389863	1.39992456843078
12360 | Staphylococcus aureus phage phi 11 | Siphoviridae	-7.91710417618519	1.16419181159020
10677 | Enterobacteria phage Mu | Myoviridae	-7.56488146573668	1.16160850286780
11746 | Ovine pulmonary adenocarcinoma virus | Retroviridae	-6.96208400493819	1.21818057422595
11084 | Tick-borne encephalitis virus | Flaviviridae	-6.17186317422397	1.36298824193226
185207 | Equinus papillomavirus | Papillomaviridae	-7.0942412520736	1.46662520264934
10615 | Human papillomavirus type 40 | Papillomaviridae	-6.41905454600622	1.37230022120161
12056 | Tobacco necrosis virus D | Tombusviridae	-6.88778722810741	1.30451958260629
108098 | Human adenovirus B | Adenoviridae	-6.05882299574718	1.18644444280797
147711 | Human rhinovirus A | Picornaviridae	-4.87533137355071	1.39210631351194
10368 | Human herpesvirus 6 | Herpesviridae	-6.04456247650105	1.42732635078798
35297 | Striped Jack nervous necrosis virus | Nodaviridae	-7.70088202009341	1.18369271989038
10596 | Human papillomavirus type 56 | Papillomaviridae	-6.41633778238324	1.39109704486537
47837 | Serrano golden mosaic virus | NA	-6.29801563716155	1.22622129495127
157619 | Avian paramyxovirus 6 | Paramyxoviridae	-7.70390114844393	1.02976737261761
12152 | Erysimum latent virus | Tymoviridae	-6.496561646897	1.36298649553150
138953 | Poliovirus | Picornaviridae	-5.78879970764765	1.10132728939139
224589 | Sulfolobus virus 1, complete genome | NA	-7.81150422269463	1.15677466060329
75746 | Wheat yellow mosaic virus | Potyviridae	-6.6464273049476	1.38252382939165
198599 | Saccharomyces cerevisiae narnavirus 23S RNA <T> | Narnaviridae	-6.57498943754057	1.37155594969825
28295 | Porcine epidemic diarrhea virus | Coronaviridae	-6.95308421191019	1.38606294193869
196093 | Tomato leaf curl Taiwan virus | NA	-5.38085228544244	1.3848305082549
10619 | Human papillomavirus type 53 | Papillomaviridae	-5.99022534815538	1.34724732286921
60714 | Galinsoga mosaic virus | Tombusviridae	-7.4542886150655	1.28263366727698
10401 | Ictalurid herpesvirus 1 | Herpesviridae	-6.2666916617095	1.35921435251586
85542 | Bovine circovirus | Circoviridae	-7.22821636976585	1.17801167475975
116104 | Macroptilium mosaic virus | NA	-5.79226483669031	1.42580889150485
228578 | Youcai mosaic virus | NA	-7.72392909929326	1.11529766953109
202250 | Human papillomavirus type 89 | Papillomaviridae	-6.17704898894393	1.35878165040210
40279 | Panicum mosaic virus | Tombusviridae	-6.8536577912043	1.70131913814934
63723 | South African cassava mosaic virus | NA	-5.56004189560047	1.36220553380471
123735 | Tomato yellow leaf curl Sardinia virus | NA	-5.55091419104948	1.33455936618256
151537 | Bacteriophage bIL309 | Siphoviridae	-6.92933726742444	1.01368706621783
10990 | Rice black streaked dwarf virus | Reoviridae	-7.37545382658187	1.27862276542860
159252 | Planaria asexual strain-specific virus-like element type 1 | NA	-6.8932587491913	1.50838852180972
12144 | Cymbidium ringspot virus | Tombusviridae	-6.44450747414776	1.25531064514204
12345 | Bacillus phage GA-1 | Podoviridae	-6.57041870934527	1.38464141731421
10817 | African cassava mosaic virus | NA	-5.92600781509302	1.33813963682156
96240 | Human papillomavirus type 83 | Papillomaviridae	-6.21345286196957	1.32034296318817
129395 | Botrytis virus F | NA	-7.28117912503352	1.35803382039177
234829 | Tomato begomovirus satellite DNA beta | NA	-7.82212445454414	1.08677458847513
11089 | Yellow fever virus | Flaviviridae	-6.18752234403363	1.44413321377510
28344 | Porcine reproductive and respiratory syndrome virus | Arteriviridae	-7.3884590378817	1.20334103320294
12253 | Tomato mosaic virus | NA	-7.31863236954527	1.1166754412209
226583 | Papaya leaf curl virus-associated DNA beta | NA	-7.6058515429996	1.10480450078248
191217 | Cereal yellow dwarf virus-RPV | Luteoviridae	-7.37419306925349	1.19820357760141
12431 | Garlic virus C | Flexiviridae	-7.00915587935193	1.27296695372111
12274 | Grapevine fanleaf virus | Comoviridae	-6.61469910008542	1.40954881964685
188333 | Ageratum enation virus | NA	-5.45820617972735	1.34215373999917
51034 | Sida golden mosaic virus | NA	-5.38650977256257	1.34992763235556
11884 | Avian sarcoma virus | Retroviridae	-5.97314424264643	1.28116255822910
219688 | Mink astrovirus | Astroviridae	-7.37508243047738	1.27757208000302
67762 | Tobacco leaf curl virus | NA	-5.49381139583478	1.33371021136415
10276 | Swinepox virus | Poxviridae	-7.25456204850369	1.06490812745324
44562 | Pothos latent virus | Tombusviridae	-7.22632051560973	1.31322944074917
12180 | Narcissus mosaic virus | Flexiviridae	-7.46016880094429	1.30504421538033
12182 | Potato aucuba mosaic virus | Flexiviridae	-7.31726247713099	1.19476903787446
11072 | Japanese encephalitis virus | Flaviviridae	-6.40912112843504	1.30729774618709
58535 | Deer tick virus | Flaviviridae	-6.43937524062997	1.36099361579387
33724 | Nilaparvata lugens reovirus | Reoviridae	-7.62800513105171	1.22085559771382
35304 | Bunyamwera virus | Bunyaviridae	-7.90711818922643	1.23072685794187
193122 | Peanut stunt virus satellite RNA | NA	-6.98367782045409	1.35241628228689
33756 | European brown hare syndrome virus | Caliciviridae	-6.90108762530569	1.44063235824496
169687 | Ageratum leaf curl disease associated sequence | NA	-8.56321557128503	1.19772380916190
12138 | Maize chlorotic mottle virus | Tombusviridae	-7.16919689352963	1.29159941209325
51677 | Xestia c-nigrum granulovirus | Baculoviridae	-7.17805209464229	1.15183593667307
12167 | Potato virus M | Flexiviridae	-7.71596991530103	1.180792400596
64698 | Plautia stali intestine virus | Dicistroviridae	-7.84942867196043	1.26157886445511
228580 | Beet severe curly top virus | NA	-5.76260589933597	1.37598459263882
11138 | Murine hepatitis virus | Coronaviridae	-6.95974195342579	1.15284998653358
10243 | Cowpox virus | Poxviridae	-6.69194836101824	1.12119863985771
136084 | Roseophage SIO1 | Podoviridae	-7.24791345682944	1.21999855525031
228581 | Barley yellow dwarf virus-PAS | Luteoviridae	-7.45980539117348	1.17585502536442
53260 | Papaya leaf curl virus | NA	-5.5935753271609	1.42952852065981
28314 | Aleutian mink disease virus | Parvoviridae	-7.67899117114275	1.13150051933477
10680 | Bacteriophage P4 | Myoviridae	-7.82735571233012	1.08944730899544
68416 | Woolly monkey hepatitis B Virus | Hepadnaviridae	-5.79958822881097	1.35625517914357
31711 | Cardamine chlorotic fleck virus | Tombusviridae	-7.92165725750549	1.15921112331336
10560 | Bovine papillomavirus type 2 | Papillomaviridae	-6.65631092070681	1.19796606603148
12239 | Pepper mild mottle virus | NA	-7.39311091067867	1.19295408470904
31600 | Indian cassava mosaic virus | NA	-5.31074288014945	1.38196538909071
39046 | Cassava common mosaic virus | Flexiviridae	-7.33067036226144	1.31579117805918
12881 | Tobacco necrosis satellite virus | NA	-7.06573195792703	1.36904426114864
127507 | Bacteriophage VfO3K6 | Inoviridae	-6.5423574929009	1.23655543073637
138947 | Porcine enterovirus A | Picornaviridae	-6.8486862472124	1.27055736181971
12208 | Pea seed-borne mosaic virus | Potyviridae	-6.61057563782734	1.47288147819383
100755 | Sweet potato leaf curl virus | NA	-5.77380291118775	1.35510471945548
130309 | Human adenovirus F | Adenoviridae	-5.94977418579808	1.10277246853639
79700 | Rat cytomegalovirus | Herpesviridae	-5.52360142993277	1.31868285576967
172220 | Blueberry red ringspot virus | Caulimoviridae	-8.09521326557527	1.17127838014854
11048 | Lactate dehydrogenase-elevating virus | Arteriviridae	-6.91173858985545	1.21663956756989
10244 | Monkeypox virus | Poxviridae	-6.70120399941245	1.12114283193962
81583 | Himetobi P virus | Dicistroviridae	-7.96126572687843	1.18665731430392
223316 | Sida golden mosaic Honduras virus | NA	-5.38571033807351	1.36473739123707
11660 | Caprine arthritis-encephalitis virus | Retroviridae	-7.11451315737932	1.26154475871179
39116 | Leishmania RNA virus 2-1 | Totiviridae	-7.02908107952358	1.42789130065393
205869 | Mycobacteriophage CJW1 | Siphoviridae	-7.48012177958446	1.45768604099431
70203 | Vibrio cholerae O139 fs1 phage | Inoviridae	-8.30396626956008	1.28853468147070
11641 | Human foamy virus | Retroviridae	-6.99106735740305	1.13450602251546
47736 | Carrot mottle mimic virus | NA	-7.44495414114402	1.41565475937786
12294 | Pea early browning virus | NA	-6.15365137973898	1.45011014016841
10573 | Human papillomavirus type 13 | Papillomaviridae	-6.24611385425231	1.39833221161982
66261 | Common chimpanzee papillomavirus 1 | Papillomaviridae	-6.66107482737203	1.32260588124322
10868 | Enterobacteria phage If1 | Inoviridae	-7.21301584322059	1.23544291350421
91372 | Squash yellow mottle virus | NA	-6.77040683830341	1.06058880042099
38142 | Hirame rhabdovirus | Rhabdoviridae	-6.56119581106753	1.39844760801736
94290 | Sugarcane yellow leaf virus | Luteoviridae	-7.80307501322727	1.15487906201626
164038 | Soybean yellow mosaic virus | NA	-6.7673598103298	1.09500612074504
28355 | Peanut clump virus | NA	-7.68841404078721	1.18132420326524
40687 | Groundnut bud necrosis virus | Bunyaviridae	-8.17155267207122	1.23186531431939
85106 | Adeno-associated virus 1 | Parvoviridae	-5.75591461657391	1.36062449615349
36772 | Subterranean clover stunt virus | Nanoviridae	-7.68573624197098	1.57311329422902
173824 | Methanothermobacter wolfeii prophage psiM100 | Siphoviridae	-6.00886108932739	1.38825854182939
12215 | Potato virus A | Potyviridae	-7.2128643537624	1.26836519547244
12116 | Foot-and-mouth disease virus C | Picornaviridae	-5.93415090987355	1.33353823104801
79600 | Marine birnavirus | Birnaviridae	-7.10539109821608	1.44381395894298
75590 | Mycoplasma arthritidis bacteriophage MAV1 | NA	-8.13927854913612	0.887168413493746
40281 | Cryphonectria hypovirus 1 | Hypoviridae	-7.16774810985298	1.26463550567501
10849 | Coliphage alpha3 | Microviridae	-6.19038128116825	1.33298383696115
197771 | Fringilla coelebs papillomavirus | Papillomaviridae	-7.82937164334616	1.14640556071395
11021 | Eastern equine encephalitis virus | Togaviridae	-7.41030860630846	1.23339355793439
134554 | Pseudomonas bacteriophage phi-13 | Cystoviridae	-8.33379192922252	1.25415995160211
157898 | Sulfolobus islandicus rod-shaped virus 1 | Rudiviridae	-7.806847161182	0.983730002735746
64279 | Drosophila C virus | Dicistroviridae	-7.26560524925194	1.05350554702951
223345 | Tomato leaf curl Laos virus | NA	-5.39987865436237	1.34071787589955
157899 | Sulfolobus islandicus rod-shaped virus 2 | Rudiviridae	-7.69142017376955	0.973571609840604
161378 | Sri Lankan cassava mosaic virus | NA	-5.58659210949162	1.44187483641589
180816 | Stx2 converting bacteriophage I | Siphoviridae	-6.12052029532479	1.21902749228606
11757 | Mouse mammary tumor virus | Retroviridae	-6.98078115080812	1.43065588152569
190064 | Fowl adenovirus D | Adenoviridae	-6.17750568672509	1.44264051129835
52274 | Saguaro cactus virus | Tombusviridae	-7.61258050703658	1.17457585375998
75723 | Enterobacteriophage Qbeta | Leviviridae	-7.21431020727425	1.41205507844616
35241 | Bacteriophage Tuc2009 | Siphoviridae	-7.03304802060478	1.03857108173553
219704 | Avian adeno-associated virus ATCC VR-865 | Parvoviridae	-5.85751977430615	1.36659214952486
10572 | Hamster polyomavirus | Polyomaviridae	-6.72742768924685	1.40895567622182
39101 | Primate T-lymphotropic virus 3 | Retroviridae	-6.05073078210914	1.37746041997274
12303 | Cowpea chlorotic mottle virus | Bromoviridae	-7.53908874812457	1.16167417172560
92963 | Tomato severe leaf curl virus | NA	-6.11613749617644	1.18021397596309
10831 | Tomato golden mosaic virus | NA	-5.75666537270617	1.28520352881582
35593 | Peanut chlorotic streak virus | Caulimoviridae	-7.40068810453872	1.07147963944398
59301 | Mayaro virus | Togaviridae	-7.44856727849532	1.22315395708612
134632 | American plum line pattern virus | Bromoviridae	-7.65297204678332	1.25582818559724
227940 | Bacteriophage L-413C | Myoviridae	-7.12728813593275	1.27453097993231
31559 | Cacao swollen shoot virus | Caulimoviridae	-7.20903636197458	1.19292911363143
220812 | Tomato leaf curl virus-associated DNA beta | NA	-7.57727320141639	1.09728720981616
37114 | Human papillomavirus type 55 | Papillomaviridae	-6.52227680881906	1.37467264073199
83191 | Melanoplus sanguinipes entomopoxvirus | Poxviridae	-7.868397618055	1.14784002029639
10261 | Fowlpox virus | Poxviridae	-7.72290063766917	1.12166822546035
188763 | Chimpanzee cytomegalovirus | Herpesviridae	-5.32247250433102	1.31519526243940
73497 | Sphaeropsis sapinea RNA virus 1 | Totiviridae	-7.03212995492865	1.46609910839106
11642 | Simian foamy virus | Retroviridae	-6.86721350388871	1.13193847963405
10590 | Human papillomavirus type 42 | Papillomaviridae	-6.35189256563922	1.30584121250535
46253 | Bombyx mori densovirus 1 | Parvoviridae	-6.73090656098131	1.36202511522108
207240 | Loofa yellow mosaic virus | NA	-6.10304683260594	1.22209017802163
186810 | Okra leaf curl virus-associated sequences | NA	-6.96815647717302	1.17939713938586
10607 | Human papillomavirus type 17 | Papillomaviridae	-6.82416626869296	1.16270768307897
12211 | Plum pox virus | Potyviridae	-6.53412695800497	1.61417548184028
59509 | Lumpy skin disease virus | Poxviridae	-7.07739456099242	1.14423506921823
12041 | Bean leafroll virus | Luteoviridae	-7.28866284187824	0.988987482899289
10298 | Human herpesvirus 1 | Herpesviridae	-5.19274070369764	1.38187290984188
28369 | Mycobacteriophage D29 | Siphoviridae	-6.73041783291278	1.05303671484534
133899 | Equine herpesvirus 2 | Herpesviridae	-5.63734207583041	1.33664682821764
78276 | Crucifer tobamovirus | NA	-7.63461297483254	1.12743271499203
10784 | Bovine parvovirus | Parvoviridae	-6.47780029779323	1.39605156286813
10679 | Enterobacteria phage P2 | Myoviridae	-6.93021667654628	1.21063827738112
106962 | Cryphonectria hypovirus 3 | Hypoviridae	-7.29668612306237	1.37615341637532
31770 | Shallot virus X | Flexiviridae	-7.50986054087463	1.18890585231735
227720 | Yersinia pestis phage phiA1122 | Podoviridae	-6.6124272632357	1.38754335088508
37959 | Human papillomavirus type 38 | Papillomaviridae	-6.72244227189528	1.20904433704136
35292 | Foot-and-mouth disease virus SAT 2 | Picornaviridae	-6.46348218255455	1.19981088816556
122291 | Rabbit oral papillomavirus | Papillomaviridae	-7.22335296479347	1.28829984513189
11628 | Machupo virus | Arenaviridae	-7.66590023905625	1.25435707305969
12064 | Bovine enterovirus | Picornaviridae	-6.74595437913198	0.98770407904221
175814 | Cestrum yellow leaf curling virus | Caulimoviridae	-8.55368234481639	1.20943351273872
46015 | Autographa californica nucleopolyhedrovirus | Baculoviridae	-6.58391639512176	1.16121873671289
169766 | Scallion virus X | Flexiviridae	-7.56961654291362	1.24556449073321
44560 | Ageratum yellow vein virus | NA	-5.38199018001972	1.33818189335313
154784 | Bacteriophage AP205 | Leviviridae	-7.72116329006064	1.18348748744092
10587 | Human papillomavirus type 35 | Papillomaviridae	-6.59084737590454	1.30093510253116
90961 | Australian bat lyssavirus | Rhabdoviridae	-7.49320425291802	1.19916622713762
10406 | Ground squirrel hepatitis virus | Hepadnaviridae	-6.04193850606818	1.36233006271864
11786 | Murine leukemia virus | Retroviridae	-5.78765334604675	1.22527016127796
191463 | Sida yellow mosaic virus | NA	-5.71708287734696	1.28464927962278
69263 | Cowpea golden mosaic virus | NA	-6.6130530688719	1.130890003e leukemia virus | Retroviridae	-5.89801380845422	1.27024395935702
44158 | Aura virus | Togaviridae	-7.70243947278521	1.17543000111654
148363 | Helicoverpa armigera nucleopolyhedrovirus G4 | Baculoviridae	-7.20618190139553	0.952925268356389
39720 | Walleye dermal sarcoma virus | Retroviridae	-7.325484335459	1.51459368680466
45224 | Leek white stripe virus | Tombusviridae	-7.32455484112783	1.12609186487595
220608 | Tomato leaf curl Bangalore virus | NA	-5.59950521077724	1.41311519182314
11275 | Spring viremia of carp virus | Rhabdoviridae	-7.44414999936995	1.25883742892258
151539 | Bacteriophage bIL312 | Siphoviridae	-7.07029779331442	0.950826061891235
11901 | Bovine leukemia virus | Retroviridae	-6.77110292987402	1.25729373549178
10564 | Deer papillomavirus | Papillomaviridae	-6.65754328039327	1.17388051609962
183764 | Influenza A virus | Orthomyxoviridae	-7.21780244418654	1.27200413245946
10832 | Tomato yellow leaf curl virus | NA	-5.52222024026264	1.40167711433344
11216 | Human parainfluenza virus 3 | Paramyxoviridae	-6.62870057141061	1.10837821539212
31631 | Human coronavirus OC43 | Coronaviridae	-6.78506174300089	1.14795640473695
127441 | Groundnut rosette virus satellite RNA | NA	-6.72532444176955	1.53249228407214
12530 | Leishmania RNA virus 1-4 | Totiviridae	-6.90642881608757	1.24916573528516
11620 | Lassa virus | Arenaviridae	-7.58362938415736	1.36370501072594
118140 | Porcine teschovirus | Picornaviridae	-7.62044206778641	1.17301153276561
40979 | Cocksfoot mottle virus | NA	-6.74766710862525	1.35290221267851
12451 | Raspberry bushy dwarf virus | NA	-7.4957947557089	1.26360574469798
79918 | Broad bean necrosis virus | NA	-7.44697207949457	1.21664482941914
134606 | Cypovirus 15 | Reoviridae	-8.3350165829847	1.14767774783825
10617 | Human papillomavirus type 4 | Papillomaviridae	-7.5489288075214	1.16598860254616
11819 | Spleen focus-forming virus | Retroviridae	-5.90596113716227	1.2191511069601
10730 | Bacteriophage 933W | Siphoviridae	-6.12159951221707	1.21913073203500
126070 | Columbid circovirus | Circoviridae	-7.3734227546322	1.19081162281662
11320 | Influenza A virus | Orthomyxoviridae	-7.23132890938074	1.27178058217793
12558 | Sesbania mosaic virus | NA	-6.31451525564481	1.36017432223484
176106 | Sulfolobus islandicus filamentous virus | Lipothrixviridae	-7.86206967817895	1.17109953590449
12038 | Barley yellow dwarf virus - MAV | Luteoviridae	-7.48391450637549	1.16015787328841
204987 | Goose paramyxovirus SF02 | Paramyxoviridae	-7.78414929866745	1.06136349130299
203173 | Camelpox virus | Poxviridae	-6.75989802179941	1.11755104166707
40539 | Human papillomavirus type 50 | Papillomaviridae	-7.70835422855185	1.17664645472875
10390 | Gallid herpesvirus 2 | Herpesviridae	-6.25674804525088	1.42407813558179
12524 | Junonia coenia densovirus | Parvoviridae	-7.48162076316805	1.13800705837749
103782 | Pariacoto virus | Nodaviridae	-7.68516518217651	1.23002544518820
51313 | Helicoverpa armigera nuclear polyhedrosis virus | Baculoviridae	-7.20821503293364	0.95312163902395
41171 | Mycovirus FusoV | Partitiviridae	-7.25168391045845	1.11144270846563
10537 | Canine adenovirus | Adenoviridae	-6.29923200963332	1.34312171994157
66266 | Rice grassy stunt virus | NA	-7.63111019478056	1.21259463841101
157239 | Haemophilus phage HP2 | Myoviridae	-6.93336049384055	1.2731756324009
151757 | Human papillomavirus candHPV85 | Papillomaviridae	-5.72713044445637	1.43004376541393
180526 | Tobacco curly shoot virus | NA	-5.41372872959476	1.40562989359764
73149 | Patchouli mild mosaic virus | Comoviridae	-8.03323928684068	1.08124143794950
28347 | Apple stem grooving virus | Flexiviridae	-7.32031741839768	1.25631122469664
223252 | Cotton leaf curl Multan virus | NA	-5.29546638851886	1.39008037784602
40540 | Human papillomavirus type 60 | Papillomaviridae	-8.24847741099929	1.16916484820292
11039 | Western equine encephalomyelitis virus | Togaviridae	-7.43901971784461	1.25395851371723
12227 | Tobacco etch virus | Potyviridae	-6.97383846450852	1.30326588042441
85618 | Ateline herpesvirus 3 | Herpesviridae	-7.11761744919184	1.18531680525502
37124 | Chikungunya virus | Togaviridae	-7.12657933015737	1.22320401862102
55884 | Shigella flexneri bacteriophage V | Podoviridae	-7.35854972268842	1.23905247271213
10255 | Variola virus | Poxviridae	-6.74791598886479	1.11714079549389
134681 | Cucurbit leaf curl virus | NA	-6.68252626564785	1.05949724231717
192022 | Chicory yellow mottle virus satellite RNA | NA	-7.56220067703055	1.3027287077631
39085 | Human parechovirus | Picornaviridae	-6.24450791105393	1.41753627568428
33708 | Murid herpesvirus 4 | Herpesviridae	-6.3206366347398	1.34474765799977
169688 | Zinnia leaf curl disease associated sequence | NA	-7.83462684842773	1.08681866202069
172391 | Tomato chlorotic mottle virus | NA	-5.49573775215592	1.41314809928895
12107 | Encephalomyocarditis virus | Picornaviridae	-7.02631741831118	1.11849647650073
240555 | Ectropis obliqua picorna-like virus | NA	-6.79463536986777	1.45044824936143
173707 | Temperate phage PhiNIH1.1 | Siphoviridae	-7.54013575902051	1.20821113508049
77344 | Japanese iris necrotic ring virus | Tombusviridae	-7.42495294013912	1.25815759986699
187978 | Peru tomato mosaic virus | Potyviridae	-6.4068567651166	1.35609957442321
85708 | Porcine circovirus 2 | Circoviridae	-7.1483263937729	1.20450109562086
186152 | Staphylococcus aureus phage phi 12 | Siphoviridae	-7.8500382599563	1.17281948362873
11520 | Influenza B virus | Orthomyxoviridae	-6.86461566024908	1.18792528377751
11663 | Ovine lentivirus | Retroviridae	-7.3333432656505	1.06204793863874
11241 | Rinderpest virus | Paramyxoviridae	-7.22537033076466	1.45420094242540
11886 | Rous sarcoma virus | Retroviridae	-6.02138445034917	1.25172174751805
111792 | Infectious hypodermal and hematopoietic necrosis virus | Parvoviridae	-6.54778372011083	1.41686626855856
222450 | Chayote yellow mosaic virus | NA	-5.59063738744758	1.34062804120736
10567 | Multimammate rat papillomavirus | Papillomaviridae	-7.3497803949006	1.24142330556101
12145 | Tomato bushy stunt virus | Tombusviridae	-6.76339572053704	1.15369337772737
72149 | Aichi virus | Picornaviridae	-6.92941400051496	1.19343428367130
11101 | Pestivirus type 3 | Flaviviridae	-6.67724077598201	1.24349744321739
11250 | Human respiratory syncytial virus | Paramyxoviridae	-6.14529093778983	1.13920704612673
10497 | African swine fever virus | Asfarviridae	-7.58255918386797	1.12674241874678
65467 | Cherry green ring mottle virus | Flexiviridae	-7.50871826902911	1.22370518637045
56144 | Ovine papillomavirus 1 | Papillomaviridae	-7.2817839806878	1.21455833466588
9606 | Homo sapiens | NA	-6.43541957593458	1.70025661275124
40640 | Potato virus V | Potyviridae	-7.02195077937786	1.24277631410999
10943 | Rotavirus C | Reoviridae	-7.86236828921867	1.10022792053574
46839 | Colorado tick fever virus | Reoviridae	-6.95152413561795	1.39935857367258
70794 | Ovine astrovirus | Astroviridae	-7.10029699173278	1.30508944194310
196349 | Psittacus erithacus papillomavirus | Papillomaviridae	-7.93118225161359	1.27338719414279
10616 | Human papillomavirus type 49 | Papillomaviridae	-6.68005411867333	1.21999667108325
11303 | Bovine ephemeral fever virus | Rhabdoviridae	-7.47231790507313	1.20590044470692
223323 | Squash leaf curl virus-China | NA	-5.61642749442696	1.27353941969744
35343 | Bacteriophage phi CTX | Myoviridae	-7.73745569447499	1.18691059079189
12183 | Potato virus X | Flexiviridae	-7.21413583092723	1.42463540289277
12313 | Peanut stunt virus | Bromoviridae	-7.58240227657295	1.11918689511566
31548 | Human papillomavirus type 21 | Papillomaviridae	-6.24922663163413	1.16808705025134
41952 | Arctic ground squirrel hepatitis B virus | Hepadnaviridae	-5.99681960047819	1.36840806630515
37112 | Human papillomavirus type 29 | Papillomaviridae	-6.32274036564761	1.29196447634229
142102 | Taura syndrome virus | Dicistroviridae	-6.5892033172758	1.19598263420821
218845 | Tobacco leaf curl Yunnan virus satellite DNA beta | NA	-7.93760251805692	1.06618926582790
205868 | Mycobacteriophage Che8 | Siphoviridae	-6.45554018341663	1.63755511023337
44028 | Human papillomavirus type 74 | Papillomaviridae	-6.21989600720844	1.25781303001150
150285 | Garlic virus E | Flexiviridae	-7.09546312595245	1.20820815776270
53991 | Tomato leaf curl virus satellite DNA | NA	-7.37735021276332	1.36449394307348
12045 | Potato leafroll virus | Luteoviridae	-6.9640245230901	1.09305390581212
10582 | Human papillomavirus type 18 | Papillomaviridae	-6.42575974073531	1.24562271333699
146762 | Oat chlorotic stunt virus | Tombusviridae	-7.85623605634776	1.11067522813083
12417 | Lactobacillus bacteriophage phi adh | Siphoviridae	-7.63479215691363	1.19847369136383
10836 | Sugarcane streak virus | NA	-7.13686511575066	1.32093571594990
194445 | Mirabilis mosaic virus | Caulimoviridae	-8.02330743106522	1.05432933490440
11983 | Norwalk virus | Caliciviridae	-7.24471184604448	1.44522331856334
98383 | Plutella xylostella granulovirus | Baculoviridae	-7.22046909995181	1.22035088680894
10578 | Human papillomavirus type 5 | Papillomaviridae	-5.94232757853747	1.23148666007504
11246 | Bovine respiratory syncytial virus | Paramyxoviridae	-6.65632618953924	1.08329452045870
10879 | Pseudomonas phage phi-6 | Cystoviridae	-7.47500026071729	1.27831046735181
234830 | Tomato yellow leaf curl Thailand virus satellite DNA beta | NA	-7.92807588454344	1.06430243141422
31741 | Wheat streak mosaic virus | Potyviridae	-8.09917484350285	1.16135641333798
10565 | European elk papillomavirus | Papillomaviridae	-6.82926174541359	1.26274022621783
104664 | Indian citrus ringspot virus | Flexiviridae	-6.8892215026281	1.13781387279225
10325 | Cercopithecine herpesvirus 1 | Herpesviridae	-5.67028241011232	1.31723582493793
10804 | Adeno-associated virus 2 | Parvoviridae	-5.61024298265455	1.35853552654849
11809 | Moloney murine sarcoma virus | Retroviridae	-5.79056088570337	1.22217425460127
270150 | Tomato yellow leaf curl virus | NA	-5.48026072834792	1.36218958680025
28359 | Bacteriophage L5 | NA	-7.89660368590828	1.04212349016649
10450 | Orgyia pseudotsugata single capsid nuclopolyhedrovirus | Baculoviridae	-6.42386506958904	1.15484280532309
155906 | Pestivirus Reindeer-1 | Flaviviridae	-6.73141347791417	1.16824217983368
10867 | Enterobacteria phage Ike | Inoviridae	-6.90291402937921	1.28086556869830
28312 | Human papillomavirus type 65 | Papillomaviridae	-7.50085714106051	1.12762377792396
10815 | Abutilon mosaic virus | NA	-5.41969574946053	1.35279797924821
220932 | Tomato leaf curl Karnataka virus | NA	-5.33888113482327	1.40856943932272
12235 | Cucumber green mottle mosaic virus | NA	-7.87029630222697	0.9763235419867
37957 | Human papillomavirus type 36 | Papillomaviridae	-5.84442118270996	1.24624847408535
12209 | Pepper mottle virus | Potyviridae	-6.77034827721699	1.29719820522795
227137 | Okra yellow vein mosaic virus | NA	-5.30036819788874	1.36804924388231
31757 | Mycobacterium phage L5 | Siphoviridae	-6.86119406840089	1.07594830158229
191460 | Sida mottle virus | NA	-5.48644660211881	1.38042471147841
185959 | Spiroplasma phage 1-C74 | Inoviridae	-6.9700764263141	1.12948688392182
35250 | Gallid herpesvirus 3 | Herpesviridae	-6.03976368486759	1.42331858349693
186811 | Okra leaf curl virus-associated sequences | NA	-6.96605226151948	1.17918153826057
40538 | Human papillomavirus type 48 | Papillomaviridae	-7.37646863231429	1.27250808640391
138950 | Human enterovirus C | Picornaviridae	-5.83183597734962	1.15031326267228
28300 | Heron hepatitis B virus | Hepadnaviridae	-7.06142773731001	1.15327884147027
78540 | Sleeping disease virus | Togaviridae	-7.11349214962284	1.23668628631078
12202 | Lettuce mosaic virus | Potyviridae	-7.48049259745	1.28954592672666
188538 | Human parainfluenza virus 1 | Paramyxoviridae	-7.28330599836344	1.21153596659258
10623 | Cottontail rabbit papillomavirus | Papillomaviridae	-7.17837022517069	1.21968879723713
10605 | Human papillomavirus type 14 | Papillomaviridae	-6.3484178482571	1.13531174278890
10760 | Enterobacteria phage T7 | Podoviridae	-6.60403866877223	1.3978931763599
72138 | Rotavirus A | Reoviridae	-7.6184542102124	1.12716576674444
12042 | Beet western yellows virus | Luteoviridae	-7.18170254530224	1.07273149679970
47740 | Groundnut rosette virus | NA	-6.85654448384765	1.41278677117788
31550 | Human papillomavirus type 27 | Papillomaviridae	-6.3467978394571	1.25364939691542
31535 | Pseudomonas phage D3 | Siphoviridae	-7.22532299710563	1.26897563534272
10266 | Sheeppox virus | Poxviridae	-7.08253757327473	1.14524990722396
204440 | Mamestra configurata nucleopolyhedrovirus B | Baculoviridae	-6.59208751380772	1.17824736804973
12331 | Rice stripe virus | NA	-7.88306088883587	1.18260926290805
28882 | Ustilago maydis virus H1 | Totiviridae	-7.52570991816946	1.47301452677188
220340 | Bean golden yellow mosaic virus | NA	-5.73542497253971	1.28359741724701
83839 | Pepper leaf curl virus | NA	-5.65988279094365	1.29031860406523
12585 | Banana bunchy top virus | Nanoviridae	-6.77916935763847	1.41150007969546
93233 | Tomato golden mottle geminivirus | NA	-5.46950876480178	1.37187025627168
11103 | Hepatitis C virus | Flaviviridae	-6.87776280342099	1.35965213519726
208973 | Choristoneura fumiferana MNPV | Baculoviridae	-6.26089397418066	1.15273118290844
10798 | B19 virus | Parvoviridae	-6.64652713779713	1.27344922907264
101688 | Apple latent spherical virus | Sequiviridae	-7.69892755800985	1.20370169781513
151538 | Bacteriophage bIL310 | Siphoviridae	-6.73106436885846	1.18656429724059
224578 | Barley yellow dwarf virus - GAV | Luteoviridae	-7.4917856905183	1.15357428901281
184020 | Tobacco bushy top virus | NA	-8.1852403868842	1.41447698317828
37122 | Human papillomavirus type 6a | Papillomaviridae	-6.43500538516527	1.24348554709316
12153 | Ononis yellow mosaic virus | Tymoviridae	-6.8302225752227	1.36664345671535
129141 | Citrus leaf blotch virus | Flexiviridae	-7.94655663489652	1.20891608190371
223317 | Sida golden yellow vein virus | NA	-5.34260026528295	1.36835883570769
85652 | Nudaurelia capensis beta virus | Tetraviridae	-7.67204184014247	1.53426721357270
10854 | Spiroplasma phage 1-R8A2B | Inoviridae	-6.92210881320268	1.15553824619122
11986 | Carnation mottle virus | Tombusviridae	-7.59190368987766	1.14663740456312
170617 | Adoxophyes orana granulovirus | Baculoviridae	-7.11344787981612	1.20267914581929
181007 | Listeria phage 2389 | Siphoviridae	-7.77572346822757	1.02257527669303
138948 | Human enterovirus A | Picornaviridae	-5.57367107260098	1.10809163608164
37206 | Helicoverpa armigera stunt virus | Tetraviridae	-6.82081112335371	1.33125587482554
11619 | Junin virus | Arenaviridae	-7.5721915704706	1.18099871466901
10843 | Enterobacteria phage G4 | Microviridae	-6.49846206821472	1.27190675479935
37120 | Human papillomavirus type 67 | Papillomaviridae	-6.02141564085281	1.36336572702862
49964 | Bacteriophage Mx8 | Podoviridae	-6.50802800136557	1.39514305217383
223347 | Tomato leaf curl New Delhi virus | NA	-5.5527802715119	1.32996548104971
78541 | Streptococcus thermophilus bacteriophage Sfi11 | Siphoviridae	-7.74076117219576	1.06049246036061
174178 | Citrus yellow mosaic virus | Caulimoviridae	-6.58354963228934	1.62144236337542
11723 | Simian immunodeficiency virus | Retroviridae	-8.170300622147	1.23738119296880
12090 | Human enterovirus D | Picornaviridae	-5.6445344982942	1.09353137001255
197112 | Pear latent virus | Tombusviridae	-6.70613501457142	1.18170349338266
10612 | Human papillomavirus type 32 | Papillomaviridae	-5.9853259453124	1.38371996378239
167132 | Tulip virus X | Flexiviridae	-7.06713525154027	1.39162322366374
35289 | Grapevine virus B | Flexiviridae	-7.18959303929602	1.29543310086671
47416 | Satsuma dwarf virus | Sequiviridae	-7.55887413906026	1.31816189236676
65743 | Blackcurrant reversion virus | Comoviridae	-7.99951410702117	1.15697123410236
39973 | Bacteriophage K139 | Myoviridae	-6.94442263847003	1.41956353166697
10995 | Infectious bursal disease virus | Birnaviridae	-7.21531728081606	1.44179393041520
11036 | Venezuelan equine encephalitis virus | Togaviridae	-7.41573745787096	1.1818594770471
192021 | Chicory yellow mottle virus large satellite RNA | NA	-6.95928507684901	1.43022467584398
46917 | Papaya leaf-distortion mosaic potyvirus | Potyviridae	-7.19411694096155	1.19774972251804
10633 | Simian virus 40 | Polyomaviridae	-6.00700730404971	1.52294508847456
166123 | Human endogenous retrovirus K | Retroviridae	-6.72498487186956	1.92229730955295
11029 | Ross River virus | Togaviridae	-7.32383758375375	1.24210049546995
11802 | Murine sarcoma virus | Retroviridae	-5.79056088570337	1.22217425460127
10719 | Bacteriophage phi-C31 | Siphoviridae	-7.90827752488757	1.29381354383889
10585 | Human papillomavirus type 31 | Papillomaviridae	-6.35948313406011	1.25132819092279
10569 | Reindeer papillomavirus | Papillomaviridae	-6.68171246834746	1.18678445973661
227859 | SARS coronavirus | Coronaviridae	-7.50297377208414	1.41616032790865
33763 | Peanut mottle virus | Potyviridae	-6.90888129155795	1.38366571701879
172148 | Alkhurma virus | Flaviviridae	-6.08934267186205	1.36894775925477
11070 | Dengue virus | Flaviviridae	-6.19508320732697	1.24060920131348
223324 | Squash mild leaf curl virus | NA	-6.6064014917599	1.08921604613682
190478 | Bacteriophage phi3626 | Siphoviridae	-7.8904344194483	1.04676062794941
10609 | Human papillomavirus type 25 | Papillomaviridae	-5.88114743574653	1.34982173209976
223305 | Pepper leaf curl Bangladesh virus | NA	-5.59679897989818	1.39012523554338
35345 | Lactococcus lactis bacteriophage TP901-1 | Siphoviridae	-7.15215765336095	1.05145845673984
12480 | African green monkey polyomavirus | Polyomaviridae	-6.84400156587447	1.27694574770695
57579 | Adeno-associated virus 4 | Parvoviridae	-5.71797194341139	1.36583468922874
28265 | Satellite St. Augustine decline virus | NA	-7.2935329601197	1.22387853678082
114777 | Virus PhiCh1 | Myoviridae	-6.45098470616554	1.47036637184618
110457 | Bacteriophage phiYeO3-12 | Podoviridae	-6.63118812634557	1.43162796674773
35336 | Rotavirus A | Reoviridae	-7.17750306773734	1.18409049011995
11232 | Canine distemper virus | Paramyxoviridae	-6.51690020350854	1.17374548237197
107324 | Tobacco vein-clearing virus | Caulimoviridae	-7.4319506320589	1.14923583996184
10632 | JC virus | Polyomaviridae	-5.98612519508903	1.48587462251002
12367 | Chlamydia psittaci bacteriophage chp1 | Microviridae	-7.29419217768844	1.15341288788455
10579 | Human papillomavirus type 8 | Papillomaviridae	-5.895116794001	1.25087485227345
160691 | Rana tigrina ranavirus | Iridoviridae	-6.42400323509508	1.39603104813156
12618 | Chicken anemia virus | Circoviridae	-6.91212888392844	1.29788887105611
62079 | East African cassava mosaic virus | NA	-5.58121686775831	1.32577297799076
42004 | Leek yellow stripe potyvirus | Potyviridae	-7.15359315564413	1.35786903381883
10407 | Hepatitis B virus | Hepadnaviridae	-5.7717493550749	1.36564308974905
85154 | Streptococcus thermophilus temperate bacteriophage O1205 | Siphoviridae	-8.02590782057634	1.13187734712318
64294 | Yokose virus | Flaviviridae	-6.13344566533994	1.4533838836321
12203 | Maize dwarf mosaic virus | Potyviridae	-7.1202686587781	1.19967807396171
53010 | Cotton leaf curl virus | NA	-5.256626689022	1.39312934381326
106331 | Callitrichine herpesvirus 3 | Herpesviridae	-6.66271596366443	1.11805795184224
218849 | Kamiti River virus | Flaviviridae	-7.76783266258283	1.15370655476227
196242 | Phage phi 4795 | Siphoviridae	-6.09846281495307	1.27283029139362
172278 | Chilli leaf curl virus | NA	-5.39191157736959	1.40562904510940
185750 | Ageratum yellow vein virus-associated DNA beta | NA	-7.44072558856744	1.20722479332495
202252 | Human papillomavirus type 91 | Papillomaviridae	-7.14495556261352	1.28733051700431
33773 | Olive latent virus 2 | Bromoviridae	-8.57750012799693	1.15248314728522
161675 | Tamana bat virus | Flaviviridae	-7.62704521974394	1.29226583943077
193120 | Pea enation mosaic virus-2 | NA	-7.07169791052302	1.51444913475683
35281 | Paprika mild mottle virus | NA	-7.20213121000647	1.12985083097969
31742 | Johnsongrass mosaic virus | Potyviridae	-6.77587707610013	1.35146762677142
37116 | Human papillomavirus type 61 | Papillomaviridae	-6.16722782617185	1.30665159079585
263001 | Tomato leaf curl Java virus | NA	-5.46940614868585	1.33048065795426
222441 | Ageratum yellow vein Taiwan virus | NA	-6.16132689956425	1.14404898354825
31749 | Obuda pepper virus | NA	-7.89007125774204	1.08830778634777
12627 | Cowpea mottle virus | Tombusviridae	-6.25329041603566	1.4348453176504
143921 | Epinephelus tauvina nervous necrosis virus | Nodaviridae	-7.76186269354395	1.22772630024511
11830 | Murine osteosarcoma virus | Retroviridae	-5.87138887147186	1.22115686518731
198608 | Satellite of Trichomonas vaginalis T1 virus | NA	-8.30029135693522	2.35621273713815
46618 | Rhizoctonia solani virus | Partitiviridae	-7.78140801231327	0.97437428700371
53981 | Rotavirus A | Reoviridae	-7.98101492305199	1.06032268940456
11269 | Lake Victoria marburgvirus | Filoviridae	-7.88955120821522	1.17948631777463
202567 | Ageratum yellow vein China virus | NA	-5.77604416244404	1.25231445184421
134599 | Tomato rugose mosaic virus | NA	-5.5730120192575	1.40693183098794
90963 | Chlamydia phage PhiCPG1 | Microviridae	-7.28488956974599	1.06600913559856
10385 | Bovine herpesvirus 4 | Herpesviridae	-6.41459614123611	1.28597382160699
107571 | Trichomonas vaginalis virus II | Totiviridae	-7.51028618370607	1.42605289643558
129143 | Cherry necrotic rusty mottle virus | Flexiviridae	-7.72317540732045	1.18715869745343
11292 | Rabies virus | Rhabdoviridae	-7.45824466777518	1.22195597352569
11963 | Human spumaretrovirus | Retroviridae	-6.99106735740305	1.13450602251546
12154 | Turnip yellow mosaic virus | Tymoviridae	-6.10545349281193	1.33856246813535
10593 | Human papillomavirus type 45 | Papillomaviridae	-6.11416840928832	1.28206115619553
222474 | Squash leaf curl Yunnan virus | NA	-6.02329318478564	1.1781808492924
220618 | Cucumber Bulgarian virus | Tombusviridae	-7.11900356290208	1.14610178947635
10796 | Porcine parvovirus | Parvoviridae	-6.14644547053416	1.34911939646953
113194 | Orangutan hepadnavirus | Hepadnaviridae	-5.74593684391009	1.35488836983421
11212 | Human parainfluenza virus 2 | Paramyxoviridae	-6.82614521502834	1.39293307829735
42567 | Rotavirus A | Reoviridae	-7.82258888336866	1.11030830984952
12814 | Respiratory syncytial virus | Paramyxoviridae	-6.44517510513719	1.08354839704710
10599 | Human papillomavirus type 5b | Papillomaviridae	-6.10801993859698	1.19777469010775
12216 | Potato virus Y | Potyviridae	-6.50178898091651	1.40603582924013
186165 | Euprosterna elaeasa virus | NA	-6.89158390956074	1.35517654888019
186769 | Cryphonectria parasitica mitovirus 1-NB631 | Narnaviridae	-7.52223694671775	1.17130267273879
12151 | Eggplant mosaic virus | Tymoviridae	-6.46699184703484	1.34675373283619
107804 | Sorghum chlorotic spot virus | NA	-7.64632899152877	1.21022731438151
12136 | Cricket paralysis virus | Dicistroviridae	-7.84162321644511	1.21878460892368
11631 | Tacaribe virus | Arenaviridae	-8.01393415407704	1.40638424621693
10840 | Beet curly top virus | NA	-5.63749802983864	1.34887292900342
148879 | Banana mild mosaic virus | Flexiviridae	-7.84901334423745	0.973133468286055
225979 | Staphylococcus phage phiN315 | NA	-7.39145585203441	1.14272833471925
198589 | Beet western yellows ST9 associated virus | NA	-7.83205574853482	1.28839596468222
173976 | Cycas necrotic stunt virus | Comoviridae	-7.9864174749393	1.15061501330992
10620 | Human papillomavirus type 7 | Papillomaviridae	-6.39801588893367	1.4208780209856
107950 | Chayote mosaic tymovirus | Tymoviridae	-5.92951511290766	1.46164928167419
12295 | Tobacco rattle virus | NA	-7.23614089208181	1.25209395350763
10589 | Human papillomavirus type 41 | Papillomaviridae	-7.49806575257547	1.22040045765275
101764 | Aconitum latent virus | Flexiviridae	-8.51551818400332	1.30035624921808
125788 | Bombyx mori densovirus 5 | Parvoviridae	-6.71029747675829	1.34439089581293
64285 | Rio Bravo virus | Flaviviridae	-7.48726274354539	1.23533501792611
73036 | Rotavirus A | Reoviridae	-7.23812653508924	1.18125021718061
41678 | Turkey adenovirus 3 | Adenoviridae	-7.70105682712228	1.17045022904684
35245 | Cercopithecine herpesvirus 7 | Herpesviridae	-7.43151170973696	1.17072513713303
29250 | Heliothis zea virus 1 | NA	-6.53162461432606	1.63911465466614
157018 | Scallion mosaic virus | Potyviridae	-6.43920031973857	1.39630103590634
10597 | Human papillomavirus type 57 | Papillomaviridae	-6.37222742638534	1.2716348816708
179237 | Sinorhizobium meliloti phage PBC5 | NA	-7.59116958527516	1.27613516388863
32625 | Mushroom bacilliform virus | Barnaviridae	-7.43746415245019	1.2089834816242
195056 | Rice yellow mottle virus satellite | NA	-7.7615989871498	1.19784673122787
131082 | Beet chlorosis virus | Luteoviridae	-7.21404092090697	1.11207034561447
270145 | Tomato leaf curl New Delhi virus | NA	-5.6806152069302	1.2672677954199
79691 | Human papillomavirus RTRX7 | Papillomaviridae	-5.93891723143502	1.26773377802678
29256 | Trichomonas vaginalis virus | Totiviridae	-6.56932273519643	1.426535965789
10870 | Enterobacteria phage M13 | Inoviridae	-7.33173660849301	1.20910747075188
10627 | Bovine polyomavirus | Polyomaviridae	-7.1512661475749	1.23516353560306
37296 | Human herpesvirus 8 | Herpesviridae	-6.12725381808313	1.14128414989486
221035 | Tomato yellow leaf curl China virus-associated DNA beta | NA	-7.73040379098333	1.08212535815478
165803 | Cypovirus 1 | Reoviridae	-7.87155600358438	1.26478668038538
130760 | Influenza A virus | Orthomyxoviridae	-7.2568588587956	1.38437520607508
35269 | Woodchuck hepatitis B virus | Hepadnaviridae	-5.99269724870909	1.36039887866234
66797 | Bacteriophage SPBc2 | Siphoviridae	-8.07197956440004	1.11341538683584
194802 | Vibriophage VpV262 | Podoviridae	-7.77737639413773	1.28152164778755
31503 | Satellite maize white line mosaic virus | NA	-7.20711891634529	1.45040055635939
11599 | Hantaan virus | Bunyaviridae	-7.60853428238432	1.31610353516342
51354 | Maize chlorotic dwarf virus | Sequiviridae	-7.35771505027293	1.24629669783489
35287 | Rice tungro spherical virus | Sequiviridae	-7.627729500931	1.17473772459136
92395 | Black queen cell virus | Dicistroviridae	-8.15641195753925	1.22620316068503
10827 | Potato yellow mosaic virus | NA	-5.52423358087927	1.37573787824474
35254 | Cryptophlebia leucotreta granulovirus | Baculoviridae	-7.2846399423723	1.26598390766293
192023 | Cymbidium ringspot virus satellite RNA | NA	-7.77688951703328	1.42306561222984
130369 | Porcine adenovirus A | Adenoviridae	-5.64727307209428	1.31068168865522
192584 | Phthorimaea operculella granulovirus | Baculoviridae	-7.13581227101722	1.33225932775717
12177 | Clover yellow mosaic virus | Flexiviridae	-6.96908092841122	1.34632683066859
186539 | Reston ebolavirus | Filoviridae	-8.38864911219005	1.28178172772659
12049 | Soybean dwarf virus | Luteoviridae	-7.46926741689064	0.86126183114386
186812 | Okra leaf curl virus-associated sequences | NA	-6.95621612107402	1.18029584847637
165429 | Cypovirus 14 | Reoviridae	-8.49353951153504	1.34920110933146
92652 | Shrimp white spot syndrome virus | Nimaviridae	-6.97028566059518	1.35307870074393
10641 | Cauliflower mosaic virus | Caulimoviridae	-7.16583962589412	1.20821641517875
53182 | Feline foamy virus | Retroviridae	-7.12961241280562	1.13283057951903
197783 | Pseudomonas phage gh-1 | Podoviridae	-8.54317229820782	1.31782281741866
222645 | Halovirus HF1 | NA	-6.37266650621847	1.43096198133611
36370 | Jembrana disease virus | Retroviridae	-7.1179544878277	1.19173577509312
169692 | Tomato leaf curl disease associated sequence | NA	-7.38106187836705	1.12437481806157
223524 | Vibrio cholerae phage VGJphi | Inoviridae	-7.71748084037182	1.14918458225585
11741 | Visna virus | Retroviridae	-6.50760117671643	1.11622828874923
12317 | Tobacco streak virus | Bromoviridae	-7.4364608877757	1.20858586154333
