# Supplementary material for: E-Predict: a computational strategy for species identification based on observed DNA microarray hybridization patterns
Source: Genome Biol. 2005 Aug 30;6(9):R78. doi: 10.1186/gb-2005-6-9-r78 (PMC1242213; doi:10.1186/gb-2005-6-9-r78)
Supplement: Additional data file 8 — A text file of E-Predict output used to evaluate normalization and similarity metric parameters [file gb-2005-6-9-r78-S8.txt]

EPREDICT : 2004-12-30 17:44:46
 DATA SOURCE : anatoly/Epred_paper_HeLa_RSV_FluA
 USER WEIGHTS : Curator/MV_72worst_medRaw500_badYdens
 ARRAY NORMALIZATION : Sum
 EMATRIX : 2004-07-22
 EMATRIX NORMALIZATION : Sum
 EMATRIX ENERGY FILTER : 30
 ITERATIONS : 1
 DISTANCE METRIC : Spearman
 VECTOR LENGTH : All oligos
 OUTPUT : 10 families, 3 genomes/family, 0 oligos/genome
 ECLUSTER : Yes
 OUTFILE : /tmp/AU/sp_ss_.epred


Array: MegaViroP1-184:2542:02_28_03Mockhela
   Iteration: 1
      Family: Papillomaviridae
         10582    Human papillomavirus type 18                  0.110142
      Family: Herpesviridae
         10359    Human herpesvirus 5                           0.105665
         10298    Human herpesvirus 1                           0.085340
         133899   Equine herpesvirus 2                          0.085182
      Family: Picornaviridae
         147711   Human rhinovirus A                            0.073484
      Family: Retroviridae
         11909    Primate T-lymphotropic virus 2                0.060283
      Family: Adenoviridae
         129951   Human adenovirus C                            0.058740
         130369   Porcine adenovirus A                          0.054561
      Family: Parvoviridae
         57579    Adeno-associated virus 4                      0.053932
         85106    Adeno-associated virus 1                      0.053917
         68558    Adeno-associated virus 6                      0.053917
      Family: Tymoviridae
         107950   Chayote mosaic tymovirus                      0.050364
      Family: Hepadnaviridae
         41952    Arctic ground squirrel hepatitis B virus      0.043999
         113194   Orangutan hepadnavirus                        0.043586
         35269    Woodchuck hepatitis B virus                   0.043424
      Family: Flaviviridae
         11085    Langat virus                                  0.041814
         11070    Dengue virus                                  0.036819
      Family: Phycodnaviridae
         10506    Paramecium bursaria Chlorella virus 1         0.034072
      Family: NA
         53010    Cotton leaf curl virus                        0.033372


Array: MegaViroP2-064:3377:05_30_03mock
   Iteration: 1
      Family: Papillomaviridae
         10582    Human papillomavirus type 18                  0.092776
      Family: NA
         208177   Tomato leaf curl Vietnam virus                0.057908
         223252   Cotton leaf curl Multan virus                 0.055395
         53010    Cotton leaf curl virus                        0.053883
      Family: Flaviviridae
         11082    West Nile virus                               0.051946
      Family: Herpesviridae
         10359    Human herpesvirus 5                           0.051308
         133899   Equine herpesvirus 2                          0.046950
         119192   Macaca mulatta rhadinovirus                   0.045453
      Family: Tymoviridae
         107950   Chayote mosaic tymovirus                      0.042695
      Family: Adenoviridae
         129951   Human adenovirus C                            0.042045
         130308   Human adenovirus E                            0.041205
         130369   Porcine adenovirus A                          0.041137
      Family: Picornaviridae
         147711   Human rhinovirus A                            0.039268
      Family: Retroviridae
         166123   Human endogenous retrovirus K                 0.035261
      Family: Caliciviridae
         146073   Walrus calicivirus                            0.030025
      Family: Iridoviridae
         160691   Rana tigrina ranavirus                        0.029075
      Family: Myoviridae
         33771    Halovirus HF2                                 0.028872


Array: MegaViroP2-158:3008:05_09_03mockhela
   Iteration: 1
      Family: Papillomaviridae
         10582    Human papillomavirus type 18                  0.101988
         10593    Human papillomavirus type 45                  0.061915
      Family: Tymoviridae
         12158    Kennedya yellow mosaic virus                  0.057365
      Family: Flaviviridae
         11053    Dengue virus                                  0.052456
      Family: NA
         53010    Cotton leaf curl virus                        0.051539
         223252   Cotton leaf curl Multan virus                 0.051127
      Family: Herpesviridae
         10359    Human herpesvirus 5                           0.050992
      Family: Picornaviridae
         147711   Human rhinovirus A                            0.045272
      Family: Retroviridae
         33748    Primate T-lymphotropic virus 2                0.044697
         11909    Primate T-lymphotropic virus 2                0.044460
      Family: Adenoviridae
         129951   Human adenovirus C                            0.043638
         130369   Porcine adenovirus A                          0.040848
      Family: Parvoviridae
         57579    Adeno-associated virus 4                      0.037633
         85106    Adeno-associated virus 1                      0.037580
         68558    Adeno-associated virus 6                      0.037575
      Family: Polyomaviridae
         10629    BK polyomavirus                               0.031996
         10632    JC virus                                      0.031746
         36362    Polyomavirus sp.                              0.030208
      Family: Iridoviridae
         160691   Rana tigrina ranavirus                        0.029204


Array: MegaViroP2-223:2861:04_11_03mock
   Iteration: 1
      Family: Papillomaviridae
         10582    Human papillomavirus type 18                  0.090813
      Family: NA
         222456   Cotton leaf curl Alabad virus                 0.051072
         208177   Tomato leaf curl Vietnam virus                0.047822
         222464   Cotton leaf curl Kokhran virus                0.046885
      Family: Picornaviridae
         147711   Human rhinovirus A                            0.041535
      Family: Herpesviridae
         10359    Human herpesvirus 5                           0.035203
      Family: Retroviridae
         166123   Human endogenous retrovirus K                 0.033785
      Family: Phycodnaviridae
         37665    Ectocarpus siliculosus virus                  0.031275
      Family: Orthomyxoviridae
         98832    Influenza B virus                             0.025581
         228675   Influenza B virus                             0.025579
         11520    Influenza B virus                             0.025568
      Family: Adenoviridae
         129875   Human adenovirus A                            0.024121
      Family: Tymoviridae
         12158    Kennedya yellow mosaic virus                  0.023909
      Family: Paramyxoviridae
         11246    Bovine respiratory syncytial virus            0.022090
      Family: Narnaviridae
         198599   Saccharomyces cerevisiae narnavirus 23S       0.021976


Array: MegaViroP3-063:3719:07_18_03mockhela
   Iteration: 1
      Family: Papillomaviridae
         10582    Human papillomavirus type 18                  0.114105
      Family: NA
         53010    Cotton leaf curl virus                        0.072603
         223252   Cotton leaf curl Multan virus                 0.071186
         120168   Bhendi yellow vein mosaic virus               0.065574
      Family: Tymoviridae
         12158    Kennedya yellow mosaic virus                  0.054167
         107950   Chayote mosaic tymovirus                      0.050805
      Family: Flaviviridae
         11053    Dengue virus                                  0.048759
      Family: Retroviridae
         33748    Primate T-lymphotropic virus 2                0.046872
         11909    Primate T-lymphotropic virus 2                0.045077
      Family: Herpesviridae
         28304    Rat cytomegalovirus                           0.042163
         79700    Rat cytomegalovirus                           0.042163
      Family: Parvoviridae
         57579    Adeno-associated virus 4                      0.040181
         85106    Adeno-associated virus 1                      0.040155
         68558    Adeno-associated virus 6                      0.040153
      Family: Myoviridae
         33771    Halovirus HF2                                 0.033664
      Family: Siphoviridae
         10710    Bacteriophage lambda                          0.033049
      Family: Iridoviridae
         160691   Rana tigrina ranavirus                        0.032936
      Family: Hepadnaviridae
         41952    Arctic ground squirrel hepatitis B virus      0.032105


Array: MegaViroP3-255:4404:10_08_03mock
   Iteration: 1
      Family: Papillomaviridae
         10582    Human papillomavirus type 18                  0.106567
      Family: Retroviridae
         11840    Gibbon ape leukemia virus                     0.074528
         44561    Murine type C retrovirus                      0.073016
         11786    Murine leukemia virus                         0.072925
      Family: Herpesviridae
         28304    Rat cytomegalovirus                           0.068433
         79700    Rat cytomegalovirus                           0.068433
         133899   Equine herpesvirus 2                          0.062219
      Family: Tymoviridae
         107950   Chayote mosaic tymovirus                      0.059257
      Family: Parvoviridae
         68742    Adeno-associated virus 3B                     0.055576
         46350    Adeno-associated virus 3                      0.055576
         10804    Adeno-associated virus 2                      0.055531
      Family: Picornaviridae
         147711   Human rhinovirus A                            0.046557
      Family: Nanoviridae
         12585    Banana bunchy top virus                       0.046045
      Family: NA
         12475    Hepatitis delta virus                         0.043531
         222645   Halovirus HF1                                 0.041250
      Family: Myoviridae
         33771    Halovirus HF2                                 0.041250
      Family: Iridoviridae
         160691   Rana tigrina ranavirus                        0.040030
      Family: Adenoviridae
         129951   Human adenovirus C                            0.037644


Array: MegaViroP4-106:4955:11_12_03mock
   Iteration: 1
      Family: Papillomaviridae
         10582    Human papillomavirus type 18                  0.131915
      Family: Herpesviridae
         10359    Human herpesvirus 5                           0.081167
         10298    Human herpesvirus 1                           0.079040
         133899   Equine herpesvirus 2                          0.075428
      Family: Retroviridae
         11909    Primate T-lymphotropic virus 2                0.068835
         11908    Primate T-lymphotropic virus 1                0.062179
      Family: Adenoviridae
         129951   Human adenovirus C                            0.057732
      Family: Tymoviridae
         107950   Chayote mosaic tymovirus                      0.055725
         12158    Kennedya yellow mosaic virus                  0.055318
         12152    Erysimum latent virus                         0.054831
      Family: Picornaviridae
         147711   Human rhinovirus A                            0.045405
      Family: NA
         12475    Hepatitis delta virus                         0.043096
      Family: Parvoviridae
         57579    Adeno-associated virus 4                      0.039995
         68558    Adeno-associated virus 6                      0.039974
         85106    Adeno-associated virus 1                      0.039968
      Family: Flaviviridae
         11070    Dengue virus                                  0.038430
         11079    Murray Valley encephalitis virus              0.037979
      Family: Iridoviridae
         160691   Rana tigrina ranavirus                        0.037646
      Family: Birnaviridae
         11002    Infectious pancreatic necrosis virus          0.035631


Array: MegaViroP4-186:5237:12_05_03mock
   Iteration: 1
      Family: Papillomaviridae
         10582    Human papillomavirus type 18                  0.114860
      Family: Herpesviridae
         10359    Human herpesvirus 5                           0.093837
         133899   Equine herpesvirus 2                          0.086047
         10310    Human herpesvirus 2                           0.076766
      Family: Retroviridae
         11909    Primate T-lymphotropic virus 2                0.076549
         11908    Primate T-lymphotropic virus 1                0.068299
      Family: Tymoviridae
         107950   Chayote mosaic tymovirus                      0.062506
         12154    Turnip yellow mosaic virus                    0.060100
         103722   Grapevine fleck virus                         0.058154
      Family: Adenoviridae
         129951   Human adenovirus C                            0.055492
      Family: Parvoviridae
         57579    Adeno-associated virus 4                      0.055441
         68558    Adeno-associated virus 6                      0.055397
         85106    Adeno-associated virus 1                      0.055390
      Family: Flaviviridae
         11053    Dengue virus                                  0.055197
      Family: Picornaviridae
         46633    Human echovirus 1                             0.055077
         147711   Human rhinovirus A                            0.054832
         123738   Enterovirus Yanbian 96-83csf                  0.053253
      Family: Hepadnaviridae
         41952    Arctic ground squirrel hepatitis B virus      0.043272
         35269    Woodchuck hepatitis B virus                   0.042543
         113194   Orangutan hepadnavirus                        0.040817
      Family: NA
         12475    Hepatitis delta virus                         0.035199
      Family: Iridoviridae
         160691   Rana tigrina ranavirus                        0.034917


Array: MegaViroP4-216:5250:12_12_03mock
   Iteration: 1
      Family: Papillomaviridae
         10582    Human papillomavirus type 18                  0.128290
      Family: Herpesviridae
         10359    Human herpesvirus 5                           0.083354
         133899   Equine herpesvirus 2                          0.073094
         79700    Rat cytomegalovirus                           0.060937
      Family: Flaviviridae
         11082    West Nile virus                               0.057804
         11053    Dengue virus                                  0.056427
         11070    Dengue virus                                  0.055907
      Family: Tymoviridae
         107950   Chayote mosaic tymovirus                      0.055095
      Family: Picornaviridae
         147711   Human rhinovirus A                            0.054714
      Family: Retroviridae
         11909    Primate T-lymphotropic virus 2                0.049867
      Family: Hepadnaviridae
         35269    Woodchuck hepatitis B virus                   0.046860
         41952    Arctic ground squirrel hepatitis B virus      0.045857
      Family: Parvoviridae
         57579    Adeno-associated virus 4                      0.045688
         68558    Adeno-associated virus 6                      0.045636
         85106    Adeno-associated virus 1                      0.045626
      Family: Adenoviridae
         130369   Porcine adenovirus A                          0.043927
         129951   Human adenovirus C                            0.043232
      Family: NA
         53010    Cotton leaf curl virus                        0.040664
         223252   Cotton leaf curl Multan virus                 0.039889
         120168   Bhendi yellow vein mosaic virus               0.038203
      Family: Iridoviridae
         160691   Rana tigrina ranavirus                        0.035633


Array: MegaViroP4-222:5283:12_19_03mock
   Iteration: 1
      Family: Papillomaviridae
         10582    Human papillomavirus type 18                  0.084231
      Family: Picornaviridae
         138953   Poliovirus                                    0.078165
         138950   Human enterovirus C                           0.071383
         12090    Human enterovirus D                           0.068463
      Family: Retroviridae
         11909    Primate T-lymphotropic virus 2                0.059001
      Family: Parvoviridae
         68742    Adeno-associated virus 3B                     0.058936
         46350    Adeno-associated virus 3                      0.058936
         10804    Adeno-associated virus 2                      0.058919
      Family: Herpesviridae
         133899   Equine herpesvirus 2                          0.056523
         10359    Human herpesvirus 5                           0.055091
         10298    Human herpesvirus 1                           0.053263
      Family: Adenoviridae
         129951   Human adenovirus C                            0.052768
      Family: Tymoviridae
         107950   Chayote mosaic tymovirus                      0.052679
         103722   Grapevine fleck virus                         0.051680
      Family: Flaviviridae
         11082    West Nile virus                               0.050049
         11085    Langat virus                                  0.048008
         11053    Dengue virus                                  0.047456
      Family: NA
         222464   Cotton leaf curl Kokhran virus                0.043388
         220932   Tomato leaf curl Karnataka virus              0.042149
         223252   Cotton leaf curl Multan virus                 0.042100
      Family: Siphoviridae
         88870    Mycobacteriophage TM4                         0.036593
      Family: Iridoviridae
         160691   Rana tigrina ranavirus                        0.034867


Array: MegaViroP5-142:5397:01_22_04mock
   Iteration: 1
      Family: Papillomaviridae
         10582    Human papillomavirus type 18                  0.119516
         10580    Human papillomavirus type 11                  0.084428
         10593    Human papillomavirus type 45                  0.084162
      Family: Retroviridae
         11809    Moloney murine sarcoma virus                  0.053776
         11786    Murine leukemia virus                         0.053776
         11802    Murine sarcoma virus                          0.053776
      Family: Picornaviridae
         147711   Human rhinovirus A                            0.046540
      Family: NA
         207697   Croton yellow vein mosaic virus               0.043197
         220932   Tomato leaf curl Karnataka virus              0.042615
         208177   Tomato leaf curl Vietnam virus                0.042378
      Family: Inoviridae
         10868    Enterobacteria phage If1                      0.041579
      Family: Herpesviridae
         10368    Human herpesvirus 6                           0.041418
         10372    Human herpesvirus 7                           0.041313
      Family: Potyviridae
         12466    Barley mild mosaic virus                      0.039062
      Family: Polyomaviridae
         10632    JC virus                                      0.038347
      Family: Paramyxoviridae
         11161    Mumps virus                                   0.037884
      Family: Circoviridae
         12618    Chicken anemia virus                          0.037715
      Family: Tymoviridae
         12158    Kennedya yellow mosaic virus                  0.037564


Array: MegaViroP5-166:5477:01_29_04mock
   Iteration: 1
      Family: Papillomaviridae
         10582    Human papillomavirus type 18                  0.100046
         10593    Human papillomavirus type 45                  0.078120
         10580    Human papillomavirus type 11                  0.075799
      Family: Retroviridae
         11909    Primate T-lymphotropic virus 2                0.064934
         11840    Gibbon ape leukemia virus                     0.061502
         44561    Murine type C retrovirus                      0.061443
      Family: Tymoviridae
         12158    Kennedya yellow mosaic virus                  0.046143
         107950   Chayote mosaic tymovirus                      0.045177
         12152    Erysimum latent virus                         0.042159
      Family: Parvoviridae
         10804    Adeno-associated virus 2                      0.042045
         68742    Adeno-associated virus 3B                     0.041987
         46350    Adeno-associated virus 3                      0.041987
      Family: NA
         12475    Hepatitis delta virus                         0.040705
      Family: Cystoviridae
         10879    Pseudomonas phage phi-6                       0.040216
      Family: Herpesviridae
         10368    Human herpesvirus 6                           0.037810
      Family: Inoviridae
         10868    Enterobacteria phage If1                      0.037275
      Family: Circoviridae
         12618    Chicken anemia virus                          0.036600
      Family: Polyomaviridae
         10632    JC virus                                      0.036508
      Family: Microviridae
         10843    Enterobacteria phage G4                       0.036256


Array: MegaViroP5-225:5624:02_12_04mock
   Iteration: 1
      Family: Herpesviridae
         10359    Human herpesvirus 5                           0.068718
      Family: Papillomaviridae
         10582    Human papillomavirus type 18                  0.056392
         10593    Human papillomavirus type 45                  0.045820
         10579    Human papillomavirus type 8                   0.045564
      Family: Retroviridae
         11840    Gibbon ape leukemia virus                     0.045488
         11768    Feline leukemia virus                         0.044990
         11788    Abelson murine leukemia virus                 0.044333
      Family: Flaviviridae
         11085    Langat virus                                  0.040405
         172148   Alkhurma virus                                0.040111
         11079    Murray Valley encephalitis virus              0.040070
      Family: NA
         78395    Sugarcane streak Reunion virus                0.036344
      Family: Picornaviridae
         46633    Human echovirus 1                             0.035487
         147711   Human rhinovirus A                            0.033045
      Family: Baculoviridae
         10454    Spodoptera exigua nucleopolyhedrovirus        0.032128
         204440   Mamestra configurata nucleopolyhedroviru      0.031057
      Family: Hepadnaviridae
         113194   Orangutan hepadnavirus                        0.029516
      Family: Cystoviridae
         10879    Pseudomonas phage phi-6                       0.029019
      Family: Adenoviridae
         129951   Human adenovirus C                            0.028336
      Family: Tombusviridae
         12627    Cowpea mottle virus                           0.026677


Array: MegaViroP7-118:6503:06_11_04mock
   Iteration: 1
      Family: Papillomaviridae
         10582    Human papillomavirus type 18                  0.093319
      Family: Herpesviridae
         133899   Equine herpesvirus 2                          0.077800
         10376    Human herpesvirus 4                           0.060384
         10298    Human herpesvirus 1                           0.060273
      Family: Flaviviridae
         11082    West Nile virus                               0.045267
      Family: Retroviridae
         11909    Primate T-lymphotropic virus 2                0.044578
      Family: Tymoviridae
         107950   Chayote mosaic tymovirus                      0.042429
      Family: Hepadnaviridae
         113194   Orangutan hepadnavirus                        0.039663
         35269    Woodchuck hepatitis B virus                   0.038671
         10407    Hepatitis B virus                             0.037683
      Family: Adenoviridae
         129951   Human adenovirus C                            0.036642
         130308   Human adenovirus E                            0.032706
         129950   Bovine adenovirus B                           0.031953
      Family: Polyomaviridae
         10632    JC virus                                      0.031542
      Family: Picornaviridae
         147711   Human rhinovirus A                            0.031223
      Family: Totiviridae
         155414   Eimeria brunetti RNA virus 1                  0.030391
      Family: Iridoviridae
         160691   Rana tigrina ranavirus                        0.029804


Array: MegaViroP7-158:6551:06_23_04mock
   Iteration: 1
      Family: Herpesviridae
         10298    Human herpesvirus 1                           0.076408
         28304    Rat cytomegalovirus                           0.074975
         79700    Rat cytomegalovirus                           0.074975
      Family: Adenoviridae
         129951   Human adenovirus C                            0.060699
         130308   Human adenovirus E                            0.051409
         130369   Porcine adenovirus A                          0.051202
      Family: Retroviridae
         11909    Primate T-lymphotropic virus 2                0.050596
      Family: Papillomaviridae
         10582    Human papillomavirus type 18                  0.049230
      Family: Tymoviridae
         12158    Kennedya yellow mosaic virus                  0.043350
         12152    Erysimum latent virus                         0.040673
      Family: Picornaviridae
         138949   Human enterovirus B                           0.036678
      Family: Poxviridae
         10279    Molluscum contagiosum virus                   0.036538
      Family: Totiviridae
         155414   Eimeria brunetti RNA virus 1                  0.033691
      Family: Togaviridae
         11041    Rubella virus                                 0.033602
      Family: Tombusviridae
         12056    Tobacco necrosis virus D                      0.033025
      Family: Flaviviridae
         11082    West Nile virus                               0.031103


Array: MegaViroP2-143:3001:05_07_03140ped
   Iteration: 1
      Family: Paramyxoviridae
         12814    Respiratory syncytial virus                   0.084330
         11250    Human respiratory syncytial virus             0.083132
         11246    Bovine respiratory syncytial virus            0.072177
      Family: Adenoviridae
         130308   Human adenovirus E                            0.061362
         129951   Human adenovirus C                            0.059292
         130310   Human adenovirus D                            0.058690
      Family: Retroviridae
         11909    Primate T-lymphotropic virus 2                0.049765
      Family: Herpesviridae
         10298    Human herpesvirus 1                           0.046453
      Family: Picornaviridae
         46633    Human echovirus 1                             0.043650
         138949   Human enterovirus B                           0.038922
      Family: Flaviviridae
         11082    West Nile virus                               0.038268
      Family: Siphoviridae
         173824   Methanothermobacter wolfeii prophage psi      0.031859
      Family: Parvoviridae
         38251    Goose parvovirus                              0.030350
      Family: Flexiviridae
         28354    Plantago asiatica mosaic virus                0.028876
      Family: Tymoviridae
         12158    Kennedya yellow mosaic virus                  0.027984
      Family: Partitiviridae
         191436   Gremmeniella abietina RNA virus MS1           0.027934


Array: MegaViroP2-199:3387:06_13_03211ped
   Iteration: 1
      Family: Paramyxoviridae
         11250    Human respiratory syncytial virus             0.083818
         12814    Respiratory syncytial virus                   0.081716
         11246    Bovine respiratory syncytial virus            0.074330
      Family: Adenoviridae
         130308   Human adenovirus E                            0.054050
         130310   Human adenovirus D                            0.052436
      Family: Flaviviridae
         11053    Dengue virus                                  0.052307
         11082    West Nile virus                               0.052096
         11072    Japanese encephalitis virus                   0.045593
      Family: NA
         120168   Bhendi yellow vein mosaic virus               0.043475
      Family: Parvoviridae
         219704   Avian adeno-associated virus ATCC VR-865      0.043168
         57579    Adeno-associated virus 4                      0.041475
         85106    Adeno-associated virus 1                      0.041416
      Family: Retroviridae
         11909    Primate T-lymphotropic virus 2                0.039657
         11908    Primate T-lymphotropic virus 1                0.037614
      Family: Microviridae
         10849    Coliphage alpha3                              0.037521
      Family: Herpesviridae
         10372    Human herpesvirus 7                           0.036482
      Family: Astroviridae
         12702    Human astrovirus                              0.036456
      Family: Tymoviridae
         12154    Turnip yellow mosaic virus                    0.033751
      Family: Flexiviridae
         28354    Plantago asiatica mosaic virus                0.033065


Array: MegaViroP2-222:2860:04_11_03217ped
   Iteration: 1
      Family: Paramyxoviridae
         12814    Respiratory syncytial virus                   0.104561
         11250    Human respiratory syncytial virus             0.097279
         11246    Bovine respiratory syncytial virus            0.082600
      Family: Retroviridae
         109270   Equine foamy virus                            0.035429
      Family: NA
         12742    Infectious flacherie virus                    0.030963
      Family: Parvoviridae
         111792   Infectious hypodermal and hematopoietic       0.028791
      Family: Caliciviridae
         33756    European brown hare syndrome virus            0.027524
         11976    Rabbit hemorrhagic disease virus              0.025981
      Family: Barnaviridae
         32625    Mushroom bacilliform virus                    0.024277
      Family: Inoviridae
         10872    Pseudomonas phage Pf3                         0.023798
      Family: Picornaviridae
         138948   Human enterovirus A                           0.023597
         147712   Human rhinovirus B                            0.023010
         147711   Human rhinovirus A                            0.022782
      Family: Arteriviridae
         28344    Porcine reproductive and respiratory syn      0.022613
      Family: Flexiviridae
         129143   Cherry necrotic rusty mottle virus            0.021704
      Family: Circoviridae
         126070   Columbid circovirus                           0.021664


Array: MegaViroP2-230:2863:04_16_03108ped
   Iteration: 1
      Family: Paramyxoviridae
         12814    Respiratory syncytial virus                   0.104596
         11250    Human respiratory syncytial virus             0.099958
         11246    Bovine respiratory syncytial virus            0.088749
      Family: Retroviridae
         11840    Gibbon ape leukemia virus                     0.076578
         44561    Murine type C retrovirus                      0.075407
         11786    Murine leukemia virus                         0.075358
      Family: Adenoviridae
         129951   Human adenovirus C                            0.074921
         130369   Porcine adenovirus A                          0.071553
         130308   Human adenovirus E                            0.069201
      Family: Herpesviridae
         10298    Human herpesvirus 1                           0.057618
         10310    Human herpesvirus 2                           0.054896
         28304    Rat cytomegalovirus                           0.048898
      Family: Flaviviridae
         11085    Langat virus                                  0.039910
      Family: Parvoviridae
         46350    Adeno-associated virus 3                      0.0mily: Reoviridae
         10885    Mammalian orthoreovirus 2                     0.031510


Array: MegaViroP4-058:4870:11_05_0368ped
   Iteration: 1
      Family: Paramyxoviridae
         11250    Human respiratory syncytial virus             0.094354
         12814    Respiratory syncytial virus                   0.092604
         11246    Bovine respiratory syncytial virus            0.090882
      Family: Parvoviridae
         46350    Adeno-associated virus 3                      0.049454
         68742    Adeno-associated virus 3B                     0.049454
         10804    Adeno-associated virus 2                      0.049441
      Family: Herpesviridae
         10359    Human herpesvirus 5                           0.048017
      Family: NA
         10840    Beet curly top virus                          0.047636
         49267    Tomato pseudo-curly top virus                 0.046867
      Family: Picornaviridae
         147711   Human rhinovirus A                            0.044205
      Family: Flaviviridae
         11082    West Nile virus                               0.039945
      Family: Adenoviridae
         47680    Tree shrew adenovirus                         0.038133
      Family: Orthomyxoviridae
         203225   Influenza C virus                             0.037430
      Family: Retroviridae
         11909    Primate T-lymphotropic virus 2                0.034315
      Family: Tymoviridae
         12158    Kennedya yellow mosaic virus                  0.031746
      Family: Potyviridae
         157018   Scallion mosaic virus                         0.031356


Array: MegaViroP4-067:4880:11_05_03113ped
   Iteration: 1
      Family: Paramyxoviridae
         12814    Respiratory syncytial virus                   0.106050
         11250    Human respiratory syncytial virus             0.096810
         11246    Bovine respiratory syncytial virus            0.094846
      Family: Herpesviridae
         10359    Human herpesvirus 5                           0.063553
      Family: Retroviridae
         11909    Primate T-lymphotropic virus 2                0.060070
      Family: Picornaviridae
         147711   Human rhinovirus A                            0.058147
      Family: Tymoviridae
         12158    Kennedya yellow mosaic virus                  0.052640
      Family: Adenoviridae
         129951   Human adenovirus C                            0.051319
         130369   Porcine adenovirus A                          0.043690
      Family: Parvoviridae
         57579    Adeno-associated virus 4                      0.043353
         68558    Adeno-associated virus 6                      0.043285
         85106    Adeno-associated virus 1                      0.043280
      Family: Flaviviridae
         11053    Dengue virus                                  0.043014
         11070    Dengue virus                                  0.042936
         11085    Langat virus                                  0.042708
      Family: NA
         227137   Okra yellow vein mosaic virus                 0.038859
         53010    Cotton leaf curl virus                        0.038305
         223252   Cotton leaf curl Multan virus                 0.036703
      Family: Polyomaviridae
         10629    BK polyomavirus                               0.034865
      Family: Papillomaviridae
         37954    Human papillomavirus type 22                  0.032677


Array: MegaViroP4-126:5024:11_14_03100ped
   Iteration: 1
      Family: Paramyxoviridae
         12814    Respiratory syncytial virus                   0.108259
         11250    Human respiratory syncytial virus             0.103056
         11246    Bovine respiratory syncytial virus            0.092610
      Family: Picornaviridae
         147712   Human rhinovirus B                            0.043968
      Family: Herpesviridae
         37296    Human herpesvirus 8                           0.035605
      Family: Orthomyxoviridae
         11520    Influenza B virus                             0.035501
         228675   Influenza B virus                             0.035487
         98832    Influenza B virus                             0.035484
      Family: Adenoviridae
         130369   Porcine adenovirus A                          0.034512
      Family: NA
         12475    Hepatitis delta virus                         0.033563
      Family: Astroviridae
         70794    Ovine astrovirus                              0.026606
      Family: Podoviridae
         49964    Bacteriophage Mx8                             0.025044
      Family: Retroviridae
         11741    Visna virus                                   0.024365
      Family: Siphoviridae
         40631    Bacteriophage N15                             0.023833
      Family: Coronaviridae
         11137    Human coronavirus 229E                        0.022798


Array: MegaViroP4-158:5077:11_21_03114ped
   Iteration: 1
      Family: Paramyxoviridae
         12814    Respiratory syncytial virus                   0.108349
         11250    Human respiratory syncytial virus             0.102536
         11246    Bovine respiratory syncytial virus            0.092877
      Family: Picornaviridae
         147711   Human rhinovirus A                            0.049427
      Family: Orthomyxoviridae
         11520    Influenza B virus                             0.047664
         228675   Influenza B virus                             0.047659
         98832    Influenza B virus                             0.047657
      Family: NA
         223252   Cotton leaf curl Multan virus                 0.038556
         49267    Tomato pseudo-curly top virus                 0.036908
         227137   Okra yellow vein mosaic virus                 0.036806
      Family: Adenoviridae
         129875   Human adenovirus A                            0.030398
         129951   Human adenovirus C                            0.029423
      Family: Parvoviridae
         38251    Goose parvovirus                              0.028570
      Family: Arenaviridae
         11628    Machupo virus                                 0.028387
      Family: Caulimoviridae
         107324   Tobacco vein-clearing virus                   0.026420
      Family: Herpesviridae
         10359    Human herpesvirus 5                           0.026306
      Family: Totiviridae
         155414   Eimeria brunetti RNA virus 1                  0.026177
      Family: Flaviviridae
         11060    Dengue virus                                  0.025674


Array: MegaViroP4-159:5078:11_21_03115ped
   Iteration: 1
      Family: Picornaviridae
         147711   Human rhinovirus A                            0.107799
      Family: Paramyxoviridae
         12814    Respiratory syncytial virus                   0.105735
         11250    Human respiratory syncytial virus             0.095383
         11246    Bovine respiratory syncytial virus            0.087207
      Family: Herpesviridae
         10359    Human herpesvirus 5                           0.066784
      Family: Retroviridae
         11909    Primate T-lymphotropic virus 2                0.054849
         11908    Primate T-lymphotropic virus 1                0.051952
      Family: Flaviviridae
         11053    Dengue virus                                  0.047438
      Family: Parvoviridae
         46350    Adeno-associated virus 3                      0.043689
         68742    Adeno-associated virus 3B                     0.043689
         10804    Adeno-associated virus 2                      0.043647
      Family: NA
         53010    Cotton leaf curl virus                        0.042199
         9606     Homo sapiens                                  0.042104
      Family: Adenoviridae
         129951   Human adenovirus C                            0.040205
         130369   Porcine adenovirus A                          0.038473
         130308   Human adenovirus E                            0.036196
      Family: Orthomyxoviridae
         11520    Influenza B virus                             0.035435
         228675   Influenza B virus                             0.035434
         98832    Influenza B virus                             0.035431
      Family: Polyomaviridae
         10629    BK polyomavirus                               0.033595
      Family: Tymoviridae
         12158    Kennedya yellow mosaic virus                  0.033576


Array: MegaViroP5-188:5580:02_06_04369ped
   Iteration: 1
      Family: Paramyxoviridae
         11250    Human respiratory syncytial virus             0.097822
         12814    Respiratory syncytial virus                   0.096063
         11246    Bovine respiratory syncytial virus            0.087421
      Family: Retroviridae
         11768    Feline leukemia virus                         0.069907
         11802    Murine sarcoma virus                          0.069330
         11809    Moloney murine sarcoma virus                  0.069330
      Family: Flaviviridae
         11053    Dengue virus                                  0.052333
         11082    West Nile virus                               0.052213
      Family: Papillomaviridae
         37957    Human papillomavirus type 36                  0.051215
         10579    Human papillomavirus type 8                   0.047752
         10604    Human papillomavirus type 12                  0.046916
      Family: Tymoviridae
         12158    Kennedya yellow mosaic virus                  0.045865
      Family: Microviridae
         10843    Enterobacteria phage G4                       0.042318
      Family: Parvoviridae
         10799    Parvovirus H1                                 0.041941
         57579    Adeno-associated virus 4                      0.041037
         68558    Adeno-associated virus 6                      0.041013
      Family: Inoviridae
         10868    Enterobacteria phage If1                      0.038095
      Family: Herpesviridae
         10372    Human herpesvirus 7                           0.038040
      Family: Orthomyxoviridae
         203225   Influenza C virus                             0.037408
      Family: Cystoviridae
         10879    Pseudomonas phage phi-6                       0.036809


Array: MegaViroP4-097:4947:11_12_03254ped
   Iteration: 1
      Family: Herpesviridae
         10359    Human herpesvirus 5                           0.089530
         10298    Human herpesvirus 1                           0.078137
         10310    Human herpesvirus 2                           0.076901
      Family: Adenoviridae
         129951   Human adenovirus C                            0.057437
      Family: Tymoviridae
         12158    Kennedya yellow mosaic virus                  0.057352
      Family: Orthomyxoviridae
         11320    Influenza A virus                             0.056060
         183764   Influenza A virus                             0.056058
      Family: Parvoviridae
         57579    Adeno-associated virus 4                      0.052506
         68558    Adeno-associated virus 6                      0.052434
         85106    Adeno-associated virus 1                      0.052428
      Family: Retroviridae
         11876    Avian sarcoma virus                           0.047642
         11886    Rous sarcoma virus                            0.047458
         11867    Avian myelocytomatosis virus                  0.047437
      Family: Hepadnaviridae
         41952    Arctic ground squirrel hepatitis B virus      0.045471
         35269    Woodchuck hepatitis B virus                   0.044266
         10407    Hepatitis B virus                             0.042195
      Family: Flaviviridae
         11082    West Nile virus                               0.041337
      Family: Picornaviridae
         147711   Human rhinovirus A                            0.035974
      Family: Podoviridae
         49964    Bacteriophage Mx8                             0.034707
      Family: Siphoviridae
         180504   Bacteriophage phiE125                         0.033417


Array: MegaViroP5-189:5581:02_06_04383ped
   Iteration: 1
      Family: Retroviridae
         11809    Moloney murine sarcoma virus                  0.129988
         11802    Murine sarcoma virus                          0.129988
         11786    Murine leukemia virus                         0.129980
      Family: Papillomaviridae
         10604    Human papillomavirus type 12                  0.052978
         79691    Human papillomavirus RTRX7                    0.051798
      Family: Flaviviridae
         11053    Dengue virus                                  0.050508
         11069    Dengue virus                                  0.048251
      Family: Orthomyxoviridae
         130760   Influenza A virus                             0.045439
      Family: Parvoviridae
         10788    Canine parvovirus                             0.039741
         10799    Parvovirus H1                                 0.037210
      Family: Tombusviridae
         47669    Olive latent virus 1                          0.036961
      Family: Phycodnaviridae
         10506    Paramecium bursaria Chlorella virus 1         0.036805
      Family: Inoviridae
         10868    Enterobacteria phage If1                      0.036446
      Family: Rhabdoviridae
         11287    Viral hemorrhagic septicemia virus            0.035966
      Family: Microviridae
         10849    Coliphage alpha3                              0.034326
         10847    Coliphage phiX174                             0.034229
      Family: Polyomaviridae
         10634    Murine polyomavirus                           0.034097


Array: MegaViroP5-214:5614:02_12_04348ped
   Iteration: 1
      Family: Retroviridae
         11795    Friend murine leukemia virus                  0.048838
         11809    Moloney murine sarcoma virus                  0.048825
         11802    Murine sarcoma virus                          0.048825
      Family: Orthomyxoviridae
         130760   Influenza A virus                             0.045754
      Family: Flaviviridae
         11069    Dengue virus                                  0.041467
      Family: Tymoviridae
         12158    Kennedya yellow mosaic virus                  0.039659
      Family: Picornaviridae
         147711   Human rhinovirus A                            0.039375
      Family: Papillomaviridae
         10579    Human papillomavirus type 8                   0.037591
      Family: Microviridae
         10843    Enterobacteria phage G4                       0.037341
      Family: Herpesviridae
         10376    Human herpesvirus 4                           0.035882
         28304    Rat cytomegalovirus                           0.034896
         79700    Rat cytomegalovirus                           0.034896
      Family: Sequiviridae
         101688   Apple latent spherical virus                  0.032417
      Family: NA
         12475    Hepatitis delta virus                         0.029018
      Family: Bornaviridae
         12455    Borna disease virus                           0.028275


Array: MegaViroP5-217:5617:02_12_04357ped
   Iteration: 1
      Family: Retroviridae
         11809    Moloney murine sarcoma virus                  0.058999
         11802    Murine sarcoma virus                          0.058999
         11786    Murine leukemia virus                         0.058984
      Family: Orthomyxoviridae
         183764   Influenza A virus                             0.047384
         11320    Influenza A virus                             0.047384
         130760   Influenza A virus                             0.046061
      Family: Flaviviridae
         11070    Dengue virus                                  0.041454
      Family: Phycodnaviridae
         10506    Paramecium bursaria Chlorella virus 1         0.038340
      Family: NA
         12295    Tobacco rattle virus                          0.037232
      Family: Herpesviridae
         10376    Human herpesvirus 4                           0.034036
      Family: Papillomaviridae
         31552    Human papillomavirus type 6                   0.031850
         10600    Human papillomavirus type 6b                  0.030702
      Family: Potyviridae
         32619    Sorghum mosaic virus                          0.030487
      Family: Picornaviridae
         12090    Human enterovirus D                           0.029844
      Family: Tymoviridae
         12152    Erysimum latent virus                         0.029292
      Family: Poxviridae
         10279    Molluscum contagiosum virus                   0.029124


Array: MegaViroP5-223:5622:02_12_04391ped
   Iteration: 1
      Family: Orthomyxoviridae
         130760   Influenza A virus                             0.044013
      Family: Picornaviridae
         39085    Human parechovirus                            0.038725
         46633    Human echovirus 1                             0.035074
      Family: Herpesviridae
         10376    Human herpesvirus 4                           0.034384
         35252    Alcelaphine herpesvirus 1                     0.031905
      Family: Polyomaviridae
         12480    African green monkey polyomavirus             0.029543
      Family: Papillomaviridae
         10574    Monkey B-lymphotropic papovavirus             0.029540
      Family: Corticoviridae
         10661    Alteromonas phage PM2                         0.028273
      Family: Microviridae
         105154   Chlamydia phage 2                             0.027496
         90963    Chlamydia phage PhiCPG1                       0.027492
         117575   Chlamydia phage phiCPAR39                     0.027488
      Family: NA
         12235    Cucumber green mottle mosaic virus            0.024752
      Family: Flaviviridae
         155906   Pestivirus Reindeer-1                         0.024547
      Family: Retroviridae
         11768    Feline leukemia virus                         0.024524
      Family: Paramyxoviridae
         11215    Bovine parainfluenza virus 3                  0.021988


Array: MegaViroP7-115:6500:06_11_04130ped
   Iteration: 1
      Family: Orthomyxoviridae
         183764   Influenza A virus                             0.043903
         11320    Influenza A virus                             0.043901
         130760   Influenza A virus                             0.035448
      Family: Retroviridae
         11909    Primate T-lymphotropic virus 2                0.033940
         11840    Gibbon ape leukemia virus                     0.033704
      Family: Hepadnaviridae
         113194   Orangutan hepadnavirus                        0.033636
         10406    Ground squirrel hepatitis virus               0.033266
      Family: Herpesviridae
         79700    Rat cytomegalovirus                           0.032043
         28304    Rat cytomegalovirus                           0.032043
      Family: Parvoviridae
         10804    Adeno-associated virus 2                      0.030796
         46350    Adeno-associated virus 3                      0.030773
         68742    Adeno-associated virus 3B                     0.030773
      Family: Paramyxoviridae
         92129    Tupaia paramyxovirus                          0.028253
      Family: Arteriviridae
         28344    Porcine reproductive and respiratory syn      0.026387
      Family: Tombusviridae
         12055    Tobacco necrosis virus A                      0.025257
      Family: Inoviridae
         10876    Acholeplasma phage MV-L1                      0.025203
      Family: NA
         10825    Miscanthus streak virus                       0.023837
      Family: Flaviviridae
         11070    Dengue virus                                  0.023495


Array: MegaViroP7-156:6549:06_23_04130ped
   Iteration: 1
      Family: Herpesviridae
         188763   Chimpanzee cytomegalovirus                    0.099113
         10298    Human herpesvirus 1                           0.096356
         133899   Equine herpesvirus 2                          0.091232
      Family: Parvoviridae
         68742    Adeno-associated virus 3B                     0.055882
         46350    Adeno-associated virus 3                      0.055882
         10804    Adeno-associated virus 2                      0.055845
      Family: Retroviridae
         11840    Gibbon ape leukemia virus                     0.054322
         33748    Primate T-lymphotropic virus 2                0.053712
         11786    Murine leukemia virus                         0.053608
      Family: Adenoviridae
         129950   Bovine adenovirus B                           0.051960
      Family: Picornaviridae
         147711   Human rhinovirus A                            0.050891
      Family: Tymoviridae
         107950   Chayote mosaic tymovirus                      0.047152
      Family: Orthomyxoviridae
         183764   Influenza A virus                             0.046200
         11320    Influenza A virus                             0.046195
      Family: Myoviridae
         10679    Enterobacteria phage P2                       0.041644
      Family: Flaviviridae
         11082    West Nile virus                               0.040551
      Family: NA
         12475    Hepatitis delta virus                         0.039421
      Family: Iridoviridae
         160691   Rana tigrina ranavirus                        0.036230


ECLUSTER ITERATION 1
GENOME	MegaViroP1-184:2542:02_28_03Mockhela	MegaViroP2-064:3377:05_30_03mock	MegaViroP2-158:3008:05_09_03mockhela	MegaViroP2-223:2861:04_11_03mock	MegaViroP3-063:3719:07_18_03mockhela	MegaViroP3-255:4404:10_08_03mock	MegaViroP4-106:4955:11_12_03mock	MegaViroP4-186:5237:12_05_03mock	MegaViroP4-216:5250:12_12_03mock	MegaViroP4-222:5283:12_19_03mock	MegaViroP5-142:5397:01_22_04mock	MegaViroP5-166:5477:01_29_04mock	MegaViroP5-225:5624:02_12_04mock	MegaViroP7-118:6503:06_11_04mock	MegaViroP7-158:6551:06_23_04mock	MegaViroP2-143:3001:05_07_03140ped	MegaViroP2-199:3387:06_13_03211ped	MegaViroP2-222:2860:04_11_03217ped	MegaViroP2-230:2863:04_16_03108ped	MegaViroP4-058:4870:11_05_0368ped	MegaViroP4-067:4880:11_05_03113ped	MegaViroP4-126:5024:11_14_03100ped	MegaViroP4-158:5077:11_21_03114ped	MegaViroP4-159:5078:11_21_03115ped	MegaViroP5-188:5580:02_06_04369ped	MegaViroP4-097:4947:11_12_03254ped	MegaViroP5-189:5581:02_06_04383ped	MegaViroP5-214:5614:02_12_04348ped	MegaViroP5-217:5617:02_12_04357ped	MegaViroP5-223:5622:02_12_04391ped	MegaViroP7-115:6500:06_11_04130ped	MegaViroP7-156:6549:06_23_04130ped
12228 | Tobacco vein mottling virus | Potyviridae	-0.007931	-0.005243	0.007607	-0.003337	0.016062	0.007734	-0.002782	-0.009371	0.004985	0.002972	0.021326	0.024419	0.012454	-0.006708	-0.011809	0.005106	0.000896	0.002595	-0.000355	0.009067	0.008356	0.018465	0.011731	0.005604	0.023639	-0.011142	0.008343	0.017083	0.010303	-0.011597	0.008713	-0.008166
120086 | Bacteriophage phi-8 | Cystoviridae	0.001781	-0.006262	0.004108	0.012737	-0.015237	-0.004640	-0.002008	0.010905	-0.003436	-0.017951	-0.017273	-0.018197	-0.024977	-0.003933	-0.001699	0.009212	0.011153	0.008165	0.005151	0.008910	-0.008106	0.007381	0.000372	-0.004802	-0.020452	0.008938	-0.016816	-0.015211	-0.016510	-0.004196	-0.012531	0.001027
162145 | Turkey rhinotracheitis virus | Paramyxoviridae	0.011578	0.022141	0.018943	0.002857	0.022813	-0.014897	0.014484	0.013507	0.019163	-0.001595	0.008076	-0.009369	-0.006707	0.019008	0.020895	0.036629	0.036876	0.032373	0.028628	0.046134	0.037140	0.051935	0.045717	0.036854	0.024708	0.015939	-0.005915	0.002649	0.004677	0.001415	-0.011505	0.003319
151043 | Tulare apple mosaic virus | Bromoviridae	0.016707	0.007310	-0.020835	0.014326	-0.013984	-0.002744	0.010671	0.011860	0.001259	-0.001047	-0.011528	0.006223	-0.002705	-0.012357	0.011309	-0.017982	-0.009422	0.003553	0.012934	-0.014659	-0.017834	-0.016635	-0.016752	-0.007553	-0.010761	0.000574	-0.017145	-0.011395	-0.015195	-0.012745	-0.004396	0.022084
192452 | Cocksfoot streak virus | Potyviridae	-0.009434	-0.014756	-0.004299	0.010973	-0.002828	-0.021913	-0.018716	-0.005711	-0.012639	-0.017292	-0.025537	-0.035616	-0.002076	-0.010931	-0.009191	0.004362	-0.004744	-0.008272	0.007866	-0.005865	-0.012466	-0.014888	-0.008235	-0.012158	-0.013007	-0.008407	-0.026368	-0.004265	-0.009993	-0.005674	0.002301	-0.007627
223334 | Tobacco leaf curl Kochi virus | NA	-0.001139	0.015505	0.017136	0.000325	0.016373	-0.008111	-0.017701	-0.017634	-0.014480	0.009315	-0.001438	0.008865	-0.025308	-0.020574	-0.005735	0.007843	0.028301	0.020384	0.018758	0.013233	0.006517	-0.008990	0.016096	-0.006722	0.014780	-0.018525	0.011241	0.007450	0.010008	-0.013854	-0.009579	-0.009022
12702 | Human astrovirus | Astroviridae	0.002789	0.012169	0.001373	0.014479	-0.001667	0.000783	0.001556	0.009545	0.011763	0.003666	0.001711	0.003429	-0.001441	0.012130	0.011995	0.003245	0.036456	0.006236	-0.005190	-0.007283	0.005178	0.023075	0.006474	0.012948	0.007941	0.003743	0.019710	0.017802	0.011079	-0.003554	0.005420	0.011891
70600 | Epiphyas postvittana nucleopolyhedrovirus | Baculoviridae	-0.007790	-0.029983	-0.036870	-0.003682	-0.018153	-0.001029	-0.016945	-0.012223	-0.018664	-0.004058	-0.005261	0.004874	0.011041	-0.001516	-0.009921	-0.016592	-0.032592	-0.013918	-0.021067	-0.009522	-0.027685	-0.009737	-0.012982	-0.035333	-0.010933	-0.006599	0.010779	-0.003721	-0.001264	-0.001644	0.006515	-0.017709
196375 | Beet black scorch virus | Tombusviridae	-0.006748	0.004056	-0.015604	-0.017765	-0.010361	-0.017683	-0.012240	0.007770	-0.003241	-0.002120	-0.012543	-0.010731	-0.000732	-0.007261	0.001675	0.003247	0.007572	-0.004885	0.001451	-0.007488	-0.009068	-0.016329	-0.004182	-0.009335	-0.010693	-0.005738	-0.008516	-0.016736	-0.012658	0.004004	-0.003831	-0.006169
83201 | Vibrio cholerae filamentous bacteriophage fs-2 | Inoviridae	-0.010240	-0.001590	0.007355	-0.021016	-0.010282	-0.022926	-0.012937	-0.020115	-0.020893	-0.024117	-0.003100	-0.007018	-0.014872	-0.003797	-0.008522	0.003656	0.001093	0.015306	-0.006963	-0.018735	-0.009235	-0.008818	0.012864	-0.012686	-0.015367	-0.016480	-0.001980	-0.009634	0.014502	-0.004618	-0.005008	-0.009646
12139 | Southern bean mosaic virus | NA	0.019644	0.002900	0.011531	0.005149	0.017504	0.007176	0.009945	0.016253	0.015140	0.018953	-0.011105	0.000531	-0.005406	0.022325	0.018446	0.024196	0.017517	0.000830	0.020474	0.028179	0.013479	0.000576	0.010247	0.021890	0.013645	0.015674	0.006768	-0.003559	0.002967	-0.013797	-0.008962	0.007750
37115 | Human papillomavirus type 59 | Papillomaviridae	0.035184	0.034313	0.035486	0.021281	0.042865	0.029826	0.052476	0.034010	0.055318	0.031328	0.054714	0.044080	0.031320	0.039726	0.012090	-0.009801	0.006794	-0.012158	0.012660	0.000060	-0.012960	0.011771	-0.007736	-0.017059	0.003644	-0.012710	0.005642	-0.006595	-0.002296	0.005449	-0.011600	-0.018803
12465 | Barley yellow mosaic virus | Potyviridae	0.010131	0.007980	0.009878	-0.013087	0.002795	0.012895	0.010913	0.015225	0.005745	0.012958	0.015551	0.015798	-0.003115	-0.001687	0.003376	0.005617	0.003291	0.018483	0.000038	0.023254	0.012111	0.017077	0.009702	0.013941	0.019694	0.020384	0.020354	-0.000872	0.024158	-0.004966	0.015732	0.013409
10273 | Myxoma virus | Poxviridae	0.001381	0.006033	-0.029754	-0.009109	-0.003681	-0.008504	-0.001026	-0.020165	-0.010864	-0.025696	-0.007115	-0.009737	-0.002996	0.005637	-0.002451	0.000509	-0.007760	0.000650	-0.020227	0.006360	-0.000667	0.011652	0.010057	-0.013065	-0.007877	-0.008509	0.001876	-0.024032	-0.002783	0.019418	0.001385	-0.007365
31537 | Lactococcus phage c2 | Siphoviridae	-0.015268	-0.005997	-0.006954	-0.022502	0.001750	-0.020867	-0.002412	-0.006444	-0.013642	-0.010730	-0.007252	-0.009017	-0.003341	-0.011348	0.006057	0.013001	-0.004249	0.000644	-0.010839	0.010753	0.001707	-0.003497	-0.009950	-0.003424	-0.008238	-0.013515	-0.004357	-0.004789	-0.001725	0.007336	-0.009099	-0.008074
97081 | Bacteriophage VT2-Sa | Siphoviridae	-0.010541	-0.009106	-0.016559	0.009208	0.019044	0.013558	-0.005707	-0.003127	0.007951	0.002245	0.007340	-0.005261	-0.011413	-0.004340	-0.000802	-0.008756	-0.001395	0.006008	-0.002414	0.007464	0.002558	0.018109	0.002683	0.006860	0.020368	0.024409	0.007102	0.023306	0.004716	0.016410	0.003428	0.014691
31532 | Bacteriophage sk1 | Siphoviridae	-0.021595	-0.008833	0.000291	0.007228	-0.015595	-0.006007	-0.016429	-0.014061	-0.006915	-0.019449	-0.014043	-0.004393	-0.000253	0.001260	-0.015793	0.005893	0.004144	-0.000015	-0.012354	-0.003947	-0.006219	-0.015204	0.000027	-0.016161	-0.002616	-0.010988	-0.012848	0.005103	-0.018029	-0.009955	0.000677	-0.014596
12458 | Garlic latent virus | Flexiviridae	-0.005779	-0.011117	0.002586	0.005629	0.005642	0.001547	-0.001496	0.000679	-0.000942	-0.004670	0.019116	0.021061	0.007285	-0.011224	0.002778	0.006721	-0.015944	0.005147	0.008931	-0.012860	-0.003835	-0.000735	-0.006529	-0.000747	0.016776	-0.006974	0.012473	0.012514	0.013373	0.010644	-0.005654	0.000759
10820 | Chloris striate mosaic virus | NA	-0.000295	-0.005764	-0.014118	-0.010129	-0.013956	-0.004025	0.003971	-0.003452	-0.006164	0.003937	0.030010	0.028281	0.015544	0.014396	-0.000413	-0.014396	-0.019917	-0.010922	-0.005014	-0.013083	-0.008316	0.001112	-0.010443	-0.007246	0.025476	-0.000792	0.011868	0.007950	0.018832	-0.003533	0.023108	0.004592
176652 | Invertebrate iridescent virus 6 | Iridoviridae	-0.015559	0.008053	0.001221	-0.010621	-0.004653	-0.027123	-0.015167	-0.015645	-0.013826	-0.007741	-0.027730	-0.021432	-0.030781	-0.012619	0.007665	0.015574	0.022642	0.000553	-0.020628	0.017153	-0.016786	0.012355	0.012195	0.007144	-0.012690	-0.008846	-0.011408	-0.015884	-0.009546	-0.003095	-0.008531	-0.002452
130310 | Human adenovirus D | Adenoviridae	0.049065	0.040037	0.035965	0.015958	0.014624	0.022061	0.050684	0.047866	0.037285	0.042280	-0.024311	-0.021501	0.022467	0.030220	0.050319	0.058690	0.052436	0.010457	0.068798	0.026912	0.038231	0.029098	0.018340	0.033390	-0.010157	0.053447	-0.013843	-0.009117	-0.017783	-0.008383	0.004312	0.038314
10454 | Spodoptera exigua nucleopolyhedrovirus | Baculoviridae	0.019921	-0.005199	-0.031891	0.011333	-0.001260	0.019238	0.004789	0.024286	0.014880	0.021590	-0.003147	0.005056	0.032128	0.022010	-0.002869	-0.013394	-0.025784	-0.002353	-0.006403	-0.006461	-0.008867	0.011710	-0.018480	-0.024354	0.001899	0.029212	0.011945	0.008288	0.005532	-0.015174	-0.001433	-0.002355
11852 | Simian type D virus 1 | Retroviridae	-0.006270	-0.001122	0.012459	0.007132	0.010429	0.013509	0.008827	0.014416	0.003217	0.015386	0.008736	0.019390	0.000578	-0.000483	0.009326	-0.009785	0.021034	0.006709	0.016153	0.001158	0.005663	0.001724	-0.002515	-0.004117	0.026005	0.007963	0.023902	0.002909	-0.000668	-0.002399	-0.016900	0.005598
31713 | Lettuce infectious yellows virus | Closteroviridae	-0.015364	-0.010039	-0.017764	-0.005573	-0.015100	-0.016496	-0.020887	-0.018576	-0.026009	-0.021400	-0.003171	0.001964	0.011771	-0.002984	-0.012239	-0.004933	-0.009458	0.002555	-0.010833	-0.010347	-0.018000	-0.011469	-0.011478	-0.016305	0.000574	-0.012476	-0.011636	-0.014316	0.005752	0.006293	0.006125	-0.019812
31722 | Blueberry scorch virus | Flexiviridae	-0.018282	-0.008203	-0.003872	-0.004640	-0.012890	-0.016778	-0.017521	-0.014487	-0.010645	-0.006563	-0.008680	-0.008034	-0.014401	0.008988	-0.014511	0.008585	-0.003148	0.000136	-0.000807	-0.013329	-0.017091	-0.006765	-0.006059	-0.011567	-0.004974	-0.018437	0.008337	-0.009141	-0.004692	-0.006250	-0.007000	-0.021757
211866 | Tobacco leaf curl Yunnan virus | NA	-0.010712	0.017382	0.011671	-0.007669	0.018208	-0.017140	-0.022492	-0.021208	-0.013975	0.007783	-0.019712	-0.002264	-0.035695	-0.022943	-0.013823	-0.002988	0.023473	0.009144	0.011236	0.019591	0.003689	-0.021891	0.009521	-0.003066	0.011146	-0.027610	0.004508	0.002762	0.000328	-0.014376	-0.012121	-0.014838
12264 | Cowpea mosaic virus | Comoviridae	-0.016296	-0.012023	-0.010269	0.005850	-0.006271	-0.004147	-0.010867	-0.005564	-0.008698	-0.011837	-0.010784	-0.006341	-0.013181	-0.016575	-0.025640	-0.014156	0.000007	0.007781	-0.021380	-0.001674	-0.006800	-0.007792	-0.005932	-0.002136	0.002132	-0.004873	-0.003492	-0.012400	-0.003061	0.006035	-0.008623	-0.027313
12268 | Carnation ringspot virus | Tombusviridae	-0.004328	-0.016281	-0.014563	0.001397	-0.000424	-0.006530	0.005548	0.006492	-0.002621	-0.009078	10669	-0.012633	0.021855	-0.004441	0.026809	0.015793	0.018356	0.009639	0.017599	-0.012749
92444 | Acute bee paralysis virus | Dicistroviridae	-0.009375	0.003308	-0.000977	-0.001138	-0.016899	-0.019427	-0.009484	-0.024906	-0.014503	-0.024838	-0.013633	-0.033701	0.002864	-0.003566	-0.013988	-0.001876	0.003499	0.001006	-0.018721	-0.004778	-0.011262	-0.002065	0.006856	-0.014179	-0.023079	-0.013326	-0.033869	0.000580	-0.026201	-0.020555	0.009650	-0.024994
10603 | Human papillomavirus type 10 | Papillomaviridae	0.013050	0.020957	0.012066	0.013273	0.015748	0.016760	0.029330	0.017964	0.028325	0.005279	0.014586	0.008130	0.021694	0.015625	-0.003813	0.007942	-0.008494	-0.009782	-0.003765	-0.031004	-0.027953	-0.008263	-0.012718	-0.027715	0.005509	-0.032344	-0.005039	-0.022047	-0.003006	-0.013514	-0.002114	-0.024344
71548 | Sugarcane streak Egypt virus | NA	-0.003350	0.020546	0.006877	0.020060	0.016244	0.009414	0.009071	0.025408	0.029903	0.002971	-0.027794	-0.002625	0.009916	0.003960	0.016119	0.016451	0.026597	0.002045	0.004531	0.005392	0.001752	-0.000027	-0.001585	0.012615	-0.008256	0.010886	-0.008753	-0.010024	-0.009947	-0.007261	-0.003351	0.006018
70793 | Turkey astrovirus | Astroviridae	-0.005153	-0.006683	0.000285	0.013983	-0.008366	0.000659	-0.013090	-0.013734	0.000708	-0.008505	-0.006465	0.019018	-0.011694	0.010694	0.002061	0.004247	0.019206	0.001373	0.004912	-0.030615	-0.004320	-0.002816	-0.005876	-0.004074	-0.003083	-0.009599	0.001880	0.007947	0.002340	-0.005951	-0.005931	0.000850
129875 | Human adenovirus A | Adenoviridae	0.033208	0.015137	0.016477	0.024121	0.002697	0.023520	0.033435	0.024411	0.010851	0.024115	0.000113	-0.013206	0.018829	0.026817	0.039639	0.028586	0.023481	0.001791	0.046599	0.006739	0.033422	0.029051	0.030398	0.018747	0.001338	0.028615	-0.007522	-0.001474	-0.004171	0.005146	0.017456	0.043239
54315 | Bovine viral diarrhea virus 2 | Flaviviridae	-0.008853	0.005701	0.007108	0.005242	-0.006191	-0.007986	-0.008369	0.003553	0.004828	-0.003333	-0.016847	-0.017594	-0.025485	-0.009032	0.002005	0.003910	0.026395	0.000615	0.004055	-0.008672	0.004212	0.011148	0.017395	0.000808	-0.001614	0.004338	-0.001510	-0.006384	-0.018892	0.016549	0.000455	0.012630
12436 | Cucumber mosaic virus satellite RNA | NA	-0.036781	-0.037684	-0.044533	-0.033414	-0.010604	-0.006621	0.006913	-0.006499	0.003752	0.010045	-0.017967	-0.024146	-0.007937	-0.005084	0.015306	-0.030315	-0.035650	-0.030027	-0.039794	-0.010330	-0.006308	0.010463	-0.001101	0.006154	-0.020200	-0.003742	-0.016984	-0.011099	-0.018403	-0.012964	-0.005973	0.008373
47669 | Olive latent virus 1 | Tombusviridae	0.007573	-0.003751	0.013847	0.006472	0.003141	0.017533	-0.000171	0.009515	-0.013855	0.008989	0.028398	0.027540	0.010764	0.011367	0.012285	0.018259	-0.002073	0.010586	0.006447	-0.011746	-0.005742	-0.015313	0.004209	-0.012601	0.017347	0.006886	0.036961	0.009831	0.019199	0.001874	0.016980	0.016057
10844 | Enterobacteria phage S13 | Microviridae	0.013805	0.025188	0.009753	0.003957	0.016336	0.008286	0.009898	0.019667	0.013314	0.007336	0.021177	0.032056	0.021885	-0.009674	0.016171	-0.014038	0.030191	0.003759	0.019103	0.009681	0.019322	0.017403	0.013934	0.005846	0.035672	0.014681	0.033014	0.027930	0.009005	0.010167	-0.016811	0.012853
67571 | Acyrthosiphon pisum virus | NA	-0.014228	-0.000548	-0.009289	0.017591	-0.007071	-0.013592	-0.009195	-0.014961	-0.009850	-0.025482	-0.016705	-0.030396	-0.025764	-0.019578	-0.007680	-0.020323	-0.000972	-0.010090	-0.022233	-0.008303	-0.010908	0.014813	0.009597	-0.006692	-0.016134	-0.001687	-0.007287	-0.009220	-0.008140	0.010825	-0.010858	-0.011227
68558 | Adeno-associated virus 6 | Parvoviridae	0.053917	0.025760	0.037575	0.006877	0.040153	0.053350	0.039974	0.055397	0.045636	0.053580	0.016070	0.041776	0.013381	0.024659	0.023573	0.026589	0.041411	0.016828	0.036628	0.049048	0.043285	0.001763	0.020030	0.042946	0.041013	0.052434	0.030135	0.002566	0.013579	-0.008494	0.029600	0.055058
45237 | Helminthosporium victoriae virus 190S | Totiviridae	-0.010113	0.007550	-0.011664	0.001834	-0.010145	0.006732	-0.013876	-0.000599	-0.008148	-0.017799	-0.011358	-0.012433	-0.025079	0.001657	0.008364	-0.001201	-0.024264	0.010191	-0.005414	-0.003250	-0.013497	-0.012212	-0.006083	-0.023183	-0.029571	-0.002343	-0.009530	-0.002023	-0.008019	0.004648	-0.007830	0.000814
54314 | Pestivirus type 2 | Flaviviridae	-0.003622	0.001509	0.007769	-0.001287	-0.006675	-0.006385	-0.010541	0.008077	0.010281	0.001676	-0.025600	-0.015992	-0.026637	-0.005375	0.004337	-0.000715	0.031551	0.003430	0.008336	-0.001895	0.002130	-0.002784	0.010954	0.001330	-0.008806	0.003143	0.000451	-0.009904	-0.020211	0.014480	0.002202	0.011821
35340 | Mouse parvovirus 1 | Parvoviridae	-0.004371	0.004655	0.011822	0.006167	0.013898	0.008417	0.007035	0.014206	0.011438	0.012753	0.022569	0.028937	0.019497	-0.009466	-0.014908	-0.001854	0.012438	0.001567	0.015220	0.014278	0.021421	0.004745	0.004320	0.009788	0.037245	-0.002473	0.035103	0.022050	0.020794	0.000778	0.005397	-0.012437
28304 | Rat cytomegalovirus | Herpesviridae	0.076293	0.029621	0.039005	0.016417	0.042163	0.068433	0.068517	0.073600	0.060937	0.047072	0.019139	0.032071	0.037222	0.052766	0.074975	0.029563	0.004958	0.008017	0.048898	0.023242	0.041618	0.024558	-0.005243	0.034025	0.014909	0.057536	0.032975	0.034896	0.028469	0.010025	0.032043	0.088742
31602 | Bean calico mosaic virus | NA	-0.061785	-0.008227	-0.033836	-0.003056	-0.046784	-0.039671	-0.054337	-0.088725	-0.071398	-0.032618	0.000710	-0.009769	-0.020738	-0.066365	-0.059217	-0.020074	-0.035539	0.002277	-0.028576	-0.051185	-0.051500	-0.025616	-0.049287	-0.066139	-0.046130	-0.074325	-0.036133	-0.035603	-0.011894	-0.001741	-0.017146	-0.081996
12232 | Zucchini yellow mosaic virus | Potyviridae	-0.016168	-0.001412	-0.008735	0.002006	0.004434	-0.011048	-0.021987	-0.008475	-0.008117	-0.015132	-0.013421	-0.002990	-0.004869	-0.008876	-0.010223	0.001905	0.000433	-0.010908	0.002770	0.002925	0.000678	-0.003106	-0.012630	-0.003166	0.011714	-0.004358	0.001414	-0.007699	0.004197	-0.011462	0.004041	-0.000974
106333 | Porcine enteric calicivirus | Caliciviridae	-0.002686	0.023962	0.008757	-0.001698	-0.011874	-0.012780	-0.014108	-0.001531	-0.006645	-0.009245	-0.020173	-0.025602	-0.008965	-0.005414	0.011644	0.004707	-0.007030	0.008854	0.001948	-0.015709	-0.012577	-0.016372	-0.008862	-0.002757	-0.025848	-0.003238	-0.018432	-0.024600	-0.011306	0.003750	-0.003644	-0.015211
167927 | Sugarcane striate mosaic associated virus | Flexiviridae	-0.012210	-0.013984	-0.018803	0.000886	-0.023807	-0.025846	-0.014871	-0.026530	-0.020084	-0.002907	0.011134	0.015013	-0.008285	-0.006798	-0.010862	-0.004412	-0.024286	0.000068	-0.025961	-0.028031	-0.019026	-0.028568	-0.022201	-0.025916	0.000823	-0.015993	0.004616	0.010945	0.014537	0.009414	0.001236	-0.030046
147712 | Human rhinovirus B | Picornaviridae	0.043413	0.007410	0.017662	0.018006	0.000472	0.017414	0.006811	0.031673	0.016174	0.063659	0.011555	0.009589	0.018198	0.020163	0.032693	0.031321	0.004226	0.023010	0.009621	0.028776	0.042478	0.043968	0.042600	0.083748	0.027924	0.025505	0.021049	0.019618	0.006140	0.009623	0.009665	0.036393
41459 | Sweet potato mild mottle virus | Potyviridae	0.000557	-0.009143	-0.000713	-0.004564	0.014048	-0.003766	-0.006484	0.004281	0.003968	-0.004501	-0.016818	-0.019479	-0.010026	-0.007536	-0.000693	-0.007513	-0.001085	-0.010935	-0.009399	0.005456	-0.005651	-0.004293	0.017485	0.006251	-0.006369	-0.017841	-0.000560	-0.008561	-0.005697	0.007757	-0.005859	0.006217
141860 | Grapevine fanleaf virus satellite RNA | NA	0.003785	-0.009288	-0.016204	-0.000982	-0.015525	-0.012691	-0.022060	0.005247	0.001757	0.005541	-0.003297	-0.000177	0.001805	-0.002803	-0.002016	-0.016637	-0.016641	-0.001211	0.002005	-0.015312	-0.011566	0.003222	-0.008144	0.008688	-0.007667	0.001303	-0.006594	0.002881	-0.016200	-0.002116	-0.001200	0.004927
10835 | Tomato mottle virus | NA	0.011035	0.053325	0.039288	0.027551	0.052201	0.025331	0.009176	0.012112	0.019143	0.040682	0.030716	0.024668	-0.017247	-0.011198	0.008978	-0.008992	0.019708	0.001436	0.019537	0.021779	0.020136	-0.012621	0.010590	0.021614	0.015952	-0.012557	0.013876	-0.012295	0.001296	0.001616	-0.001445	-0.012947
169694 | Honeysuckle yellow vein mosaic disease associated sequence | NA	-0.023390	-0.016086	-0.013614	-0.006601	-0.015677	-0.011045	-0.010989	-0.008105	-0.018008	-0.004424	-0.008954	-0.016429	-0.023710	0.007484	0.007445	-0.000327	-0.022865	0.015487	0.007926	-0.021032	-0.029378	-0.006509	-0.016512	-0.029135	-0.034746	-0.025345	-0.027847	-0.014609	-0.012502	-0.001694	0.003094	-0.003681
194948 | Stx1 converting bacteriophage | Siphoviridae	-0.009714	-0.002867	-0.009020	0.008674	0.023594	0.018981	-0.004371	-0.002282	0.011852	0.007795	0.012893	0.000548	-0.006904	-0.001443	0.002626	-0.002224	0.005166	0.006755	-0.001556	0.010651	0.006067	0.017477	0.011238	0.007921	0.024213	0.015789	0.012883	0.018398	0.002252	0.012721	0.011332	0.019700
12321 | Alfalfa mosaic virus | Bromoviridae	0.000165	-0.018134	-0.010998	-0.000618	-0.011438	-0.006089	-0.009455	0.001038	-0.000616	0.010898	0.008256	0.008542	0.019164	-0.006197	-0.016883	0.007322	-0.006337	-0.000318	-0.005510	-0.000941	-0.013990	-0.007279	-0.014490	-0.004734	0.012477	-0.008201	0.001199	0.005758	0.012252	0.003608	0.001238	-0.003886
10588 | Human papillomavirus type 39 | Papillomaviridae	0.032310	0.038797	0.035548	0.020492	0.043252	0.039507	0.054687	0.042886	0.049469	0.036198	0.045460	0.053429	0.032516	0.037224	0.007390	-0.009489	0.011985	-0.005749	-0.003515	-0.004948	-0.011624	0.005150	-0.009245	-0.015482	0.024315	-0.019338	0.019000	-0.002936	0.018703	-0.009229	0.005305	-0.005430
154834 | Panicum mosaic satellite virus | NA	-0.036781	-0.037684	-0.044533	-0.033414	0.001868	0.005733	0.001562	0.018746	0.011610	-0.000009	-0.013409	-0.014646	-0.006139	0.007040	0.006852	-0.030315	-0.035650	-0.030027	-0.039794	0.000910	0.001685	-0.004686	0.000839	0.004222	-0.012088	0.015466	-0.014720	0.012992	-0.023128	0.016204	-0.010858	0.009691
11976 | Rabbit hemorrhagic disease virus | Caliciviridae	0.007595	-0.003245	0.013858	0.012866	0.014229	0.016093	0.017548	0.010661	-0.007100	0.010227	0.007431	0.011782	0.007412	0.001028	0.010512	-0.002546	0.023481	0.025981	0.008690	0.001422	0.011209	-0.007384	0.002025	0.002852	0.020093	-0.003364	0.002880	0.008518	0.007527	0.004669	0.005226	0.003061
79899 | Igbo Ora virus | Togaviridae	-0.006025	-0.003992	-0.009024	-0.021668	-0.016987	-0.005751	-0.021609	-0.001690	-0.016928	-0.007586	-0.008513	-0.007047	0.011957	-0.002495	0.004077	-0.015895	-0.022249	-0.011727	0.001976	-0.011343	-0.011091	-0.008770	-0.008523	-0.000456	0.001786	0.000528	-0.005516	0.013136	-0.002086	0.010658	-0.015442	-0.007616
37128 | Potato mop-top virus | NA	0.001469	-0.003140	0.009282	0.004023	0.008819	-0.001428	-0.003201	-0.005492	0.006464	0.011391	0.010752	0.001385	0.006612	-0.010991	-0.002925	0.005141	0.027707	-0.008222	0.018459	0.006138	0.008765	-0.005339	0.003940	0.004332	0.014116	0.001495	0.005200	0.006434	0.002447	0.008531	0.003407	-0.001691
10829 | Squash leaf curl virus | NA	-0.079176	-0.030807	-0.049569	-0.025765	-0.061573	-0.058024	-0.069305	-0.099654	-0.083981	-0.047164	-0.018057	-0.018046	-0.022416	-0.057574	-0.054395	-0.022998	-0.031517	0.004272	-0.029648	-0.041237	-0.054825	-0.013865	-0.039309	-0.075677	-0.035855	-0.074602	-0.029296	-0.045587	-0.007354	0.001304	-0.015330	-0.078646
11958 | Avian carcinoma virus | Retroviridae	0.014992	-0.003538	0.003470	0.016505	0.012103	0.058133	0.037106	0.037811	0.034488	0.023028	0.007249	0.020868	0.017282	0.017475	0.014951	-0.013700	-0.003022	-0.011572	0.036808	0.011853	0.021455	0.009201	0.004090	0.005696	0.001039	0.045752	0.035637	0.014549	-0.004926	-0.005764	0.008953	0.028782
10649 | Figwort mosaic virus | Caulimoviridae	-0.009370	0.016162	-0.002794	-0.003456	-0.012289	0.016394	-0.007336	-0.009983	0.002833	0.000406	0.005106	0.001177	-0.003645	0.002423	-0.000230	-0.009176	-0.001070	-0.008311	0.004667	-0.008459	0.005145	0.003899	0.013031	-0.003391	0.006893	-0.014559	0.007969	-0.000334	0.004865	0.017577	0.004831	-0.004803
89463 | Sacbrood virus | NA	0.001953	-0.003821	0.002418	-0.006635	-0.001552	-0.002408	-0.001538	-0.008331	-0.016721	-0.004824	-0.011631	-0.020806	0.000212	-0.009261	0.006259	0.012556	0.003035	0.016064	-0.011182	-0.000277	-0.005893	-0.013673	-0.012743	0.005029	-0.007336	-0.004466	-0.019680	-0.017302	-0.016594	0.006604	0.015927	-0.008660
191436 | Gremmeniella abietina RNA virus MS1 | Partitiviridae	0.020741	0.009975	0.003021	0.001280	-0.009055	0.005639	-0.006631	0.010735	-0.003020	-0.006148	-0.006235	0.000358	-0.005223	0.009139	0.002335	0.027934	0.002154	-0.006423	0.006344	-0.013488	0.002315	-0.012243	-0.013705	0.000042	0.004592	0.004171	-0.006952	0.010241	-0.003694	0.003916	-0.005614	0.011316
35238 | Mycoplasma virus P1 | Podoviridae	-0.019348	-0.002257	-0.009583	-0.013485	0.001558	-0.000801	-0.014476	-0.010791	-0.010084	-0.013011	-0.008582	-0.008926	-0.014554	0.008635	-0.017725	0.004490	0.006558	-0.008847	-0.010388	0.007465	-0.001507	0.004037	0.000623	0.001284	-0.012059	0.002138	-0.009556	-0.003691	-0.018348	-0.003112	0.016605	-0.010436
12844 | Sweet potato feathery mottle virus | Potyviridae	-0.008616	-0.005871	-0.016360	0.000226	0.005922	-0.010086	-0.013477	-0.016777	-0.015055	-0.006383	0.011406	0.013682	-0.003829	0.001335	-0.008246	0.001051	-0.001781	-0.014344	-0.009670	0.001260	0.000370	-0.000625	-0.000106	0.003354	0.028109	-0.013056	0.011087	-0.008891	0.017011	-0.000839	-0.002839	-0.001373
10661 | Alteromonas phage PM2 | Corticoviridae	0.004967	0.004701	0.002567	0.007750	-0.000154	-0.002147	-0.005899	-0.004557	0.003766	-0.010530	-0.017979	-0.012774	-0.019819	-0.002404	-0.000775	0.012928	-0.005520	0.003832	0.001073	0.003250	-0.005597	-0.002796	-0.001358	-0.013878	-0.014598	0.005895	-0.012700	-0.004111	-0.003544	0.028273	-0.003894	-0.000125
39068 | Mason-Pfizer monkey virus | Retroviridae	-0.016161	-0.003984	-0.002342	-0.002032	0.000490	0.026549	-0.004797	0.021240	0.011692	0.002123	-0.005519	0.014435	0.010600	-0.002090	0.020229	-0.019785	0.005256	0.014943	0.017507	-0.005927	-0.004794	0.010577	-0.011854	0.004609	0.009802	0.003439	0.008374	0.001066	-0.006115	-0.006504	-0.020614	0.002141
12040 | Barley yellow dwarf virus - PAV | Luteoviridae	-0.010309	0.002839	-0.009196	-0.022434	-0.000745	0.008602	-0.005998	0.000399	0.000917	0.005826	-0.003249	0.007172	0.013276	0.008911	0.007449	-0.012421	-0.013469	-0.004807	0.001179	-0.009006	-0.002002	-0.018805	-0.001212	-0.010035	0.018661	-0.003388	0.011595	-0.002031	0.002051	-0.001065	0.001763	-0.003717
10580 | Human papillomavirus type 11 | Papillomaviridae	0.042190	0.030531	0.052990	0.025850	0.041748	0.038272	0.060175	0.037334	0.059431	0.038685	0.084428	0.075799	0.024735	0.032932	0.008838	0.005360	-0.004289	-0.006694	0.000122	-0.031671	-0.020538	0.001145	0.003580	-0.033519	0.039704	-0.041880	0.031879	0.017962	0.030456	-0.004769	-0.002623	-0.029133
12275 | Tomato black ring virus | Comoviridae	-0.020467	0.000710	-0.001769	-0.002924	0.000076	-0.026494	-0.023296	-0.008847	-0.002967	-0.020046	-0.020757	-0.028117	-0.007886	0.004627	-0.015186	-0.001759	0.008549	0.002436	-0.009417	0.011375	-0.003350	-0.005988	0.000306	0.001233	-0.001570	-0.012212	-0.012939	-0.009930	-0.012477	0.007009	0.009301	-0.015238
103442 | Triatoma virus | Dicistroviridae	0.004253	0.004674	-0.004754	0.007100	0.011179	-0.010038	-0.010417	-0.007759	-0.009254	-0.008883	-0.007274	-0.020016	-0.007600	0.005719	-0.003192	0.009599	0.007687	0.003625	0.004060	0.006269	-0.006466	-0.002910	0.006581	-0.004895	0.003061	-0.015988	0.005767	0.000250	0.003268	0.010274	0.006126	-0.007927
12197 | Bean yellow mosaic virus | Potyviridae	0.001239	0.010216	0.003069	-0.010813	0.023337	-0.002629	-0.007910	0.000783	0.000254	0.010139	0.002017	0.002211	0.015138	-0.000609	-0.012585	0.004708	0.001133	0.005615	0.005270	0.005222	-0.002363	0.008851	-0.000294	0.011656	0.018472	-0.002384	0.008216	0.010395	0.014291	0.001933	-0.008549	-0.005618
150546 | Human papillomavirus type 84 | Papillomaviridae	0.024440	0.034286	0.017171	0.023735	0.034323	0.023344	0.052300	0.045041	0.047065	0.022774	0.043576	0.028406	0.025757	0.023845	0.001081	-0.012644	-0.014987	-0.004988	0.019788	-0.035403	-0.025424	-0.003887	-0.030518	-0.020961	0.006607	-0.022511	0.000910	-0.015445	0.019633	-0.003736	-0.000575	-0.015430
12224 | Sugarcane mosaic virus | Potyviridae	-0.003643	0.008797	0.001270	0.003350	0.006551	-0.012790	-0.007121	-0.000944	0.005277	-0.015758	-0.029480	-0.022155	-0.014522	0.009710	0.000713	-0.001866	0.009767	0.000847	-0.007917	0.016368	0.000667	-0.006467	-0.001588	0.011744	-0.007390	-0.010541	-0.013341	-0.014303	-0.014312	-0.013394	-0.012063	-0.002694
51336 | Cabbage leaf curl virus | NA	-0.078755	-0.021230	-0.050149	-0.018859	-0.067124	-0.050877	-0.063104	-0.096093	-0.079970	-0.040811	-0.011958	-0.013915	-0.022410	-0.058290	-0.054529	-0.018738	-0.040422	0.008499	-0.032570	-0.044288	-0.057980	-0.014351	-0.055889	-0.069909	-0.038335	-0.078134	-0.022495	-0.034164	-0.007880	-0.002991	-0.010043	-0.086174
223313 | Sida golden mosaic Costa Rica virus | NA	-0.013645	0.041613	0.017197	0.014666	0.022745	0.007441	-0.015177	-0.021586	-0.008902	0.022847	0.023742	0.013586	-0.022313	-0.030833	-0.007770	-0.015108	0.000304	-0.001024	0.002496	-0.001528	-0.005069	-0.015490	-0.008364	0.000477	0.000590	-0.034386	0.003052	-0.019434	0.007684	0.001025	-0.001932	-0.033300
10608 | Human papillomavirus type 19 | Papillomaviridae	-0.009229	0.000768	-0.006904	-0.011172	0.012914	0.012364	0.011548	-0.001159	0.016222	0.008916	0.031048	0.042435	0.016246	-0.019457	0.013805	-0.022479	-0.014904	-0.018879	0.002063	-0.005806	-0.000811	-0.016059	-0.008226	-0.008032	0.042193	-0.011531	0.043983	0.012565	0.026687	-0.001976	0.007112	-0.007330
68887 | TT virus | Circoviridae	0.007009	-0.007671	0.009980	0.006690	0.003863	0.006124	0.011585	0.026107	0.017640	0.005185	-0.007428	0.005217	0.012298	0.009188	0.015802	0.013673	0.002377	-0.003251	0.023824	0.006750	0.007804	-0.009275	0.002008	0.006088	-0.005916	0.020963	-0.009789	-0.002395	0.001824	-0.015071	-0.005865	0.022091
130328 | Duck adenovirus A | Adenoviridae	-0.014563	-0.006456	-0.008576	-0.020402	-0.011562	-0.024258	-0.012453	-0.030329	-0.024951	-0.003369	0.000172	-0.005782	-0.018539	-0.003747	-0.021165	0.004796	-0.011199	0.001090	0.008047	-0.029307	-0.013598	-0.016631	-0.019508	-0.018042	-0.011862	-0.031472	-0.007086	-0.000185	-0.004169	-0.011470	0.011986	-0.021639
11987 | Melon necrotic spot virus | Tombusviridae	0.011076	0.013939	0.012827	-0.001668	0.025270	0.008846	0.017809	0.013620	0.011744	0.018548	0.011616	0.011055	0.012712	0.000375	0.019489	0.006810	0.011725	-0.000589	0.005878	0.016083	0.017175	0.006212	0.006468	0.009458	0.020734	0.006414	0.015504	0.013194	0.022541	-0.006827	-0.001139	0.004269
10600 | Human papillomavirus type 6b | Papillomaviridae	0.031745	0.028140	0.047774	0.023627	0.039511	0.026750	0.056251	0.029741	0.053143	0.027204	0.071888	0.071952	0.021463	0.034580	0.001719	0.009673	-0.008251	-0.006301	-0.013047	-0.035720	-0.027625	-0.011361	-0.003784	-0.034947	0.026909	-0.043478	0.020340	0.006642	0.030702	-0.011752	-0.004749	-0.030785
201846 | Lactococcus phage P335 | Siphoviridae	-0.008875	-0.007892	-0.001196	-0.008190	0.002128	-0.005220	-0.016878	-0.021961	-0.023303	-0.015970	0.011889	0.016015	-0.001665	0.000760	-0.015633	0.006249	0.006637	0.005929	-0.006365	0.007850	0.001397	0.001519	0.011104	0.000740	0.008083	-0.006097	0.000758	0.008627	0.009629	-0.004142	0.002361	0.003274
35341 | Watermelon chlorotic stunt virus | NA	-0.016313	-0.010756	-0.004613	-0.003908	-0.019928	-0.014995	-0.022745	-0.033451	-0.028809	-0.016974	-0.013843	-0.009472	-0.020548	-0.028104	-0.011636	-0.002952	0.002150	0.017801	-0.000592	-0.021841	-0.021067	-0.003302	-0.027416	-0.037421	-0.013482	-0.025242	-0.014462	-0.017815	-0.017206	-0.009750	-0.012831	-0.025720
229278 | Murine pneumotropic virus | Polyomaviridae	0.015553	0.013924	0.017845	0.007384	0.021412	0.023853	0.015136	0.008274	0.016245	0.018822	-0.005695	0.002341	0.007246	0.005525	0.018236	0.005440	0.022665	0.016424	0.010803	0.020264	0.026705	0.007644	0.024607	0.011324	0.022312	0.004719	0.034097	-0.000430	0.014277	-0.010726	0.000931	0.013621
100887 | Soil-borne cereal mosaic virus | NA	-0.012578	0.003971	-0.009279	0.005416	-0.019590	-0.012996	-0.020538	-0.007485	-0.017200	-0.017761	-0.026100	-0.021697	-0.010775	-0.008698	-0.008625	0.002218	0.004974	-0.008479	-0.013224	-0.008641	-0.022636	-0.002639	-0.001750	-0.015176	-0.021901	-0.002239	-0.020251	0.000512	-0.016728	0.011708	0.017459	-0.013469
134386 | Cotton leaf curl virus-associated DNA beta | NA	-0.021804	-0.013595	-0.017519	-0.015698	-0.008057	-0.018174	-0.005349	-0.004526	-0.019648	-0.008104	-0.010463	-0.010477	-0.023216	0.002187	0.020388	0.002326	-0.024192	0.000148	0.006373	-0.015432	-0.024432	-0.007395	-0.009626	-0.021658	-0.026024	-0.011965	-0.022430	-0.013727	-0.009056	-0.000505	-0.011532	0.007957
71972 | Beet virus Q | NA	-0.023448	-0.017563	-0.013370	0.005163	-0.025797	-0.023347	-0.021247	-0.034873	-0.026762	-0.004798	-0.003360	-0.001870	-0.009704	-0.017205	-0.030364	0.013753	-0.011801	-0.003174	-0.001787	-0.027274	-0.009654	-0.025831	-0.008788	-0.004535	-0.012177	-0.024099	-0.009949	-0.002005	-0.016797	0.009448	-0.014988	-0.033748
12199 | Cowpea aphid-borne mosaic virus | Potyviridae	-0.008786	-0.001100	0.010087	0.007033	0.013446	-0.000389	-0.010769	-0.014794	-0.015205	-0.009097	0.005973	0.005850	-0.004811	-0.001942	0.001819	0.012348	0.011107	-0.000980	0.003890	0.008472	0.006122	-0.005965	-0.017729	0.005281	0.020736	-0.008764	0.014810	0.001644	0.000094	-0.007124	0.003578	-0.006538
10621 | Human papillomavirus type 9 | Papillomaviridae	0.010347	0.002969	0.011318	0.001104	0.022779	0.026360	0.022567	0.029069	0.028775	0.012044	0.014736	0.027392	0.028223	-0.001190	0.012865	-0.006335	0.006377	-0.014795	0.010454	0.017366	0.029680	-0.006403	0.004068	0.020842	0.044285	0.016150	0.030073	0.024674	0.019822	0.000127	0.005463	0.019607
11673 | Feline immunodeficiency virus | Retroviridae	-0.007893	0.003899	-0.003006	0.011984	0.009042	-0.016261	0.002432	-0.010879	0.003143	-0.002971	-0.010964	-0.017029	0.013388	-0.009932	-0.001856	0.001424	0.003355	0.005002	-0.001224	0.022225	0.002977	0.014606	0.021882	0.011755	0.006402	0.024849	0.026984	0.010011	0.015169	0.012694	0.015882	0.016452
219596 | Tobacco curly shoot virus-associated DNA beta | NA	-0.026816	-0.022256	-0.018666	-0.013859	-0.026090	-0.019321	-0.019687	-0.007273	-0.025246	-0.012115	-0.017536	-0.018632	-0.026428	0.008694	0.015235	0.004526	-0.019910	0.008691	0.006571	-0.030570	-0.035358	-0.000765	-0.021533	-0.035012	-0.041999	-0.022265	-0.029652	-0.023319	-0.019910	-0.001244	-0.007958	-0.002378
33771 | Halovirus HF2 | Myoviridae	0.029669	0.028872	0.011849	0.007175	0.033664	0.041250	0.019183	0.032017	0.013592	0.015284	0.031028	0.029945	0.007197	0.000389	0.007289	0.017432	0.014980	0.010861	0.029979	0.001813	0.017655	-0.011042	0.012705	0.030599	0.026352	0.032229	0.014826	0.018727	0.001435	0.004411	0.002709	0.011858
155148 | Bacteriophage HK620 | Siphoviridae	-0.006362	-0.003721	-0.009842	0.010133	0.022581	0.021206	0.002124	-0.004882	0.011130	0.019715	0.013511	0.006229	-0.011293	0.005180	0.006892	0.002190	0.009811	0.003940	0.004340	0.009322	0.010723	0.018006	0.007146	0.002723	0.029821	0.016163	0.020236	0.019540	-0.001126	0.013122	0.014420	0.022034
181604 | Vibrio phage VSK | Inoviridae	-0.022750	-0.004761	0.000786	-0.017549	-0.022736	-0.036967	-0.018560	-0.026727	-0.024506	-0.030902	-0.018571	-0.022943	-0.023104	-0.024246	-0.009098	-0.000964	0.000202	0.016980	-0.016651	-0.014406	-0.016499	-0.004438	-0.000231	-0.014408	-0.033603	-0.017127	-0.015544	-0.023959	-0.009357	-0.012344	-0.019936	-0.021907
12261 | Cowpea severe mosaic virus | Comoviridae	-0.021332	0.006435	0.000988	-0.001943	0.004092	-0.000342	-0.000771	0.002708	0.006916	-0.009909	-0.016596	-0.008918	-0.014306	-0.001146	0.003052	-0.017290	0.001685	0.005642	-0.009843	0.025021	0.003650	0.009414	-0.012436	0.008178	0.004987	0.013329	-0.010205	-0.004898	-0.018988	-0.014416	0.005822	-0.005240
28350 | Tomato leaf curl virus | NA	-0.028116	0.018190	-0.006467	0.010509	0.005788	-0.032376	-0.033842	-0.042713	-0.031011	-0.006094	0.001954	-0.001969	-0.033500	-0.056066	-0.024987	-0.012491	-0.002339	0.009735	-0.002648	-0.009620	-0.017293	-0.019210	-0.015767	-0.029141	-0.014547	-0.048413	-0.011302	-0.023463	-0.016054	-0.000285	-0.026090	-0.050252
222456 | Cotton leaf curl Alabad virus | NA	0.028799	0.032029	0.038370	0.051072	0.042808	0.022308	0.010108	0.021883	0.026089	0.023879	0.035173	0.024920	-0.017783	-0.012749	-0.001048	0.008777	0.019860	-0.001899	0.017394	0.011720	0.023827	-0.009014	0.002527	0.018462	-0.012723	-0.005048	-0.007080	-0.010609	-0.011060	-0.012455	-0.009638	-0.008852
11041 | Rubella virus | Togaviridae	0.020750	0.002996	0.013855	0.010484	0.011414	0.019605	0.006004	-0.003504	-0.008725	0.011616	0.020581	0.013470	-0.002592	0.009688	0.033602	0.013157	0.003130	0.006413	0.018512	-0.017868	-0.002894	-0.017078	-0.009462	-0.000473	0.008442	-0.002798	0.013967	0.012949	0.015444	0.014855	0.016665	0.035769
195062 | Strawberry latent ringspot virus satellite RNA | NA	-0.036781	-0.037684	-0.044533	-0.033414	-0.000096	-0.001154	0.000489	-0.004788	-0.001919	-0.010587	-0.001760	0.002106	-0.002220	-0.007978	-0.006906	-0.030315	-0.035650	-0.030027	-0.039794	-0.011717	-0.013139	-0.000578	-0.025101	-0.000411	-0.006561	-0.002765	-0.005788	0.008147	0.002366	-0.002325	0.001239	0.007627
10245 | Vaccinia virus | Poxviridae	-0.020934	0.014855	-0.028036	-0.010145	-0.022342	-0.037578	-0.023943	-0.046994	-0.020734	-0.036669	0.001867	0.001344	0.004156	-0.027977	-0.017903	-0.007089	0.010755	0.006526	-0.036186	-0.000205	-0.008831	0.013590	0.019317	-0.010567	0.013521	-0.029239	0.017726	-0.024130	0.007968	-0.002207	-0.004281	-0.015571
191825 | Equus caballus papillomavirus type 1 | Papillomaviridae	0.015563	0.012356	0.005508	0.006386	0.011990	0.005191	-0.001931	0.017024	-0.000053	0.013286	0.003836	0.005325	0.008642	0.009160	0.001410	0.009247	0.006808	0.001739	0.012095	0.000715	-0.004816	0.004311	-0.014064	0.006344	0.002044	0.002367	-0.000751	0.006445	-0.003842	0.005499	0.000279	0.012132
10690 | Haemophilus phage HP1 | Myoviridae	0.001460	0.000657	0.002949	-0.006474	0.010042	0.001103	-0.002296	0.012535	0.016050	-0.001044	-0.019931	-0.014746	-0.000994	0.009340	0.004125	-0.011804	0.000742	0.004718	0.001693	0.011936	0.002673	-0.000435	0.001271	0.018899	-0.016331	0.022081	-0.009530	-0.011160	-0.015288	-0.003965	-0.001496	0.011590
11120 | Avian infectious bronchitis virus | Coronaviridae	-0.026655	-0.020979	-0.009946	-0.003125	-0.017400	-0.001646	-0.020350	-0.012945	-0.015232	-0.012176	-0.008515	0.004843	0.018974	-0.002969	0.002668	-0.007085	0.003886	-0.009577	0.007612	-0.006508	-0.006470	-0.008925	-0.005030	-0.001391	0.004084	0.001142	0.003732	-0.008611	-0.014951	0.003708	-0.007790	-0.012116
169696 | Hollyhock leaf crumple virus satellite DNA | NA	-0.028078	-0.021580	-0.015235	-0.014120	-0.024682	-0.031856	-0.023560	-0.018248	-0.033679	-0.014768	-0.017339	-0.018501	-0.029083	-0.004336	0.000102	0.004636	-0.029910	0.015224	0.003336	-0.032740	-0.038307	-0.011008	-0.024943	-0.035347	-0.043271	-0.023733	-0.026682	-0.019761	-0.011900	0.007444	-0.010256	-0.009004
10886 | Mammalian orthoreovirus 3 | Reoviridae	0.016808	0.012452	0.020451	0.007651	0.014388	-0.000775	0.014148	0.018551	0.017796	0.018230	-0.003687	-0.007105	-0.000127	0.001452	0.014221	0.018990	0.008399	0.003922	0.028917	0.010735	0.022350	0.011413	0.022420	0.014995	-0.004553	0.022509	-0.001530	0.003941	-0.012068	-0.023074	0.002627	0.021339
221054 | Eupatorium yellow vein virus-associated DNA beta | NA	-0.028607	-0.013547	-0.016796	-0.012555	-0.019055	-0.011332	-0.016011	-0.013616	-0.022984	-0.008706	-0.004552	-0.013186	-0.021222	0.002688	0.007846	-0.001572	-0.023232	0.012491	0.014016	-0.024108	-0.029813	0.000005	-0.018029	-0.029665	-0.030119	-0.023292	-0.020976	-0.013453	-0.006780	-0.001488	-0.001626	0.001314
72197 | Human erythrovirus V9 | Parvoviridae	0.017982	0.015757	0.022363	0.013414	0.010430	-0.000159	0.008107	0.013828	0.004216	0.003198	0.027426	0.026349	-0.004571	0.010253	0.010901	-0.007537	0.002619	-0.001465	-0.002812	0.007345	0.012953	-0.011064	0.009160	0.000437	0.006489	0.010881	0.024377	0.024808	0.017959	0.004521	0.005820	0.010119
11137 | Human coronavirus 229E | Coronaviridae	-0.005101	0.012176	0.013858	0.012436	-0.005846	-0.006148	-0.001244	-0.021402	-0.016609	-0.000004	-0.013648	-0.001369	-0.008030	-0.019462	-0.007446	0.009293	0.021211	-0.000547	0.012293	0.015653	0.011494	0.022798	0.013957	0.010072	0.014786	-0.000485	0.001030	-0.000349	-0.011577	0.000721	0.005978	-0.004287
11215 | Bovine parainfluenza virus 3 | Paramyxoviridae	0.002797	0.012068	0.006924	0.006763	-0.008570	-0.004542	0.000294	0.006297	-0.006209	-0.004749	-0.001914	0.005864	0.006010	-0.002276	0.010237	0.017283	0.030185	0.003533	0.003194	0.034988	0.022912	0.034948	0.033549	0.027185	0.040430	0.010686	0.009341	0.016731	0.012610	0.021988	-0.006194	0.014536
10654 | Rice tungro bacilliform virus | Caulimoviridae	-0.007685	0.003963	-0.000722	-0.008952	0.010795	0.011225	0.003695	-0.013393	-0.004907	-0.007792	0.024389	0.019567	-0.004736	-0.004758	0.015400	-0.000255	-0.000825	-0.014998	-0.006223	0.000876	0.008155	0.015928	0.017114	-0.015452	0.019377	-0.006839	0.028569	0.002521	0.015267	0.008600	0.001244	0.000908
10869 | Enterobacteria phage I2-2 | Inoviridae	-0.021882	-0.001099	-0.005463	0.001281	0.005002	-0.004263	-0.000631	-0.008797	-0.005802	-0.009424	0.007564	0.009362	0.006554	0.001606	0.008212	-0.019260	-0.001042	-0.000431	-0.001359	0.001688	0.000127	0.006766	0.006311	-0.000030	0.013576	-0.006922	0.005951	-0.002514	-0.001320	-0.005807	-0.006992	-0.012180
271108 | Bombyx mori nucleopolyhedrovirus | Baculoviridae	-0.002459	-0.020510	-0.043621	0.003100	-0.014663	0.015358	-0.006136	0.007050	-0.004055	0.004112	-0.008822	0.004080	0.017795	0.007181	-0.016597	-0.039680	-0.029461	-0.008237	-0.014019	-0.011101	-0.026807	0.002774	-0.016286	-0.031374	-0.007270	0.007759	0.007852	-0.009757	-0.000969	-0.003462	0.005051	-0.014087
39457 | Human papillomavirus type 70 | Papillomaviridae	0.012585	0.015057	0.009404	0.008635	0.021401	0.005720	0.036616	0.020951	0.028475	0.005966	0.025322	0.023268	0.013297	0.014337	-0.003182	-0.015013	-0.007736	-0.014828	-0.012095	-0.014000	-0.032956	-0.012490	-0.027151	-0.035672	-0.003942	-0.037340	-0.006704	-0.016218	0.011993	-0.009310	-0.012025	-0.019225
11268 | Ebola virus | Filoviridae	-0.022230	-0.008084	0.002824	-0.001937	0.006610	-0.001145	0.010956	-0.018323	-0.007057	0.014114	0.035861	0.029761	-0.000630	-0.015223	-0.004940	-0.023176	-0.006691	-0.001166	0.005706	-0.008243	0.016585	0.003641	-0.004112	0.005158	0.022555	-0.010608	0.018878	0.007859	0.013408	-0.011986	-0.003639	-0.009545
11033 | Semliki forest virus | Togaviridae	-0.010465	-0.013764	-0.022363	0.008526	-0.021894	-0.005572	-0.025364	-0.001566	-0.010475	-0.002523	-0.020072	-0.001225	0.013042	-0.002165	0.000234	-0.022862	-0.015237	-0.022208	-0.009985	-0.010161	-0.021211	-0.012494	-0.011203	-0.010864	0.007011	-0.011992	-0.003819	-0.004509	-0.011886	0.001831	-0.006661	-0.020553
130478 | Staphylococcus aureus temperate phage phiSLT | Siphoviridae	-0.030174	-0.011654	-0.024471	-0.007506	-0.016294	-0.044471	-0.035180	-0.045341	-0.038883	-0.033888	-0.002626	-0.021828	-0.011882	-0.009564	-0.015930	0.014076	-0.008573	0.002382	-0.009127	-0.014277	-0.021722	-0.008373	-0.022779	-0.020540	-0.018657	-0.045804	-0.016564	-0.007470	0.001147	-0.010636	0.011833	-0.030535
199587 | Hollyhock leaf crumple virus | NA	0.005792	0.045312	0.028430	0.020658	0.036347	-0.003685	-0.006990	-0.011392	0.000794	0.014715	0.006712	0.010419	-0.040395	-0.022220	-0.013332	-0.001541	0.023726	0.012799	0.017458	0.019567	0.010565	-0.021147	0.007210	0.009293	0.011900	-0.028282	0.005546	-0.002532	0.008228	-0.013126	-0.011426	-0.026766
33726 | Mungbean yellow mosaic virus | NA	-0.075846	-0.019227	-0.054683	-0.013678	-0.075646	-0.061236	-0.063907	-0.100092	-0.090689	-0.041957	-0.018473	-0.025119	-0.025333	-0.062989	-0.064045	-0.029575	-0.044718	-0.001990	-0.033005	-0.062056	-0.060266	-0.020453	-0.059101	-0.079739	-0.046652	-0.076424	-0.032674	-0.030359	-0.005585	-0.003127	-0.027640	-0.087121
44561 | Murine type C retrovirus | Retroviridae	0.037908	0.021480	0.026905	0.012742	0.035032	0.073016	0.044502	0.053691	0.028087	0.029968	0.053738	0.061443	0.044257	0.032364	0.048134	0.030706	0.026159	-0.004547	0.075407	0.008362	0.032600	0.005745	0.007074	0.029556	0.069323	0.034046	0.129969	0.048776	0.058969	0.017082	0.031804	0.053576
46448 | Horseradish curly top virus | NA	0.007371	0.011184	0.006899	0.009840	-0.000111	0.003415	-0.004159	0.015647	0.011943	-0.006459	-0.010164	-0.00329	0.011958	0.002424	-0.010425	-0.004913	-0.004365	-0.004173	0.003718	-0.011894	-0.022813	0.010310
32614 | Sin Nombre virus | Bunyaviridae	-0.033714	-0.005809	-0.009213	-0.001935	-0.006714	-0.028514	-0.024242	-0.026527	-0.013245	-0.013123	-0.027730	-0.035960	-0.034760	-0.018430	-0.014050	-0.016620	-0.019231	-0.012036	-0.019632	-0.007669	-0.017649	0.007552	-0.004615	0.005056	-0.021680	-0.016737	-0.026088	-0.022824	-0.014978	-0.010931	-0.020641	-0.012955
12263 | Squash mosaic virus | Comoviridae	0.002458	-0.017809	0.006195	-0.031126	0.006718	0.004089	0.011239	-0.008219	-0.006272	0.000561	0.034993	0.026874	0.018719	-0.002151	0.013332	0.015631	-0.012398	0.013691	-0.009194	-0.005727	0.009920	-0.002090	0.008012	0.008791	0.029037	0.002003	0.029575	0.023736	0.013645	0.012205	-0.008531	0.000678
10651 | Soybean chlorotic mottle virus | Caulimoviridae	-0.023414	-0.005202	-0.001675	0.011332	0.002924	0.003763	-0.016895	-0.005209	0.000477	-0.014329	-0.021172	-0.012575	0.015025	-0.001555	-0.006091	-0.023192	0.013266	-0.006900	-0.015264	0.023699	0.000765	0.010393	0.019369	0.008551	0.004708	0.010945	-0.007792	-0.005533	-0.009987	-0.004153	0.003806	0.012233
181667 | Feline papillomavirus | Papillomaviridae	-0.005906	-0.004343	0.012506	-0.000428	-0.000781	0.008453	0.008070	-0.001411	0.004361	-0.010674	0.004937	0.001871	-0.003950	0.011002	0.004713	-0.005088	-0.003152	-0.001613	0.002159	-0.006610	-0.004228	-0.005083	-0.000216	-0.003369	0.000537	-0.009127	-0.003603	0.001887	-0.002570	0.002781	0.018687	-0.006917
59817 | Faba bean necrotic yellows virus | Nanoviridae	-0.021004	-0.013784	0.000871	-0.013334	-0.027364	0.007056	-0.016350	-0.034737	-0.044290	0.006153	0.015112	0.007869	-0.002067	0.005021	-0.007966	-0.005123	-0.024593	0.009100	0.000060	-0.047263	-0.040171	-0.011949	-0.025834	-0.024180	-0.001611	-0.037075	0.003086	-0.006122	0.008496	-0.010856	0.008494	-0.009761
10584 | Human papillomavirus type 2a | Papillomaviridae	0.017117	0.020246	0.008436	0.005755	0.022523	0.020284	0.027766	0.034436	0.021315	0.027514	0.018276	0.020504	0.033118	0.009957	0.017013	0.000071	-0.001365	0.015025	0.021079	-0.018415	0.002615	0.007573	-0.016411	-0.004313	0.023234	-0.006122	0.009332	0.009497	0.025956	-0.014281	0.009522	0.010495
12187 | Strawberry mild yellow edge virus | Flexiviridae	0.003578	-0.023712	-0.009102	-0.006798	-0.001455	0.005380	0.007972	0.013442	-0.001408	0.006313	-0.003632	0.005648	0.006972	0.015394	0.000070	-0.016149	-0.015854	0.001195	0.000003	-0.012110	-0.002387	-0.020859	-0.022195	-0.013117	0.001788	-0.003084	-0.005374	-0.015157	0.001178	0.003601	0.012882	-0.002632
11855 | Mason-Pfizer monkey virus | Retroviridae	-0.006899	-0.007380	-0.000729	-0.003256	-0.000277	0.022609	-0.011069	0.018630	0.011185	0.010093	-0.004727	0.013149	0.014233	0.001911	0.015543	-0.011924	0.005268	0.008503	0.014874	-0.013836	-0.000891	0.010774	-0.017245	0.010625	0.012199	-0.005761	0.015210	-0.003904	-0.006778	0.006131	-0.021442	0.004477
49267 | Tomato pseudo-curly top virus | NA	0.013062	0.040894	0.027960	0.019658	0.050703	0.007405	0.002741	0.023742	0.023955	0.029583	0.004045	0.015016	-0.025696	-0.016515	0.009426	-0.005375	0.033013	0.010286	0.013843	0.046867	0.028826	-0.002561	0.036908	0.032218	0.018012	-0.007340	0.008165	-0.004363	-0.004387	0.007047	-0.005283	0.011430
68742 | Adeno-associated virus 3B | Parvoviridae	0.053306	0.023331	0.035867	0.009754	0.039496	0.055576	0.038496	0.054999	0.045361	0.058936	0.017544	0.041987	0.012278	0.025877	0.025660	0.025897	0.040232	0.018925	0.039763	0.049454	0.041260	0.001284	0.016656	0.043689	0.040821	0.051499	0.030837	0.001688	0.012235	-0.006629	0.030773	0.055882
189836 | Propionibacterium phage phiB5 | Inoviridae	0.022200	0.013677	0.020113	0.005396	0.028785	0.032320	0.026511	0.029462	0.024977	0.027709	0.013259	0.026834	0.006199	0.005910	0.019479	0.014458	-0.002092	0.017417	0.034277	-0.000340	0.024362	-0.021626	0.009693	0.018158	-0.000556	0.023643	0.008557	0.008846	-0.007608	0.006740	0.003996	0.025520
90410 | Streptococcus thermophilus bacteriophage DT1 | Siphoviridae	-0.022190	0.001105	0.003573	-0.005326	-0.008617	-0.018927	-0.020861	-0.032517	-0.021248	-0.002277	-0.008661	-0.003669	-0.005883	0.003264	-0.012137	0.005661	-0.000945	0.014201	0.003633	-0.014813	-0.016151	-0.007992	-0.018462	-0.014436	-0.002742	-0.022077	-0.006998	-0.003565	0.018371	-0.010422	0.004721	-0.021120
12302 | Brome mosaic virus | Bromoviridae	-0.018962	-0.019331	-0.019463	-0.012188	-0.014633	-0.016354	-0.017103	-0.007571	-0.006589	0.002078	-0.009898	-0.015156	-0.007655	-0.005296	-0.007809	0.003427	-0.011734	-0.008860	-0.004891	-0.011824	-0.018585	-0.002768	-0.005918	-0.020139	0.001531	-0.009768	-0.005114	0.007148	-0.010627	0.021676	-0.008532	-0.013985
12198 | Clover yellow vein virus | Potyviridae	0.003094	-0.009932	0.002336	0.000673	0.004873	0.003942	0.000427	0.000726	0.003553	0.001602	0.015590	0.016784	0.002926	0.008014	-0.010897	0.006924	0.017458	-0.008177	-0.000043	0.001062	-0.001422	0.004660	0.006361	0.001846	0.025441	-0.002995	0.015828	0.019164	0.008092	0.001556	0.006157	-0.014455
11047 | Equine arteritis virus | Arteriviridae	0.006525	0.015374	-0.001046	0.006515	0.001085	-0.020076	-0.008621	0.006275	0.008481	-0.006764	-0.012000	-0.022286	-0.009627	-0.006840	0.004562	0.010335	0.019534	-0.002548	0.016117	-0.003571	-0.001647	0.007359	0.004423	-0.004731	-0.018807	0.016417	-0.011349	-0.007619	-0.012570	0.005903	0.006728	0.005108
10366 | Mouse cytomegalovirus 1 | Herpesviridae	0.064875	0.016056	0.028249	0.016893	0.032558	0.054182	0.057363	0.069577	0.051949	0.044347	0.023483	0.031572	0.035464	0.050754	0.067247	0.027253	0.000247	0.001564	0.034033	0.018433	0.039508	0.009500	0.001240	0.021797	0.009317	0.061368	0.028656	0.033388	0.022314	0.013760	0.020840	0.085100
10574 | Monkey B-lymphotropic papovavirus | Papillomaviridae	0.014554	0.005641	0.021238	-0.007185	0.030369	0.020444	0.004410	0.020496	0.001852	0.009824	0.012959	0.020519	0.006634	0.017290	0.018123	0.012721	0.019507	-0.017602	-0.001786	0.010627	0.015947	0.005460	-0.006464	0.019074	0.024269	-0.006479	0.023107	-0.000702	0.017506	0.029540	0.000758	0.007887
11060 | Dengue virus | Flaviviridae	0.021492	0.033625	0.044262	0.005531	0.036625	0.020428	0.021441	0.044500	0.044786	0.031122	0.006274	0.009019	0.032330	0.031184	0.014589	0.000966	0.044491	0.013959	0.017024	0.032491	0.033077	0.007505	0.025674	0.034023	0.039110	0.030510	0.035539	0.033500	0.021349	0.019795	0.004378	0.026908
11623 | Lymphocytic choriomeningitis virus | Arenaviridae	0.013798	-0.007745	0.007279	0.012152	-0.000588	0.003653	0.013683	0.006879	0.003518	0.019513	0.015914	0.014766	0.007691	-0.011022	-0.020371	0.015776	-0.001285	-0.010618	0.012256	-0.012261	0.018128	0.017282	0.008703	0.007168	-0.001184	0.004142	-0.004045	0.001538	0.004490	0.014832	0.000929	0.007247
11099 | Bovine viral diarrhea virus 1 | Flaviviridae	0.002873	0.004445	0.004511	-0.000136	-0.001047	-0.001525	0.004305	0.010397	0.006761	0.010657	-0.002120	0.005811	-0.010987	-0.007322	0.001817	-0.002659	0.028618	-0.013169	0.012289	-0.007151	0.006415	-0.004624	-0.000546	0.000329	-0.004190	0.001583	0.008743	-0.009962	-0.010992	0.018951	-0.000173	0.012385
114430 | Ovine adenovirus D | Adenoviridae	-0.021500	0.000093	-0.010369	-0.003210	-0.012016	-0.013589	-0.008021	-0.021807	-0.025606	-0.014836	-0.012950	-0.014570	-0.010799	-0.007785	-0.020500	-0.004365	-0.013814	0.004597	-0.012570	-0.012226	-0.005480	0.005624	0.001696	0.005926	-0.017699	-0.003834	-0.009833	-0.017067	-0.017416	0.011064	0.007518	-0.012634
129724 | Human papillomavirus type 82 | Papillomaviridae	0.013658	0.013387	-0.002820	-0.000463	0.016905	0.009776	0.028311	0.014703	0.018967	0.008449	0.018132	0.014676	0.002993	0.014192	0.005178	-0.009699	-0.013264	0.002784	-0.012138	0.003157	-0.014351	-0.008712	-0.020308	-0.025316	0.004713	-0.010085	0.003338	-0.011573	0.011298	0.003668	-0.013349	-0.002825
35288 | Grapevine virus A | Flexiviridae	0.013898	0.014965	0.024694	0.007689	0.019451	0.016883	0.022364	0.018250	0.011849	0.019252	0.035264	0.031642	0.014268	-0.001267	-0.006439	0.023517	0.000306	-0.012317	0.013192	0.007730	0.017881	-0.018905	0.020192	0.011876	0.018617	0.014913	0.029557	0.013288	0.020423	0.011235	-0.003640	-0.013231
190811 | Bamboo mosaic virus satellite RNA | NA	-0.034892	-0.035748	-0.042246	-0.031698	0.015543	0.013639	0.016061	0.018389	-0.003207	0.005288	0.015174	0.008725	-0.010901	0.008493	0.008307	-0.028758	-0.033819	-0.028485	-0.037751	0.004264	0.023127	0.009350	-0.002818	0.007123	0.005483	-0.000761	-0.000556	0.008165	0.005104	0.002340	0.004006	0.014493
11234 | Measles virus | Paramyxoviridae	0.008893	0.009043	0.004357	0.012920	-0.006937	-0.005838	0.009240	-0.001102	0.006885	-0.016809	-0.004638	0.005460	-0.000327	0.008762	0.002677	0.010097	0.026548	0.006647	0.002424	0.024465	0.019681	0.022444	0.020410	0.013996	0.012242	0.010732	0.009217	0.017838	-0.001339	-0.004807	0.009807	0.007457
12017 | Enterobacteria phage fr | Leviviridae	-0.014127	-0.006525	-0.014755	-0.000121	-0.009256	0.016520	-0.017139	-0.006052	0.001007	0.000563	0.003771	0.006559	0.021312	0.004081	-0.017095	-0.020470	-0.017892	-0.024575	-0.011440	-0.019610	-0.033764	-0.009489	-0.029150	-0.017749	0.021278	-0.003984	-0.000956	-0.004876	0.002796	-0.000242	0.006956	-0.016387
47680 | Tree shrew adenovirus | Adenoviridae	0.046446	0.035699	0.031959	0.013722	0.024898	0.027490	0.045381	0.046464	0.032216	0.036347	-0.014876	0.001671	0.009573	0.028066	0.039616	0.050255	0.040693	0.019562	0.060797	0.038133	0.038701	0.024044	0.012471	0.028627	0.001950	0.048275	-0.002239	0.008649	-0.001832	-0.000809	0.006941	0.042939
114871 | Zygosaccharomyces bailii virus Z | Totiviridae	-0.036781	-0.037684	-0.044533	-0.033414	-0.022777	-0.031507	-0.023723	-0.033279	-0.021545	-0.013786	-0.023268	-0.028945	-0.030007	-0.024256	-0.017522	-0.030315	-0.035650	-0.030027	-0.039794	-0.009043	-0.026602	-0.013343	0.002585	-0.011005	-0.022842	-0.030507	-0.026888	-0.021217	-0.030197	-0.009474	-0.015749	-0.022228
12161 | Beet yellows virus | Closteroviridae	-0.023276	-0.020181	-0.011181	-0.001000	0.000795	-0.007074	-0.004511	0.001799	-0.002050	-0.014036	-0.007332	0.005509	-0.002838	-0.008668	0.000286	-0.019560	-0.013303	0.012201	-0.012015	-0.000334	-0.007312	0.019969	0.002003	-0.014125	-0.004329	0.001948	-0.004244	-0.006826	-0.013889	0.010915	-0.007587	-0.007515
37956 | Human papillomavirus type 24 | Papillomaviridae	0.006327	0.014019	0.003250	-0.018987	0.032245	0.013140	0.028672	0.026461	0.039049	0.014546	0.030678	0.044001	0.032277	0.008402	0.013608	-0.016792	0.001000	-0.016201	0.024190	0.022945	0.019474	0.000935	-0.003510	0.014734	0.036428	0.003888	0.040715	0.024683	0.019312	0.001509	0.005650	0.009796
10618 | Human papillomavirus type 52 | Papillomaviridae	0.027010	0.027241	0.014304	0.002148	0.045956	0.006526	0.040974	0.015577	0.033148	0.003080	0.034850	0.034383	0.019805	0.017843	0.009556	-0.003023	-0.011725	-0.011540	-0.002682	-0.022536	-0.025852	-0.003116	-0.021518	-0.023633	0.006419	-0.023574	0.009580	-0.001218	0.008207	0.005418	0.000959	-0.004870
56486 | Elm mottle virus | Bromoviridae	0.009479	0.002965	-0.026214	0.012986	-0.014835	-0.003810	0.000603	0.003439	-0.006671	-0.006226	-0.016147	0.001183	-0.001392	-0.017873	0.009109	-0.023028	-0.010642	-0.002836	0.009903	-0.017684	-0.017271	-0.018604	-0.023789	-0.010346	-0.014430	-0.003049	-0.020151	-0.013734	-0.016115	-0.013184	-0.003985	0.019387
222459 | Cotton leaf curl Gezira virus | NA	-0.001630	0.045008	0.022904	0.026317	0.031067	-0.005440	-0.012632	-0.018803	-0.001434	0.012935	0.008845	0.013677	-0.037017	-0.022937	-0.017338	-0.006397	0.027253	0.011276	0.014043	0.012233	0.003101	-0.011921	0.004856	0.007250	0.011980	-0.031863	-0.000284	-0.004216	0.009309	-0.012144	-0.005405	-0.026672
145579 | Phage phiMH2K | Microviridae	-0.007839	0.007028	0.005285	0.019780	0.001270	-0.003526	-0.004294	-0.005835	-0.001272	-0.019408	-0.026306	-0.028099	-0.024309	-0.003932	0.007044	0.007083	0.012192	0.016142	0.005573	0.003322	-0.004978	-0.006918	-0.004301	0.007558	-0.000556	-0.002732	-0.014843	-0.008812	-0.007234	0.009508	-0.013915	0.010666
135750 | Tomato bushy stunt virus satellite RNA B10 | NA	-0.036781	-0.037684	-0.044533	-0.033414	-0.002094	0.000395	0.012621	-0.009966	-0.004063	-0.000161	0.005658	-0.005430	-0.019421	-0.033284	0.000142	-0.030315	-0.035650	-0.030027	-0.039794	-0.007630	0.000950	-0.012577	-0.005253	0.003103	-0.003397	-0.009616	-0.003250	0.004234	0.008765	0.009488	0.008449	0.001165
207697 | Croton yellow vein mosaic virus | NA	0.008155	0.034938	0.028425	0.035791	0.019369	0.016483	0.000879	-0.018896	-0.001767	0.027751	0.043197	0.026420	-0.020368	-0.029631	-0.023692	-0.012268	0.000359	0.000400	0.009468	-0.004784	0.002659	-0.014664	-0.016434	0.002567	-0.003332	-0.034811	-0.011187	-0.013770	0.003445	-0.024110	-0.019202	-0.043333
40270 | Snakehead retrovirus | Retroviridae	-0.006669	0.002401	-0.000744	0.013511	0.007855	-0.006962	-0.007672	-0.012359	-0.004569	-0.001178	-0.013433	-0.005466	-0.002086	0.002834	-0.019387	-0.003081	0.001073	-0.005867	-0.019673	-0.021769	0.001752	-0.002382	-0.000756	0.005699	-0.013755	-0.004753	-0.000629	0.002565	0.004607	-0.019640	-0.001092	-0.003897
38143 | Simian hemorrhagic fever virus | Arteriviridae	0.007697	0.003496	0.002391	0.001999	0.013495	0.012524	0.015150	0.015896	0.010150	0.004231	-0.001025	0.008017	0.000388	-0.002648	0.015494	0.013788	0.001569	0.013004	0.007171	0.006865	0.007976	0.000319	-0.016139	0.011974	0.002754	0.012313	0.008387	-0.009188	0.002979	0.020685	0.007388	-0.000426
31549 | Human papillomavirus type 26 | Papillomaviridae	0.023532	0.019729	0.032923	0.009540	0.039825	0.015589	0.039134	0.026390	0.040126	0.017549	0.037358	0.040982	0.012847	0.029476	0.010300	0.007400	-0.004078	0.009471	0.000351	-0.008691	-0.012714	-0.005620	-0.014569	-0.021287	0.020868	-0.018879	0.025783	0.011886	0.022179	0.007485	0.019559	-0.004835
29255 | Giardia lamblia virus | Totiviridae	-0.036781	-0.037684	-0.044533	-0.033414	-0.004346	-0.006944	-0.009695	0.000596	0.003203	-0.023770	-0.027730	-0.018397	-0.019305	-0.010584	-0.008529	-0.030315	-0.035650	-0.030027	-0.039794	-0.003660	-0.015556	-0.012838	-0.000961	-0.005745	-0.018354	0.005299	-0.016068	-0.015585	-0.020813	-0.016382	-0.002936	-0.009357
31721 | Beet necrotic yellow vein virus | NA	-0.013921	0.007596	-0.015680	0.002730	-0.005189	-0.009912	-0.012860	-0.013903	-0.019362	-0.006980	-0.000713	-0.015552	-0.001606	-0.014447	-0.010034	-0.007069	-0.013102	0.006297	-0.009823	-0.005093	-0.007407	-0.005025	0.003982	-0.013668	-0.012263	-0.017859	-0.007320	0.000757	-0.005038	0.003169	-0.006440	-0.010713
111970 | Kyuri green mottle mosaic virus | NA	-0.026287	-0.007926	-0.015239	0.007833	-0.020048	-0.030009	-0.024507	-0.034618	-0.035647	-0.040719	-0.032721	-0.033368	-0.036044	-0.025360	-0.020454	-0.004295	0.004120	0.001469	-0.001823	-0.011937	-0.035626	-0.020129	-0.018619	-0.019450	-0.024223	-0.026203	-0.022500	-0.019799	-0.030168	0.001640	-0.023129	-0.025159
219299 | Tomato leaf curl Gujarat virus | NA	-0.003346	0.026689	0.012994	0.031741	0.011033	0.001111	-0.009062	-0.030254	-0.015885	0.015819	0.028046	0.020465	-0.019814	-0.034422	-0.010049	-0.003018	0.007186	0.011170	0.012573	-0.012865	-0.003951	-0.014492	-0.014734	-0.009763	-0.002262	-0.037048	-0.003795	-0.006328	0.002766	-0.018207	-0.020148	-0.029108
46350 | Adeno-associated virus 3 | Parvoviridae	0.053306	0.023331	0.035867	0.009754	0.039496	0.055576	0.038496	0.054999	0.045361	0.058936	0.017544	0.041987	0.012278	0.025877	0.025660	0.025897	0.040232	0.018925	0.039763	0.049454	0.041260	0.001284	0.016656	0.043689	0.040821	0.051499	0.030837	0.001688	0.012235	-0.006629	0.030773	0.055882
12290 | Pea enation mosaic virus | Luteoviridae	0.005852	0.012090	0.005478	-0.011244	0.009516	0.001697	0.000792	0.010561	0.009635	0.018277	0.002294	-0.005767	0.005037	0.003120	0.007487	-0.005835	0.012751	0.010823	-0.004395	0.010035	0.007761	0.003704	0.015372	0.014359	0.008684	0.011742	0.012105	0.012389	0.011723	0.013049	0.009422	0.000838
152217 | Gremmeniella abietina RNA virus L1 | Totiviridae	0.019723	0.018796	0.008281	0.016072	0.010617	0.030371	0.033269	0.031254	0.029726	0.025695	-0.015834	0.004912	0.006188	0.023302	0.017314	-0.000505	0.008378	0.008049	0.027633	0.005980	0.009797	-0.007725	0.008762	0.026397	-0.023585	0.027929	-0.011796	0.005173	-0.026970	-0.002725	0.012429	0.034656
129009 | Staphylococcus aureus prophage phiPV83 | Siphoviridae	-0.026532	-0.007690	-0.012807	-0.009563	-0.010888	-0.046100	-0.034744	-0.043834	-0.037475	-0.030137	0.003820	-0.012733	-0.016840	-0.002274	-0.008720	0.018186	-0.002811	0.004737	-0.007518	-0.014751	-0.013933	-0.010345	-0.016471	-0.016897	-0.008240	-0.048909	-0.005442	0.002449	0.012269	-0.008731	0.012082	-0.024036
91753 | Cucurbit aphid-borne yellows virus | Luteoviridae	-0.015297	0.009192	-0.009796	-0.010366	-0.004956	-0.000446	-0.016234	-0.007788	-0.013191	-0.008324	-0.018048	-0.020620	-0.008518	-0.004790	-0.012883	-0.012256	-0.011074	-0.021118	0.002396	-0.006547	-0.010136	-0.010536	-0.002811	-0.013542	-0.013851	-0.010323	-0.022806	-0.018279	-0.004253	-0.007708	0.007148	-0.008670
43685 | Bacteriophage r1t | Siphoviridae	-0.039141	-0.015252	-0.003771	-0.010691	-0.015957	-0.025420	-0.036932	-0.059879	-0.048917	-0.019936	0.006271	0.004070	-0.025260	-0.015884	-0.037321	0.000804	-0.001519	0.011185	-0.017235	-0.011076	-0.026657	-0.017202	0.011383	-0.017139	-0.007048	-0.029142	-0.012668	-0.005662	0.005168	0.003850	0.005053	-0.027840
103807 | Bacteriophage P27 | Siphoviridae	-0.002353	-0.014689	-0.017389	0.005048	-0.011523	-0.002861	-0.009218	-0.004166	-0.011113	-0.013324	-0.015200	-0.014923	-0.007881	-0.001271	-0.010831	-0.017378	-0.015757	-0.003219	0.000049	-0.007466	-0.009215	0.000619	-0.019145	-0.016465	-0.009741	0.022350	-0.022351	0.017057	0.001004	0.012273	-0.011136	-0.010710
11069 | Dengue virus | Flaviviridae	0.027306	0.032840	0.043329	-0.000502	0.041601	0.018142	0.029470	0.046755	0.037775	0.034065	0.028926	0.024056	0.034431	0.030309	0.017031	-0.001630	0.043909	0.013217	0.024743	0.027662	0.038047	0.016098	0.017712	0.037576	0.042591	0.031530	0.048251	0.041467	0.032937	0.015654	0.004557	0.033822
12288 | Nodamura virus | Nodaviridae	-0.012988	-0.003816	-0.009495	0.009255	-0.011293	-0.005603	-0.004844	-0.013591	-0.004687	0.006389	-0.012484	-0.008741	-0.026097	-0.000996	-0.002085	0.005760	0.000785	0.015562	-0.004271	-0.001049	-0.009606	0.011899	-0.002636	-0.007163	-0.015518	0.004843	-0.016880	0.000587	-0.017313	-0.011104	0.006402	0.009822
10629 | BK polyomavirus | Polyomaviridae	0.008620	0.022363	0.031996	0.020210	0.021697	0.013121	0.014833	0.019944	0.024988	0.023965	0.021538	0.028528	0.025827	0.020598	0.010702	-0.014803	0.015815	0.013173	0.031736	0.018748	0.034865	0.004896	0.010344	0.033595	0.022564	0.008761	0.018342	0.014787	0.020904	-0.005850	0.006845	0.010709
33747 | Primate T-lymphotropic virus 1 | Retroviridae	0.050576	0.017822	0.043352	0.026156	0.034887	0.039158	0.047572	0.048536	0.036784	0.037451	0.044916	0.050696	0.026035	0.031307	0.038160	0.035674	0.035662	0.000614	0.040948	0.024061	0.042678	0.002814	0.016348	0.037609	0.035555	0.027653	0.040292	0.040609	0.039086	-0.001837	0.016730	0.043504
247268 | Human papillomavirus type 93 | Papillomaviridae	0.002894	0.009817	0.015881	0.006780	0.027190	0.019693	0.025907	0.018887	0.023778	0.013739	0.023338	0.037505	0.027315	-0.002631	0.009330	-0.007740	0.017533	-0.000910	0.022604	0.017530	0.032273	-0.008432	0.009388	0.014294	0.036499	0.007332	0.040759	0.023094	0.016867	-0.004323	0.007005	0.006111
12092 | Hepatitis A virus | Picornaviridae	0.005926	0.014851	0.023586	0.000756	0.001860	0.002038	-0.010690	0.001107	-0.015245	-0.002001	0.001673	-0.003469	0.007656	0.002847	0.016784	0.023724	0.025094	0.009191	0.000413	0.005606	0.005141	0.003225	0.005954	0.001941	0.023246	0.004942	0.011380	0.010445	0.005256	0.008932	0.002379	0.008251
218923 | Turnip rosette virus | NA	0.012563	0.006616	0.004645	-0.001906	0.011014	0.002180	0.010898	0.006470	0.014787	0.016041	0.015425	0.005210	-0.000060	0.015586	0.017270	0.005175	0.007897	0.011337	0.008613	0.009145	0.006919	0.016381	0.015886	0.020953	0.018058	0.007992	0.013745	0.006044	0.019200	0.004798	0.006666	0.008019
11988 | Turnip crinkle virus | Tombusviridae	-0.016106	-0.003418	-0.022395	0.003613	-0.004730	-0.008020	-0.025985	0.004687	0.005302	0.010657	-0.019504	-0.030618	0.004681	-0.017067	-0.010819	-0.029908	-0.001989	-0.011040	-0.012416	0.012428	-0.009378	-0.000621	0.008769	0.008504	-0.006645	0.008454	-0.001867	-0.009704	-0.007505	0.001433	-0.003443	-0.015593
12175 | Apple chlorotic leaf spot virus | Flexiviridae	-0.016485	-0.006998	-0.003941	-0.012279	-0.000800	-0.015487	-0.007249	-0.014734	-0.026469	0.004113	0.010958	-0.001479	-0.007825	-0.018145	0.006142	-0.010203	-0.010143	0.005270	0.007126	-0.000402	0.000200	-0.011318	0.005745	-0.004316	0.007126	-0.018132	0.015234	-0.003333	-0.016121	-0.006012	-0.013773	-0.011170
146032 | Goose circovirus | Circoviridae	0.021511	0.022020	0.008973	0.011118	0.008489	-0.003917	0.015269	0.022686	0.019656	0.007241	-0.010321	0.011896	0.014216	0.013761	-0.007162	0.017504	0.018060	0.005372	0.008502	0.016364	0.022382	0.000013	0.013259	0.025588	0.012705	0.024578	0.005502	0.020730	-0.003100	-0.008689	0.006446	0.020891
10837 | Digitaria streak virus | NA	-0.012242	0.013437	0.004389	0.007701	0.003384	0.010347	0.004760	0.016330	0.020561	0.002238	-0.000964	0.017980	0.030468	0.002722	0.003589	-0.007685	0.014355	0.013140	0.007120	0.009437	0.004306	-0.015216	-0.019179	0.009264	0.013643	0.009900	0.003315	0.004471	0.009701	-0.004062	0.012539	-0.005803
46607 | Andes virus | Bunyaviridae	-0.003873	0.007122	-0.008477	-0.015068	-0.008025	-0.010234	-0.013808	-0.015595	-0.011336	-0.008277	-0.009264	-0.013165	-0.017098	-0.006760	-0.017048	-0.021895	-0.009181	-0.005824	-0.007836	0.003430	0.000743	-0.001465	0.002490	-0.006327	-0.012458	-0.006079	-0.004541	-0.013707	-0.006724	-0.022629	-0.016921	-0.018791
31754 | Lactococcus phage BK5-T | Siphoviridae	-0.038461	-0.016307	-0.003986	-0.012659	-0.012366	-0.023576	-0.027225	-0.059590	-0.044952	-0.019358	0.008723	0.005611	-0.018765	-0.013012	-0.035145	0.011168	0.001482	0.013398	-0.016050	-0.004726	-0.018929	-0.015257	0.008112	-0.015521	-0.005402	-0.027887	-0.009643	-0.004929	0.000884	0.001376	0.005474	-0.026081
12267 | Red clover necrotic mosaic virus | Tombusviridae	-0.005587	-0.020483	-0.016598	-0.005400	-0.006844	-0.012404	-0.001173	0.000765	-0.007585	-0.010417	-0.010911	-0.003129	0.019343	-0.005035	0.005071	-0.016516	-0.024682	0.006768	-0.005829	-0.003536	-0.014295	-0.002911	-0.007470	-0.017792	0.015194	-0.010868	0.003482	-0.005278	-0.001424	0.012152	0.009150	-0.002159
37119 | Human papillomavirus type 66 | Papillomaviridae	0.015463	0.017930	0.014993	0.009008	0.029605	0.002251	0.039635	0.010850	0.033407	0.008217	0.024617	0.026139	0.021421	0.015956	0.005666	-0.018234	-0.009071	-0.012162	0.001007	-0.009955	-0.023535	0.004429	-0.021742	-0.021765	0.004482	-0.009152	-0.001552	-0.003066	0.005625	-0.002261	-0.017974	-0.014745
221036 | Malvastrum yellow vein virus-associated DNA beta | NA	-0.039376	-0.025834	-0.027890	-0.014496	-0.033750	-0.039260	-0.031673	-0.026885	-0.043503	-0.027746	-0.018450	-0.021565	-0.031892	-0.004044	0.002410	-0.002443	-0.033295	0.010966	-0.000329	-0.032331	-0.044453	-0.009280	-0.027057	-0.042406	-0.043670	-0.026841	-0.028213	-0.025380	-0.017927	-0.001388	-0.016491	-0.018104
42475 | Rice ragged stunt virus | Reoviridae	-0.006545	-0.003526	0.006754	-0.007915	-0.000437	0.006671	0.007479	-0.005901	-0.012612	0.009981	0.005767	0.013596	-0.010705	0.009404	-0.002626	-0.004340	0.000219	0.021491	0.009786	-0.013496	0.012194	0.020854	0.000828	-0.001470	0.005040	0.003769	0.005277	0.009677	-0.003642	0.006303	-0.012722	0.012266
11676 | Human immunodeficiency virus 1 | Retroviridae	-0.009417	-0.007928	-0.003902	0.005284	-0.006533	0.006975	0.006933	0.012751	0.003233	0.000174	0.013682	0.011601	-0.000761	-0.013874	0.015173	-0.015167	-0.011022	-0.000236	0.014529	0.005691	-0.015457	0.005875	0.002686	-0.012589	0.006032	0.010590	0.009051	0.010648	0.001599	0.002889	-0.008413	0.008744
10826 | Panicum streak virus | NA	0.007080	0.003694	0.006236	0.002454	0.007733	0.014069	-0.000867	0.003026	0.008646	0.004361	0.015307	0.021119	0.021263	0.006617	0.018264	0.019562	0.012022	0.006798	0.010871	-0.011252	-0.008061	-0.005336	-0.011169	0.000351	0.009868	-0.003517	0.015319	-0.006221	0.003483	0.003833	0.002827	0.015112
11885 | Fujinami sarcoma virus | Retroviridae	0.016385	-0.002454	0.005418	0.015746	0.013551	0.057899	0.038584	0.037083	0.034769	0.022375	0.008627	0.023625	0.018042	0.020795	0.014302	-0.016956	-0.002506	-0.007193	0.036881	0.012951	0.021807	0.010704	0.004652	0.008814	0.004062	0.046288	0.035606	0.011405	-0.000852	-0.001848	0.008883	0.026997
12238 | Odontoglossum ringspot virus | NA	-0.036597	-0.010935	-0.023124	-0.006859	-0.005448	-0.028571	-0.015135	-0.021492	-0.021877	-0.021668	-0.019016	-0.010741	-0.025620	-0.034630	-0.006670	-0.000790	-0.009458	-0.000782	-0.018635	-0.011647	-0.016236	-0.011851	-0.017423	-0.003103	-0.002834	-0.012942	-0.000115	-0.019143	-0.011095	0.009139	-0.017651	-0.023350
37138 | Galleria mellonella densovirus | Parvoviridae	-0.010618	-0.023459	0.006393	-0.009780	0.000416	-0.000081	-0.013842	-0.021177	-0.011444	-0.004958	0.007573	0.001037	-0.006177	-0.003798	-0.005247	0.005191	-0.006003	0.006198	-0.012254	-0.008493	-0.000176	0.001120	0.008696	0.005998	0.005326	-0.016623	0.008984	0.009771	0.006232	-0.000906	0.003276	-0.010525
35252 | Alcelaphine herpesvirus 1 | Herpesviridae	0.063000	0.033851	0.011632	0.011672	0.027006	0.033022	0.045307	0.043752	0.034191	0.021132	-0.007447	0.007604	0.024237	0.047748	0.036654	0.003612	0.007156	0.006606	0.009860	0.035422	0.034154	0.004412	-0.004894	0.020205	-0.001944	0.047347	0.004043	0.026119	0.014231	0.031905	0.003746	0.051463
53181 | Hibiscus chlorotic ringspot virus | Tombusviridae	0.001297	0.003090	0.000248	-0.011841	0.011676	0.017349	0.002785	0.006490	0.002128	0.005761	0.014250	0.006445	0.017466	0.014912	-0.003963	0.010754	0.000536	0.006904	0.006142	0.011457	0.014313	-0.012510	0.009577	0.002828	0.011571	-0.005908	0.010441	0.005606	0.014814	-0.004575	-0.011313	-0.004614
114424 | Ovine adenovirus A | Adenoviridae	0.007886	0.009931	-0.000109	0.002812	-0.013277	0.004351	0.021212	0.007765	-0.009051	0.014265	0.000864	-0.002951	0.002167	0.008331	0.024670	0.029738	0.006101	-0.005170	0.040639	-0.001291	0.010020	0.014486	0.002453	0.000146	-0.022057	0.018538	-0.015682	-0.016174	-0.004907	-0.007763	-0.000377	0.021115
190239 | Calicivirus strain NB | Caliciviridae	-0.036781	-0.037684	-0.044533	-0.033414	-0.018577	-0.022458	-0.000479	0.004018	0.019904	0.003192	-0.027730	-0.026439	-0.001842	-0.014913	0.003847	-0.030315	-0.035650	-0.030027	-0.039794	-0.006267	-0.002954	0.000070	-0.007902	0.003216	-0.015126	0.002758	-0.027543	-0.031574	-0.023962	-0.003300	-0.013425	0.007008
39113 | Hepatitis GB virus B | Flaviviridae	0.004943	0.004685	0.009245	0.012034	0.006534	0.000580	-0.009304	-0.009096	0.000449	-0.004823	0.005949	0.004552	0.001062	0.004508	0.002892	0.012132	0.006613	-0.001672	0.012109	-0.005902	0.007369	-0.006232	-0.008526	0.001242	-0.005118	0.005886	-0.002966	-0.011619	-0.008184	-0.009006	-0.002762	-0.003655
39443 | Carnation Italian ringspot virus | Tombusviridae	-0.018639	-0.007728	-0.006581	0.008216	-0.006300	-0.011371	-0.010686	0.010780	-0.003982	0.002061	-0.012602	0.005339	-0.006283	-0.009482	0.007528	-0.002246	0.014891	-0.014327	-0.001028	0.002136	0.000509	-0.013748	-0.005584	0.010915	-0.001566	0.007782	0.002544	-0.020200	-0.003985	0.007530	-0.014554	-0.005442
10326 | Equine herpesvirus 1 | Herpesviridae	0.065084	0.006660	0.022117	0.008103	0.005182	0.042768	0.057960	0.053133	0.040868	0.028011	0.008486	0.016267	0.036692	0.026987	0.038375	0.029840	-0.002313	-0.015892	0.040128	0.009204	0.027576	0.015932	0.002682	0.017146	-0.024602	0.059138	0.012208	0.019011	0.000182	0.007997	0.029893	0.073254
74336 | Enterobacteriophage Qbeta | Leviviridae	-0.010001	-0.004221	-0.011627	-0.002830	-0.013101	-0.008271	-0.016228	-0.002819	-0.001804	-0.004037	-0.024739	-0.024711	-0.020915	-0.024754	-0.012662	-0.022723	-0.017422	-0.009663	-0.006530	-0.011088	-0.011141	-0.008692	-0.019937	-0.010005	-0.019744	-0.004848	-0.037089	-0.012495	-0.017491	-0.015183	-0.013152	-0.030869
110944 | Stork hepatitis B virus | Hepadnaviridae	0.000295	-0.005644	-0.005703	-0.015156	-0.000541	-0.016159	-0.014045	-0.009456	-0.019057	0.001298	-0.008257	0.003066	0.011807	0.003467	-0.008637	0.000934	-0.010585	-0.006261	0.007535	-0.002087	0.003186	-0.008510	0.001981	-0.014007	0.021694	-0.004294	0.003669	-0.001954	-0.008109	0.011944	-0.009156	-0.007233
11082 | West Nile virus | Flaviviridae	0.032190	0.051946	0.050333	0.003114	0.043323	0.031852	0.030518	0.054667	0.057804	0.050049	0.016379	0.017862	0.038834	0.045267	0.031103	0.038268	0.052096	0.002530	0.028663	0.039945	0.040056	0.004129	0.018033	0.033699	0.052213	0.041337	0.035992	0.037245	0.025124	0.016767	0.006146	0.040551
11908 | Primate T-lymphotropic virus 1 | Retroviridae	0.054462	0.021406	0.041283	0.030653	0.037983	0.059149	0.062179	0.068299	0.045749	0.057906	0.053127	0.061439	0.038438	0.039352	0.047600	0.044481	0.037614	-0.001013	0.053888	0.027459	0.052610	0.005367	0.021361	0.051952	0.060015	0.032012	0.065238	0.046822	0.040514	0.010036	0.024060	0.048296
36362 | Polyomavirus sp. | Polyomaviridae	0.018575	0.019884	0.030208	0.012817	0.031484	0.028056	0.019946	0.033272	0.015068	0.015794	0.022235	0.030789	0.018458	0.019317	0.009464	0.013421	0.016036	-0.004642	0.010588	0.008195	0.022390	-0.005857	-0.007272	0.026633	0.027425	0.001008	0.030465	0.004380	0.027153	-0.000007	0.008208	0.018055
120686 | Human papillomavirus type 71 | Papillomaviridae	0.022127	0.026657	0.008881	0.006170	0.028141	0.014846	0.027379	0.042132	0.023943	0.019817	0.026947	0.032843	0.025750	0.019788	0.006038	0.010177	0.009246	-0.007302	0.035204	-0.006367	0.008814	0.000549	-0.008775	0.007188	0.028552	0.002041	0.019913	0.018354	0.025147	0.000493	0.022260	0.008048
129950 | Bovine adenovirus B | Adenoviridae	0.035723	0.025757	0.029037	0.013493	0.010236	0.035504	0.044009	0.036016	0.023039	0.037393	0.005014	0.004046	0.014434	0.031953	0.043571	0.047249	0.041818	0.010070	0.063432	0.017027	0.034253	0.020142	0.016327	0.013368	-0.007057	0.037157	0.001949	-0.008134	-0.009442	0.007790	0.012842	0.051960
32629 | Indian peanut clump virus | NA	-0.001122	-0.005857	-0.000057	0.014302	-0.005175	-0.012383	-0.004582	0.008768	-0.011067	-0.010978	0.000809	0.008051	0.012930	0.003371	-0.009694	-0.002642	0.008354	-0.013168	-0.010699	0.002428	-0.002103	0.001902	0.005971	0.002223	0.008658	0.000239	-0.006725	0.003862	-0.002814	0.006766	0.004339	-0.000293
46436 | Beet soil-borne virus | NA	-0.004077	-0.012614	-0.004891	-0.002915	0.008800	0.009912	-0.006289	-0.004192	0.000086	-0.007601	0.005381	-0.002806	-0.005851	-0.018692	0.010641	-0.014633	-0.001871	-0.001085	-0.000479	0.001473	0.011790	-0.008580	0.004538	0.001422	0.005578	-0.003071	0.010335	0.008662	-0.017365	0.008176	-0.001192	0.001749
104263 | Hop latent virus | Flexiviridae	-0.001074	-0.002952	0.015388	-0.012712	-0.006126	-0.010124	-0.017496	-0.015238	-0.016615	-0.019304	0.014207	0.017136	0.001916	0.012499	0.007498	0.020422	0.000433	0.001327	0.001959	-0.017831	-0.009299	-0.015524	-0.006070	-0.011692	0.008428	-0.027552	0.016589	0.008194	0.010833	0.001534	0.002859	-0.006215
80366 | Rachiplusia ou multiple nucleopolyhedrovirus | Baculoviridae	0.007879	-0.019187	-0.042078	0.006033	-0.009412	0.018994	-0.000669	0.014064	0.002229	0.008283	-0.006658	0.005326	0.019366	0.015628	-0.009886	-0.034924	-0.026657	0.000938	-0.010087	-0.008860	-0.021199	0.003081	-0.021840	-0.029603	-0.005085	0.009169	0.008902	-0.011998	0.000433	-0.006196	0.004264	-0.010804
87832 | Ipomoea yellow vein virus | NA	-0.013437	-0.010581	0.001265	0.008111	-0.001663	-0.026880	-0.024978	-0.009618	-0.007819	-0.019166	-0.018818	-0.003672	-0.023467	-0.007597	-0.004447	0.002013	0.009546	0.008865	0.009709	0.019005	0.005347	-0.005356	0.007951	-0.011713	-0.005394	-0.006819	-0.008165	-0.002472	-0.006156	-0.006686	-0.010609	-0.009509
11085 | Langat virus | Flaviviridae	0.041814	0.040483	0.042375	0.005831	0.037231	0.034255	0.034722	0.052532	0.044065	0.048008	0.008977	0.021660	0.040405	0.036603	0.018575	0.031633	0.034398	0.009199	0.039910	0.030129	0.042708	-0.021715	0.004402	0.030147	0.038823	0.028081	0.021061	0.019808	0.019119	-0.003610	0.005916	0.035129
130371 | Porcine adenovirus C | Adenoviridae	0.027113	0.018692	0.018179	0.007397	-0.005743	0.019917	0.028558	0.022182	0.009020	0.014857	-0.018486	-0.013529	0.012322	0.012233	0.044302	0.037517	0.029012	0.011573	0.060564	0.008067	0.024265	0.028914	0.015537	0.017395	-0.013378	0.026428	-0.015411	-0.017172	-0.015137	0.002287	0.002391	0.031723
42680 | Spinach latent vir.002375	-0.005589	-0.017801	0.002952	-0.002894	-0.011287	0.013977	-0.012690	-0.004665	-0.000421	0.012718	-0.011803	-0.010486	-0.015358	-0.021704	-0.006315	-0.013065	0.002232	-0.019048	-0.014084	-0.016364	-0.011790	-0.002792	0.029614
29272 | Turnip vein-clearing virus | NA	-0.046048	-0.020623	-0.027639	-0.002053	-0.018864	-0.025573	-0.028882	-0.033788	-0.041074	-0.028593	-0.025821	-0.020200	-0.026961	-0.026048	-0.017017	-0.023095	-0.009452	0.004393	-0.030346	-0.012663	-0.034460	-0.015338	-0.019201	-0.019680	-0.026010	-0.029137	-0.015725	-0.031002	-0.022498	-0.000857	-0.025549	-0.023519
129951 | Human adenovirus C | Adenoviridae	0.058740	0.042045	0.043638	0.017578	0.020110	0.037644	0.057732	0.055492	0.043232	0.052768	-0.009441	-0.013712	0.028336	0.036642	0.060699	0.059292	0.048778	0.011401	0.074921	0.036133	0.051319	0.030092	0.029423	0.040205	-0.002180	0.057437	-0.005742	-0.001481	-0.014445	0.000518	0.002887	0.050708
39112 | Hepatitis GB virus A | Flaviviridae	0.027198	0.015238	0.020165	0.012491	0.031561	0.030457	0.031731	0.019395	0.031756	0.021540	0.027925	0.028542	0.010888	0.009060	0.026738	0.004880	0.001085	0.015206	0.017604	0.014045	0.024746	-0.000474	0.014133	0.032707	0.028113	0.022476	0.018224	0.009864	0.013101	0.001373	-0.010865	0.015993
10885 | Mammalian orthoreovirus 2 | Reoviridae	0.017032	0.011424	0.021989	0.006772	0.015516	-0.000971	0.015844	0.019477	0.018770	0.019892	-0.004784	-0.007431	0.001782	0.003254	0.015063	0.021183	0.010272	0.003969	0.031510	0.007799	0.024545	0.010347	0.022910	0.017849	-0.004756	0.023165	-0.004719	0.002145	-0.008821	-0.026099	0.002391	0.023650
45103 | Oat golden stripe virus | NA	-0.006531	0.005752	-0.012494	-0.000665	-0.009605	-0.003728	-0.018150	-0.010289	-0.008835	-0.021575	-0.020741	-0.013045	-0.025681	-0.009012	-0.003801	-0.001597	0.002358	0.006261	-0.001850	-0.005118	-0.012777	-0.004194	-0.008511	-0.014048	-0.016575	-0.007791	-0.010624	-0.008613	-0.018624	-0.000052	0.002821	-0.006715
123738 | Enterovirus Yanbian 96-83csf | Picornaviridae	0.046132	0.016040	0.015169	0.016842	-0.013932	0.038786	0.022630	0.053253	0.029608	0.061663	-0.018204	-0.019061	0.026533	0.022504	0.036003	0.037009	-0.014556	0.018874	0.013038	0.014405	0.012282	0.014505	0.030313	0.064124	-0.019003	0.032227	-0.020373	-0.001214	-0.002903	0.027628	0.012947	0.031841
28349 | Pepper huasteco virus | NA	-0.030794	0.014952	-0.000748	-0.000870	-0.005982	-0.019558	-0.024208	-0.048525	-0.033265	0.002988	0.005788	0.016508	-0.020672	-0.038588	-0.028143	-0.018829	-0.005632	0.007561	-0.005836	-0.008856	-0.014897	-0.006355	-0.005358	-0.012414	0.009824	-0.041745	0.014636	-0.007592	0.014430	0.006577	-0.003253	-0.040710
228579 | Beet mild curly top virus | NA	-0.000234	0.004640	-0.002327	-0.003649	-0.001247	0.001668	-0.004961	0.008924	-0.004802	0.004022	0.004294	-0.003401	-0.009068	-0.004949	0.002881	0.012342	-0.004028	0.002792	-0.005960	0.005205	-0.001918	0.007281	0.003435	0.004012	0.002945	-0.004659	0.002297	-0.005741	-0.011397	-0.005743	-0.004145	0.005766
11083 | Powassan virus | Flaviviridae	0.017676	0.032441	0.031638	-0.008625	0.026913	0.011387	0.008046	0.036129	0.032721	0.026877	-0.002363	0.002163	0.032385	0.029431	0.011246	0.024840	0.040852	0.008380	0.023092	0.035678	0.029617	-0.008807	0.021091	0.021636	0.028467	0.027752	0.021872	0.022637	0.016131	0.014363	-0.006349	0.027500
12188 | White clover mosaic virus | Flexiviridae	0.011092	0.008819	0.016496	0.009276	0.007741	0.012604	0.016827	0.015881	0.000984	0.026328	0.029120	0.031458	0.008888	0.002614	0.000936	0.002812	-0.010836	-0.011727	0.008241	-0.016743	0.002240	-0.004427	-0.003957	0.004576	0.016206	0.008394	0.020867	0.014243	0.016360	0.004496	0.010098	0.018446
43130 | Onion yellow dwarf virus | Potyviridae	0.015648	0.005274	0.018647	0.005388	0.018818	0.016416	0.002423	0.008438	0.010178	0.011332	0.028757	0.022737	0.009132	0.018789	0.002645	0.021846	0.008815	0.014087	0.017215	0.013458	0.016693	0.005433	-0.001074	0.015957	0.024308	0.001778	0.018715	0.011811	0.019167	-0.006904	0.009379	0.011702
31744 | Rice yellow mottle virus | NA	0.003424	0.008261	0.005868	0.003053	0.009199	0.007319	0.007886	0.013440	0.009830	0.015185	-0.002411	-0.003259	0.004312	0.004583	0.007142	0.008035	0.008199	0.003181	0.008943	0.007360	-0.006168	-0.004669	-0.012786	-0.001229	0.004242	0.008032	0.010776	-0.012329	-0.003985	-0.008821	-0.008268	-0.002691
10449 | Lymantria dispar nucleopolyhedrovirus | Baculoviridae	0.014065	-0.015036	-0.043081	0.001275	-0.004614	0.025093	0.002296	0.020275	0.004517	0.013483	-0.010450	0.001835	0.018848	0.016257	-0.008225	-0.027401	-0.029165	-0.010013	-0.008957	-0.011132	-0.023357	0.004661	-0.031421	-0.022841	-0.008564	0.022444	0.005310	-0.013257	-0.005116	-0.002879	0.006797	-0.005104
10834 | Wheat dwarf virus | NA	0.016176	0.009765	0.016242	0.000975	0.008879	0.018540	0.022467	0.012747	0.000621	0.022522	0.040931	0.031049	0.026765	0.008064	0.001454	0.016454	0.011304	-0.006944	0.014145	0.004124	0.009851	0.006854	-0.010438	-0.001467	0.028188	0.017550	0.029293	0.016846	0.028628	0.006655	0.019205	0.018364
228675 | Influenza B virus | Orthomyxoviridae	0.014215	0.013264	-0.006424	0.025579	-0.005833	-0.004284	-0.001677	0.010243	0.001193	-0.015460	-0.032766	-0.025091	0.013579	0.008035	0.007283	-0.003318	0.024726	0.005610	0.000636	0.025184	0.028134	0.035487	0.047659	0.035434	0.022550	0.016090	-0.018302	-0.013162	0.001075	0.008941	-0.010507	0.013844
82676 | Phocoena spinipinnis papillomavirus | Papillomaviridae	0.005767	0.014349	0.004083	-0.011688	-0.001262	-0.008972	0.006178	0.012143	0.005943	0.004023	-0.015726	-0.015313	0.000716	0.008431	-0.004985	0.009241	0.005959	-0.001688	0.004807	0.009088	-0.005050	-0.003771	-0.002433	0.000564	-0.000245	0.006447	-0.004757	-0.000653	0.002498	-0.007661	-0.009151	0.007677
10310 | Human herpesvirus 2 | Herpesviridae	0.079508	0.028623	0.032199	0.002485	0.008286	0.033762	0.062531	0.076766	0.053168	0.045226	-0.017186	-0.007782	0.031843	0.059682	0.066265	0.036357	0.006659	0.009328	0.054896	0.028330	0.037349	0.007745	-0.012366	0.029100	-0.036045	0.076901	-0.015379	-0.002305	-0.022066	0.021408	0.016388	0.085047
112229 | Pepino mosaic virus | Flexiviridae	0.009194	-0.004173	0.014251	0.005292	0.002551	0.003421	-0.001390	0.009347	0.011520	0.009553	0.005181	0.000752	0.012134	0.012423	-0.010001	0.011085	0.009346	-0.007499	-0.011257	0.008132	-0.001323	-0.010230	0.002232	-0.001521	-0.000347	-0.001287	0.002889	-0.008485	0.009586	0.002280	-0.015690	-0.005836
70796 | Avian encephalomyelitis virus | Picornaviridae	0.000372	0.006969	0.007493	0.001555	0.009431	-0.004950	0.009255	0.014124	0.000516	0.001515	-0.007209	-0.003604	0.008755	0.003856	-0.002079	0.016753	0.027706	0.006988	0.017983	0.021204	0.011571	0.006513	0.011007	0.007650	0.004378	0.014409	-0.000318	0.014793	-0.006649	0.004269	0.006880	0.001987
12179 | Foxtail mosaic virus | Flexiviridae	0.010076	0.001829	0.018252	0.008783	0.020851	0.013802	0.015310	0.021223	0.007563	0.028890	0.016417	0.023244	0.005522	-0.004940	0.002771	-0.004390	-0.006084	-0.006312	0.011936	0.017273	0.018210	0.000951	-0.001499	0.008931	0.013981	0.004571	0.029108	0.003538	0.013924	-0.012484	-0.003521	-0.000592
10710 | Bacteriophage lambda | Siphoviridae	-0.000711	-0.003938	-0.002887	0.010686	0.033049	0.028718	0.005640	0.000899	0.015800	0.024172	0.022972	0.017976	-0.007186	0.006957	0.009070	0.007736	0.006202	0.002764	0.012152	0.009430	0.016084	0.017539	0.012736	0.009563	0.034950	0.019494	0.021616	0.022400	0.002467	0.004515	0.011860	0.024565
11086 | Louping ill virus | Flaviviridae	0.026912	0.026182	0.026581	-0.001523	0.025815	0.015836	0.023126	0.044014	0.038593	0.032760	-0.003449	0.001254	0.037164	0.029092	0.008390	0.030941	0.022415	0.002981	0.026696	0.023643	0.037710	-0.019585	-0.003750	0.023391	0.029745	0.021632	0.018404	0.008681	0.009667	0.001721	-0.006188	0.023155
73498 | Sphaeropsis sapinea RNA virus 2 | Totiviridae	0.009086	0.008479	0.006890	0.008279	-0.001141	0.025127	0.024348	0.017593	0.013696	0.015695	-0.012485	0.009548	0.009478	0.010067	0.009625	0.000392	0.006987	0.003497	0.024649	0.002963	0.012285	-0.010954	0.006536	0.018271	-0.020611	0.022686	-0.001484	0.001999	-0.020461	-0.004425	0.012625	0.028675
222461 | Cotton leaf curl Gezira virus | NA	-0.002485	0.044499	0.021320	0.024527	0.027025	-0.008360	-0.017013	-0.023916	-0.006247	0.007406	0.008646	0.012974	-0.038262	-0.024249	-0.020240	-0.005449	0.023777	0.008542	0.011642	0.009357	0.001784	-0.016704	0.001927	0.003064	0.008976	-0.035983	-0.003424	-0.005738	0.005185	-0.013103	-0.010965	-0.030261
10595 | Human papillomavirus type 51 | Papillomaviridae	0.012687	0.008539	0.010597	0.008603	0.035341	0.016782	0.039970	0.026258	0.035019	0.010729	0.018537	0.021372	0.009028	0.015052	0.009745	-0.020094	-0.007214	0.001030	-0.007904	-0.000551	-0.010792	0.005981	-0.014075	-0.023446	-0.010689	-0.013962	-0.002935	-0.015243	-0.005376	-0.002249	-0.024236	-0.012786
10381 | Saimiriine herpesvirus 2 | Herpesviridae	-0.003361	-0.006214	-0.010339	-0.012474	-0.022944	-0.020194	-0.009816	-0.011704	-0.010743	-0.019276	-0.026853	-0.032265	-0.016783	-0.008643	-0.019585	-0.010402	-0.021848	-0.000964	-0.026625	0.001379	-0.008199	-0.006320	-0.010278	-0.012367	-0.025439	-0.009255	-0.022895	-0.029908	-0.010857	0.003687	-0.011061	-0.022084
10872 | Pseudomonas phage Pf3 | Inoviridae	-0.012081	-0.000468	-0.012610	-0.004978	-0.012733	-0.029551	-0.023108	-0.021779	-0.018853	-0.022565	-0.024186	-0.019443	-0.024049	-0.017834	-0.005329	-0.003761	-0.012950	0.023798	0.000279	-0.002076	-0.015833	-0.000130	-0.013503	-0.013911	-0.014969	-0.016896	-0.025798	-0.000440	-0.018214	0.015011	-0.015749	-0.017511
77647 | Cotton leaf crumple geminivirus | NA	-0.031930	0.028268	-0.004488	0.022012	-0.006869	-0.010881	-0.031058	-0.053094	-0.037093	-0.006011	0.032040	0.011187	-0.021925	-0.052542	-0.037127	-0.019337	-0.028325	-0.000969	-0.018736	-0.036550	-0.027964	-0.020022	-0.040300	-0.028745	-0.028818	-0.066028	-0.020382	-0.035268	-0.012855	-0.002920	-0.010062	-0.066363
37554 | Bacteriophage HK97 | Siphoviridae	-0.008180	-0.002253	-0.010220	0.003407	0.018824	0.029228	0.002084	0.002989	0.015712	0.022028	0.007214	-0.001221	-0.005116	0.009775	0.006015	-0.002096	0.008923	0.007961	0.003697	0.007953	0.008193	0.019797	0.014123	0.010039	0.029182	0.016778	0.018716	0.016668	-0.003819	0.003738	0.008815	0.017070
148880 | Discula destructiva virus 1 | Partitiviridae	0.008951	-0.007653	-0.006026	-0.003221	-0.002775	0.009162	-0.017077	0.004470	0.002639	-0.017102	-0.013105	-0.019600	0.002232	0.000024	-0.012077	-0.006301	-0.003254	-0.007432	-0.007262	-0.000408	-0.007191	-0.003159	-0.005922	-0.003348	-0.008946	0.004599	-0.010595	0.006902	-0.001982	0.007971	-0.005064	0.006801
151528 | Cyanophage P60 | Podoviridae	0.012961	-0.000898	0.002204	0.015161	0.003913	-0.012286	0.007750	0.019352	0.021865	-0.000609	-0.027730	-0.017645	0.007486	-0.004263	-0.007513	0.009332	0.004233	0.011487	0.001929	0.017585	0.004452	-0.005762	-0.002825	0.015689	-0.016693	0.009942	-0.016740	-0.001050	-0.008046	-0.005264	0.001238	0.007803
172315 | Ljungan virus | Picornaviridae	0.011876	-0.001607	0.003374	0.006912	-0.011912	-0.017512	-0.007512	0.000459	-0.007777	0.004132	-0.014309	-0.006535	-0.002293	0.000653	0.006793	0.015066	0.013726	0.012425	-0.005053	0.003280	-0.012869	-0.018278	-0.009634	0.003504	-0.014196	0.004651	-0.009729	-0.009738	-0.012252	0.005973	-0.007580	-0.006481
186153 | Staphylococcus aureus phage phi 13 | Siphoviridae	-0.017935	0.001758	-0.005875	-0.003159	0.002742	-0.035392	-0.030035	-0.022518	-0.020782	-0.019466	-0.002408	-0.012008	-0.020256	-0.006095	0.004133	0.015102	0.005315	0.000886	-0.003630	0.001680	-0.007454	-0.010437	-0.003859	-0.003271	-0.000053	-0.030128	-0.008385	0.004299	0.008763	-0.004242	0.008436	-0.007385
64300 | Modoc virus | Flaviviridae	0.026761	0.020147	0.026633	0.017816	0.026263	0.020618	0.023571	0.031724	0.038159	0.036269	0.014227	0.024443	0.018282	0.015716	0.011216	0.007626	0.018955	-0.010995	0.012676	0.026367	0.021055	-0.000010	0.016744	0.029624	0.026111	0.018672	0.022337	0.019344	0.027521	0.005012	0.006583	0.017809
11128 | Bovine coronavirus | Coronaviridae	-0.021965	-0.017409	0.008026	-0.008780	-0.004972	0.002279	-0.014201	-0.006700	-0.019195	-0.006994	-0.004576	-0.002619	0.009735	-0.009686	0.003369	-0.016490	0.003864	-0.003242	0.003274	0.013715	0.007531	0.007294	-0.000487	-0.001104	-0.000948	0.004835	0.004515	-0.007917	-0.010768	0.010233	-0.008392	-0.010511
100880 | Northern cereal mosaic virus | Rhabdoviridae	-0.017489	0.000457	0.001219	0.003614	-0.008994	-0.019590	-0.019176	-0.020085	-0.011834	0.005012	-0.010040	-0.004978	-0.002657	0.001677	-0.015419	0.000360	0.007388	0.017303	-0.000790	-0.016331	-0.018035	-0.010496	-0.000549	-0.011636	-0.012386	-0.016306	0.005059	-0.008183	0.003021	-0.020867	0.003801	-0.007565
180587 | Honeysuckle yellow vein mosaic virus | NA	0.001687	0.015190	0.019706	0.005031	0.016354	-0.011307	-0.013193	-0.018511	-0.012127	0.007267	-0.003370	0.012845	-0.022266	-0.023550	-0.004667	0.008731	0.023280	0.019537	0.025868	0.009202	0.008287	-0.015773	0.009834	-0.008816	0.014980	-0.021640	0.009402	0.011679	0.010687	-0.012611	-0.011911	-0.010393
46242 | Spodoptera litura nucleopolyhedrovirus | Baculoviridae	-0.000074	-0.008146	-0.039601	-0.010338	-0.005583	0.021017	-0.008138	0.016885	0.002711	0.009662	-0.006404	0.000620	0.024666	0.011043	-0.016192	-0.022447	-0.034325	-0.004381	-0.017136	-0.009716	-0.012702	-0.005545	-0.015303	-0.026690	-0.004945	0.017000	0.001340	0.006460	-0.006095	-0.001782	-0.005563	-0.011405
77856 | Beak and feather disease virus | Circoviridae	0.005413	0.007272	-0.002390	-0.000533	0.000908	0.005408	0.004555	0.008365	0.010975	0.004367	0.006692	0.009263	0.000125	0.005101	-0.004798	-0.002595	-0.006066	-0.002333	-0.002787	-0.003251	0.004521	-0.005810	-0.008834	0.007804	-0.005699	0.012037	-0.002984	-0.007387	0.004072	-0.000142	-0.007658	-0.001779
10756 | Bacillus phage phi29 | Podoviridae	-0.012866	-0.025477	-0.001117	-0.005377	-0.000188	0.006830	-0.003136	-0.018896	-0.004798	0.007643	0.036886	0.025791	0.008183	-0.006776	-0.004318	-0.001456	-0.003369	-0.006257	-0.003117	-0.009360	0.003280	-0.000877	0.004798	-0.000216	0.022514	-0.010037	0.032538	0.001647	0.022939	-0.007882	0.020558	-0.016177
106966 | Porcine enterovirus B | Picornaviridae	0.037834	0.013180	0.006972	0.008282	-0.008711	0.028412	0.018708	0.038375	0.027287	0.058651	-0.011021	-0.012950	0.005676	0.020116	0.018440	0.026502	-0.013859	0.014754	0.012525	0.013919	0.007985	0.008970	0.027329	0.058769	-0.007933	0.025704	-0.011260	0.000278	0.004181	0.006612	0.013877	0.026243
63330 | Hendra virus | Paramyxoviridae	0.013024	0.005759	0.013210	-0.014184	0.005454	0.000600	0.009768	0.004431	0.000371	0.001602	0.011051	0.000809	0.002240	0.006250	-0.015394	0.012132	0.016263	0.019488	0.018379	0.033695	0.035691	0.021095	0.031003	0.017538	0.036425	0.008601	-0.000238	0.013501	0.000160	0.002090	0.002844	0.008527
37108 | Meleagrid herpesvirus 1 | Herpesviridae	0.024562	0.009831	0.015824	0.001849	0.012584	0.022926	0.021319	0.026959	0.028757	0.018106	0.007897	0.005413	0.017495	0.001943	0.003524	0.005359	-0.003134	0.001629	0.018601	0.013631	0.009695	0.008584	0.010770	0.011290	-0.010035	0.011129	-0.004171	0.008793	0.000290	-0.007916	0.006558	0.013480
46014 | Acholeplasma phage L2 | Plasmaviridae	-0.016461	-0.011795	-0.017809	-0.007103	-0.021643	-0.015110	-0.022366	-0.037302	-0.027124	-0.013876	-0.015368	-0.001528	0.000705	-0.012015	-0.032896	-0.009490	0.000183	-0.001503	-0.014666	-0.017801	-0.025009	-0.012078	-0.007160	-0.010148	-0.029108	-0.026281	-0.011970	-0.005275	-0.015691	-0.004824	-0.005973	-0.028243
117575 | Chlamydia phage phiCPAR39 | Microviridae	-0.013140	-0.006476	-0.017920	-0.003111	-0.012080	-0.022796	-0.025440	-0.029507	-0.014534	-0.021686	-0.021822	-0.016349	-0.028454	-0.019187	-0.013153	-0.009834	-0.005337	-0.000977	-0.012100	-0.018281	-0.017241	-0.012644	-0.016529	-0.012370	-0.007199	-0.007353	-0.012974	-0.005581	-0.019064	0.027488	-0.009887	-0.005613
37113 | Human papillomavirus type 54 | Papillomaviridae	0.033345	0.029147	0.023650	0.020548	0.039822	0.014204	0.045612	0.035933	0.049090	0.014853	0.033823	0.015567	0.022545	0.034911	-0.007455	-0.009301	-0.001426	-0.009530	0.016046	-0.016339	-0.018187	-0.008931	-0.026465	-0.012821	0.001147	-0.013048	-0.008470	-0.003823	0.021475	-0.001987	0.013571	-0.014652
186371 | Bhendi yellow vein mosaic virus-associated DNA beta | NA	-0.030594	-0.019817	-0.022643	-0.014552	-0.023534	-0.025120	-0.028783	-0.018955	-0.034194	-0.020253	-0.018927	-0.021199	-0.030168	-0.001057	0.009350	0.000048	-0.025128	0.010584	0.001842	-0.025836	-0.035426	-0.005769	-0.012101	-0.031323	-0.035043	-0.019520	-0.024660	-0.020222	-0.011376	-0.004221	-0.007387	-0.000290
127508 | Bacteriophage VfO4K68 | Inoviridae	0.013415	-0.006710	0.000173	0.011162	-0.009635	0.001203	0.008908	0.002418	-0.008048	-0.010908	0.004553	0.014839	0.000943	0.005907	-0.012182	-0.007649	-0.001821	0.005858	0.013574	-0.003906	0.001181	-0.000387	-0.009367	-0.001951	0.003594	-0.007208	0.006552	0.009219	-0.000586	-0.007324	-0.003018	0.005600
97344 | Periplaneta fuliginosa densovirus | Parvoviridae	0.007884	-0.003769	0.000812	-0.000403	0.007879	0.005936	-0.008704	-0.011938	-0.013227	-0.017923	-0.007198	-0.008366	-0.001780	0.006490	-0.009172	0.008403	0.003927	-0.003456	-0.002551	-0.000666	-0.004031	-0.010395	-0.008405	-0.006417	0.002487	-0.009190	-0.003120	0.009760	-0.009426	-0.009999	-0.001317	0.002626
10335 | Human herpesvirus 3 | Herpesviridae	0.028846	0.010392	0.033867	-0.004387	-0.006631	0.021797	0.024088	0.010666	0.028289	0.013695	0.011073	0.008954	0.035273	0.008146	0.019492	-0.005919	-0.012266	-0.008106	0.017160	-0.020560	-0.001904	-0.007319	0.004062	-0.000118	-0.028787	0.006940	-0.003532	-0.002509	-0.016695	-0.019233	0.004181	0.023537
223332 | Tobacco leaf curl Japan virus | NA	0.007388	0.019227	0.029819	0.008938	0.027442	-0.002842	0.002155	-0.005459	0.000163	0.021136	-0.001379	0.012493	-0.022806	-0.019407	-0.000144	0.006071	0.030764	0.013906	0.023179	0.020924	0.016690	-0.015259	0.013386	0.004262	0.015071	-0.014433	0.010129	0.001246	0.003492	-0.014207	-0.011633	-0.000606
43141 | Watermelon silver mottle virus | Bunyaviridae	-0.022498	-0.007122	-0.020762	0.012123	-0.014568	-0.001697	-0.020137	-0.031566	-0.021105	-0.025060	-0.017291	-0.013200	-0.021618	-0.001097	-0.024179	-0.004457	0.001010	-0.002523	-0.006125	-0.012452	-0.030645	0.001478	-0.013187	-0.016735	-0.015547	-0.021634	-0.003706	-0.013171	-0.003063	0.006292	-0.001484	-0.022461
31552 | Human papillomavirus type 6 | Papillomaviridae	0.035199	0.032320	0.049328	0.021801	0.037652	0.027094	0.056604	0.030408	0.053307	0.027278	0.070069	0.070725	0.019727	0.036316	0.002333	0.014819	-0.008004	-0.006262	-0.012752	-0.035150	-0.028720	-0.008235	-0.004586	-0.033201	0.025222	-0.040867	0.020607	0.005392	0.031850	-0.014393	-0.005428	-0.024772
10653 | Commelina yellow mottle virus | Caulimoviridae	0.001694	0.009252	0.000868	0.003578	-0.008002	0.007149	-0.000429	0.007169	0.005785	0.002952	0.009443	0.021677	0.009307	-0.008319	0.002006	-0.016565	0.006011	0.002203	0.007443	0.003284	-0.006675	0.019829	0.009924	-0.012748	0.017779	0.011510	0.019881	0.017840	0.012791	0.016845	0.016369	0.003791
196089 | Tomato black ring virus satellite RNA | NA	-0.036781	-0.037684	-0.044533	-0.033414	-0.003292	-0.008267	-0.013294	0.006227	-0.006566	-0.006892	-0.027730	-0.029423	-0.003408	-0.011185	-0.005093	-0.030315	-0.035650	-0.030027	-0.039794	0.014872	-0.001950	-0.002266	-0.014450	-0.013576	-0.016026	0.004067	-0.015479	-0.002261	-0.015392	0.004897	-0.013427	-0.012844
42478 | Saccharomyces cerevisiae virus L-BC (La) | Totiviridae	-0.036781	-0.037684	-0.044533	-0.033414	0.014167	-0.009426	0.017562	0.008572	0.012710	0.008688	0.010928	0.004763	-0.002921	0.005145	-0.000731	-0.030315	-0.035650	-0.030027	-0.039794	0.012778	0.014595	0.011830	0.005810	0.014917	0.010792	0.018227	0.013382	0.017585	0.004834	-0.006922	-0.007833	0.012328
47000 | Equine rhinitis A virus | Picornaviridae	0.010495	-0.009202	-0.000170	0.015829	0.003108	0.006590	0.006522	0.007414	0.001394	0.001034	-0.011690	-0.010967	-0.005180	0.009269	-0.003197	0.004864	0.016815	0.006927	0.002592	0.019593	0.004151	-0.004553	0.005929	0.011694	0.002308	-0.004693	-0.000707	0.000221	0.004879	0.004950	0.009565	-0.001742
12474 | Coconut foliar decay virus | Nanoviridae	-0.036781	-0.037684	-0.044533	-0.033414	-0.010558	-0.024552	-0.016976	-0.000761	-0.013671	-0.025551	-0.027730	-0.029181	-0.014803	0.006588	0.007978	-0.030315	-0.035650	-0.030027	-0.039794	-0.003456	-0.010111	-0.020825	-0.008212	-0.002117	-0.013063	0.014827	-0.024415	0.004847	-0.014911	-0.006539	-0.010856	0.002911
12777 | Parsnip yellow fleck virus | Sequiviridae	-0.022520	-0.009429	-0.005137	0.001846	-0.018443	-0.020124	-0.025773	-0.013429	-0.023825	-0.018344	-0.030094	-0.030919	-0.012657	-0.025318	-0.023132	-0.012917	-0.010753	0.007054	-0.018907	-0.005501	-0.015355	0.000219	-0.009797	-0.015491	-0.021334	-0.013500	-0.016164	-0.018725	-0.026142	-0.021548	-0.003383	-0.025271
11612 | Impatiens necrotic spot virus | Bunyaviridae	-0.004953	-0.009335	-0.008386	-0.002262	-0.002479	-0.011368	-0.013112	-0.011962	-0.007569	-0.023428	0.012232	0.012301	0.016669	-0.007728	-0.023062	-0.011823	-0.000125	-0.007493	-0.011707	-0.015917	-0.021153	-0.002541	-0.011933	-0.008218	0.015212	-0.015152	0.014830	0.012789	0.000928	0.004928	-0.001486	-0.024953
103722 | Grapevine fleck virus | Tymoviridae	0.040094	0.030620	0.042096	0.016901	0.041364	0.049825	0.048793	0.058154	0.047648	0.051680	0.015771	0.018599	0.008574	0.022947	0.032957	0.023629	0.024423	0.008161	0.029483	0.030879	0.031173	0.004116	0.001039	0.027795	0.014146	0.045194	0.009144	0.012199	0.008953	-0.011830	0.005165	0.036474
12262 | Red clover mottle virus | Comoviridae	-0.007729	-0.007870	-0.000941	-0.001503	-0.000792	-0.009570	-0.001854	-0.014930	-0.010716	0.001635	0.005073	0.013496	-0.005049	-0.016233	-0.023523	-0.009989	-0.006774	0.006303	-0.016999	-0.010568	-0.000931	-0.005341	-0.003751	-0.004308	0.015223	-0.002832	0.011878	0.003044	0.006410	0.006919	-0.004617	-0.027734
169693 | Okra yellow vein disease associated sequence | NA	-0.028007	-0.021512	-0.015168	-0.014123	-0.024585	-0.031760	-0.023457	-0.018167	-0.033584	-0.014658	-0.017277	-0.018425	-0.029041	-0.004284	0.000160	0.004677	-0.029872	0.015197	0.003389	-0.032678	-0.038214	-0.010991	-0.024915	-0.035294	-0.043227	-0.023661	-0.026632	-0.019714	-0.011850	0.007468	-0.010254	-0.008928
106199 | Acyrthosiphon pisum bacteriophage APSE-1 | Podoviridae	0.006627	-0.011331	0.002347	0.001133	0.001956	0.001017	-0.002427	-0.007528	-0.017322	-0.001937	0.009005	0.004305	-0.006355	0.001950	-0.003981	-0.000792	0.003487	-0.011172	0.012495	-0.009822	-0.001344	-0.005332	-0.015284	-0.012778	-0.000066	0.000940	0.003481	-0.001145	-0.000012	0.012470	-0.003023	0.000472
66834 | Rhopalosiphum padi virus | Dicistroviridae	0.011481	0.002286	0.006580	0.005544	-0.008919	0.010261	0.001001	-0.007674	-0.004221	0.006465	0.026384	0.018848	0.008408	0.009051	0.014768	0.003312	-0.005889	0.004371	-0.003381	0.000273	0.002913	0.004802	0.006477	0.003101	0.003392	-0.006125	0.012245	0.009221	0.023553	0.008516	0.015004	0.018794
12142 | Artichoke mottled crinkle virus | Tombusviridae	-0.018644	-0.007687	-0.006594	0.008213	-0.006319	-0.011379	-0.010693	0.010755	-0.003987	0.002046	-0.012619	0.005340	-0.006316	-0.009474	0.007517	-0.002255	0.014947	-0.014342	-0.001023	0.002124	0.000492	-0.013789	-0.005569	0.010892	-0.001566	0.007788	0.002532	-0.020185	-0.003985	0.007532	-0.014570	-0.005456
223280 | Hollyhock leaf crumple virus | NA	-0.003634	0.046320	0.021708	0.019622	0.030556	-0.005806	-0.012301	-0.018299	-0.005099	0.008584	0.005473	0.006964	-0.043802	-0.025823	-0.019018	-0.006581	0.019254	0.014373	0.014187	0.015188	0.002749	-0.022743	0.006359	0.003949	0.004876	-0.031532	-0.000998	-0.003443	0.008844	-0.013853	-0.011866	-0.031451
61673 | Porcine endogenous retrovirus | Retroviridae	-0.000092	0.010134	-0.001440	-0.018120	0.009444	-0.005856	0.007888	0.012924	0.016836	-0.000373	-0.018746	-0.023634	-0.007088	0.000532	0.009847	-0.021156	0.007382	0.003524	0.001795	0.019924	0.009922	0.008801	0.011626	0.013598	-0.007443	0.012948	-0.004366	0.002114	-0.012013	-0.004260	-0.001089	0.001271
12301 | Broad bean mottle virus | Bromoviridae	-0.006471	-0.003817	-0.001777	-0.007719	0.000620	0.001163	0.005715	-0.000560	0.002427	0.009594	0.007168	-0.000225	0.017275	0.006869	0.007894	0.004180	-0.006553	0.009417	-0.009725	0.008312	-0.000176	-0.004685	-0.003203	-0.004959	0.013988	-0.002795	0.014821	0.006956	0.009931	0.009296	0.016371	-0.005368
37958 | Human papillomavirus type 37 | Papillomaviridae	-0.002008	0.009446	0.000707	0.001339	0.011337	0.010779	0.003604	0.014794	0.023215	0.008038	-0.003860	0.011702	0.016387	-0.015693	0.004548	-0.018278	0.009769	-0.003917	0.013208	0.012866	0.015103	-0.008905	0.007384	0.004103	0.030521	0.013631	0.027806	0.016579	0.004823	-0.000385	0.002831	0.005229
169691 | Tobacco leaf curl disease associated sequence | NA	-0.021983	-0.021285	-0.015621	-0.008558	-0.021307	-0.016277	-0.015685	-0.004642	-0.022564	-0.011676	-0.018448	-0.021889	-0.025193	0.007490	0.013426	0.000163	-0.026439	0.013746	0.006600	-0.028263	-0.035489	-0.006646	-0.016731	-0.030251	-0.042218	-0.020757	-0.031805	-0.019267	-0.021747	-0.004450	-0.003518	0.001492
11601 | Hantaan virus | Bunyaviridae	0.003489	-0.009701	0.004881	-0.003542	0.000571	0.003582	0.010570	0.007996	0.003243	0.008326	0.002290	0.003435	0.006823	0.003382	-0.001678	-0.005259	0.007808	0.009037	-0.000767	0.008126	0.023534	0.019785	0.020975	0.013699	0.001081	0.005624	0.003221	-0.004079	0.005991	-0.002209	0.003566	0.003026
191032 | Cereal yellow dwarf virus-RPV satellite RNA | NA	-0.036812	-0.030169	-0.044518	-0.037613	-0.014359	-0.023739	-0.011642	-0.030597	-0.009067	-0.007092	-0.007507	-0.014603	-0.031706	0.000128	0.001737	-0.031156	-0.028080	-0.027413	-0.044377	-0.020860	-0.016176	0.005945	-0.014698	-0.009174	-0.024058	-0.017700	-0.014734	-0.018210	-0.007664	0.005275	-0.013887	0.002879
193118 | Lucerne transient streak virus satellite RNA | NA	-0.032895	-0.033702	-0.039828	-0.029884	-0.003612	-0.005574	0.005005	-0.006777	0.001832	-0.011707	-0.024800	-0.033432	-0.006669	-0.010852	-0.001806	-0.027112	-0.031883	-0.026855	-0.035590	0.004638	-0.004925	0.009959	-0.003157	0.000838	-0.013689	-0.003780	-0.007591	-0.032123	-0.008670	-0.009626	0.001631	0.002100
165826 | Melon chlorotic leaf curl virus | NA	-0.076324	-0.032175	-0.048347	-0.015833	-0.060638	-0.056692	-0.068134	-0.096881	-0.082591	-0.050422	-0.016312	-0.020255	-0.020450	-0.059324	-0.046083	-0.019444	-0.035438	0.002216	-0.032561	-0.040566	-0.053811	-0.009215	-0.035746	-0.070969	-0.038048	-0.067464	-0.030803	-0.050102	-0.012888	0.001207	-0.014553	-0.071880
119192 | Macaca mulatta rhadinovirus | Herpesviridae	0.054212	0.045453	0.012080	-0.003848	0.019328	0.041075	0.053668	0.044645	0.034823	0.035476	0.007208	0.014967	0.024462	0.045367	0.043010	0.004018	0.001553	0.009087	0.016076	0.032277	0.023651	-0.000334	0.001530	0.037437	-0.000610	0.045003	0.000658	0.007695	0.015028	0.013569	0.013292	0.052883
10614 | Human papillomavirus type 3 | Papillomaviridae	0.015042	0.039398	0.016634	0.022989	0.023732	0.015781	0.025382	0.035774	0.036535	0.004957	0.022419	0.019667	0.017492	0.019018	-0.012802	-0.006035	0.001345	0.003481	0.008508	-0.014206	-0.023373	-0.020327	-0.017025	-0.020201	0.009725	-0.017997	-0.005064	0.003974	0.006318	-0.011892	0.007099	-0.016807
11161 | Mumps virus | Paramyxoviridae	0.008309	0.004613	0.022486	-0.013741	0.019914	-0.002078	0.005862	-0.016881	-0.000189	0.023389	0.037884	0.022159	0.005920	0.016961	0.007268	0.027486	0.013885	0.012375	0.021016	0.011716	0.020102	0.005578	0.023060	0.012640	0.024563	-0.008436	0.003566	0.002344	0.018181	-0.002371	-0.001688	0.008014
56145 | Ovine papillomavirus 2 | Papillomaviridae	0.004269	0.026845	-0.009649	-0.011490	0.001253	-0.008000	-0.021007	-0.002961	0.006022	-0.006866	-0.020886	-0.017496	-0.010521	-0.008117	-0.005126	0.001562	0.020485	-0.005378	-0.013981	-0.000304	-0.020243	0.008753	-0.004505	-0.007434	-0.008811	-0.010194	-0.005529	-0.025302	-0.013693	-0.007176	-0.014339	-0.010016
11287 | Viral hemorrhagic septicemia virus | Rhabdoviridae	0.012207	0.008055	0.024380	-0.007648	0.011672	0.027487	0.005196	0.009911	0.019115	0.019423	0.026635	0.022333	0.012466	0.007302	0.025485	0.015764	-0.001608	0.009220	0.003290	0.001621	0.024429	0.014056	0.025028	0.010756	0.022259	0.006315	0.035966	0.021419	0.026041	-0.009291	0.006774	0.013623
130556 | Culex nigripalpus baculovirus | Baculoviridae	-0.007688	-0.011086	-0.014122	-0.003486	-0.025537	0.000326	-0.006677	0.001515	0.000925	-0.010980	0.001509	0.001254	-0.006237	-0.004493	-0.000035	-0.016771	-0.028966	-0.022641	-0.005142	-0.021998	-0.009879	-0.007826	-0.009049	-0.015012	-0.024101	0.000499	-0.012643	0.006258	-0.005493	-0.003522	-0.005071	0.000109
180170 | Infectious spleen and kidney necrosis virus | Iridoviridae	0.001818	-0.002192	0.007079	-0.007312	0.010611	0.019203	0.019331	-0.001265	0.009511	0.018875	0.007498	0.016137	-0.015906	0.008499	0.002824	0.002947	-0.006712	0.018272	0.012088	0.002401	0.003829	0.000324	0.004682	0.006664	-0.010500	-0.006421	-0.003955	0.000764	0.008113	0.006499	0.007559	0.018756
10606 | Human papillomavirus type 15 | Papillomaviridae	0.003940	0.018232	0.002450	-0.006738	0.022921	0.010801	0.029041	0.027536	0.031885	0.014175	0.017515	0.018249	0.025635	-0.002961	0.005822	-0.018261	0.016185	0.000531	0.015297	0.015725	0.022483	0.000762	0.012274	0.005032	0.028354	0.017008	0.032575	0.026148	0.011782	0.012628	0.011446	0.009955
37121 | Human papillomavirus type 69 | Papillomaviridae	0.015619	0.021244	0.013899	-0.005010	0.019347	0.003988	0.032903	0.015014	0.030443	0.004945	0.015503	0.029779	0.016817	0.018454	-0.000594	-0.010722	-0.013633	0.005177	-0.009464	-0.011579	-0.015014	0.004633	-0.011648	-0.013615	0.018795	-0.020181	0.017301	-0.000484	0.016280	0.003715	0.007529	-0.006152
10571 | Bovine papillomavirus | Papillomaviridae	0.030452	0.028153	0.006858	-0.009173	0.005667	0.001707	-0.005787	0.003390	0.000024	0.001198	-0.003270	-0.008437	0.002191	0.006378	0.015273	0.010311	0.020766	0.002391	-0.010027	0.015436	-0.001564	0.011328	0.002398	-0.004191	-0.000310	-0.008611	0.017915	0.009717	0.008609	0.014815	0.001787	0.010199
12319 | Apple mosaic virus | Bromoviridae	-0.010692	0.020355	-0.003880	0.006565	-0.006355	0.011819	-0.007544	0.007023	0.000780	0.001006	-0.016491	-0.019389	0.006335	-0.000129	0.004583	-0.001715	0.008004	0.007958	-0.010267	0.003068	-0.020892	-0.004510	-0.005671	-0.008503	-0.011257	-0.000398	-0.011284	-0.016507	-0.014690	-0.008306	-0.010861	-0.010186
116056 | Pelargonium zonate spot virus | Bromoviridae	-0.021755	-0.009675	0.001517	-0.014913	-0.010053	-0.001838	-0.011935	-0.037203	-0.029610	-0.014450	0.012847	-0.000581	-0.012120	-0.007269	-0.016670	0.000702	-0.028430	-0.005675	-0.018297	-0.027167	-0.008706	-0.010592	-0.009682	-0.020650	-0.004153	-0.014763	0.008541	-0.002694	-0.000242	0.012541	-0.011900	-0.028320
196398 | Southern cowpea mosaic virus | NA	0.008574	-0.001644	0.005303	0.006547	0.001845	-0.004876	0.003438	0.014286	0.001184	0.006299	-0.022694	-0.009544	-0.019502	0.006783	0.012753	0.013174	0.016104	0.009246	0.011263	0.019567	0.003585	-0.010257	0.001292	0.013835	-0.001385	0.008297	-0.003548	-0.016536	-0.014413	0.004074	-0.012707	0.007162
10991 | Rice dwarf virus | Reoviridae	-0.017601	-0.002704	-0.020262	0.004920	-0.010907	-0.033398	-0.034959	-0.027661	-0.011051	-0.011074	-0.017945	-0.030919	-0.022812	-0.012204	-0.001332	-0.015397	-0.005273	0.000226	-0.006172	-0.017801	-0.025293	-0.016676	-0.002882	-0.017312	-0.021712	-0.018068	-0.027835	-0.025915	-0.030716	-0.003331	-0.018309	-0.021770
11008 | Saccharomyces cerevisiae virus L-A (L1) | Totiviridae	-0.013275	-0.015573	-0.011881	0.001139	-0.021073	-0.036055	-0.023180	-0.033275	-0.037308	-0.025983	0.002167	-0.010671	-0.005574	-0.014630	-0.016184	0.010419	-0.008357	0.005567	0.002145	-0.024593	-0.019246	-0.008956	-0.028224	-0.022638	-0.015491	-0.022236	-0.008455	-0.016010	-0.003055	0.008331	-0.001322	-0.026757
31750 | Pepper ringspot virus | NA	-0.000041	-0.013386	-0.010870	-0.011479	0.000833	-0.014841	0.002156	-0.004435	-0.013980	-0.001834	0.011442	0.003504	0.004556	0.009856	-0.002696	-0.000036	-0.017437	0.003595	-0.002287	0.002121	0.000122	0.006772	0.011627	-0.000497	0.025670	-0.019936	0.002895	0.007681	0.011571	0.009320	-0.011710	-0.009928
12230 | Turnip mosaic virus | Potyviridae	0.009626	0.019206	0.014331	0.013921	0.020702	0.008325	0.010759	0.010765	0.015778	0.000839	-0.005606	-0.010368	-0.006608	0.002097	0.008576	0.016377	0.019234	0.016184	0.018295	0.012771	0.009411	0.011538	0.009467	0.009806	0.017670	0.005348	0.011021	0.012387	-0.004038	-0.008008	0.000363	0.012413
56879 | Oat blue dwar	0.045304	0.047651	0.014445	0.023587	0.009900	0.032170	0.029710	0.015903	0.024185	0.008586	0.023203	0.021439	0.034827	0.011192	0.002661	0.026448	0.015597	0.048196	0.008075	0.012234	0.013380	-0.001582	0.011351	0.036897
12181 | Papaya mosaic virus | Flexiviridae	0.001389	-0.009978	-0.002933	-0.003377	0.010734	0.004585	0.012841	0.016672	0.004221	0.016608	0.010537	0.019771	0.011044	0.004369	0.003896	-0.004793	-0.006095	0.014255	0.003523	-0.007765	0.020223	-0.023303	-0.020862	-0.006615	0.017063	-0.002730	0.014937	0.000817	0.022686	-0.009871	0.009526	0.007544
10613 | Human papillomavirus type 34 | Papillomaviridae	-0.005039	-0.008127	0.005562	-0.009241	0.012481	0.004353	0.022513	-0.001187	0.017104	0.001878	0.020524	0.021219	0.021435	0.016061	0.002657	-0.009441	-0.000599	-0.022103	0.005236	-0.014030	-0.015316	-0.006898	-0.004897	-0.014140	0.011963	-0.017598	0.023111	0.008792	0.008173	-0.007769	-0.004451	0.008441
35258 | Canine oral papillomavirus | Papillomaviridae	0.009231	0.006237	0.013756	0.012210	0.007655	-0.008154	0.000426	0.000561	0.009931	-0.010838	0.013437	0.014144	0.016242	0.012173	-0.009735	0.009774	0.013624	0.010404	0.000823	0.017814	-0.003139	0.017315	0.004574	0.000977	0.004375	-0.004250	0.007425	0.002792	0.019728	0.007969	-0.007589	0.003535
12305 | Cucumber mosaic virus | Bromoviridae	-0.014815	-0.020387	-0.011850	-0.016322	-0.010139	-0.002857	-0.027363	-0.015675	-0.006552	-0.012602	0.015008	0.005087	0.015797	-0.010461	-0.005609	-0.007629	-0.020597	-0.004713	-0.013188	-0.019215	-0.017283	-0.009806	-0.026086	-0.022262	0.015656	-0.028569	0.016356	0.001269	0.012134	-0.008403	-0.007655	-0.015814
12273 | Grapevine chrome mosaic virus | Comoviridae	-0.020915	-0.007262	-0.000697	-0.000594	-0.002954	-0.016378	-0.019561	-0.014359	-0.005410	-0.019146	-0.019925	-0.029913	-0.015291	0.003426	-0.022465	-0.001104	0.006346	0.006225	-0.016166	0.012642	-0.007672	0.008074	0.007347	0.002933	0.000351	-0.010248	-0.006059	-0.011798	-0.011507	-0.004668	0.008196	-0.022370
112023 | Streptococcus thermophilus bacteriophage 7201 | Siphoviridae	-0.016254	0.000800	0.002677	0.005876	-0.012441	-0.014921	-0.015837	-0.023873	-0.013123	0.005608	-0.010272	-0.004295	-0.006480	0.005928	-0.005052	0.005351	0.000067	0.009470	0.015838	-0.009393	-0.016936	-0.011188	-0.010576	-0.010872	-0.005418	-0.020913	-0.005828	0.001640	0.004705	-0.007638	0.004677	-0.011957
10830 | Tobacco yellow dwarf virus | NA	0.000014	-0.004398	0.016210	0.001808	0.017263	0.008571	-0.005600	-0.002056	0.009508	0.016573	0.021820	0.021367	0.006219	0.002986	0.005958	0.018013	0.018227	-0.004457	0.000354	0.006682	0.007853	-0.003426	0.005141	0.013767	0.023995	0.011199	0.013997	0.003139	0.020690	0.008194	0.009146	0.021916
12124 | Theilovirus | Picornaviridae	0.028095	0.011924	0.025579	0.017488	-0.014833	0.015499	0.015721	0.017634	0.017225	0.023389	0.002064	-0.006681	0.010080	0.021257	0.021841	0.023707	0.021221	0.005321	0.011833	0.018384	0.006596	-0.004326	0.027373	0.021512	0.001568	0.034570	0.004852	0.005240	0.009905	0.012874	0.020978	0.023116
37954 | Human papillomavirus type 22 | Papillomaviridae	0.007353	0.004927	0.011935	0.010706	0.028713	0.025582	0.024465	0.032222	0.029881	0.025534	0.031771	0.030884	0.025619	0.003586	0.018892	-0.011567	0.014413	-0.019743	0.024815	0.031157	0.032677	0.004076	0.013146	0.017364	0.025551	0.007136	0.028335	0.026161	0.008978	0.000683	0.014367	0.014954
98832 | Influenza B virus | Orthomyxoviridae	0.014212	0.013258	-0.006425	0.025581	-0.005831	-0.004284	-0.001678	0.010240	0.001190	-0.015461	-0.032766	-0.025089	0.013577	0.008032	0.007282	-0.003324	0.024720	0.005614	0.000634	0.025182	0.028131	0.035484	0.047657	0.035431	0.022550	0.016087	-0.018303	-0.013164	0.001075	0.008941	-0.010506	0.013844
198538 | Streptococcus pyogenes phage 315.1 | NA	-0.011306	-0.012563	-0.003335	-0.007532	-0.010461	-0.018982	-0.020650	-0.020405	-0.025750	-0.011034	-0.003359	-0.006815	-0.001154	-0.011689	-0.010170	0.003467	-0.012038	0.001767	-0.005639	-0.012499	-0.010617	0.000665	-0.007309	-0.015297	-0.010443	-0.026799	-0.009804	-0.010754	-0.004250	-0.019896	-0.013458	-0.019532
12315 | Tomato aspermy virus | Bromoviridae	-0.016067	-0.020912	-0.012472	-0.012879	-0.010276	-0.002569	-0.025246	-0.017628	-0.007797	-0.013973	0.012494	0.000876	0.015745	-0.011872	-0.005006	-0.005774	-0.018901	-0.004102	-0.013876	-0.020291	-0.018634	-0.009817	-0.023982	-0.021216	0.014016	-0.027678	0.017420	0.000808	0.008533	-0.006543	-0.004862	-0.015166
59504 | Petunia vein clearing virus | Caulimoviridae	-0.006549	-0.001924	0.002533	-0.004139	0.010142	-0.003470	-0.021030	-0.024027	-0.011385	-0.001073	0.011365	-0.000081	0.000802	-0.005368	0.000815	0.012134	0.001650	0.015210	-0.007662	-0.006329	0.004249	-0.010495	0.018072	0.003761	0.003248	-0.021625	0.010363	-0.003175	0.014159	0.001400	0.006131	-0.020374
72003 | Diatraea saccharalis densovirus | Parvoviridae	-0.011516	-0.018159	0.010655	-0.009445	0.006286	0.001697	-0.007871	-0.017977	-0.006352	-0.000962	0.013831	0.003795	-0.003672	-0.000070	0.002611	0.006788	-0.007939	0.009998	-0.009259	-0.005439	0.003084	0.007073	0.016398	0.010205	0.008517	-0.014415	0.017690	0.010498	0.005831	0.000534	0.003806	-0.007336
10794 | Mice minute virus | Parvoviridae	-0.004386	0.004640	0.011764	0.006139	0.013888	0.008392	0.007011	0.014191	0.011430	0.012721	0.022536	0.028926	0.019498	-0.009454	-0.014883	-0.001900	0.012415	0.001532	0.015193	0.014282	0.021391	0.004736	0.004313	0.009769	0.037227	-0.002468	0.035098	0.022036	0.020774	0.000771	0.005417	-0.012438
28354 | Plantago asiatica mosaic virus | Flexiviridae	0.018842	0.013406	0.024463	0.004438	0.025467	0.010885	0.023634	0.027220	0.017273	0.025807	-0.014029	-0.004301	0.012780	-0.001991	0.024178	0.028876	0.033065	-0.010861	0.021306	0.015124	0.018335	0.002832	-0.000627	0.014244	0.007119	0.023094	0.011852	-0.012646	-0.012311	-0.022173	-0.010338	0.020551
173443 | Salmonella typhimurium bacteriophage ST64T | Podoviridae	-0.000764	0.002293	0.000050	0.018133	0.030543	0.015303	0.004313	0.001707	0.019808	0.012730	0.015278	0.004176	-0.007507	0.008592	0.006226	0.002063	0.011363	0.006108	0.003354	0.016528	0.011600	0.022610	0.012092	0.014079	0.019123	0.021420	0.019033	0.023414	0.005825	0.016070	0.018881	0.023081
224399 | Adoxophyes honmai nucleopolyhedrovirus | Baculoviridae	0.015384	-0.003324	-0.023303	-0.009228	0.002218	0.025459	0.010172	0.028471	0.012619	0.010360	-0.007786	0.002779	0.025786	0.024497	-0.006877	-0.008837	-0.018622	-0.009935	-0.015909	-0.001399	-0.003397	0.015560	-0.021715	-0.008705	-0.001491	0.030187	0.006060	0.001731	-0.000326	0.006438	-0.008982	0.004652
10839 | Bean golden mosaic virus | NA	-0.041218	0.013004	-0.009975	0.019429	-0.011613	-0.013498	-0.031828	-0.056765	-0.038479	-0.002445	0.031421	0.008297	-0.027909	-0.055678	-0.034128	-0.016883	-0.026284	-0.012628	-0.016361	-0.033182	-0.028109	-0.010557	-0.039492	-0.034697	-0.031018	-0.061292	-0.016914	-0.031695	-0.007430	0.000286	-0.013948	-0.061385
28375 | Soil-borne wheat mosaic virus | NA	-0.005735	0.001147	-0.005285	0.011104	-0.007537	0.003799	-0.006558	0.002874	-0.004883	-0.009057	-0.026096	-0.015382	-0.014253	0.003541	0.000446	-0.000350	0.008788	0.003083	-0.002593	-0.005585	-0.016670	-0.016959	0.000036	-0.009244	-0.013800	0.005521	-0.010033	0.001459	-0.013509	0.004401	0.005980	-0.005653
180504 | Bacteriophage phiE125 | Siphoviridae	0.006172	0.003903	-0.005035	-0.000743	0.002164	0.015906	0.006672	0.022159	0.011437	0.008104	-0.019733	0.008812	-0.012389	0.003695	0.009131	0.008324	0.001665	-0.007911	0.019332	0.000767	-0.007897	0.015564	-0.016166	0.005450	-0.006681	0.033417	-0.011943	0.012951	-0.004290	0.008461	0.004269	0.011053
12027 | Enterobacteria phage FI | Leviviridae	-0.010355	-0.022560	-0.021514	0.005793	-0.011741	-0.012063	-0.029690	-0.006485	-0.007712	-0.009914	-0.015678	-0.015874	-0.021189	-0.012974	-0.002853	-0.015489	-0.016653	-0.000814	-0.012087	-0.019305	-0.013520	-0.002343	-0.013501	-0.017204	-0.011364	-0.005758	-0.024454	-0.011991	-0.020968	0.001974	-0.004734	-0.025013
10570 | Rhesus monkey papillomavirus | Papillomaviridae	0.032437	0.016196	0.021839	-0.009741	0.037678	0.022840	0.045111	0.014373	0.040566	0.016517	0.052004	0.047526	0.017546	0.004825	0.011902	-0.002079	0.001460	-0.003232	0.001991	-0.008137	-0.010365	0.002878	0.003658	-0.017070	0.027319	-0.005352	0.042764	0.025049	0.020008	0.011911	0.002426	0.003112
10586 | Human papillomavirus type 33 | Papillomaviridae	0.016963	0.019815	0.016647	-0.004760	0.034527	-0.008289	0.033746	0.016446	0.047473	0.005632	0.026581	0.033188	0.013543	0.024333	0.006396	-0.027357	-0.022134	-0.009336	-0.011368	-0.009340	-0.022180	-0.003121	-0.007238	-0.024687	0.001290	-0.018826	0.002320	-0.012788	-0.001784	-0.004879	-0.016511	-0.015548
41460 | Yam mosaic virus | Potyviridae	0.002883	0.009480	0.006219	0.014185	0.022477	0.002749	-0.014790	0.003157	0.007908	0.003184	0.000299	0.002663	0.003013	-0.002440	-0.004811	0.020739	0.010815	-0.007998	0.008106	0.020454	0.013680	0.003675	-0.000876	0.020081	0.023737	0.001491	0.005943	-0.002819	-0.002947	-0.013111	0.002393	0.012187
75747 | Fusarium poae virus 1 | Partitiviridae	0.014594	0.021736	0.021688	0.020522	0.014854	0.000048	0.008825	0.018594	0.014832	0.002221	0.018443	0.006929	0.003285	0.007521	0.012888	-0.007804	0.028619	-0.000504	0.010472	0.011478	0.009135	0.006150	0.004041	0.009802	0.009617	0.006844	0.006765	0.011480	0.008759	-0.003612	0.021442	0.016212
11191 | Sendai virus | Paramyxoviridae	0.000125	0.007035	0.014573	0.011611	-0.009846	-0.005733	0.010660	0.005879	-0.004074	-0.008569	-0.009845	-0.002160	0.003019	-0.006047	0.005309	0.007918	0.018527	0.000877	0.005571	0.022864	0.019708	0.012758	0.027102	0.010981	0.010114	0.010601	-0.002938	0.011280	0.000855	0.002701	0.001365	0.010948
31658 | Cell fusing agent virus | Flaviviridae	0.027888	0.009756	0.025839	-0.002703	0.026723	0.026441	0.022907	0.032316	0.026153	0.033058	0.018198	0.018934	0.016739	0.022637	0.026645	0.023523	0.005528	0.011221	0.009613	0.015715	0.034316	0.002209	0.018190	0.023497	0.029213	0.016643	0.020945	0.013710	0.011110	-0.004969	0.006000	0.023430
12455 | Borna disease virus | Bornaviridae	0.021418	0.016041	0.012214	0.001063	0.026023	0.026747	0.008102	0.026593	0.022145	0.016343	0.021668	0.024621	0.018411	0.010500	-0.002762	0.020599	0.025143	-0.003842	0.009100	0.016872	0.023087	-0.001902	0.016341	0.025585	0.017018	0.028714	0.022650	0.028275	0.020118	0.002587	0.013254	0.024123
10376 | Human herpesvirus 4 | Herpesviridae	0.066374	0.021060	0.017540	0.021141	0.005137	0.051300	0.061100	0.067012	0.049756	0.032188	0.022222	0.023796	0.029218	0.060384	0.066404	0.012081	-0.017273	0.013945	0.019139	0.019424	0.038785	0.024120	0.004726	0.027308	-0.010015	0.059788	0.015569	0.035882	0.034036	0.034384	0.017838	0.089618
10884 | Mammalian orthoreovirus 1 | Reoviridae	0.016813	0.012468	0.020473	0.007660	0.014402	-0.000762	0.014159	0.018545	0.017805	0.018245	-0.003644	-0.007063	-0.000112	0.001453	0.014229	0.019006	0.008406	0.003929	0.028933	0.010743	0.022364	0.011391	0.022423	0.015006	-0.004543	0.022517	-0.001507	0.003951	-0.012051	-0.023075	0.002649	0.021359
40631 | Bacteriophage N15 | Siphoviridae	0.004380	-0.000331	-0.003180	0.005255	0.002635	0.008235	0.012942	0.026261	0.015878	0.019941	-0.022769	-0.024479	0.008416	0.017410	0.004165	-0.013410	0.009610	0.007581	-0.000383	0.001928	-0.005949	0.023833	0.020795	0.013721	0.006373	0.013850	0.000703	0.000767	-0.011198	-0.014976	-0.015748	0.004967
12639 | Duck hepatitis B virus | Hepadnaviridae	0.001666	-0.005565	-0.005304	-0.013052	0.000524	-0.012693	-0.014347	-0.004911	-0.016016	0.002797	-0.009865	0.001995	0.012178	0.006054	-0.005730	0.001420	-0.009656	-0.008878	0.007330	0.001332	0.003150	-0.008775	0.003471	-0.012486	0.021922	-0.000666	0.003442	-0.002810	-0.008712	0.008686	-0.006421	-0.005417
10759 | Bacteriophage T3 | Podoviridae	0.004323	-0.007700	-0.020822	0.002503	-0.006823	0.004549	-0.010752	0.006141	0.006162	-0.005983	-0.017538	-0.011160	-0.010059	-0.016311	-0.001939	-0.003089	-0.017977	-0.001132	0.000810	0.004383	-0.023678	-0.010646	-0.016830	-0.007752	-0.007151	0.010841	-0.007565	-0.011131	-0.021417	-0.019825	-0.012769	-0.015274
76875 | Broad bean wilt virus 2 | Comoviridae	-0.033800	-0.025534	-0.021141	-0.011840	-0.034123	-0.019806	-0.032349	-0.042269	-0.042758	-0.022059	-0.010561	-0.025340	-0.028828	-0.029380	-0.024016	-0.010388	-0.021397	0.006536	-0.014796	-0.017278	-0.029754	-0.002683	-0.009524	-0.029850	-0.027440	-0.025300	-0.023002	-0.024239	-0.023589	-0.007683	-0.013224	-0.048057
12158 | Kennedya yellow mosaic virus | Tymoviridae	0.040562	0.041066	0.057365	0.023909	0.054167	0.051646	0.055318	0.052352	0.047989	0.049122	0.037564	0.046143	0.015243	0.036294	0.043350	0.027984	0.022254	0.013019	0.035382	0.031746	0.052640	0.016300	0.012686	0.033576	0.045865	0.057352	0.032082	0.039659	0.025828	-0.000559	0.002240	0.045565
38251 | Goose parvovirus | Parvoviridae	0.026912	0.019724	0.029887	0.015032	0.024221	0.032702	0.024012	0.037143	0.034441	0.019162	-0.008686	0.018496	0.015867	0.001288	0.005695	0.030350	0.032971	0.013942	0.024937	0.037023	0.034321	0.013089	0.028570	0.032634	0.026684	0.030227	0.010557	-0.002604	0.001887	-0.001981	-0.005947	0.022477
12285 | Black beetle virus | Nodaviridae	0.004214	0.020136	-0.000797	-0.000852	0.004376	0.006157	0.006619	-0.000371	0.002644	0.008042	-0.000313	0.008122	0.003217	0.005266	-0.004344	-0.001033	0.007315	-0.001346	0.001245	-0.003955	0.008968	-0.002003	0.000329	0.001937	-0.007389	0.009106	-0.005301	0.014548	-0.007523	-0.000224	-0.000121	0.000250
106284 | Bacteriophage phi ETA | Siphoviridae	-0.025406	-0.011283	-0.010730	-0.009982	-0.009708	-0.045819	-0.030850	-0.043760	-0.038476	-0.028927	0.007036	-0.009747	-0.020323	-0.001353	-0.009494	0.019197	-0.000724	0.005383	-0.010661	-0.013698	-0.012881	-0.013935	-0.016335	-0.016845	-0.006927	-0.050985	-0.003134	0.002755	0.011777	-0.008121	0.011650	-0.024340
10754 | Enterobacteria phage P22 | Podoviridae	-0.004951	-0.000709	-0.008098	0.009580	0.024944	0.016171	0.001147	0.001218	0.015898	0.014691	0.010130	0.000465	-0.008204	0.005321	0.006666	-0.001926	0.009342	0.006470	0.001458	0.014026	0.008611	0.016026	0.009020	0.005702	0.029317	0.019901	0.016967	0.018750	-0.003035	0.013667	0.016910	0.021580
130308 | Human adenovirus E | Adenoviridae	0.049364	0.041205	0.036488	0.019040	0.016062	0.027142	0.051156	0.049009	0.037279	0.038677	-0.020232	-0.019521	0.019898	0.032706	0.051409	0.061362	0.054050	0.004738	0.069201	0.032529	0.042044	0.027683	0.014767	0.036196	-0.005565	0.055289	-0.013919	-0.005176	-0.016164	-0.010607	0.011817	0.040362
10271 | Rabbit fibroma virus | Poxviridae	-0.009977	0.003703	-0.032594	-0.006844	-0.014345	-0.012575	-0.014754	-0.036145	-0.023773	-0.026422	-0.004217	-0.009506	-0.012023	-0.006397	-0.014171	-0.008587	-0.011208	0.011567	-0.025960	-0.004389	-0.011077	0.013127	0.003045	-0.020415	-0.004974	-0.024961	0.001810	-0.021466	-0.010456	0.013622	-0.002917	-0.018225
83544 | Chinese wheat mosaic virus | NA	-0.001038	0.004085	-0.001160	0.003742	0.000423	-0.011789	-0.005988	0.001699	0.002121	-0.011024	-0.021146	-0.015576	-0.014775	0.002100	0.004722	-0.001232	0.014821	-0.013266	-0.006983	0.000104	-0.015197	0.008539	0.000626	-0.000775	-0.005768	0.014947	-0.008081	-0.001459	-0.006304	-0.003860	0.012812	0.000748
74660 | Choristoneura fumiferana defective nucleopolyhedrovirus | Baculoviridae	0.004840	-0.014117	-0.032232	-0.002809	-0.010724	0.023393	0.002039	0.011733	-0.004067	0.013515	-0.004046	0.002718	0.021601	0.012877	-0.005571	-0.030262	-0.025932	0.002401	-0.011358	-0.007607	-0.019113	0.016768	-0.017589	-0.034733	-0.004830	0.016847	0.005291	0.001024	-0.000485	-0.003112	-0.003181	-0.007236
170965 | Trichomonas vaginalis virus 3 | Totiviridae	-0.018329	-0.012780	-0.019227	-0.008742	-0.013321	-0.024364	-0.013017	-0.009967	-0.004032	-0.010285	-0.019281	-0.025293	-0.014729	-0.016403	-0.014001	0.001354	-0.011970	0.005742	-0.010354	0.000071	-0.015818	-0.009102	-0.011436	-0.020055	-0.026482	-0.001339	-0.021624	-0.019978	-0.029673	0.007070	0.006133	-0.015460
12542 | Omsk hemorrhagic fever virus | Flaviviridae	0.025452	0.026821	0.035109	0.009871	0.028746	0.032116	0.033240	0.047345	0.046577	0.037136	-0.000041	0.001450	0.029674	0.025089	0.018654	0.024389	0.028567	0.008532	0.019891	0.027367	0.024614	-0.008217	0.009173	0.018793	0.027200	0.024345	0.021339	0.024854	0.017498	0.009579	-0.004433	0.028283
11002 | Infectious pancreatic necrosis virus | Birnaviridae	0.016897	0.026126	0.022654	-0.006168	0.019657	0.028082	0.035631	0.028789	0.020456	0.034104	0.028853	0.026639	0.020288	0.021090	0.029245	-0.012428	-0.007187	-0.007871	0.014271	0.013281	0.008922	-0.005390	0.004926	0.023326	0.025653	0.003184	0.011082	-0.000308	0.011849	0.008181	0.007523	0.019448
29252 | Enterobacteria phage 186 | Myoviridae	0.007693	-0.007982	-0.010753	-0.006278	-0.002240	0.009259	0.017881	0.029994	0.014093	0.010365	0.003934	0.011845	0.008575	0.013127	0.026151	-0.001710	-0.018983	-0.010570	0.023681	-0.009668	-0.002994	-0.010693	-0.004788	0.005356	0.004622	0.030887	0.006291	0.002932	-0.004163	0.002403	-0.004387	0.037511
10359 | Human herpesvirus 5 | Herpesviridae	0.105665	0.051308	0.050992	0.035203	0.038539	0.056768	0.081167	0.093837	0.083354	0.055091	-0.000241	0.006757	0.068718	0.059283	0.052114	0.030809	0.024339	0.017789	0.044184	0.048017	0.063553	0.027876	0.026306	0.066784	-0.012142	0.089530	-0.019415	0.015857	-0.009191	0.003461	0.007996	0.088045
10372 | Human herpesvirus 7 | Herpesviridae	0.048674	0.032684	0.029304	0.020257	0.014411	0.007643	0.017578	0.012842	0.032734	0.019064	0.041313	0.026535	0.019656	0.007721	0.015133	0.026328	0.036482	0.007537	0.022805	0.036085	0.047193	0.011324	0.005801	0.042308	0.038040	0.011689	0.033995	0.016487	0.010358	0.006528	0.004057	0.015800
223346 | Tomato leaf curl Malaysia virus | NA	-0.004203	0.018242	0.018710	-0.001927	0.015908	-0.015147	-0.013556	-0.017938	-0.008949	0.003132	-0.021704	-0.005762	-0.035483	-0.022029	-0.007846	0.001541	0.025041	0.007159	0.013862	0.023334	0.000595	-0.019387	0.018164	-0.006196	0.009673	-0.016209	0.011107	-0.003863	0.002616	-0.006672	-0.015693	-0.010918
10799 | Parvovirus H1 | Parvoviridae	-0.001005	0.008696	0.015357	0.008027	0.016555	0.009554	0.008284	0.015268	0.009902	0.014828	0.028856	0.033140	0.017749	-0.005125	-0.011792	0.000090	0.016946	0.004558	0.016504	0.012335	0.023092	0.003328	0.009185	0.011943	0.041941	-0.005394	0.037210	0.025878	0.024208	0.003268	0.005429	-0.008364
198598 | Saccharomyces cerevisiae narnavirus 20S RNA <W> | Narnaviridae	0.009792	0.013356	-0.001149	-0.000017	-0.003659	-0.001084	-0.001364	-0.005397	-0.003078	-0.010531	-0.010773	-0.007515	-0.006220	-0.014020	-0.013624	0.002106	-0.000554	-0.002487	0.010073	-0.001056	-0.006318	0.003761	-0.014075	0.006621	-0.007284	0.007136	0.017205	0.006352	0.004123	0.007011	0.001234	0.003732
12143 | Cucumber necrosis virus | Tombusviridae	-0.020023	-0.007821	-0.008058	0.006454	-0.008230	-0.012682	-0.011958	0.011122	-0.003922	0.001602	-0.019112	-0.000103	-0.011172	-0.014559	0.003990	-0.002043	0.016828	-0.015065	-0.001197	0.002467	0.000536	-0.010805	-0.007218	0.009455	-0.005044	0.009108	-0.000575	-0.021411	-0.011604	0.007003	-0.019931	-0.009174
171370 | Human papillomavirus type 86 | Papillomaviridae	0.024574	0.028979	0.011327	0.018378	0.024499	0.013375	0.039232	0.038486	0.036183	0.008616	0.021370	0.010167	0.010174	-0.001549	-0.014322	-0.011234	-0.011922	0.000036	0.008383	-0.030107	-0.023490	-0.006374	-0.033296	-0.022526	-0.005433	-0.012944	-0.015962	-0.001385	0.001001	0.002389	0.006328	-0.015833
191492 | Mamestra configurata nucleopolyhedrovirus | Baculoviridae	0.017788	-0.013755	-0.030692	0.008483	0.007103	0.023476	0.000559	0.022261	0.014495	0.010845	-0.001344	0.004792	0.027025	0.026397	-0.006255	-0.023421	-0.021056	-0.002139	-0.007715	0.000579	-0.007322	0.013974	-0.017792	-0.017093	0.004686	0.020395	0.012631	0.002086	0.007402	-0.009675	0.001451	0.000131
12435 | Sugarcane bacilliform virus | Caulimoviridae	-0.008514	0.000076	0.002502	-0.014625	0.001147	-0.000339	0.002050	-0.004201	-0.012740	-0.000375	0.016878	0.008479	0.007044	-0.007005	0.002964	-0.010255	-0.000581	-0.008343	-0.007715	-0.010821	0.013757	-0.004217	-0.000440	0.002477	0.012938	-0.005108	0.016262	-0.005498	0.011440	-0.001268	-0.010116	-0.003215
155905 | Pestivirus Giraffe-1 | Flaviviridae	-0.006745	-0.000164	0.014626	0.011291	-0.008503	-0.006656	-0.011837	0.001667	0.011498	-0.000218	-0.019837	-0.022917	-0.021949	-0.006391	0.012168	0.002858	0.030401	0.009769	0.002732	-0.003023	0.000830	0.003738	0.015478	0.000778	-0.002831	0.005230	0.001665	-0.011679	-0.016000	0.022086	0.006760	0.015410
169690 | Chilli leaf curl disease associated sequence | NA	-0.026347	-0.021346	-0.019773	-0.013534	-0.027254	-0.021633	-0.021548	-0.008619	-0.028420	-0.015384	-0.018111	-0.018761	-0.026399	0.005230	0.015141	0.001900	-0.025218	0.010770	0.008991	-0.032407	-0.038161	-0.003495	-0.018457	-0.032319	-0.041713	-0.021966	-0.029261	-0.020294	-0.021155	-0.000777	-0.007668	0.001556
121791 | Nipah virus | Paramyxoviridae	-0.002341	0.011255	0.026432	0.016251	0.001538	-0.012679	0.002583	0.003027	0.008769	0.004779	-0.020623	-0.030551	-0.015445	0.003303	0.015817	0.004194	0.024326	-0.009052	-0.014967	0.021914	0.005784	0.012068	0.030689	0.013133	0.003271	0.017507	0.003090	-0.011984	-0.003165	-0.009815	0.019315	0.032515
132475 | Yaba-like disease virus | Poxviridae	-0.016002	0.001472	-0.032600	-0.014999	-0.006323	-0.029467	-0.029482	-0.029175	-0.018014	-0.034985	-0.009551	-0.009305	-0.012675	-0.014809	-0.007319	-0.007372	-0.003731	0.008310	-0.026634	0.005224	-0.007254	0.005480	-0.003368	-0.006521	-0.018147	-0.015239	-0.012442	-0.019218	0.001982	-0.004263	-0.012370	-0.011405
37126 | Citrus leaf rugose virus | Bromoviridae	0.013646	0.002272	-0.023721	0.014339	-0.012756	-0.004065	0.005276	0.007027	-0.004358	-0.003816	-0.013709	0.005305	0.001731	-0.016187	0.012225	-0.020440	-0.011630	-0.001202	0.011104	-0.017219	-0.016507	-0.019063	-0.021265	-0.006916	-0.010728	-0.001748	-0.018702	-0.011867	-0.012790	-0.012753	-0.001450	0.023725
111418 | Zucchini green mottle mosaic virus | NA	-0.021022	-0.009356	-0.014827	0.006322	-0.016478	-0.027145	-0.018059	-0.034187	-0.038994	-0.031554	-0.027280	-0.030910	-0.033080	-0.019044	-0.021890	-0.004980	0.000839	0.009054	-0.005721	-0.023378	-0.036532	-0.019025	-0.016195	-0.021198	-0.026350	-0.032255	-0.019494	-0.016932	-0.024170	0.006245	-0.029056	-0.029267
130499 | Bovine adenovirus D | Adenoviridae	-0.024170	-0.023076	-0.015480	-0.008320	-0.017099	-0.033882	-0.019466	-0.030536	-0.034769	-0.012116	-0.008292	-0.015523	-0.016685	-0.015588	-0.021136	-0.000486	-0.015042	0.002518	0.003187	-0.031636	-0.013295	-0.014363	-0.017942	-0.019784	-0.022191	-0.030088	-0.005204	-0.017183	-0.003907	0.007745	0.006769	-0.026847
150284 | Garlic virus X | Flexiviridae	0.000991	0.003574	-0.011492	-0.009971	-0.007713	-0.015072	-0.018692	0.012352	0.002154	-0.010347	-0.009506	0.000691	0.003964	-0.004628	-0.018741	-0.009782	0.005798	0.001334	-0.001006	-0.008273	-0.007733	0.004764	-0.013511	-0.032433	-0.012361	0.006709	-0.003320	0.003476	0.004427	-0.006103	-0.015663	-0.005896
12118 | Foot-and-mouth disease virus O | Picornaviridae	0.019281	0.005647	0.018483	-0.010731	0.010043	0.034253	0.010192	0.020536	0.003946	0.024848	0.009805	0.030355	0.021808	-0.010120	0.008358	-0.007908	0.014274	0.002429	0.020620	0.014058	0.022272	0.005074	-0.004411	0.016589	0.030512	0.011101	0.009312	0.011993	0.013254	0.003140	0.007013	0.009985
28289 | Cydia pomonella granulovirus | Baculoviridae	0.019371	-0.008729	-0.032848	0.005383	0.003241	0.029001	0.001776	0.007682	0.012789	0.019323	0.004504	0.008996	0.019454	0.011860	0.001609	-0.023430	-0.014271	-0.009150	-0.015234	-0.006239	-0.005336	-0.003284	-0.018196	-0.009141	0.012924	0.010470	0.018474	0.003336	0.012040	-0.007236	-0.007012	-0.003693
162013 | Tioman virus | Paramyxoviridae	-0.005162	-0.020588	-0.014720	0.006392	-0.014896	-0.017113	-0.018550	-0.013915	-0.011011	-0.016446	-0.025020	-0.029646	-0.025184	-0.013699	0.001780	-0.018862	-0.006452	0.005360	-0.003848	0.005352	-0.019518	-0.013427	-0.019284	-0.013854	-0.022763	-0.006308	-0.025851	-0.026951	-0.014465	0.004922	-0.020639	-0.025870
58103 | Leishmania RNA virus 1-1 | Totiviridae	-0.001306	-0.006156	0.001564	-0.008677	-0.006931	0.015837	0.007481	-0.000214	0.006243	0.012385	0.017073	0.025337	-0.005904	0.002596	0.015726	-0.019991	-0.024716	0.003519	0.008401	-0.016086	0.006895	-0.007263	-0.007299	0.001787	0.010120	-0.012670	0.015957	0.013232	0.007343	0.002590	-0.001936	-0.005149
37665 | Ectocarpus siliculosus virus | Phycodnaviridae	0.017562	0.021774	0.018866	0.031275	0.014327	0.013814	0.026876	0.032769	0.022316	0.023516	0.008582	0.012319	0.006845	0.013936	0.009253	0.012685	0.024390	0.019400	0.023847	0.013062	0.015194	0.015056	0.009738	0.015068	0.006270	0.022327	0.013012	0.004407	-0.012085	0.018840	0.006592	0.012570
32610 | Tomato geminivirus | NA	-0.012997	0.011031	0.008748	0.000760	0.002486	-0.014340	-0.021201	-0.039061	-0.026301	-0.003806	-0.002104	0.006670	-0.021861	-0.030044	-0.011650	-0.000002	0.010325	0.016242	0.017341	-0.000852	-0.008432	-0.015022	-0.004743	-0.020775	0.011273	-0.028228	0.004192	0.002629	0.010930	-0.009297	-0.014556	-0.023437
223358 | Tomato mottle Taino virus | NA	-0.001592	0.033867	0.024464	0.007558	0.035079	0.009765	-0.003108	-0.010983	-0.001633	0.030935	0.026625	0.028498	-0.016757	-0.025663	0.007980	-0.005698	0.011618	0.006461	0.014505	0.005689	0.004881	-0.009134	-0.001209	0.005719	0.027748	-0.026646	0.016345	-0.013403	0.006299	0.012780	0.001263	-0.021819
223321 | Sida yellow vein virus | NA	-0.001312	0.049738	0.025466	0.020757	0.034524	0.017176	-0.004511	-0.008662	0.009724	0.028536	0.025450	0.022271	-0.015569	-0.026443	-0.009384	-0.010517	0.010196	0.008038	0.013424	0.006425	-0.001938	-0.016590	-0.002427	0.004699	0.012576	-0.022383	0.011951	-0.011178	0.003101	0.011250	0.003659	-0.026146
12470 | Lucerne transient streak virus | NA	-0.006436	-0.008952	-0.011045	-0.001853	0.005692	-0.018516	-0.002842	0.017441	0.010959	-0.004274	-0.027883	-0.017546	-0.018605	0.000396	0.014845	-0.000283	0.003426	0.007929	-0.001580	0.000890	-0.001513	-0.003419	0.013302	0.005207	-0.006749	0.008986	-0.006215	-0.012591	-0.004263	0.011771	-0.009743	0.011877
10747 | Streptococcus phage Cp-1 | Podoviridae	-0.016491	-0.013068	-0.027738	-0.001402	-0.020833	-0.013051	-0.004101	-0.019237	-0.019264	-0.022372	-0.020912	-0.025529	-0.024324	-0.013794	-0.022407	-0.005843	-0.023137	-0.005648	-0.024642	0.006696	-0.014710	-0.007991	-0.012416	-0.019255	-0.032168	-0.002341	-0.017973	-0.002429	-0.018674	0.005039	-0.010858	-0.024427
62352 | Eyach virus | Reoviridae	0.016955	0.000987	-0.002710	-0.006699	-0.006844	-0.010901	-0.005576	0.002749	-0.005004	-0.014065	-0.008495	-0.013826	-0.008227	-0.014603	-0.009480	0.000831	-0.006649	-0.006259	0.001665	0.004822	0.003154	-0.000330	0.005937	0.008422	-0.004808	0.018971	-0.008193	0.011620	0.003362	0.016858	-0.010640	0.004690
10468 | Helicoverpa zea single nucleocapsid nucleopolyhedrovirus | Baculoviridae	-0.008392	-0.020540	-0.048560	-0.006269	-0.018979	-0.000242	-0.022467	-0.001017	-0.010848	-0.005348	-0.026764	-0.018074	0.002993	0.000575	-0.016980	-0.025173	-0.026656	-0.004070	-0.013751	-0.013572	-0.024378	-0.013453	-0.030311	-0.035413	-0.023831	-0.000442	-0.010379	-0.001999	0.000256	-0.003540	-0.013590	-0.023775
219744 | Tomato yellow leaf curl Malaga virus | NA	0.011755	0.037505	0.021359	0.028854	0.034404	0.006433	0.001165	-0.004474	0.004877	0.024701	0.021987	0.015103	-0.030266	-0.029124	-0.008221	-0.007784	0.017156	0.005145	0.013360	0.013017	0.010728	-0.014907	-0.000916	0.005692	0.001982	-0.023719	-0.009183	-0.001085	0.002096	-0.019741	-0.017304	-0.016683
113553 | Poinsettia mosaic virus | Tymoviridae	0.028730	0.018701	0.031594	0.018611	0.036330	0.040714	0.032174	0.031093	0.022311	0.037340	0.029615	0.034713	0.002655	0.016070	0.034578	0.015497	-0.001770	0.013759	0.016333	0.007507	0.028786	-0.004182	0.005871	0.012868	0.017074	0.036213	0.021720	0.012229	0.015294	-0.001854	0.015151	0.035223
64186 | Streptococcus thermophilus bacteriophage Sfi21 | Siphoviridae	-0.024442	-0.007251	0.003706	-0.012555	-0.005038	-0.019971	-0.022533	-0.031219	-0.028832	-0.001989	-0.006159	-0.002381	-0.004690	0.003432	-0.007384	0.008040	-0.001952	0.011668	-0.004070	-0.016644	-0.012265	-0.005583	-0.025703	-0.018971	-0.004924	-0.024873	-0.011469	-0.003785	0.022684	-0.007880	0.004107	-0.022814
194949 | Stx2 converting bacteriophage II | Siphoviridae	-0.010541	-0.009106	-0.016559	0.009208	0.019044	0.013558	-0.005707	-0.003127	0.007951	0.002245	0.007340	-0.005261	-0.011413	-0.004340	-0.000802	-0.008756	-0.001395	0.006008	-0.002414	0.007464	0.002558	0.018109	0.002683	0.006860	0.020368	0.024409	0.007102	0.023306	0.004716	0.016410	0.003428	0.014691
205870 | Mycobacteriophage Bxz2 | Siphoviridae	0.011913	0.007171	0.013996	0.003298	0.007459	0.016623	0.001496	0.018975	0.006489	0.016942	0.006610	0.014695	0.009135	0.019453	0.029427	0.005121	-0.010748	0.010736	0.022763	0.000984	-0.002911	0.002541	0.000569	-0.002517	-0.004827	0.012513	0.002172	0.007070	0.009908	0.001411	-0.002845	0.015888
142661 | Canary circovirus | Circoviridae	-0.009080	0.014014	-0.007954	-0.004200	-0.005111	-0.003582	0.006617	-0.000685	0.003784	0.004010	-0.003370	-0.002719	-0.008233	0.006882	-0.002310	-0.009822	0.001157	0.005742	-0.001630	0.007881	-0.002609	0.002756	-0.003751	-0.018414	-0.015396	-0.003984	-0.013647	-0.008418	0.000482	0.005252	0.020530	0.002820
106330 | Rotavirus B | Reoviridae	0.001987	-0.007072	0.002886	-0.001803	-0.007679	-0.005440	-0.012938	-0.018047	-0.017278	-0.011251	0.006023	-0.004943	0.002684	-0.003586	-0.020743	0.002504	0.021552	-0.001923	0.002697	-0.028868	0.001318	-0.017449	-0.001876	-0.005471	-0.006508	-0.006662	-0.002340	0.008479	0.019831	0.003752	0.008455	0.002077
36363 | Lymphocystis disease virus 1 | Iridoviridae	-0.031076	-0.014215	-0.024557	-0.004899	-0.028203	-0.013142	-0.032969	-0.030021	-0.025346	-0.013292	-0.024800	-0.025478	-0.015351	-0.021872	-0.026935	-0.020279	-0.004121	-0.013153	-0.024757	-0.009822	-0.024801	-0.020480	-0.011927	-0.029829	-0.025792	-0.030565	-0.017272	-0.019531	-0.017858	-0.013686	-0.014768	-0.036400
169865 | Macroptilium yellow mosaic virus | NA	-0.039318	0.020917	-0.011331	-0.008298	-0.000038	-0.029717	-0.033743	-0.051318	-0.031189	-0.005295	-0.007208	-0.002832	-0.029285	-0.045307	-0.024067	-0.022429	-0.005115	0.008599	-0.005895	-0.008092	-0.024490	-0.015334	-0.018236	-0.028905	-0.004079	-0.052906	-0.000053	-0.028978	-0.004100	0.005964	-0.012676	-0.054545
12433 | Garlic virus A | Flexiviridae	0.014910	0.007422	-0.008202	-0.005145	0.006787	0.008863	-0.001615	0.022211	0.006667	-0.000844	0.014660	0.025704	0.014872	-0.006638	-0.005374	-0.002218	0.001635	0.000384	0.008547	-0.007092	0.003491	-0.005796	-0.013548	-0.013376	0.012355	0.012938	0.007966	0.007150	0.018389	-0.005287	-0.000610	0.008193
12055 | Tobacco necrosis virus A | Tombusviridae	0.012134	-0.001059	0.009057	0.000510	0.010786	0.024589	0.001513	0.008400	-0.012199	0.007399	0.036053	0.029816	0.018423	0.005981	0.018763	0.010286	-0.003894	0.017864	0.004622	-0.014970	-0.002941	-0.023286	-0.002175	-0.017955	0.020311	0.002702	0.036239	0.009345	0.022112	-0.001182	0.025257	0.021758
33772 | Cryphonectria hypovirus | Hypoviridae	0.005402	-0.007015	0.009098	-0.004691	-0.014390	0.016325	0.005070	0.016157	0.005784	0.006628	-0.014127	-0.004561	-0.014260	0.005839	0.009874	-0.001388	0.014682	0.004489	0.004086	-0.020390	0.006453	0.012795	0.003728	-0.001468	-0.001288	-0.003297	-0.007122	-0.011706	-0.009784	0.008715	-0.001572	0.010611
223344 | Tomato leaf curl Bangladesh virus | NA	-0.003320	0.024006	0.014277	0.018923	0.017316	-0.009892	-0.020249	-0.020648	-0.013659	0.005657	0.005252	0.001275	-0.034993	-0.036724	-0.022110	-0.003974	0.015896	0.013654	0.008027	0.001852	-0.000252	-0.009171	-0.010515	-0.011202	-0.020537	-0.031762	-0.013977	-0.007559	-0.012537	-0.020909	-0.016199	-0.030997
10594 | Human papillomavirus type 47 | Papillomaviridae	-0.002719	0.009562	0.004826	-0.006655	0.016282	0.021340	0.018584	0.020681	0.026385	0.008932	0.035498	0.045873	0.038533	-0.007408	0.009850	-0.018977	0.010611	-0.009701	0.023848	0.008882	0.022734	-0.004102	0.014352	0.012938	0.044525	0.012305	0.039352	0.029149	0.026697	0.009676	0.005832	0.000443
46633 | Human echovirus 1 | Picornaviridae	0.053213	0.018230	0.021182	0.012201	-0.010940	0.043516	0.022467	0.055077	0.036743	0.064845	-0.006780	-0.016050	0.035487	0.028726	0.036044	0.043650	-0.006981	0.018181	0.016409	0.019296	0.018816	0.014301	0.032718	0.064009	-0.014919	0.031122	-0.012520	0.010077	0.004836	0.035074	0.016326	0.034458
12018 | Enterobacteria phage GA | Leviviridae	-0.016269	-0.002784	-0.016983	-0.000376	0.002745	0.020429	-0.022846	0.000969	0.017168	0.009574	0.001183	18021	0.005005	-0.017312	-0.003659	0.018873	0.004046	0.007508	-0.010822	-0.002568	0.003423	0.010992	-0.013637
111470 | Diaporthe ambigua RNA virus 1 | NA	-0.036781	-0.037684	-0.044533	-0.033414	0.019142	-0.005479	0.006981	0.018336	0.008467	-0.013295	0.008595	-0.004237	0.000504	0.028106	0.003614	-0.030315	-0.035650	-0.030027	-0.039794	0.015222	-0.002029	0.003509	0.003652	0.013655	0.007356	0.017257	0.003701	0.013603	0.008417	0.006356	-0.012719	0.012702
120574 | Streptococcus pneumoniae bacteriophage MM1 | Siphoviridae	-0.001645	0.012868	0.009436	0.008250	0.003480	-0.006858	0.004181	-0.001440	-0.000235	0.002268	0.017475	0.006497	-0.007750	0.011398	0.006199	0.010581	0.003436	0.013716	0.011656	0.012673	0.003030	0.005718	0.005437	0.002705	0.005415	-0.010752	0.008683	0.020295	0.002577	0.007530	0.001094	0.001808
107033 | Avian nephritis virus | Astroviridae	0.004150	-0.006343	-0.000260	0.011197	-0.008668	0.004759	-0.021428	-0.005339	-0.015309	-0.000103	-0.003209	0.004361	-0.016736	0.015232	0.000302	0.000540	0.015077	0.011480	-0.001238	-0.018568	-0.018350	0.004565	-0.012746	-0.004313	-0.016969	-0.006752	-0.000190	0.003492	0.010648	-0.007959	-0.005237	0.002433
151534 | Bacteriophage bIL311 | Siphoviridae	-0.012898	-0.011420	0.004159	0.002766	-0.002658	-0.012166	-0.019209	-0.036543	-0.022464	-0.018262	0.008588	0.007148	-0.004333	-0.005504	-0.018840	0.006159	0.004013	0.010534	-0.004509	-0.007206	0.000152	-0.003129	0.018870	-0.003196	0.000904	-0.017524	-0.005894	0.005954	0.006634	-0.012494	0.009453	-0.001731
105154 | Chlamydia phage 2 | Microviridae	-0.013149	-0.006478	-0.017918	-0.003123	-0.012081	-0.022794	-0.025440	-0.029513	-0.014537	-0.021689	-0.021820	-0.016348	-0.028447	-0.019187	-0.013159	-0.009832	-0.005329	-0.000980	-0.012107	-0.018284	-0.017245	-0.012636	-0.016517	-0.012373	-0.007207	-0.007350	-0.012970	-0.005578	-0.019063	0.027496	-0.009887	-0.005615
93678 | TTV-like mini virus | Circoviridae	0.006749	-0.001224	0.005488	0.002733	0.009361	0.005951	0.001616	0.015534	0.009658	0.011359	-0.010023	-0.014289	0.009033	0.012461	0.022343	0.005133	0.010905	0.000834	0.016707	0.013238	0.006416	-0.001268	0.000290	0.008225	-0.010997	0.015715	-0.015785	-0.021694	-0.011511	-0.003322	-0.001549	0.015513
148603 | Mycobacteriophage Bxb1 | Siphoviridae	0.015490	0.005002	0.004945	-0.011294	-0.004126	0.021874	-0.000612	0.024796	0.014559	0.010447	0.006263	0.012262	0.006898	0.024541	0.026205	0.006322	-0.018929	0.005683	0.021652	-0.008553	-0.003004	0.011449	-0.005189	0.000336	-0.010655	0.012629	-0.000440	0.004536	0.001727	0.004236	-0.004434	0.020122
78395 | Sugarcane streak Reunion virus | NA	0.008792	0.010911	0.000459	-0.007470	0.008733	0.010363	0.002037	0.011405	0.010766	-0.004667	0.010092	0.031556	0.036344	-0.000070	0.004539	0.011115	0.020651	-0.001372	0.010454	-0.005703	0.003913	0.003481	-0.007596	-0.002774	0.011093	0.012087	0.008706	0.005348	0.022092	-0.007323	0.004141	-0.001037
10871 | Pseudomonas phage Pf1 | Inoviridae	0.012862	0.010658	0.006599	0.006312	0.012081	0.014561	0.017743	0.023295	0.015630	0.013933	0.000666	0.006413	-0.000649	0.020540	0.017069	-0.002858	-0.008868	0.001424	0.010787	-0.013406	0.003029	-0.015887	-0.007107	0.003601	-0.000199	0.012387	-0.009172	-0.000934	0.000899	0.000915	0.008460	0.021002
10279 | Molluscum contagiosum virus | Poxviridae	0.027502	-0.011613	0.002183	0.000700	0.016723	0.020040	0.018074	0.016787	0.016445	0.010362	0.020063	0.018430	0.019679	0.012278	0.036538	0.006907	0.005544	-0.005409	0.006331	0.013820	0.024483	-0.008898	0.005419	0.021787	0.032861	0.028652	0.030981	0.006386	0.029124	-0.013120	0.003062	0.035473
63118 | Bacteriophage bIL170 | Siphoviridae	-0.030153	-0.016301	0.000484	-0.001088	-0.013954	-0.012526	-0.023736	-0.027377	-0.017213	-0.010222	-0.012304	-0.008485	-0.002894	-0.013399	-0.025088	0.001294	0.002103	-0.000884	-0.020654	-0.009165	-0.012938	-0.022259	-0.005132	-0.014098	-0.007832	-0.021394	-0.009713	0.008446	-0.016423	0.003366	0.005772	-0.021005
66366 | Tomato yellow leaf curl virus | NA	0.023780	0.049224	0.039281	0.035446	0.051718	0.018519	0.012004	0.007641	0.018751	0.038678	0.038354	0.033515	-0.019418	-0.020435	-0.001598	0.000101	0.023572	0.001452	0.020134	0.011383	0.018964	-0.019442	0.007779	0.021726	0.017367	-0.022794	0.006929	0.002795	0.011513	-0.017603	-0.020595	-0.013574
35612 | Vesicular exanthema of swine virus | Caliciviridae	0.011404	0.015629	0.003211	0.001878	0.018867	0.008780	0.015789	0.012723	0.011358	0.011307	0.006936	0.014483	0.003720	-0.008748	0.003110	0.005096	0.002336	0.003505	-0.003232	0.013063	0.011121	-0.007212	-0.005690	0.001177	0.013777	0.013272	-0.006374	0.013329	0.016414	0.014433	0.014170	0.001368
128941 | Tomato curly stunt virus | NA	0.004994	0.018539	0.013465	0.002273	0.025558	-0.006412	-0.009348	-0.012284	-0.002152	0.016415	-0.005497	0.013542	-0.028256	-0.018806	-0.009870	-0.005275	0.015043	0.007775	0.018316	0.015494	0.015325	-0.012691	0.012170	0.003968	0.021320	-0.023033	0.006260	0.015523	0.012594	-0.020572	-0.015773	-0.011622
11867 | Avian myelocytomatosis virus | Retroviridae	0.016169	-0.003128	0.005004	0.017938	0.013005	0.058439	0.036944	0.038401	0.035587	0.023938	0.006424	0.021815	0.018062	0.019910	0.015327	-0.013971	-0.001141	-0.009346	0.037092	0.013837	0.021791	0.011714	0.004301	0.007301	0.001523	0.047437	0.036099	0.014521	-0.003574	-0.003235	0.008672	0.027839
207343 | Bovine foamy virus | Retroviridae	-0.015950	-0.014893	-0.013960	0.002679	-0.006008	0.008739	-0.021103	-0.002601	0.002033	-0.008036	-0.010275	0.002562	0.021383	-0.012131	-0.006315	-0.012435	-0.004607	0.027331	-0.001966	-0.011179	-0.010534	0.017557	-0.010217	0.010875	0.002477	-0.002175	0.006877	0.004021	-0.006173	0.005779	-0.001151	0.001941
10821 | Maize streak virus | NA	-0.004124	0.024115	0.014200	0.012795	0.018347	0.024969	0.005809	0.017141	0.021709	0.006750	0.006232	0.020397	0.035414	0.007529	0.011348	0.014102	0.019885	0.006412	0.013489	0.000413	-0.002176	-0.011180	-0.012025	0.011317	0.014882	0.006291	0.017718	0.004091	0.009998	-0.002150	0.005710	0.003423
112227 | Cactus virus X | Flexiviridae	0.012058	0.007492	0.018586	0.001419	0.007855	0.002493	0.020295	0.014068	0.011765	0.008249	0.002314	0.003686	0.007013	0.010032	0.017062	0.012250	0.006757	-0.005072	0.018077	-0.004355	0.012322	-0.004696	-0.021297	-0.009166	0.013931	0.007825	0.015943	0.007484	0.007663	-0.002696	-0.000022	0.020049
12461 | Hepatitis E virus | NA	-0.003190	-0.002136	-0.017470	-0.002031	-0.001484	-0.004384	0.009732	0.018441	0.013155	0.010057	-0.024524	-0.010470	0.009101	0.002990	-0.005677	0.005390	-0.009305	0.002544	0.000115	0.004676	0.000252	0.007714	0.011823	-0.010590	-0.016763	0.021576	0.001106	0.004970	-0.003342	-0.010372	0.014049	0.015338
45219 | Guanarito virus | Arenaviridae	-0.013784	-0.001637	0.013809	-0.001471	-0.000834	-0.012234	0.008659	-0.002348	0.000472	-0.000398	0.014233	0.004711	-0.006400	-0.004539	-0.000724	0.004705	-0.004523	-0.009725	0.021339	-0.016197	0.015731	-0.000881	0.019690	0.004529	-0.002176	0.000295	-0.016143	0.007245	0.011281	-0.005484	0.002298	-0.002127
38062 | Cassava vein mosaic virus | Caulimoviridae	-0.014468	-0.009187	0.008454	0.016029	0.017041	0.009626	-0.002045	-0.031796	-0.011748	-0.008413	0.026190	0.020277	-0.001423	-0.001034	-0.001785	-0.006556	0.014370	0.005469	0.000401	0.000808	0.017578	-0.004168	0.016803	0.015057	0.020990	-0.017499	0.019794	0.017910	0.003058	0.001781	-0.000760	-0.000843
47001 | Equine rhinitis B virus | Picornaviridae	-0.007982	-0.010079	-0.016635	-0.011306	-0.008882	-0.001409	-0.022237	-0.006826	0.000084	-0.015197	-0.017626	-0.012098	-0.023817	-0.000235	-0.007119	0.001133	0.006437	0.001358	-0.005864	-0.015592	-0.017858	0.014800	-0.013015	-0.000246	-0.015336	-0.014206	-0.008380	-0.001808	-0.010507	-0.005153	-0.001504	-0.006877
29271 | Dasheen mosaic virus | Potyviridae	-0.011581	-0.011070	0.008309	-0.011247	0.000898	-0.005249	-0.005170	-0.009568	0.001317	-0.009139	0.009070	0.008928	0.000107	-0.006456	0.003544	0.005107	-0.008626	-0.018332	0.009079	-0.008660	0.003299	-0.011305	-0.009395	-0.007940	0.011335	-0.004470	0.011532	0.002070	0.007404	0.000022	0.022774	-0.010818
35286 | Bamboo mosaic virus | Flexiviridae	0.003842	-0.011494	0.002231	-0.005253	0.006776	0.003758	0.009374	0.023338	0.021210	0.007484	-0.013134	0.002864	0.001969	-0.000119	0.007922	0.001619	0.004113	0.007403	0.027903	-0.005918	0.015112	0.011824	-0.014289	-0.004631	0.003072	0.020155	-0.006924	-0.005804	-0.003366	-0.006842	-0.001640	0.010763
12022 | Enterobacterio phage MS2 | Leviviridae	-0.014393	-0.008220	-0.014849	-0.002640	-0.009715	0.018335	-0.017617	-0.006999	0.001551	0.003366	0.007810	0.009019	0.020655	0.004933	-0.013745	-0.023294	-0.017029	-0.020674	-0.011453	-0.021881	-0.030876	-0.006096	-0.025538	-0.016793	0.023186	-0.005419	0.000828	-0.002183	0.002162	0.001306	0.007913	-0.015007
12466 | Barley mild mosaic virus | Potyviridae	0.004932	-0.005854	0.006978	0.011574	0.008028	0.014798	0.017266	0.002623	0.002509	0.008466	0.039062	0.023884	0.009463	-0.011634	0.014917	0.003290	-0.006885	0.006854	-0.001900	-0.012065	0.013143	0.000241	-0.006433	-0.004318	0.024910	0.002884	0.024288	0.005265	0.010251	0.010300	0.004076	0.003822
222464 | Cotton leaf curl Kokhran virus | NA	0.026436	0.053342	0.048400	0.046885	0.061879	0.029412	0.015286	0.021186	0.034708	0.043388	0.034317	0.022816	-0.029894	-0.016706	0.008403	0.006628	0.034610	0.005773	0.023002	0.026602	0.028771	-0.007828	0.013550	0.034886	0.015318	-0.012104	0.000737	0.001518	-0.005224	-0.019474	-0.010368	-0.002801
11020 | Barmah Forest virus | Togaviridae	-0.008692	0.000192	-0.015688	-0.015682	-0.004264	-0.003130	0.000626	0.018625	0.010516	-0.002628	-0.015517	0.005680	0.006392	0.005462	-0.015694	-0.019000	-0.009644	-0.020762	-0.005213	0.000020	-0.007466	-0.025209	-0.004085	0.015035	0.005530	0.007605	-0.006386	0.006194	0.000590	0.011448	-0.009364	-0.007233
31547 | Human papillomavirus type 20 | Papillomaviridae	-0.005510	0.001573	-0.007037	-0.020385	0.018062	0.015997	0.012733	0.016456	0.023009	0.012705	0.032799	0.037006	0.025517	-0.007586	0.004752	-0.022516	0.000088	-0.024947	0.006374	-0.001118	0.006174	-0.009728	-0.004780	-0.010098	0.044731	0.001196	0.034652	0.023873	0.027162	0.009162	0.002331	-0.002065
11613 | Tomato spotted wilt virus | Bunyaviridae	-0.005787	-0.014640	-0.015034	-0.000732	0.003090	-0.016137	-0.007717	-0.014123	-0.006508	-0.013513	0.007338	0.012065	0.011099	-0.022943	-0.015599	-0.026245	-0.008570	-0.006975	-0.010884	-0.011131	-0.011894	0.001316	-0.003043	-0.005336	0.011871	-0.007046	0.023708	0.013277	0.016117	0.002295	-0.001403	-0.018411
10331 | Equine herpesvirus 4 | Herpesviridae	0.056201	0.023743	0.019680	-0.001330	0.007762	0.035260	0.042125	0.044835	0.040089	0.027098	-0.003904	0.002259	0.024610	0.022688	0.035615	0.028529	0.001186	0.008534	0.035354	0.009805	0.024420	0.012384	-0.015249	0.023676	-0.009569	0.051088	-0.003549	-0.005084	-0.005972	0.019012	0.026689	0.061859
10583 | Human papillomavirus type 1a | Papillomaviridae	-0.004922	0.002294	-0.001903	-0.005528	0.003217	0.003273	-0.006044	0.005674	0.010019	-0.001107	-0.002637	0.012008	0.008860	-0.008377	-0.006713	-0.007135	0.009429	-0.015066	0.000629	0.017255	-0.002203	0.001261	0.002500	-0.004994	0.002268	0.012794	0.005510	-0.001857	0.005974	0.007904	-0.015000	-0.007659
37111 | Human papillomavirus type 28 | Papillomaviridae	0.014980	0.032987	0.013565	0.018853	0.036325	0.024475	0.023592	0.030060	0.036027	0.013591	0.030945	0.025810	0.027027	0.020839	-0.007941	0.000788	0.004829	0.000199	0.009690	-0.017365	-0.007941	-0.010121	-0.004884	-0.014592	0.023114	-0.015301	0.013760	0.007352	0.007109	0.009942	0.017226	-0.017239
11149 | Transmissible gastroenteritis virus | Coronaviridae	-0.006381	-0.002047	0.018030	-0.000394	0.004294	0.004742	0.003347	-0.005368	-0.006821	0.001758	-0.001619	0.003049	0.009219	-0.002894	-0.013085	0.004808	0.007438	0.002482	-0.008392	0.029859	0.012219	0.000288	0.018853	0.013524	0.015629	0.001654	-0.000914	-0.004182	-0.012970	-0.003177	0.005297	0.002597
110195 | Foot-and-mouth disease virus Asia 1 | Picornaviridae	0.018880	0.009314	0.019302	-0.008287	0.011566	0.031759	0.013405	0.020735	0.005690	0.026366	0.003872	0.026063	0.020063	-0.009393	0.010457	-0.003833	0.016615	0.003455	0.019638	0.019039	0.021980	0.009620	-0.008536	0.016303	0.028955	0.011993	0.007931	0.008473	0.010477	0.002765	0.005206	0.010810
195061 | Solanum nodiflorum mottle virus satellite RNA | NA	0.009191	0.014887	0.001626	0.005045	0.000452	0.009255	-0.003615	0.014087	0.004088	0.012505	-0.006870	-0.003973	-0.014537	0.000592	0.000935	0.005359	-0.002745	0.004326	0.009113	-0.004065	-0.005956	-0.014169	-0.017405	-0.008981	-0.017605	0.004295	-0.015442	0.007488	-0.012252	-0.001524	0.004344	0.005370
146499 | Cucumber fruit mottle mosaic virus | NA	-0.019010	-0.012611	-0.018538	-0.003112	-0.022164	-0.015920	-0.015480	-0.025707	-0.018592	-0.029059	-0.021992	-0.026802	-0.015376	-0.018093	-0.021499	-0.005288	-0.010825	0.011551	-0.005637	-0.014430	-0.028422	-0.009112	-0.008678	-0.017391	-0.021640	-0.019815	-0.018980	-0.004291	-0.018442	0.010872	-0.022291	-0.028977
10847 | Coliphage phiX174 | Microviridae	0.017161	0.025765	0.013756	0.004506	0.019560	0.008487	0.009097	0.023094	0.016608	0.008185	0.024214	0.034504	0.022757	-0.008562	0.016115	-0.013615	0.032380	0.000662	0.021442	0.010580	0.020578	0.015061	0.011902	0.009594	0.038586	0.015899	0.034229	0.029245	0.007397	0.010354	-0.012543	0.014483
198541 | Streptococcus pyogenes phage 315.4 | NA	-0.021258	-0.007635	-0.002856	-0.010455	-0.016721	-0.035272	-0.028570	-0.027673	-0.026820	-0.018303	-0.001086	-0.010262	-0.008193	-0.015978	-0.020009	0.004163	-0.004915	-0.006793	-0.010179	-0.024434	-0.011067	-0.016852	-0.018767	-0.026104	-0.010757	-0.035910	-0.012168	-0.005279	-0.011732	-0.017405	-0.022273	-0.033876
40666 | Ryegrass mosaic virus | Potyviridae	-0.012246	0.000538	-0.006662	0.000554	0.000783	-0.012733	-0.018598	-0.008172	-0.004809	-0.004070	0.015819	0.016337	0.001023	-0.010024	0.003815	0.003275	-0.016667	-0.009820	0.001628	-0.002065	-0.000050	0.008627	-0.003805	0.005527	0.026325	-0.001176	0.007355	0.000089	0.017170	-0.007728	0.006891	0.005869
75725 | Enterobacteria phage FI | Leviviridae	-0.008071	-0.022146	-0.018206	0.001850	-0.009903	-0.009494	-0.025352	-0.008080	-0.010020	-0.015380	-0.018431	-0.020749	-0.015067	-0.004592	-0.002767	-0.010964	-0.019412	0.004285	-0.008483	-0.021996	-0.017519	-0.008829	-0.016516	-0.020186	-0.013271	-0.003933	-0.025458	-0.011450	-0.014669	0.006962	-0.012455	-0.025701
11938 | Rauscher murine leukemia virus | Retroviridae	0.034074	0.017314	0.023956	0.013100	0.031921	0.069325	0.041163	0.049697	0.025249	0.026802	0.051463	0.060144	0.042594	0.031298	0.045314	0.026438	0.023689	-0.003398	0.071531	0.003814	0.028905	0.003463	0.004514	0.025732	0.066867	0.029404	0.126817	0.047181	0.055955	0.014872	0.028200	0.052198
11079 | Murray Valley encephalitis virus | Flaviviridae	0.030444	0.034402	0.034306	0.007354	0.033343	0.025067	0.037979	0.047436	0.044988	0.034793	0.023783	0.031189	0.040070	0.040249	0.017992	0.030412	0.032712	0.002380	0.030942	0.027469	0.037268	-0.001661	0.001188	0.028608	0.039375	0.034944	0.030869	0.027925	0.019750	0.010891	0.011743	0.027560
10506 | Paramecium bursaria Chlorella virus 1 | Phycodnaviridae	0.034072	-0.022452	-0.035693	0.002539	0.007113	0.010885	0.003243	-0.011893	-0.008291	-0.007309	0.027943	0.031284	0.022308	0.026611	0.006772	-0.023246	0.000242	0.001909	-0.004603	-0.007675	-0.003743	0.008424	-0.001524	-0.007088	0.033105	-0.009052	0.036805	0.016601	0.038340	0.006302	0.007302	0.006161
59380 | Rice yellow stunt virus | Rhabdoviridae	0.004074	-0.000039	0.002819	-0.008667	0.005632	-0.011506	-0.000703	0.006804	0.011564	0.002962	0.000362	-0.005264	0.004393	-0.001096	-0.000585	-0.008584	0.005449	0.000722	-0.004752	0.003661	-0.001339	0.007824	-0.004830	0.006808	0.004786	0.001170	-0.001027	-0.002544	-0.001876	0.005349	-0.000449	-0.005385
11034 | Sindbis virus | Togaviridae	-0.022178	-0.021015	-0.024614	0.000527	-0.032042	0.000981	-0.027945	-0.012986	-0.019140	-0.003515	-0.008997	0.007017	0.014131	-0.019371	-0.005717	-0.029315	-0.021115	-0.007553	-0.022554	-0.012857	-0.010475	-0.005963	-0.011735	-0.015401	0.012675	-0.016199	0.002930	-0.012118	-0.009400	-0.005437	0.002509	-0.033511
12023 | Pseudomonas phage PP7 | Leviviridae	0.005716	0.008337	-0.002432	0.006172	-0.006789	0.010934	0.008852	0.010334	0.004354	-0.002179	-0.027730	-0.023885	-0.015670	-0.000130	0.002982	-0.001354	0.001023	0.007549	0.003031	0.000090	-0.009003	-0.016185	0.000388	-0.002229	-0.014640	0.015212	-0.015344	-0.002093	-0.012304	-0.008425	-0.013422	-0.005698
99930 | Satellite RNA of Blackcurrant reversion virus | NA	0.011337	0.002185	-0.004160	0.000099	0.001845	0.013452	-0.008941	0.011418	0.005793	0.006092	-0.022158	-0.012297	-0.014817	0.002687	0.000512	-0.001475	-0.002933	0.008994	0.002270	-0.013073	-0.004625	-0.008051	-0.005617	0.004907	-0.015329	-0.002656	-0.020118	-0.002093	0.002431	-0.000793	-0.020708	0.002203
67962 | Carrot red leaf luteovirus associated RNA | NA	-0.000865	0.009097	-0.001017	0.001193	0.008874	0.010670	-0.003851	-0.000753	0.004424	-0.001519	-0.017738	-0.030162	-0.018884	0.013832	0.000522	0.012221	0.005730	-0.012306	-0.006751	0.008841	-0.017916	0.006035	-0.002685	-0.009049	-0.014115	0.004326	-0.017647	-0.002904	-0.005136	0.007213	0.021510	-0.001627
114102 | Frog adenovirus 1 | Adenoviridae	-0.003803	0.018086	-0.014597	0.002991	0.014064	0.002467	-0.003219	0.006137	0.004482	0.001625	-0.010065	-0.008856	0.016702	0.014165	0.007264	-0.001312	0.007385	0.003395	-0.002562	0.009662	0.009281	0.001151	0.006472	-0.003875	-0.010656	0.012881	-0.001807	-0.006608	-0.014651	0.003741	-0.011132	0.001103
37961 | Atkinsonella hypoxylon partitivirus | Partitiviridae	-0.021892	-0.006047	-0.023775	0.005386	-0.018776	-0.019411	-0.024306	-0.022931	-0.020381	-0.032933	-0.023616	-0.024456	-0.022185	-0.023654	-0.018506	0.007172	-0.007179	-0.007616	-0.015000	-0.006523	-0.025588	-0.013318	-0.006220	-0.023628	-0.028340	-0.023583	-0.011914	-0.023142	-0.016953	0.001983	-0.015744	-0.022934
93224 | SVTS2 plectrovirus | Inoviridae	-0.025718	-0.006417	-0.009495	-0.001444	-0.006315	-0.021866	-0.023086	-0.025549	-0.012386	-0.009882	-0.015152	-0.022873	-0.019225	-0.012016	-0.006645	0.004244	0.002569	-0.000762	-0.024739	0.009139	-0.002120	-0.001587	0.003831	-0.005139	-0.017790	-0.015374	-0.006419	-0.011295	-0.006113	-0.001290	0.003567	-0.020724
103216 | Bacteriophage WPhi | Myoviridae	-0.001438	-0.002797	-0.007607	-0.001507	-0.006071	0.024643	0.011027	0.018789	0.007468	0.010911	0.010537	0.024916	0.021023	0.003611	0.024346	-0.009049	-0.012114	-0.020650	0.019188	-0.021963	-0.003323	0.002679	0.002053	0.000246	0.007442	0.021394	0.016661	0.012846	-0.006838	-0.003772	0.002193	0.040396
10598 | Human papillomavirus type 58 | Papillomaviridae	0.015738	0.022416	0.007701	-0.019621	0.031543	-0.004409	0.032229	0.018373	0.037079	-0.004800	0.022601	0.020065	0.007571	0.014241	0.005655	-0.009602	-0.018125	-0.002402	-0.009783	0.000008	-0.028070	-0.010678	-0.019920	-0.026988	-0.011703	-0.021851	0.001777	-0.016245	-0.002229	0.008019	-0.006121	-0.014742
167161 | Strawberry mottle virus | Sequiviridae	-0.052039	-0.053316	-0.063006	-0.047275	0.003687	-0.003376	0.006609	0.009229	0.005297	-0.019273	-0.019712	-0.015325	-0.016625	-0.010411	0.001341	-0.042890	-0.050438	-0.042483	-0.056302	0.003104	-0.001618	0.000201	0.005451	0.000121	-0.013081	0.008313	-0.015545	-0.009065	-0.013544	0.002165	0.005037	-0.000487
88870 | Mycobacteriophage TM4 | Siphoviridae	0.011890	0.019014	0.018777	0.019747	0.016399	0.029957	0.015856	0.015934	0.008824	0.036593	0.022124	0.023761	-0.007283	0.004498	0.009035	0.015086	-0.006896	-0.007282	0.031345	-0.006357	0.005391	-0.006725	-0.008809	-0.002373	-0.007046	0.014924	0.005992	0.005904	-0.008159	-0.005269	0.019610	0.034969
11555 | Influenza C virus | Orthomyxoviridae	0.013717	-0.005247	0.001013	0.000121	-0.008158	-0.001264	-0.008435	0.010553	0.007080	-0.008127	-0.011580	-0.001082	0.007048	0.010824	-0.008537	0.013707	0.015798	0.003354	-0.007322	0.016239	0.008846	0.023235	0.018260	0.017524	0.018309	0.006802	-0.021112	-0.013052	-0.015361	-0.004613	-0.004149	0.013454
157837 | Oat mosaic virus | Potyviridae	0.006849	-0.002281	0.001139	-0.004511	-0.006089	0.001530	-0.002127	0.018726	0.009061	-0.009964	0.000511	-0.001680	-0.007983	0.003140	0.001917	-0.004216	-0.000380	0.016117	-0.005071	0.024987	0.008778	0.017844	0.013854	0.011640	0.002094	0.018899	-0.005625	-0.003147	0.006419	0.003209	0.013804	0.005880
85752 | Tomato yellow leaf curl Thailand virus | NA	-0.012600	0.012689	0.014207	0.001136	0.009890	-0.012322	-0.016697	-0.035147	-0.021330	0.006853	-0.004235	0.004354	-0.023555	-0.028294	-0.011268	0.002117	0.019138	0.026044	0.017682	0.004652	0.001236	-0.013021	0.002729	-0.011287	0.014083	-0.026003	0.007931	0.002548	0.013784	-0.011758	-0.007692	-0.022678
81832 | Rupestris stem pitting-associated virus | Flexiviridae	0.008856	-0.009624	0.009028	-0.008002	-0.001440	-0.003823	-0.018388	-0.001693	-0.012730	-0.010481	0.019106	0.023364	-0.004333	-0.001561	0.004654	0.000550	-0.008233	0.000081	0.002234	-0.018381	-0.008492	-0.025283	-0.016968	-0.012402	0.012992	-0.014718	0.018540	-0.000568	0.019080	-0.025269	0.015441	-0.007488
10581 | Human papillomavirus type 16 | Papillomaviridae	0.033339	0.024200	0.026004	0.018818	0.035728	-0.000665	0.047211	0.025813	0.046586	0.007667	0.037572	0.036074	0.017336	0.012619	-0.003694	-0.008807	-0.024234	-0.001645	-0.013487	-0.022071	-0.014149	-0.011971	-0.012196	-0.032848	0.000251	-0.022506	0.007155	-0.004077	-0.006588	0.013408	-0.014924	-0.027618
217686 | Little cherry virus 1 | Closteroviridae	-0.025152	-0.013350	-0.022935	0.004914	-0.020862	-0.005583	-0.021116	-0.033795	-0.029402	-0.033778	-0.027730	-0.028075	-0.021029	-0.027468	-0.022893	-0.007071	-0.014605	-0.012137	-0.012013	-0.017759	-0.030924	-0.010343	-0.016137	-0.032564	-0.033336	-0.025365	-0.023227	-0.010606	-0.020196	0.013774	-0.015749	-0.030282
170621 | Perina nuda picorna-like virus | NA	-0.005072	-0.007037	0.004094	0.001321	0.005648	-0.000980	0.005567	-0.005263	-0.013011	-0.005316	0.018425	0.011517	0.003229	-0.006601	0.002803	-0.008721	-0.001626	-0.008834	0.011935	-0.006782	0.013599	0.003109	0.016540	0.004082	-0.001113	-0.000170	0.001276	0.012698	-0.000910	-0.003119	0.011019	-0.005043
223262 | East African cassava mosaic Cameroon virus | NA	-0.024079	0.007325	-0.008554	-0.002264	-0.011474	-0.027246	-0.029485	-0.048750	-0.031971	-0.007653	-0.015265	-0.015585	-0.029678	-0.035066	-0.025313	-0.012002	-0.001469	0.004304	-0.002992	-0.007161	-0.026804	-0.013434	-0.005438	-0.028492	0.000544	-0.042166	-0.000178	-0.014545	0.008679	-0.001269	-0.019032	-0.036606
35339 | LuIII virus | Parvoviridae	-0.005498	-0.001097	0.007904	-0.001059	0.013356	0.007059	0.009373	0.010860	0.011241	0.011601	0.025699	0.032611	0.020960	-0.014145	-0.016528	-0.002098	0.008436	0.005586	0.013671	0.010078	0.015359	0.004115	0.000074	0.006269	0.036006	-0.004372	0.034713	0.020382	0.021809	0.000396	0.008853	-0.016295
10742 | Enterobacteria phage HK022 | Siphoviridae	-0.006958	-0.005354	-0.009685	0.010135	0.020552	0.027316	0.003864	0.002984	0.012450	0.022129	0.007310	0.000216	-0.006944	0.006826	0.005482	-0.006544	0.006908	0.009862	0.004803	0.005602	0.004807	0.016374	0.013102	0.006055	0.028502	0.018950	0.011729	0.018396	-0.000070	0.006312	0.007922	0.023826
11307 | Sonchus yellow net virus | Rhabdoviridae	-0.001905	0.000649	-0.004106	0.008295	-0.007190	-0.027579	-0.014027	-0.019700	-0.005140	-0.008681	0.002156	-0.013804	0.000646	0.009732	-0.008967	-0.002730	0.000698	0.013102	0.000212	-0.006113	-0.005468	-0.007719	-0.001112	-0.001982	-0.006523	-0.011953	0.000449	-0.003729	0.003519	0.002581	-0.007838	-0.001738
190061 | Fowl adenovirus A | Adenoviridae	0.025160	0.029171	0.020288	0.010914	0.012585	0.021082	0.028407	0.037983	0.033756	0.027857	0.000770	-0.012762	0.012651	0.025283	0.008155	0.033723	0.032320	-0.001084	0.022092	0.034269	0.034429	0.013988	0.008138	0.024467	0.005275	0.035710	-0.001901	-0.009209	-0.004814	-0.003816	0.011582	0.013608
12280 | Tomato ringspot virus | Comoviridae	-0.004002	-0.017700	-0.001891	0.006336	-0.000846	-0.003003	-0.015818	-0.011524	-0.016772	-0.020360	0.000916	0.007205	0.017533	0.012878	-0.007254	0.001118	-0.013364	0.006199	-0.001225	-0.013599	-0.019390	-0.023367	-0.006076	-0.018678	0.009118	-0.017237	0.013829	0.002695	0.015193	-0.000857	0.005412	-0.006525
28321 | Amsacta moorei entomopoxvirus | Poxviridae	-0.025288	-0.006667	-0.023924	-0.004991	-0.016068	-0.024429	-0.019119	-0.024366	-0.015356	-0.023166	-0.019524	-0.031836	-0.005888	-0.008800	-0.027493	0.000079	-0.006505	0.011245	-0.016924	-0.004749	-0.021528	-0.015418	0.010308	-0.024630	-0.024204	-0.014410	-0.019253	-0.016220	-0.014743	-0.005198	0.006129	-0.026455
208177 | Tomato leaf curl Vietnam virus | NA	0.029934	0.057908	0.043754	0.047822	0.046537	0.023963	0.012038	0.014449	0.021661	0.041033	0.042378	0.031694	-0.015441	-0.014828	-0.005882	0.006070	0.019710	0.012610	0.025240	0.010176	0.020629	-0.012504	0.003239	0.018008	0.008805	-0.012555	0.008777	-0.000402	0.008452	-0.003572	-0.004893	-0.012441
92129 | Tupaia paramyxovirus | Paramyxoviridae	-0.001075	0.007024	0.020833	0.003032	-0.002825	0.005597	0.002988	-0.017204	-0.008491	-0.005155	0.014488	0.007037	0.007763	0.002539	-0.003281	0.011029	0.012661	-0.004832	0.015200	0.002611	0.020803	0.024866	0.025765	0.010964	0.014881	0.008077	0.017164	0.024635	0.024329	0.003955	0.028253	0.014746
187977 | Wild potato mosaic virus | Potyviridae	0.007642	0.003166	-0.003528	-0.014880	0.010604	0.002159	0.000261	0.010954	0.003297	0.010056	-0.012116	-0.013928	-0.007974	-0.002009	-0.016568	-0.005901	-0.005766	-0.007017	0.008153	0.014798	0.009742	-0.002961	-0.000817	0.003307	0.010774	0.009313	-0.009861	-0.007777	0.010751	0.003224	0.009275	0.008758
223287 | Mungbean yellow mosaic India virus | NA	-0.062141	-0.011678	-0.044834	-0.013263	-0.050733	-0.053643	-0.061892	-0.092814	-0.072193	-0.036696	-0.006871	-0.018371	-0.022710	-0.063276	-0.054300	-0.021148	-0.042915	0.007239	-0.034347	-0.052322	-0.058720	-0.011639	-0.048415	-0.065876	-0.036978	-0.075856	-0.031269	-0.031221	-0.014332	-0.004496	-0.032993	-0.089282
72638 | Streptococcus thermophilus bacteriophage Sfi19 | Siphoviridae	-0.023355	-0.007115	0.001466	-0.016561	-0.008079	-0.022940	-0.021077	-0.032325	-0.027225	0.002168	-0.007861	-0.001172	-0.002417	-0.002488	-0.008559	0.010002	-0.004897	0.013213	-0.001689	-0.011888	-0.014629	-0.001711	-0.022977	-0.018399	-0.005427	-0.029470	-0.011252	-0.003832	0.020320	-0.008674	-0.000179	-0.022993
28311 | Human papillomavirus type 63 | Papillomaviridae	0.010388	0.027627	0.023917	0.004591	0.022818	0.009085	0.024119	0.009865	0.037678	0.016819	0.013665	0.011952	0.014952	0.020737	0.006900	0.004341	0.007627	-0.001081	0.003187	0.013909	-0.012410	0.009676	0.018528	-0.000477	0.010049	-0.001850	0.012827	-0.008686	0.007736	-0.009093	-0.006786	-0.005339
11027 | O'nyong-nyong virus | Togaviridae	-0.005533	-0.004446	-0.008083	-0.020500	-0.013530	-0.001360	-0.022081	0.002749	-0.013230	-0.005249	-0.002266	-0.000374	0.011593	-0.000385	0.004280	-0.012323	-0.022902	-0.013632	0.005560	-0.017463	-0.009190	-0.011905	-0.008871	0.001867	0.009016	0.000522	-0.003067	0.012217	0.001457	0.012246	-0.016157	-0.005476
191547 | Beet ringspot virus | Comoviridae	-0.029591	-0.009526	-0.014280	-0.008319	-0.013309	-0.032978	-0.026775	-0.019126	-0.012562	-0.024910	-0.028712	-0.037301	-0.012473	-0.003883	-0.016328	-0.006133	-0.002301	0.001873	-0.017138	-0.000977	-0.010979	-0.008942	-0.003912	-0.013263	-0.014829	-0.023108	-0.016693	-0.012710	-0.009434	0.000487	0.005986	-0.026384
10640 | Carnation etched ring virus | Caulimoviridae	-0.022659	0.009978	-0.002107	-0.014697	0.000557	0.012103	-0.004310	0.003844	-0.004087	-0.008526	-0.006037	0.002769	-0.004528	-0.004915	-0.014332	-0.022738	0.004563	0.006980	-0.002493	0.007903	0.012776	0.004547	-0.000296	0.009053	0.002359	0.002135	0.006894	-0.001748	-0.006916	0.001784	-0.001653	-0.004556
223275 | East African cassava mosaic Zanzibar virus | NA	-0.010995	0.015847	0.010628	0.013835	0.003043	-0.015125	-0.018412	-0.033207	-0.018970	-0.000863	0.000540	0.005464	-0.037137	-0.034425	-0.019570	-0.008473	0.005973	0.009591	0.003680	-0.004616	-0.008997	-0.024556	-0.003397	-0.011224	0.004903	-0.036062	-0.005589	-0.011548	-0.000019	-0.013710	-0.021866	-0.036343
10825 | Miscanthus streak virus | NA	0.009554	0.016563	0.009785	0.012152	0.001167	0.011824	0.017649	0.020223	0.006588	0.014413	0.024402	0.016699	0.021291	0.006928	-0.007056	-0.005494	0.006090	0.004508	0.011314	-0.011464	-0.005927	0.001317	-0.014116	-0.003969	0.011307	0.009726	0.007481	0.008018	0.009338	-0.003233	0.023837	0.005790
10634 | Murine polyomavirus | Polyomaviridae	0.015553	0.013924	0.017845	0.007384	0.021412	0.023853	0.015136	0.008274	0.016245	0.018822	-0.005695	0.002341	0.007246	0.005525	0.018236	0.005440	0.022665	0.016424	0.010803	0.020264	0.026705	0.007644	0.024607	0.011324	0.022312	0.004719	0.034097	-0.000430	0.014277	-0.010726	0.000931	0.013621
12475 | Hepatitis delta virus | NA	0.029114	0.013138	0.021128	0.025861	0.018658	0.043531	0.043096	0.035199	0.030315	0.031486	0.029641	0.040705	0.030275	0.028729	0.021441	0.013830	0.024578	0.007232	0.012601	0.021986	0.028939	0.033563	0.021241	0.024367	0.027198	0.028000	0.014990	0.029018	0.016752	0.014596	-0.007010	0.039421
71366 | Staphylococcus aureus bacteriophage PVL | Siphoviridae	-0.026552	-0.007693	-0.012841	-0.009579	-0.010917	-0.046097	-0.034765	-0.043847	-0.037476	-0.030143	0.003795	-0.012786	-0.016890	-0.002316	-0.008722	0.018191	-0.002825	0.004724	-0.007513	-0.014758	-0.013956	-0.010341	-0.016473	-0.016920	-0.008276	-0.048905	-0.005475	0.002443	0.012246	-0.008750	0.012064	-0.024084
195063 | Subterranean clover mottle virus satellite RNA | NA	-0.034892	-0.035748	-0.042246	-0.031698	-0.008831	-0.003701	0.010622	-0.001751	0.001789	-0.012066	-0.012352	-0.010145	-0.007263	-0.007938	-0.004306	-0.028758	-0.033819	-0.028485	-0.037751	0.011707	-0.003143	-0.014550	0.002463	0.005754	-0.018031	0.005214	-0.022797	-0.001157	-0.009908	-0.001737	-0.006310	0.001271
11665 | Equine infectious anemia virus | Retroviridae	-0.011427	-0.004999	0.000651	-0.004484	0.001227	0.001589	0.002488	-0.009951	0.004234	-0.003216	0.025191	0.025676	0.003456	-0.019261	0.008756	-0.011111	-0.001587	0.006099	0.009487	-0.001288	-0.010021	0.013075	0.004697	-0.006808	0.022416	-0.008979	0.027061	0.019883	0.010007	-0.000810	-0.003105	-0.001048
10848 | Coliphage phiK | Microviridae	0.016689	0.016784	0.013074	0.009904	0.013869	0.005497	0.007501	0.021289	0.016599	0.004413	0.017242	0.031293	0.024769	-0.013581	0.020711	-0.021812	0.035708	-0.004976	0.019567	0.007571	0.020257	0.011793	0.001097	0.007666	0.034191	0.012743	0.032876	0.019995	0.003609	0.014344	-0.012779	0.012502
11290 | Infectious hematopoietic necrosis virus | Rhabdoviridae	0.008424	0.004340	0.011981	0.009187	0.004453	0.010505	0.009598	0.022401	0.020440	-0.006556	-0.003621	0.006725	0.014977	-0.004181	0.003368	-0.002156	0.010753	-0.011041	0.017916	0.022433	0.022789	0.018598	0.016758	0.020132	0.009933	0.015069	-0.002916	0.002481	0.001753	0.004041	0.000972	0.003623
12254 | Satellite tobacco mosaic virus | NA	-0.020216	0.003624	-0.000044	-0.002020	0.004420	-0.011296	0.005594	-0.008177	-0.009553	-0.010389	0.002270	0.026663	-0.006875	-0.025169	-0.001392	-0.003665	-0.011292	-0.000618	-0.004640	-0.011126	-0.007647	0.002486	-0.018214	-0.003052	0.024303	-0.007917	0.023753	0.009522	0.002223	0.007876	-0.006376	-0.008650
180503 | Bacteriophage VSKK | Inoviridae	-0.022754	-0.004757	0.000803	-0.017540	-0.022732	-0.036987	-0.018551	-0.026746	-0.024521	-0.030878	-0.018581	-0.022947	-0.023111	-0.024251	-0.009068	-0.000946	0.000232	0.016984	-0.016646	-0.014387	-0.016508	-0.004407	-0.000217	-0.014394	-0.033591	-0.017114	-0.015537	-0.023968	-0.009367	-0.012364	-0.019953	-0.021907
57119 | Bean yellow dwarf virus | NA	-0.002810	-0.006227	0.011623	-0.000190	0.011583	0.007095	-0.003815	-0.003224	0.005541	0.014801	0.012836	0.011815	-0.001216	-0.005714	0.008815	0.016939	0.015176	0.003024	-0.004001	0.004255	0.004801	-0.003612	0.005716	0.009598	0.018608	0.012661	0.007336	-0.001681	0.017195	0.007302	0.005463	0.012777
85753 | Soybean crinkle leaf virus | NA	0.001404	0.019860	0.024827	0.004024	0.025667	-0.010567	-0.005384	-0.009039	-0.003523	0.011350	-0.015510	-0.003494	-0.038177	-0.027250	0.002889	0.005249	0.029676	0.010568	0.020805	0.023494	0.013276	-0.010185	0.017471	0.002210	0.013062	-0.017118	0.005183	-0.005767	0.001938	-0.003986	-0.018570	-0.007760
46221 | Porcine circovirus | Circoviridae	-0.002404	-0.002542	0.001724	-0.010566	0.000046	-0.000767	0.006265	0.003047	0.000362	-0.014060	-0.004290	0.006232	-0.001093	-0.007181	0.001358	-0.003303	0.001700	-0.012787	0.003130	0.011634	0.017650	0.005253
33748 | Primate T-lymphotropic virus 2 | Retroviridae	0.054174	0.017508	0.044697	0.029666	0.046872	0.048066	0.050629	0.059294	0.041548	0.039957	0.038634	0.054633	0.024444	0.037318	0.040341	0.038623	0.032414	-0.010391	0.037935	0.026288	0.052230	0.013096	0.019246	0.044757	0.042778	0.036862	0.042877	0.040669	0.043688	0.003704	0.023480	0.053712
120168 | Bhendi yellow vein mosaic virus | NA	0.032145	0.046445	0.045265	0.036718	0.065574	0.020141	0.012599	0.029819	0.038203	0.030879	0.017033	0.024039	-0.032148	-0.005330	0.022296	0.007738	0.043475	0.001239	0.020791	0.036075	0.036635	-0.009702	0.030516	0.036794	0.015259	-0.000150	0.008529	0.006584	-0.003747	-0.010320	-0.004459	0.012640
10604 | Human papillomavirus type 12 | Papillomaviridae	-0.010706	0.003906	-0.004669	-0.010940	0.014225	0.013491	0.014968	0.012424	0.018939	0.016056	0.046808	0.054569	0.039343	-0.007852	0.006495	-0.015349	0.005158	-0.015807	0.018504	0.008289	0.010940	-0.004486	0.009924	0.003489	0.046916	0.004602	0.052978	0.030577	0.027525	0.015533	0.011768	-0.003774
32619 | Sorghum mosaic virus | Potyviridae	0.004223	0.007608	0.014283	0.007960	0.022227	0.008989	0.000628	-0.011189	-0.007562	0.008868	0.026613	0.024296	0.008692	-0.009534	0.000237	0.006883	0.015505	-0.009643	0.004740	-0.001854	0.010097	-0.004861	0.006868	0.005694	0.029206	-0.006056	0.023380	0.011377	0.030487	-0.013675	0.020911	-0.002768
169066 | Human rhinovirus sp. | Picornaviridae	0.041453	0.011259	0.012031	0.018045	0.003898	0.023454	0.017130	0.040344	0.013507	0.039517	0.006200	-0.009584	0.019032	0.022692	0.019673	0.017677	0.019055	0.004766	-0.003579	0.033710	0.027069	0.020999	0.042548	0.059740	0.007268	0.026621	0.012996	0.020375	0.006023	0.028721	0.010082	0.023967
187850 | Ageratum yellow vein virus-associated nanovirus DNA | Nanoviridae	-0.036781	-0.037684	-0.044533	-0.033414	0.006272	-0.005480	0.017629	-0.001884	0.003309	-0.010632	0.005074	0.002588	-0.023572	0.005692	-0.003308	-0.030315	-0.035650	-0.030027	-0.039794	0.002048	0.014042	-0.002610	0.008635	0.010400	-0.003322	-0.004141	-0.004517	-0.001660	-0.000778	-0.003864	0.001949	-0.001472
10876 | Acholeplasma phage MV-L1 | Inoviridae	-0.005213	0.000302	0.006000	0.020230	-0.000135	-0.025391	-0.013263	-0.019786	-0.014463	-0.005684	-0.009470	0.008247	0.000088	-0.006550	-0.010306	0.009373	-0.004668	0.001490	0.000811	-0.005438	-0.006858	-0.022801	-0.005699	-0.005906	-0.003258	-0.014081	0.006661	0.007121	0.004464	-0.003619	0.025203	-0.014080
120381 | Human papillomavirus type 87 | Papillomaviridae	0.035860	0.031306	0.016079	0.014039	0.042411	0.018823	0.036890	0.036013	0.039636	0.008942	0.008373	0.011719	0.019366	0.016277	-0.003639	-0.004024	-0.008997	-0.004154	0.018360	-0.018678	-0.013179	-0.001560	-0.017066	-0.005979	0.004019	-0.006831	-0.007299	-0.001276	0.014108	-0.007411	0.008770	-0.010138
186805 | Goatpox virus | Poxviridae	-0.033895	-0.006791	-0.037510	-0.014082	-0.020052	-0.038564	-0.031455	-0.039550	-0.031660	-0.040614	-0.005923	-0.013804	-0.012753	-0.025045	-0.017428	-0.017319	-0.016497	0.000600	-0.041055	-0.013541	-0.026462	-0.003498	-0.003082	-0.015490	-0.012262	-0.032813	-0.006552	-0.015230	0.006593	0.012590	-0.005357	-0.037988
12241 | Tobacco mild green mosaic virus | NA	-0.028798	-0.005519	-0.007153	-0.005635	-0.003411	-0.009066	-0.017390	-0.028938	-0.021668	-0.022287	0.001309	0.009641	0.004085	-0.009523	-0.023540	-0.018228	-0.015147	-0.007913	-0.008235	-0.014819	-0.022159	-0.008987	-0.010426	-0.021174	0.007842	-0.011787	0.008793	-0.001850	-0.002315	0.006855	-0.001507	-0.021330
96054 | Tomato leaf curl Philippines virus | NA	0.017545	0.043033	0.039973	0.023403	0.042605	0.012360	0.001185	0.003256	0.011087	0.032534	0.017475	0.014447	-0.034865	-0.020634	-0.001989	0.003950	0.031187	0.003899	0.022147	0.013530	0.015414	-0.010985	0.010274	0.022116	0.007577	-0.019666	0.002970	-0.004259	0.000757	-0.014475	-0.011841	-0.011153
228582 | Cereal yellow dwarf virus-RPS | Luteoviridae	-0.010810	-0.000268	-0.020618	-0.006523	-0.010618	-0.000629	-0.015115	-0.010596	-0.014638	-0.009986	-0.022652	-0.022837	-0.009144	-0.014756	-0.010898	-0.012685	-0.010526	-0.010427	0.003885	-0.012187	-0.016015	-0.015664	-0.007855	-0.021510	-0.022231	-0.008700	-0.027872	-0.021499	-0.008947	0.001810	0.007451	-0.014113
156690 | Beet mild yellowing virus | Luteoviridae	-0.012640	-0.005376	-0.000972	-0.007459	-0.005379	-0.005265	-0.009896	-0.024638	-0.019580	-0.002452	-0.006096	-0.005221	-0.008585	-0.016096	-0.006964	-0.002948	-0.014715	-0.001866	0.010297	-0.017803	-0.009690	-0.015374	-0.002064	-0.020345	-0.007155	-0.017065	-0.001151	-0.008830	0.006891	0.001284	0.002253	0.005157
12021 | Enterobacteria phage KU1 | Leviviridae	-0.014483	-0.005308	-0.019108	0.002489	0.000329	0.019552	-0.022751	0.000856	0.013342	0.003422	-0.004242	-0.001422	0.020129	-0.007453	-0.013442	-0.032684	-0.017467	-0.022440	-0.007155	0.002283	-0.022183	0.004387	-0.022457	-0.004186	0.012235	0.005693	0.002461	-0.016582	-0.003963	0.003948	0.006673	-0.019849
11864 | Avian leukosis virus | Retroviridae	0.019091	-0.003701	0.005861	0.020698	0.014109	0.060308	0.038519	0.038873	0.036525	0.026023	0.007354	0.023185	0.019305	0.024550	0.014742	-0.014128	0.000068	-0.010389	0.037552	0.013454	0.024584	0.010691	0.003855	0.006256	-0.000094	0.046970	0.033637	0.013995	-0.004727	-0.001223	0.009886	0.027988
10562 | Bovine papillomavirus type 4 | Papillomaviridae	0.002199	-0.009147	-0.005389	-0.001899	0.010193	0.006639	0.011166	0.001052	0.005090	0.003488	0.014885	0.019549	0.006327	0.004525	-0.003979	-0.012737	-0.017320	-0.010154	-0.006784	-0.016267	-0.006132	0.004976	-0.012889	-0.007125	0.018823	-0.020539	0.015468	0.014686	0.011577	0.009485	-0.008412	-0.018629
59749 | Maize rayado fino virus | Tymoviridae	0.015140	0.012477	0.018651	-0.001072	0.017531	0.034142	0.026965	0.029210	0.022710	0.031536	0.012647	0.027976	0.008686	0.020683	0.010679	-0.000708	0.006407	0.001633	0.017014	0.002149	0.013722	0.009343	-0.007107	0.010090	0.018433	0.031175	0.004112	0.006141	0.018552	0.003019	0.018362	0.028074
28348 | Sweet clover necrotic mosaic virus | Tombusviridae	-0.006151	-0.019550	-0.014992	-0.003122	-0.006823	-0.010744	0.001889	0.003006	-0.008010	-0.011837	-0.005702	0.002408	0.022112	0.000909	0.004441	-0.016563	-0.024807	0.006658	-0.003881	-0.003300	-0.014449	-0.002225	-0.009742	-0.019730	0.018064	-0.009852	0.006894	-0.000268	0.002816	0.015091	0.008646	-0.001917
196399 | Arabis mosaic virus small satellite RNA | NA	-0.027554	-0.031996	-0.036384	-0.028588	-0.007321	-0.001200	0.010010	-0.003886	-0.007698	-0.020020	0.008229	-0.001106	-0.017276	0.001383	0.008675	-0.022449	-0.029903	-0.017650	-0.028707	-0.012078	0.000771	0.001762	-0.002308	0.006958	-0.007305	-0.004644	-0.009596	0.024803	0.008797	0.004448	0.010785	0.004216
93465 | Avian endogenous retrovirus EAV-HP | Retroviridae	0.008984	0.009961	0.008115	0.009146	0.006045	0.009645	0.010713	0.010340	0.000791	0.018533	0.017938	0.018799	-0.003748	0.001055	0.006025	0.010621	-0.001765	-0.000254	0.008835	-0.004838	0.009753	-0.006590	-0.002538	-0.005598	0.002894	-0.003056	0.004962	-0.000429	0.015631	0.007705	-0.010860	0.014806
160484 | Discula destructiva virus 2 | Partitiviridae	0.014897	-0.004674	-0.004766	-0.006088	0.000613	0.005806	-0.001300	0.014401	0.019201	-0.012973	-0.026764	-0.017426	0.000627	0.012148	-0.001980	0.001635	0.001185	-0.012077	-0.013898	0.010366	0.009863	-0.003162	0.005690	0.004050	-0.016450	0.011962	-0.019613	0.003283	-0.006699	-0.004996	-0.009745	0.004325
129956 | Murine adenovirus A | Adenoviridae	-0.013190	-0.020810	-0.015839	0.009437	-0.026816	-0.013790	-0.010375	-0.022992	-0.031615	-0.004822	0.001063	-0.002198	-0.008383	-0.008635	-0.003465	0.009727	-0.001448	-0.008927	0.024125	-0.029044	-0.008038	-0.007498	-0.023660	-0.034521	-0.008423	-0.019747	-0.004708	-0.006460	-0.003080	0.009288	-0.008152	0.004756
10788 | Canine parvovirus | Parvoviridae	-0.002917	0.005749	0.017210	0.011667	0.023332	0.009719	0.007295	0.016629	0.015174	0.011796	0.030345	0.030203	0.024143	-0.000889	-0.008972	0.001930	0.017220	0.014637	0.013787	0.010977	0.013788	0.004167	0.005036	0.013994	0.040527	0.001563	0.039741	0.022353	0.026144	0.004314	0.012461	-0.008036
10665 | Enterobacteria phage T4 | Myoviridae	-0.023900	-0.005483	-0.014822	0.002450	-0.005231	0.003317	-0.021644	-0.006293	-0.014300	-0.021597	-0.004055	-0.010478	0.004874	0.006019	-0.001577	-0.017471	0.000379	-0.010708	-0.017070	0.009112	-0.010467	-0.005129	-0.012540	-0.002795	-0.001591	0.001702	-0.013345	-0.012251	-0.013071	-0.004128	-0.014584	-0.010440
12287 | Flock house virus | Nodaviridae	0.011640	0.019175	0.004978	-0.000609	0.014850	0.013695	0.009965	0.007687	0.006611	0.006284	-0.000868	0.010772	0.013496	0.003874	-0.000311	0.004882	0.014903	0.001331	0.006106	0.001822	0.016231	0.003920	0.005763	0.003415	-0.004122	0.016738	0.001063	0.011008	0.000321	0.005633	0.005798	0.002228
119910 | Ryegrass mottle virus | NA	0.004305	0.004112	-0.021078	-0.003220	-0.006914	-0.022540	-0.014931	-0.000033	-0.000836	0.000591	-0.030528	-0.030611	-0.007797	0.001632	0.008600	0.010490	-0.003011	-0.008035	0.003603	-0.004559	-0.016567	-0.005751	-0.011512	-0.009491	-0.002329	-0.008923	-0.015584	-0.011135	-0.009808	0.008103	-0.011708	-0.005196
11909 | Primate T-lymphotropic virus 2 | Retroviridae	0.060283	0.023664	0.044460	0.026217	0.045077	0.064730	0.068835	0.076549	0.049867	0.059001	0.051962	0.064934	0.040287	0.044578	0.050596	0.049765	0.039657	-0.001504	0.053205	0.034315	0.060070	0.010675	0.025635	0.054849	0.063128	0.044872	0.069345	0.044221	0.043026	0.010973	0.033940	0.053231
185793 | Tomato yellow leaf curl China virus | NA	0.009537	0.033774	0.021379	0.024624	0.026895	0.001265	-0.002191	-0.008499	-0.000539	0.021388	0.020081	0.025737	-0.026318	-0.017922	0.005796	0.002963	0.016609	0.005781	0.010903	0.003967	0.014534	-0.017739	0.001326	0.002246	0.011824	-0.016368	-0.000690	-0.001993	0.004072	-0.018564	-0.018742	-0.013383
202568 | Stachytarpheta leaf curl virus | NA	-0.010775	0.023544	0.020327	0.005813	0.014959	-0.013139	-0.011270	-0.020620	-0.008678	0.014211	-0.004792	-0.000616	-0.047002	-0.037078	-0.016285	-0.005017	0.021313	0.006891	0.006903	0.004884	-0.002237	-0.010918	-0.001532	-0.002057	-0.002802	-0.033406	-0.006115	-0.012883	-0.001613	-0.011409	-0.022152	-0.030962
196094 | Turnip crinkle virus satellite RNA | NA	-0.032895	-0.033702	-0.039828	-0.029884	-0.014554	-0.021000	-0.002013	0.011067	0.004642	0.010646	-0.019813	-0.023878	-0.011966	0.003509	0.011180	-0.027112	-0.031883	-0.026855	-0.035590	0.001810	-0.008637	-0.001594	0.009574	-0.005951	-0.008118	-0.002042	-0.017808	-0.013155	-0.020396	-0.013153	0.002617	0.002014
11788 | Abelson murine leukemia virus | Retroviridae	0.037937	0.021503	0.026876	0.012644	0.035014	0.072916	0.044422	0.053631	0.028019	0.029857	0.053753	0.061344	0.044333	0.032370	0.048186	0.030669	0.026142	-0.004651	0.075351	0.008430	0.032599	0.005656	0.007043	0.029463	0.069315	0.034070	0.129973	0.048797	0.058980	0.017012	0.031882	0.053605
138949 | Human enterovirus B | Picornaviridae	0.044739	0.012441	0.010155	0.013778	-0.018781	0.038634	0.017257	0.048442	0.027326	0.059656	-0.015061	-0.023858	0.030183	0.024001	0.036678	0.038922	-0.012983	0.019266	0.012475	0.017921	0.015053	0.013855	0.021992	0.056755	-0.021983	0.028185	-0.021182	-0.000359	-0.002115	0.028380	0.011545	0.032042
10611 | Human papillomavirus type 30 | Papillomaviridae	0.025444	0.016883	0.014365	0.008934	0.031090	0.022295	0.040061	0.021772	0.035783	0.011690	0.021000	0.031625	0.027918	0.011372	0.011211	-0.004106	-0.001650	0.000168	0.011052	-0.013379	-0.014015	0.003730	-0.023522	-0.011942	0.014108	-0.006077	0.005238	0.008766	0.012640	0.006332	0.007263	-0.001653
69577 | Banana streak virus | Caulimoviridae	-0.007251	0.005075	0.003397	0.016622	-0.001624	-0.010657	-0.005242	-0.011599	-0.001909	-0.002130	-0.007885	-0.017266	-0.021141	-0.009958	0.006897	0.013775	0.017459	0.001572	-0.001491	0.002244	-0.003778	0.005110	-0.004114	0.003216	-0.009861	-0.005728	-0.016027	-0.007620	-0.004043	0.003290	-0.005969	0.001995
11588 | Rift Valley fever virus | Bunyaviridae	-0.006143	0.004076	0.001485	0.005383	-0.014660	-0.017482	-0.007833	-0.017274	-0.018848	-0.014014	-0.015824	-0.013448	-0.024895	-0.003823	0.008962	0.015271	0.011930	0.015615	-0.009571	0.006514	-0.005290	-0.011781	0.006304	0.004026	-0.017985	-0.000044	-0.023868	-0.018503	-0.004711	-0.006997	-0.010860	-0.003473
72539 | Physalis mottle virus | Tymoviridae	0.032980	0.015536	0.028875	0.004423	0.034640	0.028914	0.038439	0.046073	0.044681	0.037700	0.005387	0.022956	0.004415	0.011059	0.024353	0.012677	0.020474	-0.014029	0.020515	0.018318	0.030369	0.014679	0.006186	0.026256	0.024408	0.041508	0.011911	0.026476	0.018788	-0.005435	0.008801	0.028369
120087 | Human enterovirus E | Picornaviridae	0.024954	0.003894	-0.002073	0.017536	0.007014	0.015403	0.011868	0.019654	0.014762	0.044829	0.010229	0.009189	0.003228	0.016119	0.006179	0.003764	-0.011353	0.004931	0.002351	-0.002189	0.004643	-0.007913	0.014195	0.050325	0.007987	0.009192	0.017018	0.005094	0.014152	0.005504	0.008822	0.009210
77048 | Methanobacterium phage psiM2 | Siphoviridae	0.017066	0.025120	0.014797	0.005310	0.004832	0.001852	0.000167	0.010923	0.014403	0.009095	-0.004179	-0.006140	-0.013616	0.020729	0.008987	0.025174	0.014928	-0.002010	0.011512	0.006419	0.014184	0.005309	0.017981	0.015528	0.005022	0.006173	0.015192	-0.005217	0.002057	0.010033	0.011709	0.010265
10838 | Bean dwarf mosaic virus | NA	-0.006897	0.041476	0.028085	0.013279	0.030142	0.011622	-0.007137	-0.016994	-0.000056	0.024080	0.028568	0.022128	-0.025368	-0.031880	-0.000766	0.000956	0.016105	0.007497	0.008918	0.005919	0.001443	-0.009763	-0.001461	0.007634	0.019751	-0.024817	0.012215	-0.012786	0.002827	0.005870	-0.001897	-0.022819
47838 | Chino del tomate virus | NA	-0.003248	0.041910	0.020925	0.012002	0.032698	0.012541	-0.005844	-0.001558	0.008471	0.022313	0.011905	0.011521	-0.027660	-0.019730	0.003635	-0.008012	0.017302	0.009598	0.014003	0.020311	-0.001900	-0.008946	0.006384	0.007170	0.011963	-0.016514	0.010346	-0.011205	-0.002107	0.012304	-0.003109	-0.014465
11276 | Vesicular stomatitis virus | Rhabdoviridae	-0.013900	-0.013281	0.000628	-0.011524	0.003679	0.005669	0.009753	-0.008633	-0.008127	0.002381	0.030619	0.025067	0.005260	-0.006195	-0.011606	-0.027783	0.000317	-0.017226	0.006604	-0.011446	0.004498	-0.001305	0.001239	-0.014092	0.015335	0.004142	0.003828	0.009932	0.001434	-0.010073	0.001240	-0.008445
209052 | Burkholderia cepacia phage Bcep781 | Myoviridae	0.006158	0.020245	0.004588	0.018033	0.010900	0.016668	0.010666	0.012391	0.016097	0.012316	-0.000682	0.015440	-0.012907	0.004962	0.012128	0.000753	0.001494	0.005209	0.023071	-0.012046	-0.008095	0.011800	-0.008569	-0.010964	0.000128	0.015599	-0.005852	0.011963	0.014812	-0.000709	0.012357	0.015216
40521 | Bacteriophage A118 | Siphoviridae	-0.015172	-0.016653	-0.005694	-0.019729	-0.003597	-0.003079	-0.006653	-0.017135	-0.015418	-0.012654	-0.001489	-0.004560	-0.012323	-0.006115	-0.008782	-0.002984	0.011676	-0.011010	-0.004545	-0.012380	-0.003528	-0.005282	0.007430	-0.005535	-0.007112	-0.024937	0.004801	-0.004305	0.008857	-0.011397	0.019412	-0.005729
12242 | Tobacco mosaic virus | NA	-0.034344	-0.011603	-0.027312	-0.008175	-0.015167	-0.036040	-0.009325	-0.029715	-0.025654	-0.029371	0.000014	0.002444	-0.012464	-0.039365	-0.005704	-0.003776	-0.015987	0.001220	-0.019686	-0.003334	-0.015132	-0.005210	-0.016294	-0.012727	0.007830	-0.017014	0.003227	-0.015456	-0.007789	0.007234	-0.004652	-0.024071
203225 | Influenza C virus | Orthomyxoviridae	0.015765	0.018169	0.017746	0.011707	0.009246	0.012952	0.007017	0.016152	0.009739	0.000569	0.008325	0.007740	0.016493	0.023635	0.012962	0.015492	0.024592	0.008616	0.010180	0.037430	0.032495	0.030349	0.034188	0.021901	0.037408	0.016831	0.010787	0.011904	-0.007715	0.029308	-0.003242	0.014787
11176 | Newcastle disease virus | Paramyxoviridae	-0.014885	-0.004865	-0.005105	-0.009307	-0.030134	0.001581	0.003307	-0.024248	-0.026206	-0.021067	-0.004896	-0.012431	-0.001457	-0.005003	-0.002086	-0.002602	0.009658	-0.011663	0.000937	-0.019282	-0.004651	-0.003061	-0.000308	-0.009334	-0.020927	-0.018678	0.003829	-0.008657	-0.001210	-0.007292	0.001763	-0.010935
12178 | Cymbidium mosaic virus | Flexiviridae	0.003020	-0.002764	-0.001007	-0.002994	0.000149	0.006824	0.003578	0.009513	0.004001	-0.002582	-0.001114	0.007421	-0.006065	0.010939	-0.007169	0.006922	-0.000247	-0.004236	-0.004664	-0.014119	-0.001228	-0.014336	-0.021682	-0.015016	0.000495	0.003679	0.007656	0.004748	0.010086	0.009492	-0.005626	0.000077
68876 | Kashmir bee virus | Dicistroviridae	0.004006	-0.006338	-0.000897	-0.002586	-0.006094	0.013679	0.004958	-0.010698	0.003574	-0.011588	0.006692	-0.013791	-0.011809	0.010981	-0.000355	0.011185	-0.000386	-0.005776	0.004618	-0.007294	0.005802	0.009935	0.019113	-0.006984	-0.018982	0.003850	-0.010382	0.019970	-0.019025	-0.015014	0.006666	-0.009986
174142 | Botrytis virus X | NA	0.021602	0.007942	0.021669	-0.005185	0.022612	0.013854	0.021951	0.026617	0.022550	0.026458	0.011235	0.010421	0.009099	0.022388	0.031043	0.016364	0.018064	0.002676	0.021787	0.018027	0.033372	-0.000132	-0.010703	0.007864	0.015059	0.020801	0.021583	0.009499	0.019244	-0.005788	0.011597	0.015614
109270 | Equine foamy virus | Retroviridae	-0.022830	-0.018380	-0.021457	0.006185	-0.009767	-0.000365	-0.033593	-0.015698	-0.007662	-0.020113	-0.029042	-0.014702	0.003448	-0.023217	-0.001055	-0.013610	-0.007663	0.035429	0.001072	-0.015902	-0.022490	0.015453	-0.016541	0.001088	-0.015035	-0.009781	-0.010108	-0.009659	-0.018513	0.003987	-0.010524	-0.010100
42631 | Brome streak mosaic virus | Potyviridae	0.000834	-0.017096	0.014433	0.013055	0.001016	0.007472	0.005427	-0.003675	-0.008473	-0.006812	0.017430	0.011430	0.004798	0.019117	-0.010411	-0.001324	0.002319	0.009456	0.009085	-0.014315	-0.014162	-0.004100	-0.006577	-0.005190	0.015763	-0.006230	0.013497	0.003785	0.005647	-0.018065	-0.005973	-0.000069
10855 | Spiroplasma phage 4 | Microviridae	-0.018364	-0.021595	-0.020496	0.003003	-0.002226	-0.009523	-0.019528	-0.021231	-0.017664	-0.016331	-0.027730	-0.028549	-0.018634	0.001051	-0.003253	-0.007307	-0.006150	-0.009412	-0.031616	0.003930	-0.019240	-0.022132	0.008255	-0.001175	-0.017829	-0.014698	-0.015068	-0.022422	-0.018722	0.005168	-0.003645	-0.010535
11876 | Avian sarcoma virus | Retroviridae	0.017619	-0.001822	0.005036	0.017176	0.014055	0.057911	0.038809	0.038174	0.035589	0.023346	0.007622	0.021974	0.019378	0.021440	0.015616	-0.015062	-0.002213	-0.008308	0.037347	0.013608	0.022350	0.012147	0.003580	0.008420	0.003031	0.047642	0.034659	0.012821	-0.002250	-0.003069	0.009663	0.028110
196095 | Velvet tobacco mottle virus Satellite RNA | NA	0.001258	0.006363	-0.007354	-0.004938	-0.006521	0.004915	-0.004695	0.005215	0.001458	0.007498	-0.004051	-0.003636	-0.018299	-0.000150	0.007119	-0.001634	-0.006519	0.000180	-0.003103	-0.010551	-0.009001	-0.010145	-0.018943	-0.003664	-0.024733	-0.004161	-0.019374	0.000658	-0.019484	-0.006481	0.006849	0.008909
151536 | Bacteriophage bIL286 | Siphoviridae	-0.031700	-0.009331	0.001232	-0.006813	-0.013930	-0.018687	-0.031600	-0.053652	-0.042051	-0.014928	0.008157	0.003673	-0.019959	-0.012473	-0.032538	0.007415	0.002948	0.021417	-0.016524	-0.004404	-0.019794	-0.012171	0.015766	-0.013260	-0.004556	-0.028174	-0.009686	-0.001620	0.005638	-0.000743	0.009947	-0.024751
155414 | Eimeria brunetti RNA virus 1 | Totiviridae	0.019953	0.009199	0.018421	0.001995	0.026752	0.014406	0.031138	0.021214	0.017508	0.023932	0.031485	0.021683	0.016272	0.030391	0.033691	0.016794	-0.010349	-0.010114	0.017066	0.017940	0.031427	0.009389	0.026177	0.020901	0.017020	0.023795	0.026164	0.014711	0.002699	-0.004109	-0.002670	0.027873
186637 | Eupatorium yellow vein virus | NA	0.009998	0.016442	0.017609	0.015980	0.027335	-0.010399	0.000253	-0.004907	0.000440	0.012058	0.001225	0.008763	-0.019811	-0.023825	-0.001583	0.004022	0.023542	0.011139	0.017110	0.017508	0.014122	-0.009492	0.011256	0.003673	0.003522	-0.010533	-0.004512	-0.001863	-0.010943	-0.009290	-0.026996	-0.007946
10862 | Xanthomonas phage Cf1c | Inoviridae	0.019420	0.019269	0.005874	0.007558	0.011633	0.026186	0.034350	0.026976	0.024772	0.012352	0.002016	0.003124	0.004441	0.024630	0.022822	0.015893	-0.005319	-0.006683	0.021654	0.002540	0.012715	0.004394	0.007143	0.011806	-0.011312	0.029594	-0.006602	0.026346	-0.014604	0.003815	0.013345	0.029983
114416 | Lactococcus lactis bacteriophage ul36 | Siphoviridae	-0.035782	-0.014266	-0.004829	-0.009212	-0.016685	-0.023065	-0.027957	-0.053017	-0.043620	-0.025252	0.003413	0.001308	-0.020636	-0.018467	-0.033318	0.003872	-0.002298	0.015867	-0.018904	-0.005633	-0.022844	-0.009892	0.008000	-0.012544	-0.009252	-0.027458	-0.012258	-0.004558	-0.005632	0.004206	0.007200	-0.024546
12450 | Saccharomyces cerevisiae killer virus M1 | NA	-0.034892	-0.035748	-0.042246	-0.031698	0.011401	0.002383	0.003652	0.009822	0.012407	0.003079	-0.004458	-0.027522	-0.009809	0.006231	0.007051	-0.028758	-0.033819	-0.028485	-0.037751	0.018500	0.004236	0.006620	-0.004689	0.014560	0.014239	0.014471	-0.014312	-0.001651	-0.006851	0.015654	-0.019063	0.004174
12162 | Citrus tristeza virus | Closteroviridae	-0.027535	-0.007146	-0.003815	0.010911	0.004165	-0.004374	-0.016303	-0.016167	-0.009092	-0.015188	-0.001317	0.007311	0.008822	-0.007608	-0.006434	-0.020899	0.002992	-0.005707	-0.010955	0.002514	-0.002318	0.004411	0.014886	-0.020678	-0.009944	-0.014501	0.000164	0.017495	-0.015361	0.002824	-0.001087	-0.007550
146073 | Walrus calicivirus | Caliciviridae	0.017665	0.030025	0.014876	0.008533	0.015575	0.005341	0.017724	0.019043	0.018523	0.020243	-0.006390	0.015581	0.003090	0.000430	-0.005916	0.019987	0.007442	0.010317	0.004396	0.014293	0.012416	-0.001215	-0.004488	0.006279	0.002409	0.014471	-0.004423	-0.000805	0.005427	0.010204	0.002012	-0.000759
211787 | Human papillomavirus type 92 | Papillomaviridae	0.006278	0.006725	0.004936	0.005411	0.028452	0.028622	0.022684	0.028141	0.030750	0.022565	0.033560	0.043052	0.030495	0.004614	0.004827	-0.008222	0.020645	-0.013647	0.018475	0.012471	0.018364	0.008650	0.019937	0.011638	0.038133	0.014271	0.035896	0.020898	0.021148	0.004988	0.005737	0.010865
202251 | Human papillomavirus type 90 | Papillomaviridae	0.011879	0.006325	-0.004691	0.002892	0.004743	0.000276	0.014131	0.003740	0.013937	-0.004954	0.010430	0.003469	0.004192	-0.013973	-0.004868	0.006870	-0.006310	-0.007402	0.000389	-0.013518	-0.019441	-0.009576	-0.027587	-0.021139	-0.000341	-0.012725	0.005261	-0.014577	0.000597	-0.003472	0.014434	-0.016875
94700 | Dicliptera yellow mottle virus | NA	-0.037518	0.011344	-0.011194	-0.016948	-0.013763	-0.019208	-0.032018	-0.055411	-0.044188	0.000085	-0.009474	-0.004456	-0.015443	-0.033620	-0.025632	-0.017382	-0.010807	0.004245	-0.009568	-0.010287	-0.019430	-0.012711	-0.010084	-0.029135	-0.004370	-0.058308	0.000090	-0.014991	0.005134	-0.003069	-0.016312	-0.048023
12205 | Papaya ringspot virus | Potyviridae	-0.003250	0.005829	-0.003809	-0.000001	0.009943	-0.001161	-0.001169	-0.006548	-0.003338	-0.005860	-0.003424	-0.006087	-0.000797	0.003909	0.001738	0.015699	0.000304	0.012696	-0.000567	-0.004343	0.006060	-0.009460	0.004421	-0.007971	0.015298	-0.001082	0.009825	0.012105	0.015584	0.002329	0.011325	-0.003645
54290 | GB virus C/Hepatitis G virus | Flaviviridae	0.010258	0.008259	0.008106	0.007978	0.022023	0.035339	0.020193	0.030268	0.020309	0.015002	0.015193	0.015792	-0.003735	0.001802	0.025577	0.017280	-0.004366	0.002700	0.019231	0.020473	0.017729	-0.001655	0.012259	0.017141	0.004857	0.018245	0.011164	-0.010335	0.004063	-0.020820	0.013951	0.021597
35350 | Apple stem pitting virus | Flexiviridae	0.001738	-0.015427	-0.003750	-0.007542	-0.000497	0.001150	-0.000289	-0.008101	-0.008994	0.016612	0.023036	0.020607	-0.001733	-0.013149	-0.003201	0.000223	-0.005396	0.011825	-0.004465	0.001943	0.006194	-0.014795	0.000765	-0.008121	0.023629	-0.008778	0.020365	0.005120	0.008983	-0.003064	-0.013687	-0.017714
12643 | Ectromelia virus | Poxviridae	-0.025747	0.012179	-0.029712	-0.016927	-0.027174	-0.039796	-0.025652	-0.048159	-0.023162	-0.036828	-0.001740	-0.003327	-0.003170	-0.033161	-0.018864	-0.010630	0.004660	0.005307	-0.039266	0.003095	-0.011977	0.007381	0.011624	-0.013831	0.004564	-0.034325	0.011290	-0.029856	0.002756	0.000900	-0.004966	-0.019085
193119 | Pea enation mosaic virus satelliteRNA, complete genome | NA	0.025884	0.022398	0.017089	0.021309	0.024256	0.034913	0.018919	0.033944	0.011843	0.030204	0.003020	0.007140	-0.008448	0.023245	0.011110	0.015985	0.007882	0.009960	0.020737	0.009983	0.003282	-0.000846	-0.014727	0.020461	-0.002454	0.006327	-0.001678	0.015963	0.007017	-0.013235	0.005819	0.020391
10320 | Bovine herpesvirus 1 | Herpesviridae	0.071297	0.027226	0.030369	0.003380	0.003464	0.031658	0.061728	0.062674	0.046433	0.044030	-0.005764	0.012923	0.048968	0.040840	0.061298	0.022243	-0.015171	0.012736	0.037597	0.019334	0.023681	0.000768	-0.007995	0.010171	-0.036761	0.060075	-0.005028	0.000800	-0.009703	0.016350	0.020006	0.080346
117198 | Rhynchosia Golden Mosaic Virus | NA	-0.021454	0.021511	0.012955	0.003625	0.010243	-0.008847	-0.015787	-0.034425	-0.019875	0.011427	0.011397	0.013349	-0.014792	-0.036184	-0.008956	-0.006356	0.009809	0.004777	0.003070	0.005857	0.000226	-0.017525	-0.001103	-0.008174	0.012096	-0.032832	0.011843	-0.001535	0.003744	-0.005402	-0.010117	-0.030403
151535 | Bacteriophage bIL285 | Siphoviridae	-0.038790	-0.015097	-0.009850	-0.002440	-0.017628	-0.023149	-0.035759	-0.058211	-0.048972	-0.023027	0.005318	0.005104	-0.018979	-0.015731	-0.031816	-0.000913	-0.005658	0.014482	-0.017365	-0.008972	-0.029712	-0.017595	0.006636	-0.017017	-0.008928	-0.031712	-0.009224	-0.011447	0.004277	0.000529	-0.006599	-0.027997
31504 | Tobacco ringspot virus satellite RNA | NA	-0.035839	-0.036495	-0.043891	-0.036607	-0.004369	0.014598	0.010815	0.001703	0.001228	0.002564	0.007687	0.013282	-0.011601	-0.003695	0.010993	-0.030423	-0.031295	-0.026673	-0.043596	-0.011682	0.006070	-0.004123	0.009003	0.006677	-0.016479	0.009150	0.002156	0.013264	0.005419	-0.004155	0.023446	0.021008
131226 | Cherry mottle leaf virus | Flexiviridae	-0.013388	-0.000509	0.001361	-0.004905	-0.000733	-0.007392	0.000337	-0.012242	-0.025628	-0.001395	0.010057	-0.003194	-0.013828	-0.019761	0.010503	-0.009512	-0.010374	0.005923	0.011244	-0.008524	-0.001831	-0.007197	0.002978	-0.008555	-0.001263	-0.016993	0.009290	-0.004880	-0.005584	-0.006565	0.001497	-0.006434
12742 | Infectious flacherie virus | NA	0.001462	0.017111	0.009566	-0.006796	0.007892	-0.010985	-0.014784	0.000847	-0.002661	-0.020290	-0.027730	-0.019533	-0.028811	-0.015232	0.003307	0.015700	0.016725	0.030963	-0.000406	0.015393	0.004847	-0.001661	0.010779	0.013543	0.001053	0.005078	-0.004419	0.000434	0.005403	-0.007152	-0.010856	0.012012
70333 | Bovine adenovirus D | Adenoviridae	-0.024170	-0.023076	-0.015480	-0.008320	-0.017099	-0.033882	-0.019466	-0.030536	-0.034769	-0.012116	-0.008292	-0.015523	-0.016685	-0.015588	-0.021136	-0.000486	-0.015042	0.002518	0.003187	-0.031636	-0.013295	-0.014363	-0.017942	-0.019784	-0.022191	-0.030088	-0.005204	-0.017183	-0.003907	0.007745	0.006769	-0.026847
225752 | Sweet potato leaf curl Georgia virus | NA	0.027786	0.036148	0.031487	0.045614	0.035073	0.020938	0.010264	0.028749	0.033117	0.019792	0.020612	0.023434	-0.020452	-0.004074	0.000715	0.004849	0.016917	0.006555	0.023713	0.019889	0.022299	-0.012549	0.011802	0.012867	-0.009503	-0.000460	-0.013521	-0.010498	-0.000744	-0.009235	-0.005119	-0.001193
84589 | Salmon pancreas disease virus | Togaviridae	0.004858	0.007019	-0.000252	0.010923	-0.006820	-0.004654	0.004417	0.000569	-0.006762	0.006069	0.000723	0.019533	0.009714	0.017387	0.005249	0.017820	-0.007818	-0.002615	0.011596	-0.009823	0.003008	-0.018693	-0.009152	-0.012088	0.004380	-0.002013	0.000434	0.012949	0.002462	-0.006323	0.006420	-0.000094
10592 | Human papillomavirus type 44 | Papillomaviridae	0.047313	0.045658	0.049407	0.032087	0.051820	0.040307	0.069533	0.054248	0.068187	0.037431	0.058496	0.056386	0.009267	0.039872	0.011616	-0.003960	-0.009374	-0.003623	-0.004449	-0.011836	-0.008691	-0.020382	0.001842	-0.013789	0.016602	-0.023073	0.007499	-0.005515	0.001956	0.008754	-0.000894	-0.019576
223314 | Sida golden mosaic Florida virus | NA	0.000151	0.048637	0.031436	0.026982	0.032246	0.028329	0.001282	-0.002177	0.010141	0.033372	0.036917	0.025633	-0.020177	-0.017747	0.004561	-0.005506	0.003834	0.008226	0.005116	0.009309	0.003364	-0.005320	-0.014323	0.008508	0.001701	-0.034258	-0.003791	-0.026377	-0.007106	0.008279	0.000676	-0.030909
10658 | Enterobacteria phage PRD1 | Tectiviridae	0.019678	0.022986	0.009735	0.008773	0.018135	0.021083	0.008207	0.022273	0.027024	0.023945	-0.014443	-0.021140	-0.005350	0.012289	0.008664	-0.002172	0.012160	0.005212	0.016819	0.017842	0.007110	-0.002803	0.004663	0.011820	-0.004624	0.023352	-0.004787	-0.004079	-0.011244	0.000102	0.004792	0.016012
239365 | Enzootic nasal tumour virus of goats | Retroviridae	-0.012222	-0.007926	-0.016001	-0.003412	-0.009896	0.014207	-0.018051	0.007335	0.007665	0.001259	-0.003913	0.003044	0.024230	-0.012757	0.018249	-0.010842	-0.006619	0.021645	0.007621	-0.021920	-0.009724	0.008297	-0.016953	0.005399	-0.000026	-0.002546	0.010890	0.008229	-0.009998	0.007383	-0.020295	-0.000119
10397 | Tupaia herpesvirus | Herpesviridae	0.065526	0.027383	0.037439	0.024376	0.026585	0.048799	0.064146	0.074106	0.059627	0.052559	0.015550	0.022184	0.031666	0.056056	0.057515	0.027715	-0.005819	0.003402	0.038852	0.008630	0.024622	0.017899	-0.001404	0.024822	0.001023	0.064701	0.011366	0.015265	0.000814	0.013064	0.019769	0.082911
12327 | Barley stripe mosaic virus | NA	-0.001072	-0.006813	0.008489	0.006631	-0.006014	0.000691	-0.002171	-0.014518	-0.019817	-0.002922	0.025001	0.025958	0.015190	0.004148	0.003464	0.004819	0.007155	-0.004900	-0.023143	-0.014505	-0.004029	-0.013371	0.017419	-0.007414	0.029961	-0.014518	0.024578	0.001528	0.022370	0.011816	0.016445	-0.010769
12222 | Soybean mosaic virus | Potyviridae	-0.011802	-0.010224	0.012795	-0.009688	0.014324	-0.000179	0.002666	-0.007589	-0.001197	-0.001390	0.017775	0.016200	-0.002344	-0.000245	0.012856	0.018646	0.014440	0.007742	0.003670	0.014923	0.015798	0.004251	0.002462	0.004892	0.025162	-0.004834	0.014661	0.017775	0.019966	-0.003909	0.010145	0.004855
70797 | Havana tomato virus | NA	-0.021302	0.024893	0.005736	-0.006048	0.011049	-0.003091	-0.010009	-0.021252	-0.012740	0.014413	0.005643	0.008191	-0.022359	-0.022109	-0.004000	-0.011107	0.007971	0.004332	0.006536	0.009362	-0.002985	-0.012552	-0.004473	-0.014415	0.007764	-0.028317	0.007188	-0.017944	0.000125	0.009019	-0.001928	-0.032269
11970 | Woolly monkey sarcoma virus | Retroviridae	0.015734	0.005140	0.017492	0.005858	0.018304	0.015781	0.025076	0.020425	0.016978	0.004388	0.018394	0.025368	0.029647	0.007951	0.003744	-0.013191	0.012144	0.011275	0.021140	0.008385	0.035735	0.013542	0.021203	0.015562	0.022498	0.033117	0.012409	0.023624	0.014842	-0.000468	0.002942	0.018462
47903 | Strawberry vein banding virus | Caulimoviridae	-0.031481	-0.005121	-0.023437	-0.003418	-0.023039	-0.007245	-0.017722	-0.018533	-0.021601	-0.016428	-0.017805	-0.025378	-0.023595	-0.016400	-0.012779	-0.018640	-0.021411	-0.009696	-0.018805	0.007811	-0.019509	0.008316	-0.015400	-0.025751	-0.011033	-0.020464	-0.014242	-0.013332	-0.004306	-0.000142	-0.007832	-0.023001
168014 | Equine rhinovirus 3 | Picornaviridae	-0.006796	-0.003365	-0.012838	-0.002912	-0.010759	-0.005143	-0.016848	-0.005076	-0.003171	-0.010360	-0.023659	-0.011419	-0.024916	-0.002245	-0.001199	0.000492	0.013031	-0.001944	-0.004107	-0.007460	-0.017414	0.015681	-0.012166	-0.002737	-0.019215	-0.012442	-0.003149	-0.005250	-0.012082	-0.007482	-0.004555	-0.010976
42882 | Cherry virus A | Flexiviridae	-0.014784	-0.004696	0.001207	-0.001851	-0.008176	-0.013227	-0.025790	-0.015250	-0.020147	-0.026495	-0.030379	-0.028269	-0.024601	-0.020563	-0.024632	0.007827	0.003391	-0.012434	-0.010060	0.009184	-0.020429	-0.003181	0.002965	-0.022385	-0.024046	-0.031681	-0.022118	-0.010756	-0.022513	-0.009330	-0.005643	-0.015377
190809 | Arabis mosaic virus satellite RNA | NA	0.003777	-0.009316	-0.016231	-0.000989	-0.015530	-0.012689	-0.022077	0.005238	0.001765	0.005543	-0.003299	-0.000176	0.001804	-0.002813	-0.002012	-0.016650	-0.016655	-0.001237	0.001990	-0.015320	-0.011584	0.003208	-0.008137	0.008704	-0.007686	0.001291	-0.006615	0.002858	-0.016218	-0.002141	-0.001209	0.004927
12104 | Encephalomyocarditis virus | Picornaviridae	0.022399	0.006753	0.017179	0.002667	-0.020333	0.003492	0.006325	0.010707	0.000172	0.017281	-0.014264	-0.015830	0.004626	0.007320	0.023873	0.025099	0.016677	-0.000466	0.005463	0.014788	-0.001520	-0.005125	0.009192	0.008006	-0.008000	0.025793	-0.000395	-0.004200	-0.005513	0.021677	0.022572	0.016990
67585 | Milk vetch dwarf virus | Nanoviridae	-03	0.013273	0.006899	-0.003140	0.004002	-0.011910	-0.000881	-0.020600	0.004524	-0.003975	-0.043023	-0.036584	-0.013830	-0.026769	-0.020976	-0.002184	-0.033657	0.001129	-0.008336	0.006673	-0.011746	0.007386	-0.013009
64280 | Apoi virus | Flaviviridae	0.012634	0.015711	0.013210	0.002329	0.017455	0.012310	0.003513	0.026133	0.028104	0.026662	-0.022612	-0.021629	0.010444	0.008646	0.002792	0.014017	0.020773	-0.001337	0.006029	0.014375	0.012657	0.006747	0.004727	0.015005	0.008174	0.016612	-0.005716	-0.009760	-0.000009	0.004790	-0.023114	0.000746
135749 | Tomato bushy stunt virus satellite RNA B1 | NA	-0.036781	-0.037684	-0.044533	-0.033414	-0.006587	-0.008961	-0.000415	0.001814	0.001487	-0.016281	-0.016816	-0.002808	0.001004	-0.004616	-0.005525	-0.030315	-0.035650	-0.030027	-0.039794	0.011930	0.000665	-0.002222	-0.015300	0.001936	-0.029929	0.013422	-0.011173	-0.001796	-0.022432	-0.009972	0.014042	-0.008750
223352 | Tomato leaf curl Sri Lanka virus | NA	-0.013928	0.005537	-0.003190	0.004419	-0.005956	-0.033947	-0.027208	-0.040816	-0.030439	-0.013985	-0.021371	-0.013353	-0.030126	-0.035458	-0.023295	-0.007662	0.004152	0.012506	0.005617	0.001406	-0.013795	-0.017728	-0.009943	-0.028682	-0.003519	-0.032505	-0.009634	-0.014516	0.000312	-0.008247	-0.016321	-0.035184
51680 | Ribgrass mosaic virus | NA	-0.046485	-0.018251	-0.028394	-0.003237	-0.023543	-0.031873	-0.031856	-0.036662	-0.044148	-0.026822	-0.020824	-0.013429	-0.030597	-0.030206	-0.020448	-0.015822	-0.020469	0.007466	-0.033745	-0.027416	-0.032691	-0.022017	-0.017796	-0.018651	-0.017846	-0.031020	-0.008462	-0.032010	-0.017872	0.007623	-0.019986	-0.038484
247269 | Human papillomavirus type 96 | Papillomaviridae	-0.003700	0.007700	0.006568	-0.008596	0.025612	0.007082	0.014920	0.020308	0.027200	0.009837	0.024396	0.026392	0.012915	0.007461	0.008218	-0.006851	0.016246	-0.015044	0.025355	0.011717	0.021360	0.002605	0.019048	0.005522	0.018413	0.014548	0.028138	0.017795	0.006241	0.000146	0.011640	0.006729
32604 | Human herpesvirus 6B | Herpesviridae	0.043507	0.028823	0.032584	0.012173	0.022606	0.007897	0.025572	0.021082	0.021294	0.014486	0.026719	0.021803	0.016614	0.006371	0.015098	0.030144	0.007932	-0.003629	0.011413	0.005207	0.025438	0.016396	0.014670	0.021043	0.006195	0.025526	0.014443	0.021857	0.019465	0.002343	-0.011120	0.020871
222475 | Malvastrum yellow vein virus | NA	-0.001830	0.027511	0.011425	0.028562	0.017492	0.000950	-0.010899	-0.018603	-0.010080	0.012057	0.009817	0.011425	-0.037781	-0.020983	-0.016250	-0.004901	0.009937	0.009158	0.002523	0.005112	0.001191	-0.009123	0.010042	0.001974	-0.004988	-0.031002	-0.004180	-0.005151	0.003661	-0.011311	-0.011066	-0.023284
12260 | Bean pod mottle virus | Comoviridae	0.005290	-0.007461	0.015493	-0.004348	0.015025	0.015259	0.017827	0.006670	-0.001802	-0.004869	0.024639	0.022302	0.009168	0.003715	0.020302	-0.008549	-0.000779	-0.004824	-0.008261	0.008039	0.024381	0.007382	0.019833	0.022041	0.026965	0.005150	0.023644	0.023122	0.026581	-0.011344	-0.001080	0.012709
12360 | Staphylococcus aureus phage phi 11 | Siphoviridae	-0.021847	0.000199	-0.020759	-0.009869	-0.003237	-0.025304	-0.025918	-0.018687	-0.014986	-0.017273	-0.007869	-0.024790	-0.016030	-0.014705	0.001222	0.006625	-0.000324	-0.000844	-0.005117	0.001187	-0.014832	-0.008870	-0.010047	-0.005285	-0.016881	-0.023428	-0.020941	-0.006063	-0.009462	-0.002147	0.011978	-0.015511
10677 | Enterobacteria phage Mu | Myoviridae	-0.008343	-0.002095	-0.001929	0.001910	0.004684	0.015166	-0.002111	0.000674	0.001249	0.009531	0.015545	0.018584	0.017066	-0.003566	0.009301	-0.013809	0.002131	-0.015026	-0.002427	-0.008359	0.001959	0.005684	0.018009	-0.004026	0.006258	0.013878	0.005637	0.009866	-0.001820	-0.004174	-0.001321	0.011694
11746 | Ovine pulmonary adenocarcinoma virus | Retroviridae	-0.012232	-0.004614	-0.012902	-0.000113	-0.004339	0.017308	-0.013246	0.005125	0.004510	0.007669	-0.000357	0.010411	0.026011	-0.010214	0.013424	-0.013110	0.002903	0.017577	0.009622	-0.017579	-0.003376	0.008012	-0.009790	0.006280	0.008277	-0.001770	0.017603	0.007580	-0.005262	0.010695	-0.017455	0.001632
11084 | Tick-borne encephalitis virus | Flaviviridae	0.018333	0.024751	0.029145	0.009840	0.029095	0.014414	0.021169	0.040244	0.028995	0.020322	0.000410	0.004924	0.037523	0.021481	0.004088	0.026903	0.031109	0.008268	0.019775	0.028811	0.028773	-0.006157	0.007991	0.026062	0.030939	0.025703	0.026382	0.018784	0.017423	0.012475	-0.007796	0.022455
185207 | Equinus papillomavirus | Papillomaviridae	0.015563	0.012356	0.005508	0.006386	0.011990	0.005191	-0.001931	0.017024	-0.000053	0.013286	0.003836	0.005325	0.008642	0.009160	0.001410	0.009247	0.006808	0.001739	0.012095	0.000715	-0.004816	0.004311	-0.014064	0.006344	0.002044	0.002367	-0.000751	0.006445	-0.003842	0.005499	0.000279	0.012132
10615 | Human papillomavirus type 40 | Papillomaviridae	0.023167	0.016140	0.021132	0.017332	0.034967	0.014579	0.039699	0.033361	0.038410	0.013883	0.029086	0.030303	0.015418	-0.000636	-0.003742	0.007691	0.001634	-0.010266	-0.005244	0.000289	-0.002476	-0.003122	-0.002215	-0.011761	0.021038	-0.003399	0.027068	0.009454	0.018457	0.015125	0.004518	-0.004774
12056 | Tobacco necrosis virus D | Tombusviridae	0.011569	0.005825	0.000669	-0.001115	0.016952	0.021900	0.002892	0.017156	0.001697	0.019162	0.017772	0.021785	0.013482	0.018096	0.033025	0.021005	0.008958	-0.000066	0.014580	0.008087	0.009974	-0.006766	0.013902	0.004808	0.022946	0.006793	0.019583	0.013240	0.012366	-0.000241	0.022602	0.021258
108098 | Human adenovirus B | Adenoviridae	0.043024	0.029499	0.034642	0.010948	0.006050	0.018100	0.043145	0.035286	0.020516	0.035945	-0.011618	-0.010191	0.009010	0.020940	0.040915	0.053288	0.042795	0.001953	0.055996	0.028057	0.033611	0.022526	0.015509	0.026946	-0.003419	0.043720	-0.006981	0.003561	-0.004775	-0.007309	0.016713	0.036286
147711 | Human rhinovirus A | Picornaviridae	0.073484	0.039268	0.045272	0.041535	0.026422	0.046557	0.045405	0.054832	0.054714	0.056261	0.046540	0.030015	0.033045	0.031223	0.025130	0.014885	0.028282	0.022782	0.006755	0.044205	0.058147	0.023447	0.049427	0.107799	0.016485	0.035974	0.015814	0.039375	0.017308	0.020542	0.020604	0.050891
10368 | Human herpesvirus 6 | Herpesviridae	0.043470	0.027378	0.033629	0.011075	0.024579	0.008484	0.029494	0.018952	0.023452	0.011526	0.041418	0.037810	0.018721	0.003689	0.008776	0.028814	0.010800	-0.008345	0.011128	0.007126	0.021802	0.019913	0.017560	0.021472	0.020232	0.023793	0.026441	0.029500	0.029188	0.012873	-0.008208	0.024554
35297 | Striped Jack nervous necrosis virus | Nodaviridae	0.000856	0.003939	0.005280	0.006177	0.003526	-0.000173	-0.009486	0.000694	-0.001846	0.012421	0.003509	0.002681	-0.008248	-0.000128	0.009615	0.023694	-0.014331	0.006734	0.021555	-0.012558	-0.007821	-0.006056	-0.007076	-0.011669	-0.010494	0.000961	-0.016094	-0.002955	0.003117	-0.010687	-0.001326	0.003026
10596 | Human papillomavirus type 56 | Papillomaviridae	0.007857	0.021924	0.017374	0.014340	0.024048	0.015359	0.033098	0.002360	0.027987	0.012978	0.018242	0.026274	0.035504	0.013698	0.001773	-0.009680	-0.003350	-0.007051	-0.001173	0.001266	-0.014823	0.012822	-0.012880	-0.008135	0.003419	-0.012708	0.010407	-0.003530	0.001672	-0.003119	-0.010865	-0.009267
47837 | Serrano golden mosaic virus | NA	-0.042030	0.005858	-0.025852	0.004743	-0.029158	-0.025656	-0.037972	-0.058282	-0.049605	-0.023704	0.007707	-0.000778	-0.012998	-0.040217	-0.041229	-0.014089	-0.031270	0.009465	-0.017719	-0.031957	-0.035620	-0.010462	-0.043037	-0.048048	-0.028244	-0.057590	-0.020873	-0.032120	-0.003782	0.001684	-0.012811	-0.059565
157619 | Avian paramyxovirus 6 | Paramyxoviridae	-0.003149	-0.015890	-0.000733	-0.012045	0.000335	0.008735	0.005773	-0.002132	-0.012534	0.001863	0.018417	0.010898	0.000417	-0.002676	0.006635	-0.007792	-0.019402	-0.000761	0.000863	-0.004661	0.013738	-0.002527	-0.003142	0.002991	-0.004401	0.003974	-0.002659	0.007225	-0.003169	0.008588	0.020558	0.001970
12152 | Erysimum latent virus | Tymoviridae	0.039581	0.027800	0.041669	0.005693	0.047885	0.044027	0.054831	0.046433	0.040316	0.043134	0.031141	0.042159	0.013021	0.012424	0.040673	0.009790	0.002033	0.012103	0.022267	0.017971	0.041722	-0.002490	0.008802	0.026786	0.039376	0.041668	0.031737	0.023523	0.029292	-0.000544	0.008480	0.041285
138953 | Poliovirus | Picornaviridae	0.032386	0.002400	-0.001342	0.008828	-0.000402	0.019265	0.004711	0.028300	0.015983	0.078165	0.001143	0.009795	0.009968	0.016596	-0.002676	0.015745	0.013602	0.008318	0.009850	0.028184	0.029191	0.016056	0.040147	0.062716	-0.001430	0.014906	0.004079	0.018374	0.014800	0.020495	0.006214	0.017257
224589 | Sulfolobus virus 1, complete genome | NA	-0.001982	-0.008317	0.009323	-0.006111	-0.002360	-0.002503	-0.011764	-0.026203	-0.022469	0.004263	0.022702	0.006747	-0.005003	-0.005925	0.001875	0.002825	-0.002624	-0.007296	-0.000199	-0.014997	-0.004795	-0.010625	-0.005584	-0.004673	-0.003021	-0.011169	0.006514	-0.004481	-0.001860	-0.010239	0.008682	-0.012876
75746 | Wheat yellow mosaic virus | Potyviridae	0.007505	-0.002622	0.010395	-0.003900	0.008438	-0.003197	0.001488	0.006793	0.004083	0.008433	0.024481	0.022630	0.007589	-0.003090	0.004732	0.004798	-0.004291	0.003904	-0.004554	-0.002034	0.005291	0.010767	-0.001067	-0.007313	0.018163	0.007105	0.023317	0.008451	0.018048	0.001610	0.004906	0.006335
198599 | Saccharomyces cerevisiae narnavirus 23S RNA <T> | Narnaviridae	0.026726	0.015588	0.016119	0.021976	0.012442	0.019689	0.026920	0.030429	0.034295	0.022162	0.006437	0.010800	0.007515	0.024036	0.020110	0.008608	0.011106	-0.017614	0.017822	0.017265	0.018625	0.019344	-0.008455	0.011919	-0.007547	0.024794	0.004721	0.005550	0.011651	0.009269	0.013028	0.015014
28295 | Porcine epidemic diarrhea virus | Coronaviridae	-0.009665	-0.006191	-0.006959	-0.001944	-0.003537	-0.011069	-0.008319	0.004439	-0.005892	0.004854	-0.006160	-0.007246	0.019100	-0.001731	-0.014273	-0.006459	-0.007761	-0.000480	-0.004286	0.013215	0.017434	-0.005251	0.000204	-0.000980	0.017502	-0.008472	-0.005621	-0.013642	-0.010914	-0.013097	0.006166	-0.011137
196093 | Tomato leaf curl Taiwan virus | NA	0.019023	0.048011	0.037602	0.033247	0.040573	0.015022	0.004059	0.000676	0.008088	0.036460	0.028920	0.019914	-0.024428	-0.019550	-0.008341	0.006249	0.023270	0.017789	0.019438	0.006286	0.014243	-0.014533	0.004091	0.014484	0.007317	-0.020533	0.003380	-0.001256	0.005604	-0.012948	-0.004530	-0.009979
10619 | Human papillomavirus type 53 | Papillomaviridae	0.020590	0.020661	0.011910	0.001615	0.023033	0.017475	0.029368	0.018531	0.024817	0.020861	0.037600	0.036500	0.034813	0.009766	0.017425	-0.003055	0.007931	-0.003389	0.018921	-0.022349	-0.011063	0.000210	-0.016302	0.001255	0.037179	-0.007280	0.014012	0.016187	0.020687	-0.002892	0.002357	0.009847
60714 | Galinsoga mosaic virus | Tombusviridae	-0.006568	-0.001400	0.010224	0.000382	0.000658	0.014994	-0.002928	0.005063	-0.004683	-0.001409	0.001089	0.002183	0.001322	0.001355	0.003316	0.006659	0.009010	-0.002314	-0.001929	-0.003322	-0.006837	-0.008506	-0.003949	-0.003318	-0.004582	-0.000580	0.010793	-0.011920	-0.004181	0.006094	0.006181	-0.008220
10401 | Ictalurid herpesvirus 1 | Herpesviridae	0.026633	-0.002456	-0.002115	0.016565	0.007841	0.014676	0.024424	0.024634	0.023888	0.035033	-0.001027	-0.010315	0.001612	0.011186	0.022645	0.002010	-0.002181	0.012589	0.018356	0.008075	0.007836	0.019886	0.007558	0.008710	0.007708	0.027847	-0.001810	0.002230	-0.002112	0.009932	0.006536	0.012750
85542 | Bovine circovirus | Circoviridae	-0.004860	-0.005628	-0.003166	-0.016865	-0.003851	-0.004964	0.002045	0.002407	-0.001301	-0.017376	-0.009390	-0.000290	-0.001715	-0.008317	-0.002251	-0.008546	-0.001078	-0.011038	-0.001061	0.010038	0.013404	0.002037	0.005609	0.001572	-0.008523	0.003147	-0.008853	0.006119	-0.006451	-0.000672	-0.015973	0.001433
116104 | Macroptilium mosaic virus | NA	-0.018700	0.010457	0.005728	0.023416	0.000820	-0.012313	-0.029920	-0.047131	-0.037921	-0.000831	0.017938	0.004616	-0.030446	-0.045016	-0.027781	-0.010836	-0.003787	0.001384	-0.007861	-0.022787	-0.014194	-0.024414	-0.022218	-0.020050	-0.016691	-0.050404	-0.008766	-0.015505	-0.005687	-0.012600	-0.022922	-0.047089
228578 | Youcai mosaic virus | NA	-0.043970	-0.011024	-0.025500	0.001221	-0.018644	-0.023901	-0.028747	-0.024709	-0.038203	-0.028926	-0.025717	-0.015625	-0.032019	-0.024155	-0.011245	-0.015319	-0.012630	0.005917	-0.029347	-0.018686	-0.029729	-0.020249	-0.019069	-0.022079	-0.022003	-0.025139	-0.010488	-0.027716	-0.016010	0.005066	-0.018659	-0.025044
202250 | Human papillomavirus type 89 | Papillomaviridae	0.013850	0.020506	0.001931	0.007153	0.025278	0.014315	0.027861	0.022452	0.020453	0.018156	0.017419	0.022229	0.014495	0.009975	0.001580	-0.006800	-0.014309	-0.002296	0.006209	-0.031227	-0.027582	-0.005384	-0.023741	-0.025769	-0.000621	-0.018382	-0.003380	-0.004865	0.012528	-0.014673	-0.002706	-0.010085
40279 | Panicum mosaic virus | Tombusviridae	-0.001271	-0.011660	-0.014865	-0.000979	-0.020095	-0.005068	-0.006418	0.004256	-0.005477	-0.004816	-0.030379	-0.016394	-0.003903	0.002791	0.007583	0.002817	-0.017084	0.005024	-0.004387	-0.002351	-0.006890	-0.007072	-0.007372	-0.014473	-0.019431	-0.005684	-0.016195	-0.003994	-0.015915	0.013720	0.003060	-0.007465
63723 | South African cassava mosaic virus | NA	-0.002191	0.032960	0.014277	0.024359	0.018618	-0.002804	-0.011562	-0.024622	-0.007267	0.019871	0.013820	0.005746	-0.035433	-0.034233	-0.020779	-0.011931	0.009501	0.007708	0.009990	0.001168	-0.007921	-0.014540	-0.007996	-0.001579	-0.002096	-0.035021	-0.010484	-0.010621	-0.000049	-0.016068	-0.027682	-0.033659
123735 | Tomato yellow leaf curl Sardinia virus | NA	-0.017317	0.003279	0.007762	-0.006523	0.006668	-0.022041	-0.024780	-0.035167	-0.022825	0.002556	-0.013075	-0.010199	-0.038456	-0.029532	-0.014089	-0.005229	0.012327	0.010560	0.005528	0.008080	-0.007792	-0.012926	0.010122	-0.015452	0.006610	-0.032952	0.007609	-0.010012	-0.002544	-0.005341	-0.025409	-0.030612
151537 | Bacteriophage bIL309 | Siphoviridae	-0.035208	-0.012000	-0.001485	-0.012187	-0.017128	-0.019696	-0.032019	-0.052486	-0.043710	-0.022208	0.002569	0.005045	-0.020558	-0.015144	-0.029256	0.004355	-0.000071	0.014198	-0.019126	-0.001758	-0.023534	-0.006991	0.010093	-0.009620	-0.007540	-0.023114	-0.011186	-0.003548	-0.002129	0.002843	0.003889	-0.021879
10990 | Rice black streaked dwarf virus | Reoviridae	-0.011473	-0.012347	-0.006894	0.004322	-0.018086	-0.022598	-0.024570	-0.026849	-0.029802	-0.018469	0.011698	0.006268	-0.022020	-0.012092	-0.015607	0.001874	-0.005231	-0.001460	-0.019680	-0.015713	-0.013630	-0.008276	-0.012609	-0.025933	0.000913	-0.014369	0.002013	0.003047	0.016216	0.018033	0.001240	-0.028154
159252 | Planaria asexual strain-specific virus-like element type 1 | NA	-0.006098	-0.003350	-0.009282	0.018869	-0.020444	-0.014256	-0.007979	-0.007616	-0.010013	-0.012378	-0.023621	-0.022174	-0.005894	-0.004763	-0.004307	0.010431	0.006013	0.015529	-0.012291	0.019529	0.002941	0.013827	0.006578	0.005268	-0.016611	0.007840	-0.014357	-0.017049	-0.004925	-0.019609	-0.008542	-0.013598
12144 | Cymbidium ringspot virus | Tombusviridae	-0.016919	-0.007726	-0.006725	0.009226	-0.006213	-0.011005	-0.011025	0.010381	-0.002947	0.004210	-0.010241	0.005723	-0.006923	-0.009285	0.006572	0.000470	0.015106	-0.014431	-0.001651	0.000445	-0.000506	-0.010599	-0.005639	0.011958	-0.000029	0.007844	0.001844	-0.017127	-0.001822	0.009008	-0.014715	-0.005449
12345 | Bacillus phage GA-1 | Podoviridae	0.001628	-0.002893	0.015584	-0.012642	0.015247	-0.000296	-0.006694	0.003837	0.004324	-0.011734	-0.013757	0.009106	0.007258	0.001976	-0.008377	0.014943	0.012857	0.013014	0.001705	0.009753	0.010351	0.017624	0.000738	0.004611	0.019867	0.004506	0.018353	0.010545	0.016174	-0.008202	-0.010858	0.000202
10817 | African cassava mosaic virus | NA	0.009425	0.018683	0.019386	0.026629	0.017445	0.012895	-0.010197	-0.012458	-0.004082	0.016245	0.023015	0.012924	-0.019061	-0.027785	-0.017819	0.004920	-0.006509	0.008035	0.003188	-0.014466	-0.002061	-0.016029	-0.014583	-0.006806	-0.010589	-0.028980	-0.014808	-0.016135	-0.014596	-0.013360	-0.013222	-0.030656
96240 | Human papillomavirus type 83 | Papillomaviridae	0.019867	0.020762	0.008919	0.006508	0.024236	0.019051	0.031148	0.036802	0.026114	0.020133	0.027524	0.026222	0.019470	0.012022	0.002591	-0.005171	-0.013549	0.004697	0.011006	-0.028344	-0.014921	-0.005208	-0.029216	-0.006648	0.020593	-0.010485	0.002284	-0.000333	0.013468	-0.004803	0.003997	0.003276
129395 | Botrytis virus F | NA	0.019421	-0.005247	0.002350	0.017651	0.001884	0.002168	0.009459	0.010146	-0.003830	0.025237	-0.013684	-0.013627	-0.003468	0.000587	0.021379	0.010821	0.028481	0.018059	0.012211	0.003126	-0.001283	0.015096	0.013834	0.006153	-0.004634	0.009928	-0.012639	-0.006134	-0.015321	0.000321	0.013345	0.021919
234829 | Tomato begomovirus satellite DNA beta | NA	-0.030450	-0.022780	-0.021490	-0.014447	-0.028786	-0.027990	-0.023613	-0.014604	-0.033449	-0.017726	-0.018970	-0.019637	-0.024436	0.005058	0.012423	0.002354	-0.030499	0.011794	0.009047	-0.034987	-0.041667	-0.007969	-0.023158	-0.034980	-0.042993	-0.023705	-0.026701	-0.022654	-0.022143	-0.000312	-0.008828	-0.005704
11089 | Yellow fever virus | Flaviviridae	0.021088	0.036391	0.029961	-0.008246	0.026506	0.012800	0.009569	0.038894	0.042847	0.031685	-0.013833	-0.011490	0.027371	0.029395	0.012760	0.023308	0.038115	-0.003527	0.017164	0.033088	0.030570	-0.000279	0.019829	0.028470	0.020318	0.024846	0.006471	0.012510	0.014839	0.001046	0.003050	0.019182
28344 | Porcine reproductive and respiratory syndrome virus | Arteriviridae	0.010604	0.003490	0.015557	0.014508	-0.005538	-0.004218	0.005240	-0.009078	-0.012758	-0.000612	-0.001444	-0.001231	-0.009031	-0.000925	0.016553	-0.015474	0.023263	0.022613	0.000188	-0.012158	-0.005918	0.005685	0.009218	0.005286	0.014275	0.009783	0.010197	0.000372	0.005082	0.009136	0.026387	0.030584
12253 | Tomato mosaic virus | NA	-0.035049	-0.002453	-0.017676	-0.017851	-0.008245	-0.019272	-0.013709	-0.027421	-0.022417	-0.035396	0.004185	0.010985	-0.010812	-0.031645	-0.004248	-0.003629	-0.010795	-0.017065	-0.017935	0.001221	-0.019258	-0.001993	-0.014677	-0.014605	0.012470	-0.016200	0.006228	-0.009239	-0.002628	-0.009536	-0.000265	-0.018152
226583 | Papaya leaf curl virus-associated DNA beta | NA	-0.019976	-0.016457	-0.014364	-0.004641	-0.019095	-0.017756	-0.013590	-0.001829	-0.020936	-0.012540	-0.020894	-0.020197	-0.025473	0.006470	0.013586	0.001191	-0.023823	0.013775	0.007942	-0.025469	-0.034446	-0.005013	-0.014349	-0.029705	-0.041554	-0.020101	-0.032637	-0.018774	-0.024992	-0.000010	-0.006185	0.000971
191217 | Cereal yellow dwarf virus-RPV | Luteoviridae	-0.016949	-0.007436	-0.019976	-0.006298	-0.016549	-0.005606	-0.005572	-0.014044	-0.017516	-0.018922	-0.031325	-0.027478	-0.017301	-0.018851	-0.016167	-0.022395	-0.005316	0.002146	-0.001016	-0.011521	-0.015466	-0.010956	-0.009563	-0.014484	-0.031851	-0.011548	-0.032883	-0.023412	-0.018405	-0.000283	0.001091	-0.022172
12431 | Garlic virus C | Flexiviridae	0.007661	0.011254	0.002155	-0.007623	0.008686	-0.002879	-0.007984	0.019969	0.013988	0.001020	-0.013469	0.003030	0.012691	-0.007300	-0.010617	-0.001514	0.014425	-0.002016	-0.000068	0.003700	0.009089	0.009415	-0.007072	-0.014316	-0.002623	0.015794	0.007468	0.007688	-0.005092	0.001066	-0.015540	0.005458
12274 | Grapevine fanleaf virus | Comoviridae	0.009948	-0.001224	0.001047	0.012145	0.001581	-0.008585	0.003178	0.006909	0.001845	0.000351	0.001799	-0.008193	0.022326	0.011548	-0.003733	-0.004237	-0.007696	0.015724	-0.014937	0.019608	0.004249	-0.006002	0.010693	0.004081	0.021287	0.015369	0.000520	0.018530	0.005968	0.010198	0.004264	-0.001262
188333 | Ageratum enation virus | NA	-0.012747	0.016887	0.011346	-0.001523	0.016731	-0.018040	-0.018551	-0.022501	-0.011813	0.005997	-0.015118	0.003975	-0.042063	-0.033691	-0.010467	-0.008783	0.019856	0.010362	0.007819	0.017241	0.007066	-0.015295	0.008913	-0.000016	0.008816	-0.036553	-0.004260	0.000784	0.000074	-0.011479	-0.015489	-0.018422
51034 | Sida golden mosaic virus | NA	-0.008940	0.038995	0.024635	0.004136	0.035923	0.004912	-0.007700	-0.012789	0.004787	0.026139	0.015176	0.012842	-0.020061	-0.026971	-0.001363	-0.009005	0.019425	0.000166	0.008167	0.019452	-0.001784	-0.012594	0.001317	0.004936	0.021203	-0.023142	0.013010	-0.016746	0.001053	0.007929	0.002537	-0.025281
11884 | Avian sarcoma virus | Retroviridae	0.016121	-0.003153	0.004959	0.017895	0.013011	0.058430	0.036886	0.038342	0.035537	0.023911	0.006406	0.021793	0.018048	0.019916	0.015318	-0.013942	-0.001172	-0.009321	0.037086	0.013831	0.021786	0.011738	0.004313	0.007304	0.001512	0.047429	0.036114	0.014550	-0.003555	-0.003181	0.008677	0.027873
219688 | Mink astrovirus | Astroviridae	0.001548	-0.002247	0.001219	0.006422	-0.006117	0.007704	-0.012056	0.003322	0.004241	-0.006771	-0.005481	0.009613	-0.013813	0.013096	0.016156	0.004477	0.031660	0.004105	-0.001115	-0.019103	-0.004277	0.021743	-0.006646	0.010180	-0.008240	-0.001268	0.002153	0.016993	0.000485	0.001457	-0.002722	0.008529
67762 | Tobacco leaf curl virus | NA	-0.006418	0.018371	0.014917	-0.007870	0.020519	-0.017758	-0.015977	-0.020474	-0.007570	0.009472	-0.016171	0.001920	-0.029914	-0.025963	-0.003548	-0.005642	0.025358	0.006910	0.014124	0.020508	0.006806	-0.016248	0.015047	-0.001790	0.027150	-0.023572	0.012701	-0.002802	0.003657	-0.010317	-0.021696	-0.014503
10276 | Swinepox virus | Poxviridae	-0.023116	0.004634	-0.031044	-0.003626	-0.027068	-0.043109	-0.026641	-0.043864	-0.030558	-0.028902	0.002112	0.000912	-0.012497	-0.028699	-0.015275	-0.007778	-0.004386	0.006018	-0.040261	-0.000465	-0.020566	0.003940	0.008246	-0.014081	0.008059	-0.025869	0.013165	-0.019100	-0.003208	0.018164	-0.002044	-0.018995
44562 | Pothos latent virus | Tombusviridae	-0.006731	-0.008714	-0.000295	0.018783	-0.005947	0.007489	-0.003751	0.004226	0.006591	-0.000811	-0.028760	-0.030729	-0.018843	-0.007507	-0.012415	0.003528	0.027861	-0.000396	0.010881	0.011714	0.011192	0.004010	0.007768	0.001740	-0.010940	0.010892	-0.003035	-0.015414	-0.019920	0.002774	-0.007575	-0.009681
12180 | Narcissus mosaic virus | Flexiviridae	-0.011578	0.001963	-0.015505	-0.016435	-0.002535	-0.010007	-0.006928	0.011457	-0.001759	0.008965	-0.009001	0.000169	0.008766	0.001133	-0.000632	-0.010676	-0.022631	-0.018510	0.001933	-0.011423	-0.004526	-0.009587	-0.012191	-0.017339	-0.002014	0.007297	-0.005640	0.003061	0.005749	-0.005470	-0.006656	-0.010297
12182 | Potato aucuba mosaic virus | Flexiviridae	-0.016296	-0.009600	-0.003565	-0.001537	0.013414	0.000054	0.005113	0.005590	-0.003024	0.006221	0.006985	0.012400	0.007576	-0.000778	0.004209	-0.015365	0.001037	-0.008185	0.005098	-0.008986	-0.001633	-0.016448	-0.003276	-0.015079	0.004515	-0.003263	0.018679	-0.012791	0.015285	-0.019159	-0.021586	-0.007642
11072 | Japanese encephalitis virus | Flaviviridae	0.026927	0.037075	0.030594	-0.006505	0.036506	0.014028	0.021589	0.045774	0.049863	0.037381	0.005298	0.007126	0.027727	0.032329	0.016982	0.026270	0.045593	-0.003204	0.028560	0.031904	0.035145	-0.001546	0.021745	0.033305	0.030518	0.034213	0.018455	0.026643	0.012691	0.018405	-0.005229	0.027018
58535 | Deer tick virus | Flaviviridae	0.008242	0.026895	0.030281	-0.010076	0.022493	0.009951	0.007243	0.034944	0.029629	0.013095	-0.012237	-0.006438	0.029069	0.020275	0.010172	0.026854	0.032517	-0.000956	0.014286	0.031101	0.023788	-0.007200	0.014804	0.020847	0.021587	0.018271	0.018171	0.019144	0.005124	-0.000045	-0.003968	0.030346
33724 | Nilaparvata lugens reovirus | Reoviridae	-0.010780	-0.003688	-0.004639	0.005415	-0.004786	-0.021059	-0.018164	-0.014090	-0.012685	-0.018447	-0.022933	-0.027220	-0.029688	-0.003347	-0.008353	-0.001754	0.012165	0.001089	-0.013599	0.002938	-0.009560	0.005782	0.000348	-0.006220	-0.015127	-0.009508	-0.026705	-0.017656	-0.002739	-0.016626	-0.003658	-0.017058
35304 | Bunyamwera virus | Bunyaviridae	-0.007010	0.005892	0.000877	-0.000252	-0.015930	-0.029710	-0.019163	-0.025468	-0.024412	-0.009712	-0.002724	-0.000434	-0.004087	-0.008201	-0.016594	0.003591	-0.012102	0.000084	-0.013174	-0.017545	-0.011992	-0.020488	-0.022253	-0.026198	-0.001753	-0.029524	0.008070	0.004111	0.017170	-0.001852	0.004273	-0.022866
193122 | Peanut stunt virus satellite RNA | NA	-0.036781	-0.037684	-0.044533	-0.033414	0.002161	0.016391	0.007205	0.002201	0.004536	0.002334	-0.014046	-0.009897	-0.013463	0.010740	0.022286	-0.030315	-0.035650	-0.030027	-0.039794	-0.001959	-0.001678	0.004099	-0.000585	0.014681	-0.013756	0.011237	-0.014618	-0.008680	-0.005001	0.009891	0.007766	0.016510
33756 | European brown hare syndrome virus | Caliciviridae	0.007908	0.005466	0.007832	0.019643	0.007691	0.010667	0.018839	0.012246	-0.003685	0.008316	-0.008694	-0.003867	-0.002833	-0.001655	0.018885	-0.003126	0.024193	0.027524	0.013544	0.006633	0.007658	-0.004532	-0.001411	0.006231	0.005496	0.000653	-0.005741	-0.006380	-0.004069	0.002674	0.000683	0.003306
169687 | Ageratum leaf curl disease associated sequence | NA	-0.022049	-0.008392	-0.014560	-0.016534	-0.006725	-0.009009	-0.010294	-0.017129	-0.014087	-0.009499	-0.001034	-0.009591	-0.021547	-0.002358	-0.000459	-0.005943	-0.027221	0.007578	0.008443	-0.026617	-0.016547	-0.002823	-0.012791	-0.021886	-0.017445	-0.019031	-0.010363	-0.005786	-0.002930	0.009360	0.004224	-0.003093
12138 | Maize chlorotic mottle virus | Tombusviridae	0.001633	0.015229	0.006681	-0.007749	0.007184	0.007011	0.002132	0.009214	0.003956	0.012731	0.013424	0.019825	0.015547	0.008115	0.007476	0.003037	0.010923	-0.000871	0.019737	-0.005743	0.013938	0.014391	0.007469	0.010051	0.017302	0.007328	0.010288	0.021725	0.013516	0.003559	0.005404	0.008812
51677 | Xestia c-nigrum granulovirus | Baculoviridae	0.016557	-0.007097	-0.016876	-0.004881	0.003845	0.015091	0.010650	0.006136	0.010070	0.013537	-0.004500	-0.002285	0.019996	0.005033	-0.007751	-0.009243	-0.014665	-0.003074	-0.002236	0.002334	-0.006679	0.009078	-0.014763	-0.007944	-0.006351	0.007604	0.004448	-0.005190	0.011057	-0.007438	0.009470	-0.003067
12167 | Potato virus M | Flexiviridae	-0.013920	-0.017757	0.008916	-0.002808	-0.003267	0.003761	-0.004257	-0.017435	-0.014219	0.003420	0.025945	0.031190	-0.002726	-0.018080	0.001963	-0.018250	-0.007253	0.005786	0.010498	-0.018818	-0.010037	-0.007429	-0.016426	-0.009780	0.020854	-0.014188	0.012153	0.005082	0.015358	0.005390	0.002858	-0.012192
64698 | Plautia stali intestine virus | Dicistroviridae	-0.011204	-0.021375	-0.012483	0.011304	0.005908	-0.015544	-0.014626	-0.018850	-0.015766	-0.014145	-0.023271	-0.024495	-0.003263	0.005438	-0.006485	0.007486	-0.004617	-0.009700	-0.013319	-0.017225	-0.010463	0.002953	0.004173	-0.006542	0.000109	-0.021737	-0.014531	-0.005929	-0.002114	-0.010104	-0.008539	-0.009756
228580 | Beet severe curly top virus | NA	0.005961	0.035432	0.036124	-0.000552	0.032624	0.021566	0.005541	0.008561	0.022529	0.033479	0.007201	0.015593	-0.028415	0.003781	0.015103	0.010912	0.018275	0.007709	0.012434	0.038359	0.020359	0.003796	0.030772	0.030938	0.030643	-0.002269	0.022811	0.006109	0.013405	-0.002951	0.004066	0.006546
11138 | Murine hepatitis virus | Coronaviridae	-0.011688	-0.015892	0.013503	0.003540	0.003268	0.006345	-0.006662	-0.006939	-0.013121	-0.000070	0.014548	0.012617	0.011721	-0.000177	0.007373	-0.008560	0.007375	0.002703	0.011647	0.015153	0.017910	0.003545	0.001761	0.000988	0.004693	0.009722	0.022109	0.006383	0.001364	0.014320	-0.004029	0.000130
10243 | Cowpox virus | Poxviridae	-0.026219	0.011427	-0.030108	-0.016112	-0.025933	-0.041716	-0.023253	-0.046923	-0.023706	-0.036103	-0.001366	-0.000848	-0.000791	-0.033797	-0.021870	-0.010423	0.005910	0.005795	-0.038778	-0.001233	-0.012976	0.009319	0.014426	-0.011918	0.006582	-0.035212	0.014922	-0.024696	0.005736	-0.001077	-0.004247	-0.022756
136084 | Roseophage SIO1 | Podoviridae	0.004711	-0.003700	-0.001510	-0.006505	0.002828	0.003731	0.014684	0.004970	0.010308	-0.016049	-0.004014	0.014106	-0.003136	0.017835	0.000892	-0.022207	-0.004177	-0.001578	0.013498	0.019531	0.013263	0.012186	0.011194	0.002526	-0.012035	0.010697	0.012675	0.007908	0.004686	0.016345	-0.003649	0.024208
228581 | Barley yellow dwarf virus-PAS | Luteoviridae	-0.010306	0.002859	-0.009186	-0.022419	-0.000736	0.008595	-0.005989	0.000412	0.000920	0.005823	-0.003273	0.007153	0.013278	0.008911	0.007456	-0.012417	-0.013437	-0.004804	0.001183	-0.008980	-0.002002	-0.018804	-0.001196	-0.010025	0.018649	-0.003380	0.011578	-0.002046	0.002029	-0.001076	0.001758	-0.003721
53260 | Papaya leaf curl virus | NA	-0.007736	0.022381	0.007980	0.033789	0.004669	-0.006283	-0.018791	-0.031942	-0.017679	0.003655	0.021468	0.000238	-0.040315	-0.050206	-0.029726	-0.017300	-0.011668	0.007923	-0.003582	-0.023185	-0.021141	-0.013777	-0.026329	-0.019874	-0.031199	-0.048583	-0.028322	-0.023888	-0.017165	-0.020591	-0.024754	-0.050095
28314 | Aleutian mink disease virus | Parvoviridae	-0.000296	-0.011767	0.005028	0.005435	0.001693	-0.013520	-0.000129	-0.022613	-0.028161	-0.002177	0.019239	0.010855	-0.014931	-0.001557	0.001621	-0.006443	0.000225	0.014210	-0.007897	0.004032	-0.000894	-0.000215	-0.007845	-0.000942	0.020287	-0.022871	0.018062	0.007889	0.010121	-0.000756	-0.010865	-0.008855
10680 | Bacteriophage P4 | Myoviridae	-0.000619	-0.006943	-0.003276	-0.004251	-0.011142	0.000394	0.008171	-0.008108	0.004681	0.002021	0.004752	-0.000317	-0.001767	0.005092	0.002559	-0.012879	-0.009968	-0.013063	0.001235	-0.017464	-0.012397	0.000646	-0.005718	-0.010651	-0.009587	0.006245	-0.000542	0.005335	0.019522	0.002354	-0.013420	0.010563
68416 | Woolly monkey hepatitis B Virus | Hepadnaviridae	0.037640	0.000210	0.009088	-0.003173	0.021988	0.010066	0.023063	0.035018	0.037094	0.017250	0.007163	0.019504	0.027660	0.031661	0.021254	0.013744	0.015758	0.005185	0.010575	0.015955	0.017198	0.020568	0.006299	0.020571	0.027379	0.036559	0.021190	0.016492	0.016390	0.001988	0.029470	0.024066
31711 | Cardamine chlorotic fleck virus | Tombusviridae	-0.025999	-0.008948	-0.027717	-0.000025	-0.022694	-0.015830	-0.035944	-0.014418	-0.020632	-0.013072	-0.023413	-0.030782	-0.006234	-0.007018	-0.015430	-0.019559	-0.009100	-0.014895	-0.011235	0.001998	-0.015642	-0.008836	-0.011425	-0.016513	-0.014975	-0.012247	-0.018955	-0.011244	-0.016346	0.005901	-0.008379	-0.026534
10560 | Bovine papillomavirus type 2 | Papillomaviridae	0.013434	0.030013	-0.002209	-0.007278	-0.000111	-0.004192	-0.007197	0.005294	0.006172	-0.001550	-0.014695	-0.024252	0.001152	-0.000912	0.006380	0.003139	0.013525	0.003404	-0.002965	0.010699	-0.011515	0.004083	0.006908	-0.000616	-0.009295	-0.001610	-0.000156	-0.005473	0.001483	0.009629	-0.005664	0.004690
12239 | Pepper mild mottle virus | NA	-0.028358	0.006444	-0.010923	-0.011596	-0.000077	-0.020237	-0.005901	-0.008601	-0.006885	-0.022624	-0.011416	-0.000304	-0.005494	-0.023030	-0.001464	-0.000397	-0.007963	-0.005675	-0.020266	0.005614	-0.003315	-0.000100	-0.009769	-0.004644	0.013584	-0.002984	0.003435	-0.013049	-0.006404	-0.004208	-0.000788	-0.016606
31600 | Indian cassava mosaic virus | NA	0.015091	0.036450	0.036878	0.031286	0.046736	0.015301	0.004103	0.006398	0.019407	0.034536	0.017080	0.013140	-0.040763	-0.019088	0.009367	0.001726	0.031371	0.011745	0.010042	0.033949	0.021324	-0.005307	0.016845	0.025208	0.018750	-0.012726	0.000611	0.000056	-0.003796	-0.018865	-0.008415	-0.011348
39046 | Cassava common mosaic virus | Flexiviridae	-0.014071	0.003028	0.014202	-0.011060	-0.005944	0.009824	0.013153	-0.003978	-0.010824	-0.002880	0.024448	0.025611	0.002097	-0.002769	-0.008889	-0.001250	-0.018044	0.018688	0.000371	-0.002342	0.011975	-0.001856	0.002207	0.010418	0.018080	-0.003545	0.005815	0.006844	0.003807	0.008263	-0.001410	0.003721
12881 | Tobacco necrosis satellite virus | NA	-0.036781	-0.037684	-0.044533	-0.033414	-0.012239	0.009793	0.011185	0.005315	-0.008814	0.007618	0.021037	0.020362	-0.000099	0.002852	-0.002412	-0.030315	-0.035650	-0.030027	-0.039794	-0.015543	-0.000930	-0.022034	-0.004408	-0.006658	-0.011300	-0.004842	-0.007606	0.022511	-0.000105	0.009869	0.005889	-0.009207
127507 | Bacteriophage VfO3K6 | Inoviridae	0.009818	-0.009738	0.000545	0.005893	-0.013617	-0.005168	0.002789	-0.007634	-0.014296	-0.019298	0.004471	0.010036	-0.002279	-0.004859	-0.010889	-0.005835	0.001470	0.007667	0.006924	-0.007760	-0.003479	-0.003423	-0.009472	-0.008651	-0.001978	-0.010785	0.002397	0.004503	-0.007190	-0.016288	-0.003035	0.002433
138947 | Porcine enterovirus A | Picornaviridae	0.001337	0.006097	-0.008215	0.001566	0.005044	-0.007962	-0.003178	-0.003169	0.003183	0.004544	-0.011606	-0.017382	-0.018218	0.004478	-0.016177	-0.019828	-0.003078	0.004699	-0.003873	0.005034	-0.000168	0.018435	-0.007378	0.004426	0.000014	0.005650	-0.016883	-0.010327	0.004381	0.009401	-0.008206	-0.014366
12208 | Pea seed-borne mosaic virus | Potyviridae	-0.012820	0.005672	-0.004030	0.007956	0.005751	-0.012195	-0.026910	-0.020902	-0.011302	-0.002950	-0.006005473	0.000264	0.006208	0.003147	0.009248	-0.006661	-0.004080	-0.003551	-0.002311	-0.008394	0.005182	-0.001357
100755 | Sweet potato leaf curl virus | NA	0.022308	0.029840	0.042569	0.040178	0.041708	0.030229	0.011795	0.017078	0.029547	0.028187	0.024012	0.030366	-0.025761	0.003950	0.016258	0.009312	0.022408	0.004465	0.018973	0.033829	0.021399	-0.005695	0.022531	0.024813	0.005853	-0.006313	-0.002801	-0.003464	0.006115	-0.017655	-0.004370	0.005662
130309 | Human adenovirus F | Adenoviridae	0.033756	0.021546	0.026781	0.020981	-0.000684	0.016588	0.032783	0.028111	0.015791	0.027567	-0.017711	-0.017484	0.012838	0.018063	0.037443	0.042196	0.044894	0.001944	0.057355	0.018464	0.034187	0.025508	0.013370	0.019023	-0.005874	0.038147	-0.014294	-0.003036	-0.017901	-0.001105	0.005598	0.038346
79700 | Rat cytomegalovirus | Herpesviridae	0.076293	0.029621	0.039005	0.016417	0.042163	0.068433	0.068517	0.073600	0.060937	0.047072	0.019139	0.032071	0.037222	0.052766	0.074975	0.029563	0.004958	0.008017	0.048898	0.023242	0.041618	0.024558	-0.005243	0.034025	0.014909	0.057536	0.032975	0.034896	0.028469	0.010025	0.032043	0.088742
172220 | Blueberry red ringspot virus | Caulimoviridae	-0.021775	-0.011097	0.001448	-0.001397	-0.006243	-0.030177	-0.015940	-0.035756	-0.031069	-0.018452	0.001028	-0.000404	0.007054	-0.021282	-0.027810	-0.023413	0.017360	0.011161	-0.022565	-0.011667	-0.025663	-0.000701	-0.007492	-0.006928	0.007481	-0.012139	0.011104	-0.004007	0.003682	-0.007636	0.002847	-0.015533
11048 | Lactate dehydrogenase-elevating virus | Arteriviridae	0.010773	0.006492	0.016029	0.000532	0.002054	0.003155	-0.006752	0.011758	-0.000926	-0.000073	-0.006180	0.006271	0.003535	-0.002514	0.014355	0.008398	0.015966	0.008998	0.009955	-0.006243	0.014206	0.014593	0.011059	0.017361	0.021771	0.020344	0.013085	0.014128	0.022021	0.001481	0.008320	0.020242
10244 | Monkeypox virus | Poxviridae	-0.023971	0.015358	-0.030394	-0.011942	-0.024712	-0.040458	-0.021703	-0.044075	-0.022483	-0.035887	0.002146	0.002940	0.002542	-0.033221	-0.021251	-0.007971	0.010463	0.009186	-0.035748	-0.000603	-0.011848	0.014440	0.017607	-0.010479	0.011682	-0.032608	0.018113	-0.022335	0.003329	-0.002309	-0.002673	-0.020091
81583 | Himetobi P virus | Dicistroviridae	-0.006996	-0.003934	-0.003738	-0.009634	-0.012002	-0.014628	-0.016915	-0.012498	-0.012766	-0.012125	0.004328	-0.009381	-0.004551	0.001047	-0.025250	-0.007504	-0.004215	0.007543	0.000229	-0.009505	-0.013722	-0.015374	-0.004906	-0.008556	-0.001596	-0.022033	0.001889	0.005405	-0.001783	-0.003414	-0.001324	-0.012539
223316 | Sida golden mosaic Honduras virus | NA	-0.010940	0.038744	0.018529	0.013016	0.023915	0.000679	-0.014785	-0.024121	-0.011407	0.020262	0.018397	0.013198	-0.015621	-0.029482	-0.013843	-0.014075	0.003888	0.005402	0.000338	0.005878	-0.008838	-0.021359	-0.011399	-0.004536	0.010410	-0.030227	0.009444	-0.017072	-0.001062	0.003717	-0.005659	-0.033644
11660 | Caprine arthritis-encephalitis virus | Retroviridae	-0.019345	-0.016515	-0.018942	-0.000025	-0.009856	0.010318	-0.022302	0.004794	0.006191	-0.012800	-0.029411	-0.015586	0.011023	-0.017274	0.004774	-0.026688	-0.015980	0.012883	-0.003351	-0.001589	-0.017421	0.012233	-0.012798	0.009122	-0.009746	0.007566	-0.000297	-0.000369	-0.016541	0.004257	-0.010057	-0.006749
39116 | Leishmania RNA virus 2-1 | Totiviridae	-0.000096	0.009443	0.009417	-0.008577	-0.000642	0.006310	-0.001356	-0.013533	-0.007066	0.008827	0.013777	0.018827	-0.008312	0.000931	0.006432	-0.015055	-0.016972	0.007802	0.015601	-0.014456	0.007947	-0.007272	-0.012297	0.002396	0.009401	-0.011731	0.008572	0.013194	0.017096	0.006329	-0.003454	-0.002332
205869 | Mycobacteriophage CJW1 | Siphoviridae	0.006031	0.006790	0.008370	0.006544	-0.010360	0.017087	0.003134	0.007288	0.007518	0.003448	0.004589	0.005769	0.005903	0.014490	0.003156	0.006040	-0.005014	-0.009575	0.007976	-0.004491	0.002898	-0.005097	0.002578	-0.003808	0.013930	0.001896	0.001381	0.000468	0.010540	0.003400	0.017033	0.009828
70203 | Vibrio cholerae O139 fs1 phage | Inoviridae	-0.005511	-0.003677	-0.010552	-0.008736	-0.015751	-0.013598	-0.004983	0.002018	0.002822	-0.029331	-0.017496	-0.021487	-0.004587	-0.010588	-0.010807	-0.009479	-0.011959	0.007367	-0.010331	-0.014977	-0.005729	-0.013480	-0.004850	-0.015545	-0.023038	-0.007729	-0.017856	-0.014507	-0.008733	0.002737	-0.020636	-0.007906
11641 | Human foamy virus | Retroviridae	-0.019151	-0.018993	-0.022767	-0.005787	-0.008148	0.009098	-0.022798	0.006144	0.001654	-0.015359	-0.025339	-0.009418	0.017072	-0.016994	-0.005699	-0.015116	-0.002751	0.007378	-0.011393	0.003880	-0.015551	0.016317	0.001652	0.012704	-0.002003	-0.002318	0.002022	-0.005429	-0.017094	0.011058	-0.013358	-0.008776
47736 | Carrot mottle mimic virus | NA	0.000755	-0.004962	-0.018910	-0.003074	-0.003176	-0.000123	-0.000284	0.004281	-0.006149	-0.006795	-0.023267	-0.025689	-0.019484	-0.015576	-0.019059	-0.009375	0.008992	0.010772	-0.006648	0.004928	-0.005854	0.018375	-0.019695	-0.002844	-0.016172	-0.003573	-0.015210	-0.018381	-0.018704	0.002055	-0.015751	-0.016180
12294 | Pea early browning virus | NA	0.014802	0.000318	0.003588	-0.005076	0.012988	-0.003031	0.011789	0.013083	0.003960	0.010610	0.007833	0.002973	0.010761	0.010759	-0.005823	0.016431	-0.002516	0.011645	0.006173	0.021999	0.014939	0.022560	0.024087	0.015737	0.031307	0.004961	0.008007	0.012419	0.015404	0.012684	-0.014308	-0.004334
10573 | Human papillomavirus type 13 | Papillomaviridae	0.027461	0.025028	0.017634	0.012429	0.027799	0.027459	0.046442	0.018985	0.047029	0.016176	0.042980	0.049216	0.026125	0.030807	0.000112	-0.003264	-0.015179	-0.007169	-0.011187	-0.024039	-0.031526	-0.015469	-0.016311	-0.030402	0.022188	-0.038664	0.022174	-0.000386	0.008095	-0.003694	0.000503	-0.025051
66261 | Common chimpanzee papillomavirus 1 | Papillomaviridae	0.013090	0.026819	0.012478	-0.002089	0.017584	0.006204	0.034626	0.013896	0.028229	0.001783	0.028275	0.030078	0.018745	0.006327	-0.006218	-0.004462	-0.004007	-0.004720	-0.011310	-0.025790	-0.035383	-0.003996	-0.009800	-0.027931	0.011127	-0.033121	0.005052	-0.004958	-0.003554	0.012298	0.013828	-0.024311
10868 | Enterobacteria phage If1 | Inoviridae	0.008150	-0.004402	0.014532	0.007992	0.007943	0.007198	0.010087	0.000521	0.000204	0.013454	0.041579	0.037275	0.020232	-0.007970	0.017157	-0.023371	-0.000223	0.018150	0.009088	0.006080	0.015363	0.001781	0.014065	-0.001104	0.038095	0.004443	0.036446	0.013752	0.016295	-0.000570	0.009159	0.001365
91372 | Squash yellow mottle virus | NA	-0.076041	-0.023883	-0.049984	-0.020261	-0.057006	-0.057919	-0.070269	-0.095469	-0.080014	-0.052682	-0.020096	-0.030017	-0.020223	-0.059883	-0.058281	-0.022590	-0.034967	0.004570	-0.032701	-0.037809	-0.055982	-0.015682	-0.040436	-0.069654	-0.042841	-0.071811	-0.027680	-0.043681	-0.013011	-0.003494	-0.015980	-0.079320
38142 | Hirame rhabdovirus | Rhabdoviridae	0.017151	0.016776	0.016011	0.010422	0.018688	0.021527	0.022368	0.027507	0.018744	0.016434	0.024279	0.026786	0.010344	-0.001112	0.002295	0.002094	0.020725	-0.011220	0.019594	0.014155	0.023823	0.014808	0.019425	0.014266	0.020074	0.026486	0.008784	0.022682	0.013228	0.013623	0.002162	0.006716
94290 | Sugarcane yellow leaf virus | Luteoviridae	-0.014903	0.003152	-0.006794	-0.010151	-0.007093	0.005610	-0.015809	-0.015309	-0.020631	-0.004790	-0.015164	-0.004543	-0.011768	-0.008476	-0.006288	-0.002107	-0.014297	-0.007459	-0.006012	-0.004973	-0.008241	-0.017415	-0.010312	-0.014675	-0.014853	-0.009694	-0.017846	-0.003904	-0.000397	0.005049	-0.006099	0.001044
164038 | Soybean yellow mosaic virus | NA	-0.062298	-0.019818	-0.045936	-0.012516	-0.059891	-0.054815	-0.054590	-0.097885	-0.078404	-0.036511	-0.011525	-0.008763	-0.020173	-0.061873	-0.065239	-0.024071	-0.045408	0.011127	-0.028595	-0.055297	-0.059558	-0.022208	-0.050123	-0.072924	-0.031761	-0.076366	-0.021991	-0.032545	-0.004544	0.001789	-0.022124	-0.089593
28355 | Peanut clump virus | NA	-0.022291	-0.008414	-0.012918	-0.006328	-0.012632	-0.022413	-0.008825	-0.002354	-0.014505	-0.022939	-0.007592	-0.004777	0.012995	-0.000894	-0.014562	-0.009744	0.006228	-0.014045	-0.018421	-0.003836	-0.013084	0.003633	-0.005290	-0.007669	-0.000152	0.000086	-0.010808	-0.004679	-0.014060	0.012394	0.013693	-0.012881
40687 | Groundnut bud necrosis virus | Bunyaviridae	-0.024274	-0.014371	-0.027628	0.007178	-0.014365	0.000321	-0.021290	-0.026510	-0.023394	-0.027369	-0.017063	-0.021636	-0.024224	-0.001070	-0.021587	-0.012125	-0.012105	-0.007548	-0.009916	-0.006213	-0.030628	0.009169	-0.017953	-0.018900	-0.017806	-0.014836	-0.005416	-0.011625	-0.006789	0.000415	-0.005436	-0.026539
85106 | Adeno-associated virus 1 | Parvoviridae	0.053917	0.025762	0.037580	0.006872	0.040155	0.053345	0.039968	0.055390	0.045626	0.053580	0.016067	0.041769	0.013372	0.024660	0.023580	0.026583	0.041416	0.016816	0.036625	0.049047	0.043280	0.001776	0.020032	0.042948	0.041012	0.052428	0.030136	0.002568	0.013573	-0.008501	0.029591	0.055058
36772 | Subterranean clover stunt virus | Nanoviridae	-0.003572	0.014003	0.010945	-0.012754	0.009803	0.021119	0.004755	-0.001236	0.014815	0.013586	0.023903	0.017699	-0.007142	0.004963	-0.004502	0.014717	-0.009815	-0.000541	-0.005999	-0.010785	-0.008690	-0.006053	-0.005310	0.007587	0.009590	-0.020302	0.006971	-0.004738	0.009403	0.003722	0.010640	-0.011516
173824 | Methanothermobacter wolfeii prophage psiM100 | Siphoviridae	0.027690	0.026281	0.016997	0.006831	0.014902	0.014878	0.010712	0.019372	0.020681	0.019014	0.002358	0.001829	-0.012691	0.029084	0.017701	0.031859	0.013064	-0.000575	0.015933	0.008470	0.019805	0.012811	0.014724	0.018414	0.013625	0.009904	0.016252	0.003432	0.001431	0.002974	0.014978	0.017742
12215 | Potato virus A | Potyviridae	-0.009067	-0.009419	0.003635	0.011181	0.007272	0.011594	0.001969	0.003311	-0.007494	-0.006183	0.002264	0.005314	0.000341	-0.023035	-0.013974	0.006164	0.018004	0.008466	-0.000751	0.010995	0.006525	0.005450	-0.001148	0.005756	0.015254	0.001788	0.001211	0.005192	0.001536	-0.015586	-0.005056	-0.003547
12116 | Foot-and-mouth disease virus C | Picornaviridae	0.018885	0.009304	0.019297	-0.008276	0.011594	0.031778	0.013425	0.020754	0.005693	0.026382	0.003890	0.026089	0.020083	-0.009392	0.010415	-0.003866	0.016633	0.003449	0.019663	0.019032	0.022005	0.009601	-0.008521	0.016346	0.028987	0.011993	0.007937	0.008475	0.010501	0.002757	0.005166	0.010796
79600 | Marine birnavirus | Birnaviridae	0.016882	0.026118	0.022644	-0.006156	0.019648	0.028073	0.035628	0.028783	0.020451	0.034097	0.028837	0.026625	0.020285	0.021079	0.029231	-0.012422	-0.007191	-0.007873	0.014261	0.013279	0.008907	-0.005390	0.004914	0.023321	0.025637	0.003180	0.011067	-0.000317	0.011841	0.008183	0.007511	0.019432
75590 | Mycoplasma arthritidis bacteriophage MAV1 | NA	-0.021751	-0.007244	0.004653	-0.009919	-0.020527	0.005211	-0.011445	-0.039992	-0.030721	0.004124	0.014755	0.003094	-0.012419	-0.015306	-0.027899	-0.008652	0.002192	0.006890	-0.003856	-0.010803	-0.013086	0.003563	-0.004234	-0.009071	-0.006361	-0.029866	-0.007541	0.008422	0.001474	0.004879	-0.000441	-0.024418
40281 | Cryphonectria hypovirus 1 | Hypoviridae	0.012345	0.005737	0.008389	-0.010130	-0.009363	0.024667	0.008088	0.020057	0.007486	0.006528	-0.010425	0.007382	-0.004312	0.009821	0.008814	-0.001564	0.007013	0.004725	0.002283	-0.021265	0.004162	0.006634	-0.001883	-0.005135	0.001627	-0.005170	-0.005346	-0.005750	-0.006473	0.005594	0.002018	0.013026
10849 | Coliphage alpha3 | Microviridae	0.018670	0.014617	0.014612	0.007011	0.011974	0.001903	0.009998	0.027043	0.017195	0.003970	0.016508	0.032652	0.025085	-0.014189	0.022805	-0.018607	0.037521	-0.007554	0.020157	0.011340	0.023662	0.012291	0.007789	0.010255	0.033094	0.015426	0.034326	0.018370	0.002056	0.011115	-0.012982	0.012568
197771 | Fringilla coelebs papillomavirus | Papillomaviridae	0.009246	-0.007144	0.004633	0.004205	-0.001595	-0.012114	-0.002890	-0.017816	-0.001609	0.000286	-0.008357	0.005339	-0.003681	-0.005733	-0.002661	0.007392	0.010672	-0.007007	-0.003111	-0.011177	0.000369	-0.005717	-0.011164	-0.002000	0.006041	-0.014082	0.002370	0.001283	-0.000746	0.019911	0.002649	-0.009974
11021 | Eastern equine encephalitis virus | Togaviridae	-0.024157	-0.023323	-0.009918	-0.005374	-0.013824	-0.007479	-0.027478	-0.009906	-0.002602	0.004010	0.003862	0.011388	0.016326	-0.010847	-0.010738	-0.020511	-0.027326	0.000819	-0.010180	-0.024831	-0.012630	-0.007506	-0.012346	-0.013706	0.016089	-0.009554	0.008464	0.003586	-0.001112	0.003614	-0.011077	-0.012948
134554 | Pseudomonas bacteriophage phi-13 | Cystoviridae	-0.011062	-0.026225	0.003333	-0.009123	-0.017007	0.011989	-0.012505	-0.013913	-0.012350	0.009685	0.024162	0.031769	0.018545	-0.000810	-0.004175	-0.016573	-0.001539	0.003708	0.003506	-0.023167	-0.005247	0.004918	0.001371	-0.002670	0.026830	-0.007026	0.011246	0.019587	0.010125	-0.006118	0.011778	-0.004566
157898 | Sulfolobus islandicus rod-shaped virus 1 | Rudiviridae	-0.007279	-0.023626	-0.026064	0.008165	-0.018098	-0.008885	-0.010228	-0.038912	-0.019292	-0.013535	0.001761	-0.002565	0.002246	-0.008107	-0.009935	-0.018713	-0.009534	0.010538	-0.026987	-0.009130	-0.010150	-0.001730	0.019939	-0.007570	-0.019785	-0.019665	-0.017629	-0.003478	0.000759	0.010222	0.022146	-0.019368
64279 | Drosophila C virus | Dicistroviridae	-0.005497	-0.006925	0.005630	0.015424	-0.009253	0.000186	-0.004237	-0.021986	-0.000606	-0.007267	0.012431	0.014390	0.006981	0.007197	-0.004489	0.011791	-0.019773	0.014398	-0.014819	-0.015486	-0.005786	-0.003244	-0.008282	-0.006853	0.002106	-0.018148	0.003992	0.022211	0.018575	0.005083	0.006709	-0.003067
223345 | Tomato leaf curl Laos virus | NA	0.003589	0.034751	0.022217	0.013585	0.026003	0.002783	-0.005859	-0.004273	0.004130	0.022956	-0.000787	-0.003568	-0.031407	-0.035358	-0.007791	0.000519	0.022797	0.011158	0.015032	0.014284	0.007686	-0.009119	0.017027	0.004410	0.006266	-0.021316	0.000910	-0.011269	0.000379	-0.003270	-0.017824	-0.018197
157899 | Sulfolobus islandicus rod-shaped virus 2 | Rudiviridae	-0.013215	-0.020025	-0.016986	0.005266	-0.011988	-0.019096	-0.013016	-0.042012	-0.026906	-0.013794	0.007518	-0.004622	-0.003493	-0.007975	-0.011713	-0.013859	-0.007518	0.015053	-0.027430	-0.005761	-0.010412	-0.008774	0.018243	-0.006567	-0.016552	-0.016319	-0.009450	-0.001719	0.000869	0.021486	0.011704	-0.020656
161378 | Sri Lankan cassava mosaic virus | NA	0.017873	0.033978	0.032950	0.043939	0.027456	0.011455	0.005212	0.002716	0.008795	0.025812	0.028720	0.023403	-0.036494	-0.023371	-0.015346	-0.003737	0.000727	0.006105	0.007043	-0.007747	0.005346	-0.009573	-0.010980	0.002307	-0.014626	-0.022199	-0.021659	-0.013301	-0.009091	-0.013214	-0.017315	-0.033151
180816 | Stx2 converting bacteriophage I | Siphoviridae	-0.011153	-0.009353	-0.015491	0.011551	0.019550	0.013956	-0.005867	-0.002489	0.006437	0.007194	0.008241	-0.006037	-0.014534	-0.006579	-0.001549	-0.006132	-0.000997	0.007415	0.000310	0.008025	0.001842	0.018997	0.002611	0.004139	0.025983	0.024382	0.008533	0.020828	0.003208	0.014719	0.003490	0.014991
11757 | Mouse mammary tumor virus | Retroviridae	-0.020438	0.007995	-0.004555	0.016146	-0.003935	0.007025	0.001349	0.005634	0.001898	-0.003308	-0.001116	-0.007869	0.013635	-0.008213	0.017103	-0.010875	-0.001807	0.010304	0.004122	0.006539	-0.004785	-0.005479	0.000120	-0.014898	-0.003126	0.002023	0.001475	0.004447	-0.006809	0.005959	-0.017810	-0.003642
190064 | Fowl adenovirus D | Adenoviridae	0.034807	0.030576	0.012947	0.010344	0.030777	0.024375	0.036033	0.043097	0.035205	0.028079	-0.001340	0.001051	0.009420	0.030785	0.005878	0.028741	0.024381	0.010128	0.032808	0.036091	0.035400	0.024407	0.012669	0.027802	0.014708	0.034882	0.005734	0.008874	0.004571	0.007458	-0.004766	0.015158
52274 | Saguaro cactus virus | Tombusviridae	-0.000117	-0.010538	0.007086	-0.004372	-0.003012	0.014113	-0.008378	-0.004840	-0.021410	0.005366	0.018129	0.012787	0.007081	-0.000405	-0.003948	0.011327	-0.005802	-0.007091	0.014985	-0.014216	-0.002036	-0.011053	-0.017726	-0.016145	0.011405	-0.013579	0.002906	0.016683	0.018609	-0.016937	0.018194	-0.001027
75723 | Enterobacteriophage Qbeta | Leviviridae	-0.009306	0.001854	-0.015610	0.002619	-0.010031	-0.007174	-0.012607	-0.002366	-0.000793	0.001451	-0.026337	-0.023393	-0.019001	-0.025209	-0.014056	-0.019169	-0.016799	-0.007623	-0.005470	-0.004155	-0.007037	-0.002828	-0.015512	-0.002850	-0.015208	-0.002524	-0.033987	-0.015819	-0.019660	-0.010633	-0.009750	-0.028808
35241 | Bacteriophage Tuc2009 | Siphoviridae	-0.045399	-0.022995	-0.011355	-0.010561	-0.020367	-0.026552	-0.039317	-0.065000	-0.055402	-0.025426	0.001434	0.000842	-0.021955	-0.023465	-0.038365	-0.004232	-0.009076	0.014051	-0.022209	-0.013795	-0.031327	-0.019687	0.003726	-0.024501	-0.010822	-0.039519	-0.012153	-0.008307	-0.002979	0.001988	-0.000960	-0.035373
219704 | Avian adeno-associated virus ATCC VR-865 | Parvoviridae	0.050675	0.023541	0.034125	0.009797	0.039493	0.045081	0.034542	0.051674	0.044797	0.045297	0.005840	0.031568	0.010196	0.020002	0.018791	0.018018	0.043168	0.024752	0.032920	0.044180	0.040708	0.004691	0.021685	0.043212	0.036241	0.050444	0.032146	0.003596	0.001810	-0.004975	0.025206	0.050165
10572 | Hamster polyomavirus | Polyomaviridae	0.025745	0.006564	0.016466	-0.000751	0.030522	0.009153	0.009734	0.016029	0.009560	0.003709	0.008214	0.005252	0.018115	0.024561	0.016701	0.013403	0.008949	-0.009384	0.008573	0.017069	0.030058	-0.005931	0.000771	0.014385	0.014655	0.005538	0.014841	0.000146	0.012711	0.012103	0.015444	0.024464
39101 | Primate T-lymphotropic virus 3 | Retroviridae	0.046962	0.014606	0.030214	0.028152	0.036613	0.048401	0.044902	0.060889	0.036416	0.043869	0.029991	0.048997	0.034211	0.033055	0.030951	0.034948	0.026992	-0.010688	0.041100	0.027563	0.048247	0.010946	0.017985	0.045423	0.040764	0.035392	0.053864	0.033700	0.027458	0.020510	0.032436	0.037113
12303 | Cowpea chlorotic mottle virus | Bromoviridae	-0.005438	-0.011474	0.007001	-0.007036	-0.004530	-0.000323	0.000942	-0.017046	-0.006626	0.004220	0.027101	0.020629	0.007168	-0.004260	-0.011605	-0.000391	-0.020739	0.012990	-0.006355	-0.009889	-0.001425	-0.008535	-0.007055	-0.019128	0.024359	-0.016639	0.021833	0.011135	0.016815	0.015759	0.002300	-0.014317
92963 | Tomato severe leaf curl virus | NA	-0.060269	0.001843	-0.033874	-0.006417	-0.036612	-0.042325	-0.056659	-0.072265	-0.060256	-0.040995	-0.003894	-0.015559	-0.017813	-0.052037	-0.045514	-0.018982	-0.023056	0.000829	-0.022813	-0.030329	-0.040249	-0.015400	-0.042614	-0.049665	-0.033499	-0.074643	-0.023525	-0.035590	-0.013587	-0.006353	-0.010780	-0.072652
10831 | Tomato golden mosaic virus | NA	-0.044951	0.009066	-0.018789	-0.012429	-0.013429	-0.041851	-0.043195	-0.060962	-0.048760	-0.020465	-0.012101	-0.008799	-0.024237	-0.048854	-0.028508	-0.006659	-0.005028	-0.003220	-0.019633	-0.008559	-0.024575	-0.009857	-0.009028	-0.037931	-0.007317	-0.060150	-0.009166	-0.031734	0.002245	-0.016824	-0.007432	-0.043845
35593 | Peanut chlorotic streak virus | Caulimoviridae	-0.016500	0.001064	0.004465	0.018216	0.006706	-0.012609	-0.020951	-0.020457	-0.007204	0.001241	-0.008113	-0.011549	-0.005231	-0.018861	-0.014207	0.000661	0.029807	0.021620	-0.009161	0.017388	-0.014845	0.013628	0.002442	0.012196	0.002845	-0.013171	0.012250	-0.005033	0.007156	-0.003961	0.003046	-0.010298
59301 | Mayaro virus | Togaviridae	-0.011810	-0.002875	-0.017616	-0.000978	-0.021635	0.005994	-0.032942	-0.016391	-0.027824	-0.009745	-0.010227	-0.014341	-0.003519	-0.015478	-0.016796	-0.009416	-0.019179	-0.000431	-0.009226	-0.016044	-0.020104	-0.015585	-0.022253	-0.025346	-0.013305	-0.014840	-0.014892	-0.018423	-0.018065	-0.003766	-0.008981	-0.030581
134632 | American plum line pattern virus | Bromoviridae	-0.000386	-0.002532	-0.012459	-0.003450	-0.022173	-0.010464	-0.020117	-0.012678	-0.018184	-0.009306	-0.008720	-0.000167	-0.011058	-0.002107	-0.016986	0.005170	-0.005889	-0.002614	0.013561	-0.005227	-0.012171	-0.000442	-0.007346	-0.005986	-0.008778	-0.010115	0.002869	-0.005054	-0.007392	0.002351	-0.008526	0.001719
227940 | Bacteriophage L-413C | Myoviridae	0.000385	-0.002364	-0.005261	-0.000617	-0.004680	0.022294	0.012530	0.020219	0.007319	0.008985	0.014395	0.027076	0.012885	0.005279	0.020281	-0.008279	-0.013301	-0.016272	0.017720	-0.018456	-0.005785	-0.003186	-0.003438	0.003311	0.014852	0.021429	0.018741	0.014060	0.004037	0.003354	-0.002882	0.037721
31559 | Cacao swollen shoot virus | Caulimoviridae	0.004299	0.009614	0.012771	0.009927	0.008975	0.017742	0.014962	0.009216	0.001388	0.015247	0.028789	0.016010	0.022360	0.005595	0.014967	0.008320	-0.015701	-0.002387	-0.003508	-0.000556	0.020733	0.005879	0.014048	0.004863	0.028332	0.005452	0.022845	0.019727	0.014075	-0.006401	-0.014585	0.000092
220812 | Tomato leaf curl virus-associated DNA beta | NA	-0.014249	-0.013510	-0.010137	-0.013936	-0.013188	-0.010221	-0.007604	0.003002	-0.016313	-0.002677	-0.012545	-0.010996	-0.023000	0.009635	0.022221	0.007818	-0.022088	0.007635	0.014436	-0.024042	-0.026091	-0.004914	-0.015275	-0.023977	-0.037527	-0.009164	-0.022999	-0.013684	-0.013480	0.001847	-0.009920	0.009476
37114 | Human papillomavirus type 55 | Papillomaviridae	0.034300	0.028516	0.024994	0.018552	0.043970	0.029201	0.053837	0.028438	0.052821	0.025959	0.039364	0.044539	0.017400	0.035524	0.000767	0.003900	-0.022402	-0.013619	-0.012053	-0.014926	-0.028658	-0.020766	-0.005031	-0.027585	0.009258	-0.026544	0.003620	-0.008022	0.009726	0.007324	-0.012193	-0.025847
83191 | Melanoplus sanguinipes entomopoxvirus | Poxviridae	-0.017849	-0.005031	-0.005005	0.008972	-0.006228	-0.026038	-0.024203	-0.026462	-0.018282	-0.016680	-0.003513	-0.010482	-0.015917	0.000628	-0.006716	-0.007565	-0.003797	0.020783	-0.019049	-0.005495	0.002420	-0.010603	0.005370	-0.005976	-0.008327	-0.008323	0.000489	-0.000354	-0.002473	0.013555	-0.013278	-0.006919
10261 | Fowlpox virus | Poxviridae	-0.022316	0.009387	-0.027585	-0.016863	-0.011152	-0.023643	-0.007451	-0.025309	-0.019810	-0.022521	0.004796	0.008936	0.010030	-0.019386	-0.024234	-0.010750	-0.019571	0.004596	-0.024051	-0.011629	-0.003831	0.008891	0.005468	-0.011670	0.000993	-0.020255	0.010827	0.007047	0.016638	-0.008819	-0.013189	-0.021505
188763 | Chimpanzee cytomegalovirus | Herpesviridae	0.074763	0.032333	0.035723	0.019327	0.026397	0.054975	0.067127	0.070533	0.058145	0.042683	0.021852	0.026926	0.047356	0.054837	0.067441	0.023191	-0.000468	0.013633	0.040433	0.030597	0.042859	0.024926	0.008777	0.042348	0.000605	0.069238	0.020161	0.023543	0.016750	0.016229	0.026956	0.099113
73497 | Sphaeropsis sapinea RNA virus 1 | Totiviridae	0.011570	0.009616	0.002775	0.009869	0.014241	0.014958	0.020953	0.025517	0.025452	0.011042	-0.016668	-0.004454	-0.012147	0.019747	0.013456	0.002079	0.014904	0.004189	0.007632	0.012292	0.006213	0.005914	0.011160	0.024158	-0.026483	0.019135	-0.002046	-0.012514	-0.015488	-0.022457	-0.000757	0.015382
11642 | Simian foamy virus | Retroviridae	-0.018518	-0.015894	-0.016799	-0.008724	-0.005332	0.009995	-0.019957	0.008389	0.005685	-0.011672	-0.025944	-0.007162	0.019350	-0.015117	-0.006213	-0.011499	0.003156	0.010187	-0.010739	0.004552	-0.010266	0.018071	0.004134	0.017418	0.000980	0.001373	0.003866	-0.000036	-0.015041	0.009060	-0.011081	-0.004432
10590 | Human papillomavirus type 42 | Papillomaviridae	0.004764	0.005854	-0.000397	0.015736	0.024338	0.016335	0.024469	-0.004731	0.023309	-0.000030	0.034246	0.045643	0.030689	0.011415	-0.000029	0.013638	-0.003533	0.000993	-0.001991	-0.016819	-0.024410	0.000598	-0.015686	-0.017551	0.021668	-0.021461	0.008271	0.001181	0.008705	-0.008400	0.013613	-0.019545
46253 | Bombyx mori densovirus 1 | Parvoviridae	0.000526	0.008443	0.019469	-0.000343	0.005733	0.001422	0.004050	-0.011176	0.003093	0.011213	0.023755	0.020805	0.008964	-0.003282	-0.016503	0.003599	0.021065	0.022187	0.011596	0.010266	0.011973	-0.001497	0.006336	0.009686	0.005245	-0.006361	0.012665	0.001143	0.001639	0.006332	-0.011456	-0.019012
207240 | Loofa yellow mosaic virus | NA	-0.006813	0.014638	0.014063	0.012867	0.001742	0.003804	-0.008627	-0.014753	-0.003316	0.001057	0.001787	0.005083	-0.024736	-0.012723	-0.011335	0.015575	0.013319	0.016333	0.010664	0.002019	0.000333	-0.004106	-0.002051	-0.010477	-0.007600	-0.018199	-0.008846	-0.005650	-0.004479	-0.013077	-0.012573	-0.024012
186810 | Okra leaf curl virus-associated sequences | NA	-0.028007	-0.021520	-0.015162	-0.014115	-0.024615	-0.031797	-0.023475	-0.018171	-0.033609	-0.014685	-0.017296	-0.018458	-0.029061	-0.004300	0.000154	0.004667	-0.029873	0.015212	0.003384	-0.032706	-0.038221	-0.010980	-0.024912	-0.035281	-0.043245	-0.023647	-0.026639	-0.019720	-0.011890	0.007444	-0.010266	-0.008928
10607 | Human papillomavirus type 17 | Papillomaviridae	0.000226	-0.004456	-0.006953	-0.005087	0.017733	0.008402	0.009658	0.018983	0.020619	0.001949	0.010233	0.020312	0.032010	-0.011626	0.008671	-0.019608	0.002984	-0.003083	0.019847	0.014141	0.004163	-0.001620	0.007174	-0.001160	0.018198	0.012002	0.023927	0.019408	0.010250	0.017945	0.004615	0.001376
12211 | Plum pox virus | Potyviridae	0.010913	-0.003587	0.006269	-0.006993	0.009262	-0.002210	-0.001654	-0.009661	-0.006953	-0.009831	0.013562	0.016749	0.000422	-0.013551	0.002360	-0.005818	0.009580	-0.013570	0.000390	-0.000174	0.002340	-0.007337	0.009227	0.002740	0.022116	-0.017126	0.017071	0.011121	0.002814	-0.000723	0.006688	0.001694
59509 | Lumpy skin disease virus | Poxviridae	-0.015101	-0.000597	-0.032292	-0.015321	-0.017063	-0.032984	-0.024939	-0.038956	-0.024721	-0.038648	-0.000190	-0.010835	-0.010543	-0.018585	-0.005458	-0.011240	-0.009125	-0.002029	-0.035433	-0.013904	-0.017051	0.000889	0.003796	-0.011760	-0.005590	-0.028853	-0.002679	-0.018291	0.004766	0.009625	-0.004485	-0.027672
12041 | Bean leafroll virus | Luteoviridae	0.000773	0.009327	-0.013835	-0.004181	-0.000261	0.008660	-0.002692	0.011490	0.004496	0.010825	-0.000812	-0.013176	0.014202	-0.003728	-0.011729	-0.007484	-0.007501	-0.008100	0.013469	-0.009666	-0.003176	0.005352	-0.000290	-0.012304	-0.003841	-0.000889	-0.011133	-0.010560	0.000798	-0.001777	0.018112	-0.008752
10298 | Human herpesvirus 1 | Herpesviridae	0.085340	0.032162	0.041520	0.003514	0.017575	0.053577	0.079040	0.073931	0.057709	0.053263	0.001133	0.012443	0.044321	0.060273	0.076408	0.046453	0.007460	0.005309	0.057618	0.033970	0.041843	0.013071	-0.000672	0.043507	-0.030822	0.078137	0.000215	0.010186	-0.006262	0.015950	0.020188	0.096356
28369 | Mycobacteriophage D29 | Siphoviridae	0.018724	0.012040	0.009916	-0.005095	0.001904	0.021233	0.002129	0.026244	0.015255	0.017789	0.010736	0.018076	0.016047	0.025927	0.030626	0.014629	-0.013648	0.012584	0.028334	-0.004856	-0.002869	0.011632	-0.007228	0.001980	-0.009028	0.018794	0.005395	0.012848	0.006138	0.002948	-0.001144	0.023944
133899 | Equine herpesvirus 2 | Herpesviridae	0.085182	0.046950	0.031295	0.015852	0.021320	0.062219	0.075428	0.086047	0.073094	0.056523	0.009539	0.013271	0.036313	0.077800	0.072678	0.023711	0.002242	0.008572	0.032292	0.041348	0.048188	0.031667	0.009255	0.044745	-0.007492	0.076036	0.009724	0.027034	0.012109	0.025071	0.025580	0.091232
78276 | Crucifer tobamovirus | NA	-0.045370	-0.014588	-0.026211	-0.004098	-0.016729	-0.029835	-0.025706	-0.031185	-0.036206	-0.023863	-0.020479	-0.015302	-0.030996	-0.030263	-0.018732	-0.014598	-0.013403	0.006387	-0.030526	-0.018425	-0.023250	-0.019732	-0.017352	-0.017311	-0.013467	-0.027481	-0.007154	-0.030465	-0.018697	0.007606	-0.021273	-0.033287
10784 | Bovine parvovirus | Parvoviridae	0.010523	0.019727	0.013717	0.013697	0.005711	0.003571	0.017250	0.007161	0.012867	0.014632	0.008163	0.014172	0.007810	0.012349	-0.005799	-0.004852	-0.004456	-0.003685	-0.000720	0.010575	0.011269	-0.002650	0.010949	0.016779	0.004863	0.010414	0.011533	0.016785	0.013819	-0.001628	0.009148	0.014365
10679 | Enterobacteria phage P2 | Myoviridae	-0.001074	0.000400	-0.010666	-0.001084	-0.006797	0.025098	0.012404	0.019109	0.005475	0.010055	0.014892	0.026133	0.017911	0.002206	0.025156	-0.006505	-0.014404	-0.016556	0.024570	-0.028458	-0.002728	-0.001921	0.004698	0.000286	0.009884	0.027736	0.016739	0.014970	-0.003458	-0.004612	0.003042	0.041644
106962 | Cryphonectria hypovirus 3 | Hypoviridae	-0.014442	0.013479	0.008760	0.001554	-0.001625	-0.024850	-0.007100	-0.006281	-0.007288	0.003000	-0.002657	-0.002958	0.000096	0.009517	-0.012484	0.014515	-0.000768	-0.000717	0.002551	-0.014792	-0.012370	-0.005626	-0.011653	-0.003165	-0.012495	-0.000359	-0.012846	-0.005307	0.001039	-0.010664	-0.006202	-0.009760
31770 | Shallot virus X | Flexiviridae	0.002419	-0.006602	-0.007492	-0.006419	-0.006852	-0.008593	-0.010849	0.000044	0.001050	-0.004564	0.010953	0.012555	0.006010	-0.005614	-0.008700	-0.005136	0.000517	-0.007814	0.002056	-0.015953	-0.006957	0.001447	-0.017223	-0.024396	0.004958	-0.004860	0.003190	0.006451	0.009737	-0.000709	-0.014949	-0.004233
227720 | Yersinia pestis phage phiA1122 | Podoviridae	0.004309	-0.007682	-0.020839	0.002534	-0.006814	0.004543	-0.010794	0.006131	0.006157	-0.006012	-0.017575	-0.011173	-0.010019	-0.016299	-0.001942	-0.003081	-0.017991	-0.001122	0.000780	0.004400	-0.023689	-0.010638	-0.016793	-0.007770	-0.007121	0.010854	-0.007553	-0.011107	-0.021429	-0.019840	-0.012782	-0.015315
37959 | Human papillomavirus type 38 | Papillomaviridae	0.001473	0.015668	0.004820	0.007380	0.018054	0.005416	0.014424	0.017396	0.032014	0.003122	0.002589	0.019555	0.013235	-0.012068	0.004601	-0.014599	0.010784	0.000262	0.012504	0.004956	0.017609	-0.002668	0.001400	0.008426	0.020550	0.007468	0.017887	0.009084	0.004561	-0.003492	0.002652	0.009748
35292 | Foot-and-mouth disease virus SAT 2 | Picornaviridae	0.011139	0.005449	0.012928	-0.006771	0.003830	0.023157	0.005934	0.011891	0.000996	0.018494	-0.004214	0.019529	0.010813	-0.013817	0.004012	-0.008482	0.007328	0.006704	0.011569	0.012462	0.013599	0.010382	-0.009404	0.007659	0.016294	0.006614	0.002172	0.006464	0.004574	-0.001230	0.002603	0.009638
122291 | Rabbit oral papillomavirus | Papillomaviridae	0.001193	-0.003595	0.005843	0.007276	-0.000748	0.014452	0.019199	0.010496	0.008697	0.011466	0.007760	0.018161	0.007851	0.001247	0.005350	-0.015013	-0.012995	-0.009548	0.004377	-0.009059	0.007481	-0.005372	-0.003375	-0.005097	0.007722	-0.001309	-0.001864	0.013246	-0.009891	0.001889	-0.011303	-0.006962
11628 | Machupo virus | Arenaviridae	-0.010895	-0.007019	0.007285	-0.009072	-0.017857	-0.007766	0.006853	-0.004587	-0.003517	-0.004412	-0.006502	-0.022385	-0.008710	-0.015354	0.001714	0.018275	0.001069	0.004065	0.014642	0.003740	0.013998	0.018203	0.028387	-0.001245	-0.013820	0.007783	-0.020528	-0.011201	0.003622	-0.006356	-0.009101	-0.006951
12064 | Bovine enterovirus | Picornaviridae	0.011669	-0.005141	0.012630	-0.008370	-0.011377	0.018012	0.003923	0.009058	0.008523	0.019818	-0.009816	-0.002402	0.010369	-0.003057	-0.001743	0.006377	-0.008613	0.002822	-0.005768	-0.002521	0.002889	0.015512	0.022359	0.000632	-0.007429	0.005100	-0.009647	0.000922	0.005178	0.014753	0.012806	0.009803
175814 | Cestrum yellow leaf curling virus | Caulimoviridae	-0.023256	-0.001279	-0.006005	-0.004639	-0.010727	0.003160	0.000576	-0.012052	-0.013386	-0.011654	-0.001892	0.005013	-0.006368	-0.018000	-0.013681	-0.012737	-0.003664	0.001715	0.003701	-0.006004	-0.012985	-0.007785	-0.013163	-0.014409	-0.003894	-0.013926	0.001235	-0.007951	-0.006144	-0.011937	-0.004739	-0.011271
46015 | Autographa californica nucleopolyhedrovirus | Baculoviridae	0.013058	-0.013095	-0.041084	0.000814	-0.004333	0.016037	-0.006073	0.019314	0.005162	0.012384	-0.010572	0.001004	0.016551	0.016697	-0.009162	-0.035541	-0.026495	0.000752	-0.003477	-0.012944	-0.011762	0.008444	-0.016858	-0.028883	-0.003092	0.016242	0.007704	-0.000750	-0.004930	-0.010890	-0.000745	-0.007610
169766 | Scallion virus X | Flexiviridae	-0.004818	-0.005257	-0.001185	-0.002396	0.002685	-0.007877	0.009065	0.013805	0.004855	0.011180	0.005940	0.010264	0.005436	-0.001526	-0.004573	-0.009831	-0.018205	-0.006662	0.008703	-0.027536	-0.005337	-0.006414	-0.028803	-0.015168	0.008825	0.002032	-0.004131	-0.011517	-0.004533	-0.020300	-0.009916	-0.002503
44560 | Ageratum yellow vein virus | NA	-0.009088	0.021904	0.024440	0.019778	0.020338	-0.005263	-0.018667	-0.028035	-0.013936	0.010157	0.009077	0.009962	-0.040782	-0.036656	-0.016417	0.008518	0.017147	0.015310	0.010998	0.000937	0.001088	-0.019822	-0.009031	-0.006449	0.002105	-0.038909	-0.000395	-0.004741	0.003557	-0.008511	-0.016653	-0.032039
154784 | Bacteriophage AP205 | Leviviridae	-0.008305	0.003890	0.003028	0.004341	-0.001337	-0.014932	-0.001532	-0.007516	0.002755	-0.010901	-0.009415	0.003778	-0.004035	0.005711	-0.009987	0.002463	-0.002113	-0.005660	0.004822	0.001193	-0.001939	-0.024038	-0.008402	-0.001948	-0.022967	-0.011759	-0.016645	-0.003827	-0.018436	0.003578	0.018224	-0.011100
10587 | Human papillomavirus type 35 | Papillomaviridae	0.017022	0.023943	0.011473	0.005547	0.029833	-0.015222	0.026112	0.001298	0.022337	-0.0099196	-0.018135	-0.024402	-0.016094	-0.019130	0.005447	-0.036327	0.004495	-0.011803	0.007762	-0.008432	0.000885	-0.014408
90961 | Australian bat lyssavirus | Rhabdoviridae	-0.021635	-0.012715	0.001514	0.002839	0.001917	-0.010855	-0.016711	-0.024638	-0.013611	-0.005567	-0.008962	-0.007433	-0.020827	-0.018572	-0.017591	-0.013980	0.006091	0.008530	0.010964	-0.007692	-0.014249	0.002053	-0.007672	-0.015839	-0.009004	-0.012800	-0.010724	-0.004121	0.006904	0.000025	-0.007580	-0.007911
10406 | Ground squirrel hepatitis virus | Hepadnaviridae	0.041920	0.006993	0.013752	-0.004239	0.027572	0.016187	0.025904	0.038491	0.040078	0.024875	0.007340	0.019611	0.028061	0.036790	0.019498	0.017677	0.020849	-0.000073	0.018786	0.020834	0.019415	0.017584	0.008508	0.025812	0.026942	0.040360	0.022115	0.018652	0.017055	0.001373	0.033266	0.025483
11786 | Murine leukemia virus | Retroviridae	0.037934	0.021488	0.026880	0.012641	0.035004	0.072925	0.044427	0.053629	0.028025	0.029862	0.053776	0.061364	0.044331	0.032375	0.048186	0.030670	0.026141	-0.004644	0.075358	0.008429	0.032605	0.005667	0.007051	0.029468	0.069322	0.034056	0.129980	0.048806	0.058984	0.017017	0.031887	0.053608
191463 | Sida yellow mosaic virus | NA	-0.034821	0.007661	-0.011504	-0.010917	-0.007127	-0.036725	-0.022913	-0.047445	-0.030436	-0.007088	-0.011211	0.002876	-0.010557	-0.035346	-0.016418	-0.010618	-0.008345	0.004561	-0.001242	-0.001903	-0.011214	-0.016917	-0.007457	-0.032075	-0.009116	-0.043137	-0.001297	-0.016739	-0.001708	0.001264	-0.005498	-0.031616
69263 | Cowpea golden mosaic virus | NA	-0.066632	-0.015912	-0.048295	-0.013404	-0.058009	-0.051790	-0.059816	-0.102518	-0.078103	-0.035603	-0.012074	-0.012592	-0.025825	-0.064464	-0.060528	-0.028849	-0.044307	0.003947	-0.033079	-0.058378	-0.058739	-0.019376	-0.048731	-0.066790	-0.031392	-0.080725	-0.025475	-0.030696	-0.007274	-0.009128	-0.025500	-0.089267
223308 | Potato yellow mosaic Trinidad virus | NA	-0.010213	0.035075	0.021911	0.006830	0.034911	0.005762	-0.010879	-0.008214	0.003901	0.022577	0.015962	0.009808	-0.026809	-0.026463	0.005046	-0.004744	0.019488	0.004678	0.007588	0.016868	0.005578	-0.004981	0.001421	0.008103	0.012905	-0.019622	0.004185	-0.016737	-0.003913	0.009875	0.002457	-0.018616
11768 | Feline leukemia virus | Retroviridae	0.038347	0.018524	0.024495	0.016882	0.036195	0.064039	0.046168	0.061889	0.031564	0.036370	0.048423	0.059571	0.044990	0.029950	0.038827	0.027605	0.025688	-0.006135	0.066252	0.014589	0.033086	0.009843	0.016064	0.036776	0.069907	0.035542	0.117375	0.047628	0.050725	0.024524	0.031032	0.045182
103603 | Snakehead rhabdovirus | Rhabdoviridae	0.011075	0.015495	0.019813	0.007116	0.007538	0.017411	0.008946	0.010540	0.014035	0.014904	0.012551	0.015096	0.009191	0.010759	0.005470	0.011300	0.002545	-0.006486	-0.002017	-0.002068	0.007931	-0.003105	0.004613	0.002529	-0.001252	0.010253	0.008063	0.012320	0.005951	0.004674	-0.005634	-0.001494
11053 | Dengue virus | Flaviviridae	0.029598	0.032115	0.052456	0.008031	0.048759	0.036777	0.028995	0.055197	0.056427	0.047456	0.028044	0.033036	0.031969	0.034515	0.028936	0.005749	0.052307	0.012856	0.022809	0.034162	0.043014	0.013515	0.020108	0.047438	0.052333	0.030976	0.050508	0.038132	0.023807	0.015179	0.011220	0.038208
43240 | Bean common mosaic necrosis virus | Potyviridae	-0.006764	-0.012925	0.008136	0.002033	0.019718	0.016614	-0.006228	-0.004063	-0.003242	-0.002176	0.020480	0.014940	-0.004014	-0.007317	-0.005521	0.008340	0.012377	-0.016834	0.001810	0.008157	0.006529	0.013170	-0.007395	0.007412	0.017904	0.001238	0.018476	0.013899	0.024987	-0.008586	-0.011525	-0.014039
37955 | Human papillomavirus type 23 | Papillomaviridae	0.008685	0.018262	0.014560	0.006685	0.022669	0.032970	0.013209	0.017625	0.022328	0.011145	0.025742	0.028180	0.011459	-0.006837	0.005931	-0.009054	0.030194	0.000654	0.021823	0.024500	0.030706	0.006209	0.007923	0.015564	0.036179	0.020272	0.025691	0.024576	0.022397	-0.006767	0.005152	0.015451
11795 | Friend murine leukemia virus | Retroviridae	0.033896	0.017228	0.024345	0.010971	0.033445	0.068438	0.042517	0.051169	0.026767	0.026437	0.051218	0.057213	0.042893	0.031299	0.046689	0.027163	0.024653	-0.001098	0.070781	0.006071	0.028961	0.004501	0.005823	0.027162	0.066897	0.030665	0.126024	0.048838	0.055930	0.012774	0.029340	0.053050
11657 | Bovine immunodeficiency virus | Retroviridae	-0.009468	-0.007816	-0.017927	0.003600	-0.005406	0.011478	-0.013930	0.008812	0.010185	-0.001044	-0.005660	0.006922	0.020841	-0.007712	0.013780	-0.022675	-0.009919	0.016167	0.007108	-0.007645	-0.011306	0.012369	-0.012659	0.011937	0.001924	0.006003	0.011802	0.010007	0.001700	0.013875	-0.003633	-0.004152
12196 | Bean common mosaic virus | Potyviridae	-0.016864	-0.001923	0.008565	-0.008994	0.008169	-0.010185	-0.012839	0.000886	0.004027	-0.011870	-0.016271	-0.011123	0.003401	-0.009946	-0.002776	-0.001073	0.011156	-0.008030	0.005643	0.018795	-0.000311	-0.003739	-0.002882	0.002272	0.014183	0.006779	0.000143	0.000079	-0.004691	-0.010630	0.005115	-0.004545
11840 | Gibbon ape leukemia virus | Retroviridae	0.038544	0.022902	0.029358	0.013630	0.035123	0.074528	0.044321	0.053827	0.027557	0.031652	0.053690	0.061502	0.045488	0.031697	0.048504	0.032835	0.027487	-0.003704	0.076578	0.008428	0.032360	0.004391	0.006295	0.028708	0.068752	0.032614	0.129242	0.048152	0.057999	0.016722	0.033704	0.054322
44158 | Aura virus | Togaviridae	-0.021027	-0.014778	-0.025317	0.006121	-0.022641	0.000763	-0.034145	-0.012387	-0.015545	-0.017406	-0.039080	-0.025751	-0.007434	-0.014845	-0.015078	-0.013687	-0.017425	0.007693	-0.021311	-0.006478	-0.027117	-0.005468	-0.022462	-0.024060	-0.020358	-0.018572	-0.022602	-0.016912	-0.035560	-0.011310	-0.006283	-0.032795
148363 | Helicoverpa armigera nucleopolyhedrovirus G4 | Baculoviridae	-0.008027	-0.019802	-0.045158	-0.009575	-0.015990	-0.006964	-0.026864	-0.001170	-0.010633	-0.007457	-0.035224	-0.028312	0.001159	-0.001721	-0.020567	-0.023429	-0.021807	-0.001612	-0.006388	-0.006452	-0.026698	-0.010257	-0.031380	-0.036747	-0.031653	-0.000349	-0.017581	-0.005540	-0.009797	-0.004686	-0.012228	-0.026730
39720 | Walleye dermal sarcoma virus | Retroviridae	-0.015668	-0.009904	-0.003752	0.012837	-0.005722	-0.023154	-0.020807	-0.010100	-0.007147	-0.017084	-0.027730	-0.024802	-0.013227	-0.004768	-0.001617	0.015085	-0.013361	0.005720	-0.006970	0.005706	-0.017327	0.014240	-0.008940	-0.003500	-0.016353	-0.011527	-0.010026	-0.017090	-0.010027	-0.000347	-0.015744	-0.016146
45224 | Leek white stripe virus | Tombusviridae	0.003001	-0.002630	-0.001483	0.003595	0.006560	0.022043	-0.005177	0.004212	-0.003829	0.003930	0.007533	0.013789	0.000308	0.011653	0.013021	0.019562	0.007691	-0.002242	0.015046	0.009370	0.005362	-0.005017	0.000404	0.002278	0.016214	0.001868	0.006788	0.003203	0.000352	-0.004391	0.006717	0.006247
220608 | Tomato leaf curl Bangalore virus | NA	-0.009982	0.019173	0.015134	0.031411	0.009386	-0.005283	-0.018934	-0.024679	-0.013242	0.007381	0.012971	0.005918	-0.029576	-0.041340	-0.023180	-0.007527	0.009702	0.012270	0.002998	-0.007283	-0.008269	-0.009701	-0.017740	-0.009025	-0.020621	-0.034454	-0.015622	-0.018382	-0.011922	-0.024646	-0.022052	-0.040179
11275 | Spring viremia of carp virus | Rhabdoviridae	-0.015236	-0.001639	-0.004931	-0.019985	-0.006375	-0.005471	-0.021196	-0.001771	0.006813	-0.022241	-0.006592	0.001220	0.003170	-0.002681	-0.002807	-0.011254	0.014623	-0.004201	0.000420	0.014491	0.017305	0.008368	0.011278	0.000950	0.012833	0.003408	0.005382	-0.009237	0.004730	-0.016195	-0.010715	-0.000193
151539 | Bacteriophage bIL312 | Siphoviridae	-0.016998	-0.008684	-0.003550	-0.001388	-0.014392	-0.020685	-0.025766	-0.036567	-0.023192	-0.033238	-0.005789	-0.008211	-0.010135	-0.013991	-0.017558	-0.000916	0.007655	0.009512	-0.008645	-0.006507	-0.006925	0.002713	0.013315	-0.009346	-0.014006	-0.019959	-0.012143	-0.005289	-0.006993	-0.023843	0.004809	-0.000272
11901 | Bovine leukemia virus | Retroviridae	0.022047	0.011219	0.013536	0.016805	0.023115	0.044589	0.044067	0.044020	0.021705	0.045041	0.039813	0.041541	0.025532	0.025584	0.030179	0.024049	0.006041	0.004680	0.036789	0.000085	0.029077	0.010031	0.011622	0.037393	0.059448	0.011372	0.055826	0.035278	0.018075	0.011431	0.012893	0.027788
10564 | Deer papillomavirus | Papillomaviridae	0.043600	0.025758	0.001878	0.001223	0.015390	0.010181	0.005901	0.013690	0.013857	0.008696	0.013089	0.014455	0.017226	0.003588	0.011235	0.027661	0.010428	0.011394	-0.001505	-0.000003	0.002583	0.015168	0.004002	0.001789	0.017466	-0.003294	0.021161	0.005431	0.010968	0.014354	0.000447	0.016190
183764 | Influenza A virus | Orthomyxoviridae	-0.008716	0.012090	-0.007513	0.005263	-0.007585	-0.008735	-0.020460	-0.011866	-0.009807	-0.010294	-0.035085	-0.033857	-0.012623	-0.015525	0.007026	-0.003009	0.029012	-0.007283	-0.012722	0.013107	0.004121	0.014774	0.032560	0.014244	0.005996	0.056058	0.031033	0.028541	0.047384	0.033256	0.043903	0.046200
10832 | Tomato yellow leaf curl virus | NA	0.018608	0.038770	0.024655	0.040753	0.033973	0.004775	0.007005	0.004196	0.005457	0.027024	0.033002	0.026149	-0.015528	-0.029766	-0.011776	-0.006076	0.011871	0.005842	0.019050	-0.000004	0.006137	-0.020117	-0.003596	0.006754	0.001329	-0.022448	-0.001588	-0.007660	-0.006259	-0.012662	-0.022244	-0.018397
11216 | Human parainfluenza virus 3 | Paramyxoviridae	0.000139	0.013279	0.014029	0.006733	-0.013440	-0.005492	-0.003842	-0.003650	-0.007458	-0.000614	0.004621	0.005625	0.008288	0.000099	0.007878	0.016158	0.026903	0.021406	-0.000479	0.019919	0.018786	0.021154	0.021039	0.017959	0.033591	0.010810	0.005807	0.015096	0.009778	0.015758	0.010404	0.016546
31631 | Human coronavirus OC43 | Coronaviridae	-0.022888	-0.019051	0.006109	-0.011946	-0.006392	0.000470	-0.012651	-0.003986	-0.019588	-0.011078	-0.004586	-0.001867	0.012963	-0.005285	0.002505	-0.017729	0.000904	-0.003244	0.000539	0.014035	0.009179	0.010218	0.000509	-0.002191	-0.003709	0.004081	0.003279	-0.008680	-0.009255	0.009257	-0.009521	-0.010146
127441 | Groundnut rosette virus satellite RNA | NA	0.017607	0.015358	0.004651	0.019293	0.011085	0.026896	0.001778	0.024946	0.007748	0.014095	-0.016757	-0.012916	-0.000823	0.010945	0.006001	-0.000486	0.000979	-0.002280	0.012461	0.008954	-0.011575	-0.005334	-0.000277	0.012833	-0.021454	0.006968	-0.012308	0.013451	-0.009093	-0.004056	-0.003383	0.013224
12530 | Leishmania RNA virus 1-4 | Totiviridae	-0.001285	-0.006155	0.001574	-0.008690	-0.006902	0.015834	0.007497	-0.000203	0.006255	0.012398	0.017122	0.025374	-0.005870	0.002612	0.015747	-0.020011	-0.024715	0.003514	0.008400	-0.016087	0.006921	-0.007275	-0.007287	0.001816	0.010179	-0.012659	0.015996	0.013257	0.007379	0.002583	-0.001921	-0.005119
11620 | Lassa virus | Arenaviridae	-0.003476	-0.005320	-0.002139	0.005031	0.003033	-0.006932	-0.014206	0.009436	-0.002764	-0.003259	-0.017527	-0.005749	-0.018091	0.015634	-0.013836	0.015347	-0.005678	0.001599	-0.005620	-0.002229	-0.001960	-0.001980	0.014689	0.012837	-0.017184	-0.013881	-0.007141	-0.012901	-0.003405	0.003378	-0.005970	-0.011930
118140 | Porcine teschovirus | Picornaviridae	-0.017081	0.001559	-0.003658	-0.008050	0.004313	-0.015230	0.008515	-0.002958	-0.017188	0.001876	0.015806	0.012899	-0.003109	0.008654	-0.004775	-0.017259	-0.027864	0.014448	0.002199	-0.008151	-0.012652	0.003800	-0.020217	-0.002298	0.003983	-0.009182	0.012859	0.006180	0.011795	0.009694	0.006132	0.004125
40979 | Cocksfoot mottle virus | NA	0.018967	0.008871	0.005985	0.003294	0.019085	0.017014	0.023228	0.024593	0.023252	0.023162	0.007647	0.017176	0.012365	0.025712	0.027620	0.005254	0.000370	0.007456	0.018546	0.014651	0.012703	-0.002950	0.001616	0.016212	0.020880	0.018042	0.016917	0.010169	0.020107	-0.009822	0.002021	0.016156
12451 | Raspberry bushy dwarf virus | NA	-0.016120	0.003146	-0.009679	0.000301	-0.007947	-0.015452	-0.016307	-0.002902	0.004116	-0.012494	-0.024862	-0.009834	-0.003582	-0.017837	-0.003059	-0.005174	0.017362	0.001859	-0.001910	0.008733	-0.006854	0.006013	0.010270	-0.000421	-0.005764	0.004458	-0.003760	-0.012021	-0.008798	0.014319	-0.020636	-0.014107
79918 | Broad bean necrosis virus | NA	-0.003328	-0.001976	-0.001131	0.007911	-0.008366	0.001033	-0.005589	-0.000377	-0.006913	0.002537	-0.000006	0.002083	0.003046	-0.001527	-0.008974	0.005325	0.001418	-0.002591	0.000322	-0.002322	0.002996	-0.011036	-0.002167	-0.002151	-0.000813	-0.001488	-0.002502	0.014107	-0.010554	0.013410	0.003562	-0.006343
134606 | Cypovirus 15 | Reoviridae	-0.024788	-0.003523	-0.017683	0.007556	-0.024070	-0.018143	-0.025849	-0.015292	-0.030681	-0.026224	-0.027730	-0.032283	-0.031931	-0.026865	-0.002983	-0.002635	-0.000568	0.000885	-0.015079	0.007780	-0.012956	-0.004494	-0.000943	-0.006467	-0.013443	0.000555	-0.020005	-0.020436	-0.025683	0.004927	-0.015754	-0.010204
10617 | Human papillomavirus type 4 | Papillomaviridae	-0.014383	0.009773	-0.003238	0.010159	0.000192	-0.019736	-0.000993	-0.001646	0.003551	-0.010072	0.002177	-0.004866	0.027069	-0.003332	-0.028573	-0.005402	0.006303	-0.018067	-0.011589	0.005851	-0.017068	-0.011183	0.010535	-0.003631	0.003807	-0.013854	0.000235	-0.009094	0.007182	-0.003764	-0.011900	-0.006387
11819 | Spleen focus-forming virus | Retroviridae	0.033826	0.017182	0.024338	0.010990	0.033388	0.068412	0.042489	0.051141	0.026723	0.026385	0.051130	0.057201	0.042872	0.031265	0.046645	0.027110	0.024664	-0.001054	0.070766	0.006032	0.028875	0.004461	0.005800	0.027098	0.066826	0.030657	0.126045	0.048822	0.055920	0.012819	0.029303	0.053011
10730 | Bacteriophage 933W | Siphoviridae	-0.009735	-0.009197	-0.014309	0.010319	0.021262	0.013679	-0.004331	-0.002880	0.008301	0.004484	0.010220	-0.003831	-0.012303	-0.004179	-0.000443	-0.006407	-0.002448	0.008271	0.001067	0.007485	0.003565	0.020181	0.002676	0.006399	0.023461	0.024697	0.009486	0.023637	0.005709	0.017150	0.001969	0.014471
126070 | Columbid circovirus | Circoviridae	0.003093	0.006417	-0.004491	0.009778	-0.005402	0.003277	0.005253	0.008581	0.003833	0.014683	0.002653	0.000734	0.000777	0.008584	0.017968	-0.000790	-0.000394	0.021664	0.016480	0.004863	0.002122	0.008976	-0.004897	-0.008328	-0.015140	0.000914	-0.007661	-0.004383	0.002077	0.013556	0.018190	0.017492
11320 | Influenza A virus | Orthomyxoviridae	-0.008717	0.012092	-0.007518	0.005259	-0.007585	-0.008735	-0.020462	-0.011864	-0.009804	-0.010292	-0.035085	-0.033859	-0.012619	-0.015525	0.007022	-0.003011	0.029010	-0.007282	-0.012724	0.013108	0.004119	0.014772	0.032557	0.014242	0.005995	0.056060	0.031033	0.028541	0.047384	0.033259	0.043901	0.046195
12558 | Sesbania mosaic virus | NA	0.016260	0.002717	0.012273	-0.001791	0.013377	-0.001373	0.004561	0.015422	0.006445	0.016182	-0.006706	0.006337	-0.003673	0.020555	0.017389	0.023825	0.021279	-0.002658	0.013699	0.025758	0.011969	-0.001458	-0.000067	0.018236	0.016959	0.015873	0.008305	-0.004952	0.002774	-0.003521	-0.009150	0.008160
176106 | Sulfolobus islandicus filamentous virus | Lipothrixviridae	-0.006521	-0.005103	0.007494	-0.002075	-0.012215	-0.029987	-0.015878	-0.022749	-0.019975	-0.009306	0.010544	-0.001868	-0.010753	-0.013775	-0.006928	-0.001996	0.005872	-0.008412	-0.016954	-0.009070	-0.009391	-0.001966	0.001851	-0.009256	0.001603	-0.013369	0.017699	-0.002343	0.004889	0.007032	0.001008	-0.016641
12038 | Barley yellow dwarf virus - MAV | Luteoviridae	-0.003328	0.006381	-0.003598	-0.019040	-0.000989	0.010166	-0.007338	0.004198	0.003405	0.013223	0.005752	0.014847	0.016411	0.009494	0.011381	-0.014207	-0.009476	-0.003630	0.007025	-0.012772	0.005893	-0.015353	-0.001701	-0.006878	0.021337	-0.000921	0.017301	0.007343	0.012549	0.005276	0.006854	-0.001073
204987 | Goose paramyxovirus SF02 | Paramyxoviridae	0.000915	-0.000211	0.007624	-0.000826	-0.016537	0.003343	0.005896	-0.014226	-0.007459	-0.006272	-0.002772	-0.003787	0.004497	0.003762	0.012808	-0.006270	0.012901	0.006158	0.009638	-0.013760	0.000709	0.005041	0.005550	0.000574	-0.007061	-0.006523	0.006677	0.008007	0.009463	-0.003624	0.002936	-0.005737
203173 | Camelpox virus | Poxviridae	-0.019797	0.013007	-0.028518	-0.010063	-0.024133	-0.037733	-0.024661	-0.047262	-0.021836	-0.038118	-0.000927	-0.001680	-0.003582	-0.030473	-0.018177	-0.006233	0.010811	0.007869	-0.034760	0.007128	-0.008407	0.014178	0.016036	-0.009785	0.008499	-0.028071	0.012174	-0.028573	0.000400	-0.001028	-0.005876	-0.015118
40539 | Human papillomavirus type 50 | Papillomaviridae	-0.000002	-0.006153	-0.010420	-0.000854	-0.003496	-0.006050	-0.003118	-0.006286	-0.006036	-0.005653	-0.009601	-0.006526	0.003400	0.011299	-0.029070	-0.005646	-0.002376	0.002726	-0.000061	0.006518	-0.013561	0.000362	-0.000184	-0.001624	0.007932	-0.010982	0.009141	-0.005603	0.009595	0.013867	0.006779	-0.020894
10390 | Gallid herpesvirus 2 | Herpesviridae	0.038836	0.010055	0.008783	-0.003168	0.015751	0.016789	0.013722	0.025391	0.023832	0.012006	-0.004770	-0.010175	0.007861	0.018970	0.018366	-0.009413	-0.008800	-0.001772	0.017300	0.017084	0.010776	0.011906	-0.011966	0.016782	0.001392	0.029793	-0.014779	0.001491	-0.000781	-0.005878	-0.001152	0.009279
12524 | Junonia coenia densovirus | Parvoviridae	-0.010612	-0.023454	0.006400	-0.009776	0.000424	-0.000081	-0.013840	-0.021168	-0.011435	-0.004953	0.007567	0.001036	-0.006169	-0.003792	-0.005244	0.005188	-0.005992	0.006200	-0.012250	-0.008485	-0.000166	0.001122	0.008699	0.006002	0.005330	-0.016616	0.008979	0.009771	0.006234	-0.000914	0.003277	-0.010514
103782 | Pariacoto virus | Nodaviridae	0.002796	-0.011301	0.001637	-0.004294	-0.005966	-0.011842	-0.011682	-0.007208	-0.018509	-0.001453	0.006348	0.017252	0.003704	-0.012012	-0.004606	-0.002348	-0.008643	0.014791	0.013013	-0.017790	-0.008877	-0.003877	-0.009961	-0.015051	-0.011346	-0.011770	0.003423	0.009583	0.001801	0.002527	-0.010858	0.001239
51313 | Helicoverpa armigera nuclear polyhedrosis virus | Baculoviridae	-0.008025	-0.019802	-0.045159	-0.009577	-0.015988	-0.006964	-0.026864	-0.001169	-0.010634	-0.007456	-0.035221	-0.028308	0.001162	-0.001720	-0.020566	-0.023429	-0.021806	-0.001616	-0.006389	-0.006451	-0.026696	-0.010256	-0.031380	-0.036746	-0.031650	-0.000348	-0.017580	-0.005538	-0.009794	-0.004685	-0.012226	-0.026727
41171 | Mycovirus FusoV | Partitiviridae	0.025462	0.010871	0.007345	-0.012302	0.007396	0.022916	-0.003821	0.010878	0.006454	-0.003841	0.007809	0.005721	-0.001050	0.017039	-0.001309	0.023725	-0.001060	0.001257	0.015449	-0.016044	0.002692	-0.004253	-0.004286	0.005441	0.008966	0.005128	-0.002751	0.010830	0.009583	0.005065	0.003234	0.010300
10537 | Canine adenovirus | Adenoviridae	0.044078	0.029041	0.032278	0.009014	0.007194	0.016722	0.039398	0.037359	0.033643	0.033534	-0.025749	-0.013092	0.008223	0.012205	0.035506	0.042499	0.043370	0.007730	0.046850	0.021463	0.023477	0.016603	0.008409	0.024872	-0.005002	0.041190	-0.004621	-0.003472	-0.006377	0.003421	-0.009518	0.016076
66266 | Rice grassy stunt virus | NA	-0.002097	0.001781	0.014224	0.000908	-0.003172	0.002677	-0.000100	-0.028623	-0.010066	0.009366	0.010482	0.004928	-0.003189	-0.004071	-0.024840	-0.007842	0.016671	0.002938	-0.008869	-0.007276	-0.007903	-0.016409	0.006166	-0.006884	0.017273	-0.015333	0.008110	0.016708	0.003770	0.004528	-0.003523	-0.012442
157239 | Haemophilus phage HP2 | Myoviridae	0.007419	0.001779	0.006070	-0.013240	0.007917	0.007117	-0.000813	0.013843	0.017508	0.000869	-0.017738	-0.008346	0.002397	0.013833	0.005254	-0.007707	-0.002108	0.005125	0.001812	0.011141	0.002657	-0.003434	-0.003158	0.015411	-0.013386	0.021910	-0.004684	-0.002939	-0.008592	-0.001008	0.002967	0.017103
151757 | Human papillomavirus candHPV85 | Papillomaviridae	0.041253	0.030277	0.028255	0.011085	0.045850	0.036752	0.058213	0.043157	0.046576	0.033780	0.048326	0.053597	0.029546	0.022576	0.005015	-0.006838	0.008860	-0.005741	0.013044	-0.009906	-0.005815	0.011791	-0.035061	-0.017152	0.018770	-0.003831	0.013942	0.020125	0.024855	-0.008739	-0.007187	-0.000949
180526 | Tobacco curly shoot virus | NA	-0.000276	0.024838	0.013087	0.027397	0.014213	-0.004018	-0.007507	-0.028328	-0.015395	0.007541	0.020066	0.008966	-0.023404	-0.044277	-0.016282	-0.003034	0.006343	0.014878	0.005551	-0.011440	-0.004514	-0.013512	-0.012360	-0.009546	-0.007539	-0.035626	-0.018104	-0.012478	-0.003276	-0.020393	-0.021706	-0.033462
73149 | Patchouli mild mosaic virus | Comoviridae	-0.033801	-0.025531	-0.021131	-0.011840	-0.034108	-0.019802	-0.032343	-0.042271	-0.042761	-0.022061	-0.010549	-0.025332	-0.028835	-0.029380	-0.024005	-0.010387	-0.021402	0.006546	-0.014802	-0.017283	-0.029749	-0.002672	-0.009504	-0.029848	-0.027426	-0.025306	-0.022991	-0.024243	-0.023586	-0.007677	-0.013226	-0.048057
28347 | Apple stem grooving virus | Flexiviridae	0.008879	0.000687	0.013410	0.004830	0.009360	-0.005257	0.006031	0.005659	-0.010530	-0.006350	0.004789	0.006905	-0.010427	0.000226	0.000075	0.004608	0.015760	0.009344	0.013302	0.003416	0.007197	-0.006739	0.008206	0.002101	0.032291	0.001006	0.021096	0.004084	0.001311	-0.008741	-0.001084	0.004015
223252 | Cotton leaf curl Multan virus | NA	0.030065	0.055395	0.051127	0.035386	0.071186	0.023146	0.018327	0.031160	0.039889	0.042100	0.021033	0.028192	-0.027040	-0.010768	0.022315	0.015769	0.043109	0.010407	0.026957	0.038964	0.036703	-0.008766	0.038556	0.038421	0.021084	-0.000562	0.015030	0.006846	-0.003139	-0.014247	-0.009482	0.007754
40540 | Human papillomavirus type 60 | Papillomaviridae	-0.026449	-0.006733	-0.025027	-0.009470	-0.009557	-0.016182	-0.014473	-0.030939	-0.027487	-0.008957	-0.000248	0.005718	0.001474	-0.014698	-0.003083	-0.002724	-0.022609	-0.010829	-0.028333	-0.018202	-0.021946	0.004679	-0.013405	-0.021146	-0.001999	-0.025889	0.001514	0.000018	-0.006037	-0.000366	0.006032	-0.025519
11039 | Western equine encephalomyelitis virus | Togaviridae	-0.023167	-0.013834	-0.023772	-0.010743	-0.027635	-0.008723	-0.030118	-0.011328	-0.015408	-0.006156	-0.012127	0.001244	0.011178	-0.014273	-0.016997	-0.020636	-0.014715	0.003025	-0.017458	-0.017719	-0.025413	-0.013678	-0.019591	-0.021535	0.000525	-0.019061	-0.011180	-0.018497	-0.007218	-0.005619	-0.009698	-0.028730
12227 | Tobacco etch virus | Potyviridae	0.003916	0.000230	0.002029	-0.009394	0.002325	0.000845	-0.003703	0.002141	-0.005318	-0.002418	-0.010236	-0.006619	0.001302	0.011283	-0.007469	-0.003413	0.008861	0.014994	0.007924	0.003974	0.000621	0.000613	0.008612	0.001765	0.013000	-0.003496	0.004519	0.000674	-0.007801	-0.001748	-0.007822	-0.006332
85618 | Ateline herpesvirus 3 | Herpesviridae	0.006505	-0.005057	-0.002575	-0.012789	-0.020112	-0.017276	0.000353	-0.000213	-0.007287	-0.010988	-0.021324	-0.027707	-0.014873	0.008984	-0.007480	-0.005836	-0.017698	-0.012234	-0.020561	-0.003554	-0.002082	0.003658	-0.005638	-0.014462	-0.025675	-0.010614	-0.018859	-0.023379	-0.004706	-0.009609	-0.007069	-0.013598
37124 | Chikungunya virus | Togaviridae	-0.018554	-0.013222	-0.019026	-0.014022	-0.024094	-0.004460	-0.031297	-0.008736	-0.017478	-0.004408	-0.017482	-0.009207	0.000645	-0.020343	-0.012829	-0.017195	-0.025802	-0.016602	-0.008363	-0.020560	-0.024289	-0.007401	-0.009086	-0.013455	-0.007314	-0.015470	-0.013243	0.005597	-0.018823	-0.002902	-0.013417	-0.020703
55884 | Shigella flexneri bacteriophage V | Podoviridae	0.004592	-0.007493	-0.001049	-0.000845	-0.001593	0.031681	0.000931	0.002751	-0.007169	0.011344	0.013863	0.019107	0.002144	0.004569	-0.003175	0.001939	-0.007548	-0.020864	0.013027	-0.009789	-0.003310	-0.001125	-0.003713	-0.008119	0.000216	0.007940	0.003410	0.016914	0.006386	0.000776	-0.004686	0.014070
10255 | Variola virus | Poxviridae	-0.022125	0.011884	-0.028366	-0.012291	-0.025271	-0.038972	-0.027076	-0.049985	-0.023818	-0.039541	-0.001853	-0.001858	-0.003716	-0.030617	-0.018178	-0.008291	0.008172	0.007619	-0.037131	0.004228	-0.009770	0.011939	0.015672	-0.011715	0.006791	-0.029830	0.012917	-0.028695	0.003090	-0.000561	-0.005885	-0.016761
134681 | Cucurbit leaf curl virus | NA	-0.075534	-0.026661	-0.048541	-0.015530	-0.057740	-0.055949	-0.069674	-0.096449	-0.079788	-0.049998	-0.020024	-0.022161	-0.024919	-0.067834	-0.052549	-0.020065	-0.036205	0.007521	-0.029762	-0.046574	-0.052634	-0.014576	-0.039889	-0.071747	-0.041859	-0.073989	-0.026967	-0.045676	-0.008134	0.000579	-0.019673	-0.076839
192022 | Chicory yellow mottle virus satellite RNA | NA	-0.011046	-0.010985	-0.015320	-0.015923	-0.015302	-0.008567	-0.012402	-0.018184	0.001476	0.001384	-0.016849	-0.021701	-0.029255	-0.006290	0.003399	-0.018920	-0.003135	-0.013760	-0.014010	-0.010101	-0.022119	-0.004462	-0.009219	0.007842	-0.029890	-0.012805	-0.025581	-0.019861	-0.020467	-0.029296	-0.009745	0.007048
39085 | Human parechovirus | Picornaviridae	0.021785	0.011769	0.018950	0.025122	-0.011955	0.005442	0.017347	0.014990	0.015820	0.003573	0.008215	-0.006404	0.016705	0.015155	0.007080	0.035518	0.028364	0.012864	0.008477	0.018863	0.011035	0.003580	0.032995	0.027090	0.011194	0.026699	0.013755	0.009377	0.009151	0.038725	0.012614	0.019201
33708 | Murid herpesvirus 4 | Herpesviridae	0.028612	0.029508	0.021401	0.016573	0.016003	0.010065	0.031631	0.030872	0.030475	0.013219	0.006295	0.020905	0.014423	0.048048	0.017492	0.017283	0.017018	0.018618	0.024529	0.013562	0.028206	-0.003160	0.013045	0.028089	0.001046	0.026404	0.003529	0.015002	0.000600	0.008492	0.024420	0.022787
169688 | Zinnia leaf curl disease associated sequence | NA	-0.026346	-0.021347	-0.019771	-0.013533	-0.027253	-0.021633	-0.021548	-0.008618	-0.028419	-0.015383	-0.018112	-0.018761	-0.026398	0.005232	0.015141	0.001901	-0.025217	0.010770	0.008990	-0.032406	-0.038160	-0.003493	-0.018457	-0.032318	-0.041713	-0.021963	-0.029261	-0.020296	-0.021156	-0.000776	-0.007669	0.001556
172391 | Tomato chlorotic mottle virus | NA	-0.012677	0.034208	0.008515	0.022994	0.018286	-0.006384	-0.013812	-0.027159	-0.021154	0.013981	0.026470	0.017017	-0.012031	-0.037378	-0.010425	-0.013142	-0.003351	0.008618	0.004689	-0.011722	-0.010358	-0.009296	-0.016662	-0.015645	-0.006808	-0.041745	-0.004933	-0.020390	-0.000926	0.000432	-0.019560	-0.033555
12107 | Encephalomyocarditis virus | Picornaviridae	0.005528	0.001739	0.010415	0.008425	-0.019989	-0.002941	0.003896	0.002683	-0.001114	-0.000758	-0.014268	-0.009940	0.004098	0.008178	0.012438	0.019638	0.014738	0.004176	0.007572	0.014041	0.001057	-0.005166	0.012262	0.001079	-0.000887	0.021701	0.004195	-0.003693	-0.011090	0.015859	0.009446	0.004386
240555 | Ectropis obliqua picorna-like virus | NA	-0.005065	-0.007034	0.004095	0.001319	0.005654	-0.000971	0.005570	-0.005251	-0.013003	-0.005314	0.018430	0.011521	0.003229	-0.006598	0.002815	-0.008718	-0.001624	-0.008833	0.011931	-0.006783	0.013602	0.003103	0.016541	0.004084	-0.001102	-0.000173	0.001279	0.012703	-0.000904	-0.003124	0.011012	-0.005037
173707 | Temperate phage PhiNIH1.1 | Siphoviridae	-0.021258	-0.007635	-0.002856	-0.010455	-0.016721	-0.035272	-0.028570	-0.027673	-0.026820	-0.018303	-0.001086	-0.010262	-0.008193	-0.015978	-0.020009	0.004163	-0.004915	-0.006793	-0.010179	-0.024434	-0.011067	-0.016852	-0.018767	-0.026104	-0.010757	-0.035910	-0.012168	-0.005279	-0.011732	-0.017405	-0.022273	-0.033876
77344 | Japanese iris necrotic ring virus | Tombusviridae	-0.013299	-0.003510	-0.013574	0.008526	-0.019342	-0.010706	-0.024877	-0.012278	-0.014783	-0.022089	-0.021911	-0.015306	-0.013403	-0.009776	-0.008559	-0.017465	-0.012979	-0.001433	-0.002684	-0.008140	-0.012005	-0.001543	-0.013991	-0.016499	-0.018845	-0.016299	-0.007048	-0.005295	-0.004936	0.011302	0.000295	-0.020422
187978 | Peru tomato mosaic virus | Potyviridae	0.014258	-0.013107	0.006276	-0.002625	0.013687	-0.000328	0.004621	0.001616	0.000614	-0.005900	0.027340	0.027032	0.008249	0.000285	0.006002	0.017388	0.009116	-0.006707	0.005002	0.010013	0.010849	0.008328	-0.005227	0.002101	0.029694	0.002555	0.025332	0.007562	0.007398	-0.008292	-0.003008	-0.003409
85708 | Porcine circovirus 2 | Circoviridae	-0.004859	-0.005630	-0.003164	-0.016865	-0.003853	-0.004964	0.002048	0.002408	-0.001306	-0.017381	-0.009392	-0.000288	-0.001712	-0.008321	-0.002252	-0.008550	-0.001079	-0.011040	-0.001066	0.010031	0.013402	0.002040	0.005606	0.001573	-0.008521	0.003147	-0.008853	0.006121	-0.006449	-0.000671	-0.015973	0.001436
186152 | Staphylococcus aureus phage phi 12 | Siphoviridae	-0.021840	0.000198	-0.020753	-0.009861	-0.003225	-0.025296	-0.025914	-0.018679	-0.014972	-0.017269	-0.007871	-0.024787	-0.016022	-0.014701	0.001222	0.006629	-0.000315	-0.000834	-0.005113	0.001193	-0.014825	-0.008869	-0.010035	-0.005271	-0.016870	-0.023423	-0.020952	-0.006064	-0.009457	-0.002144	0.011981	-0.015499
11520 | Influenza B virus | Orthomyxoviridae	0.014208	0.013273	-0.006462	0.025568	-0.005830	-0.004294	-0.001700	0.010247	0.001197	-0.015471	-0.032776	-0.025097	0.013579	0.008052	0.007263	-0.003339	0.024694	0.005584	0.000646	0.025174	0.028136	0.035501	0.047664	0.035435	0.022543	0.016082	-0.018320	-0.013153	0.001072	0.008933	-0.010534	0.013789
11663 | Ovine lentivirus | Retroviridae	-0.018713	-0.015517	-0.019596	0.002516	-0.012254	0.009931	-0.021460	0.000493	-0.000567	-0.013686	-0.013060	-0.004752	0.019656	-0.013197	-0.002558	-0.024377	-0.011775	0.011094	-0.005037	-0.015194	-0.015301	0.023372	-0.018201	0.003251	0.000872	-0.004882	0.001058	0.004076	-0.008873	0.012811	-0.010510	-0.010706
11241 | Rinderpest virus | Paramyxoviridae	-0.000207	0.012813	0.004228	0.003251	-0.010449	-0.010586	0.014853	0.001239	0.006037	-0.004476	-0.015739	-0.014597	-0.003919	-0.004709	0.000857	0.001717	0.014691	-0.007140	0.002116	0.007866	-0.000395	0.003211	-0.004042	-0.000045	-0.011373	-0.008665	-0.013891	-0.003567	-0.014567	-0.011203	-0.004288	0.001901
11886 | Rous sarcoma virus | Retroviridae	0.016143	-0.003162	0.004965	0.017885	0.013015	0.058432	0.036936	0.038372	0.035571	0.023903	0.006478	0.021837	0.018038	0.019975	0.015360	-0.014007	-0.001212	-0.009346	0.037097	0.013838	0.021794	0.011732	0.004239	0.007258	0.001515	0.047458	0.036080	0.014520	-0.003582	-0.003197	0.008647	0.027876
111792 | Infectious hypodermal and hematopoietic necrosis virus | Parvoviridae	0.013983	0.021315	0.018886	0.019126	0.014882	0.007143	0.002167	0.004195	0.009700	0.008461	-0.008938	-0.007160	-0.019544	0.005326	0.016765	0.022298	0.033399	0.028791	0.009195	0.017391	0.014406	0.010450	0.023899	0.022733	0.011655	0.018939	0.009547	0.010536	0.005100	-0.017297	0.008461	0.011179
222450 | Chayote yellow mosaic virus | NA	0.016885	0.041028	0.035871	0.027529	0.041857	0.021848	0.000895	0.012164	0.022493	0.026916	0.011477	0.013894	-0.037457	-0.018961	-0.003539	0.000559	0.028958	0.005765	0.015091	0.023273	0.013264	-0.010487	0.015411	0.014696	0.006983	-0.000460	-0.000167	-0.003135	-0.004419	-0.014214	-0.011778	-0.005937
10567 | Multimammate rat papillomavirus | Papillomaviridae	0.007467	0.010003	-0.005316	-0.000854	-0.004731	0.013347	0.000307	0.009385	0.003916	0.004502	0.010371	0.010420	0.004593	0.018142	-0.000968	0.006640	-0.005801	-0.019566	0.004871	0.003986	-0.001858	0.013975	-0.012707	-0.009739	0.000288	-0.010294	0.010780	0.001350	0.009064	0.007272	-0.017461	0.013644
12145 | Tomato bushy stunt virus | Tombusviridae	-0.019844	-0.009912	-0.006810	0.006906	-0.004335	-0.012767	-0.011483	0.009270	-0.005507	0.003054	-0.012591	0.004973	-0.008621	-0.015968	0.001633	-0.002368	0.015190	-0.013461	-0.002604	-0.000334	0.000645	-0.012232	-0.008592	0.011662	-0.002440	0.006025	0.003744	-0.021846	-0.007678	0.008565	-0.014538	-0.006781
72149 | Aichi virus | Picornaviridae	0.022395	-0.000642	0.005763	0.008617	0.001120	0.014120	0.017356	0.025582	0.010387	0.011832	-0.008477	-0.000775	0.008381	0.026561	0.017824	-0.004009	-0.009371	-0.006404	0.003037	-0.012141	0.015988	0.005133	0.011771	0.008689	-0.006292	0.010828	0.000217	0.004326	0.012463	0.019029	0.015375	0.017971
11101 | Pestivirus type 3 | Flaviviridae	0.004876	0.002699	0.010126	0.003657	-0.000436	0.000506	-0.000268	0.011688	0.018146	0.006202	-0.009790	-0.001961	-0.015564	-0.002884	0.008755	0.004914	0.032382	-0.006699	0.016325	-0.006234	0.011800	-0.002957	0.017197	0.008671	0.000308	0.004943	0.007810	-0.006659	-0.019498	0.021645	0.003983	0.018037
11250 | Human respiratory syncytial virus | Paramyxoviridae	0.012459	0.021135	0.027952	0.018652	0.002531	-0.000634	0.001556	0.018566	0.011500	-0.009061	-0.002222	-0.016706	0.019614	0.013394	0.008968	0.083132	0.083818	0.097279	0.099958	0.094354	0.096810	0.103056	0.102536	0.095383	0.097822	0.030300	-0.004162	0.024733	0.028685	0.009368	-0.003173	0.019423
10497 | African swine fever virus | Asfarviridae	-0.005623	0.008826	-0.012089	-0.003852	-0.006083	-0.003376	0.007639	0.000322	0.010227	-0.002069	0.002180	0.001274	0.024039	0.006625	-0.013500	0.003907	0.000210	-0.009859	-0.020959	0.009886	0.003989	-0.002944	0.008452	0.001228	0.009505	0.009086	-0.003100	0.017875	0.007989	0.020803	0.013339	0.004840
65467 | Cherry green ring mottle virus | Flexiviridae	0.002292	-0.006020	-0.002516	-0.002423	-0.005200	0.002998	-0.015769	-0.004890	-0.012378	-0.003818	0.004824	0.014542	-0.008377	-0.005003	-0.011784	0.003225	-0.011407	0.0080682331	0.023603	-0.004168	0.007372	-0.006335
56144 | Ovine papillomavirus 1 | Papillomaviridae	0.008829	0.028920	-0.004657	-0.010306	-0.001829	-0.002572	-0.014794	0.002272	0.011114	-0.008296	-0.022019	-0.022203	-0.012719	-0.008750	-0.005070	0.005649	0.018261	0.008211	-0.007057	0.001899	-0.021132	0.009490	-0.010176	-0.000859	-0.015781	-0.012962	-0.008436	-0.012116	-0.005936	-0.006813	-0.013728	-0.006291
9606 | Homo sapiens | NA	0.014389	0.007688	0.029558	0.018237	0.013857	0.010524	0.004232	0.019939	0.006692	0.003276	0.011318	-0.006010	-0.016918	0.011185	-0.001010	0.024016	0.026182	-0.017239	0.000413	0.018434	0.023866	-0.001182	0.028563	0.042104	0.006096	0.025192	-0.009517	0.006154	-0.001627	-0.011956	-0.013427	0.003873
40640 | Potato virus V | Potyviridae	-0.000330	-0.005719	0.003395	-0.004288	0.009874	0.004641	0.002295	-0.002170	-0.002666	-0.000683	0.006111	0.008804	0.007704	-0.002920	-0.010783	0.009200	0.016939	0.015534	-0.001837	0.008212	0.003663	-0.002842	-0.002012	0.007300	0.025133	-0.005786	0.015943	0.017021	0.001921	-0.011392	-0.007780	-0.000752
10943 | Rotavirus C | Reoviridae	-0.009382	0.002872	-0.004596	-0.008644	-0.014218	-0.007382	-0.015969	-0.014545	-0.005236	-0.026966	-0.022309	-0.019617	-0.007585	-0.011417	-0.019812	-0.004543	0.013778	-0.013175	-0.003191	-0.010190	-0.009711	-0.000103	-0.002658	-0.003057	-0.019833	-0.007632	-0.009812	-0.011665	-0.008464	0.008931	-0.006217	-0.008013
46839 | Colorado tick fever virus | Reoviridae	0.014038	0.006168	0.004025	-0.004298	0.002414	-0.015075	0.001182	0.008171	0.001357	-0.000039	-0.018137	-0.008545	0.003515	-0.004689	-0.001818	0.003518	0.004090	-0.012212	0.008416	0.008634	0.007214	-0.009720	-0.000945	0.011470	-0.000170	0.019547	-0.009153	0.004272	0.008029	0.004372	-0.020638	0.007647
70794 | Ovine astrovirus | Astroviridae	-0.001698	0.003635	0.000979	0.006979	-0.011958	0.007841	-0.009914	-0.001038	0.000060	-0.000736	-0.011881	-0.000859	-0.018976	0.010109	0.013294	0.004671	0.031909	0.001965	0.005791	-0.013530	-0.003762	0.026606	-0.003224	0.012106	-0.014435	-0.002895	-0.002752	0.007425	-0.001819	0.002346	0.005846	0.009828
196349 | Psittacus erithacus papillomavirus | Papillomaviridae	-0.012641	-0.014762	-0.008779	-0.011252	-0.015162	-0.022861	-0.012169	-0.008986	-0.007553	-0.028043	-0.025849	-0.022266	-0.017429	-0.020007	-0.013350	-0.000515	-0.007556	-0.008376	-0.002651	-0.023557	-0.023892	-0.017612	-0.019462	-0.017951	-0.017301	-0.016759	-0.022069	-0.019023	-0.024910	-0.013283	-0.012445	-0.020162
10616 | Human papillomavirus type 49 | Papillomaviridae	0.002591	0.014053	0.011995	-0.004698	0.016991	0.013826	0.015948	0.007663	0.013669	0.005578	0.024991	0.027607	0.023562	-0.004710	0.004250	-0.010960	0.009313	-0.001480	0.009989	0.000679	0.011539	-0.003250	-0.008088	-0.000405	0.030801	-0.000815	0.031887	0.016962	0.021047	-0.003719	0.017037	0.000990
11303 | Bovine ephemeral fever virus | Rhabdoviridae	-0.019263	-0.005918	0.006080	-0.004911	0.001201	0.002918	-0.003255	-0.029191	-0.016946	-0.008648	0.021782	0.016306	0.010601	0.009957	0.017082	-0.002031	0.002625	0.003190	-0.008574	0.003238	0.012097	0.002309	0.025469	0.011358	0.032828	-0.010746	0.032755	0.000386	0.024592	-0.009060	0.002805	0.000556
223323 | Squash leaf curl virus-China | NA	0.002393	0.030917	0.028616	0.006031	0.025617	0.008738	-0.005125	-0.001805	0.009364	0.023634	0.000833	0.002511	-0.030464	-0.009903	0.003212	0.011359	0.035196	0.013650	0.016018	0.031263	0.014852	-0.001230	0.021808	0.010021	0.022463	-0.012309	0.011690	0.000020	0.005625	-0.004194	-0.001328	-0.005441
35343 | Bacteriophage phi CTX | Myoviridae	-0.007736	0.004754	-0.012665	0.001998	-0.014392	0.005443	0.007903	0.013807	0.009416	0.004404	-0.013960	-0.002444	0.018032	-0.006808	0.008479	0.003187	-0.005218	-0.008723	0.023378	-0.007145	-0.012193	0.001102	-0.012181	-0.006837	-0.015723	0.013686	-0.020073	-0.003045	0.000489	-0.001693	-0.011135	0.023031
12183 | Potato virus X | Flexiviridae	0.011837	0.015235	0.009408	0.007888	0.004085	0.009356	-0.008616	0.012001	0.006080	0.001304	-0.019647	-0.023778	0.007514	-0.011514	-0.011720	-0.009796	0.014180	-0.004867	0.004341	0.013079	0.002535	-0.009550	-0.007534	0.000613	-0.007694	0.001882	-0.019033	-0.012588	-0.008760	0.001849	-0.003444	-0.004364
12313 | Peanut stunt virus | Bromoviridae	-0.015057	-0.019071	-0.013158	-0.010013	-0.013527	0.002739	-0.021403	-0.015777	-0.007248	-0.013369	0.012443	0.003216	0.015756	-0.007537	-0.004182	-0.003074	-0.016812	-0.008023	-0.012005	-0.023132	-0.016353	-0.009200	-0.026300	-0.020105	0.012459	-0.024531	0.019364	-0.001728	0.012746	-0.003668	-0.004883	-0.015341
31548 | Human papillomavirus type 21 | Papillomaviridae	-0.003172	0.004912	-0.001766	-0.016480	0.018270	0.013272	0.010448	0.016447	0.023668	0.007930	0.025829	0.031582	0.020160	-0.007597	0.011442	-0.023406	0.003945	-0.015327	0.011327	0.000911	0.014955	-0.016213	0.004994	-0.000938	0.033303	0.000350	0.028757	0.015772	0.020902	0.003840	-0.000405	0.001441
41952 | Arctic ground squirrel hepatitis B virus | Hepadnaviridae	0.043999	0.009787	0.013076	0.000643	0.032105	0.018419	0.027217	0.043272	0.045857	0.024088	0.004451	0.017533	0.027770	0.037390	0.020365	0.017336	0.023110	0.005259	0.015584	0.024615	0.023732	0.020269	0.011646	0.029192	0.027900	0.045471	0.023089	0.021666	0.019235	-0.001123	0.031891	0.029288
37112 | Human papillomavirus type 29 | Papillomaviridae	0.009762	0.030646	0.011231	0.015171	0.017489	0.013866	0.042183	0.027417	0.030741	0.014906	0.036563	0.025693	0.025018	0.020486	-0.002756	0.004107	0.006827	0.000383	0.012155	-0.024702	-0.028554	-0.013880	-0.014910	-0.028938	0.010172	-0.018438	0.003953	-0.000991	0.014360	0.003601	0.006824	-0.024315
142102 | Taura syndrome virus | Dicistroviridae	0.014827	-0.000341	-0.000981	0.013241	0.003982	0.002440	0.008750	0.007230	0.005546	0.003329	-0.000781	-0.012107	-0.000565	-0.001367	0.014260	0.003314	-0.002080	0.003586	-0.009274	0.022509	0.008403	0.012883	0.006443	0.003135	-0.006135	0.010233	-0.011648	0.008913	-0.006723	0.006089	0.001750	0.012444
218845 | Tobacco leaf curl Yunnan virus satellite DNA beta | NA	-0.026815	-0.022258	-0.018665	-0.013857	-0.026094	-0.019326	-0.019688	-0.007271	-0.025247	-0.012114	-0.017541	-0.018634	-0.026431	0.008696	0.015238	0.004529	-0.019906	0.008691	0.006567	-0.030568	-0.035359	-0.000766	-0.021532	-0.035012	-0.042003	-0.022265	-0.029656	-0.023322	-0.019914	-0.001244	-0.007958	-0.002382
205868 | Mycobacteriophage Che8 | Siphoviridae	0.013011	-0.004483	0.010904	-0.002981	0.008851	0.015971	0.013032	0.013572	0.016285	0.018599	-0.000507	0.005775	0.014127	0.009341	0.013624	0.017688	0.001583	-0.004987	0.024522	0.008777	0.007130	-0.001819	-0.003759	0.002834	-0.000892	0.005198	0.002555	0.002506	-0.009010	0.000206	0.023097	0.018050
44028 | Human papillomavirus type 74 | Papillomaviridae	0.031947	0.038748	0.043310	0.025133	0.043344	0.028403	0.060626	0.037820	0.056726	0.025026	0.059616	0.052863	0.016564	0.021063	-0.000321	0.001776	-0.008692	-0.009952	-0.000307	-0.018580	-0.008310	-0.008824	-0.000061	-0.014264	0.017057	-0.027093	0.017002	-0.000993	0.005470	0.005221	0.004163	-0.023767
150285 | Garlic virus E | Flexiviridae	0.008476	0.009089	0.000014	-0.005118	0.004082	0.001180	-0.002435	0.012716	-0.001262	-0.005433	0.012990	0.019898	0.005514	-0.011242	-0.017709	0.001874	0.002944	-0.004507	-0.001837	-0.006816	0.005397	0.003559	-0.009016	-0.019487	0.011399	0.005421	0.008194	0.002873	0.009003	-0.002862	-0.005017	0.002206
53991 | Tomato leaf curl virus satellite DNA | NA	-0.036781	-0.037684	-0.044533	-0.033414	-0.003024	-0.002904	0.009971	0.008078	0.010503	-0.020321	-0.024527	-0.013621	0.000028	0.006042	0.002208	-0.030315	-0.035650	-0.030027	-0.039794	0.018162	-0.012071	-0.004530	-0.008541	0.002672	-0.018934	0.008223	-0.007138	-0.015165	-0.010806	-0.000481	0.015670	0.009484
12045 | Potato leafroll virus | Luteoviridae	-0.004385	-0.001351	-0.009442	-0.008588	-0.005441	-0.001835	-0.006665	-0.011309	-0.011164	-0.001514	-0.015084	-0.014857	-0.010520	-0.011203	-0.003612	-0.007538	-0.014321	-0.004040	0.010325	-0.014829	-0.007991	-0.022094	-0.006240	-0.018741	-0.012939	-0.005001	-0.012929	-0.013699	-0.000831	-0.003263	0.001570	-0.001051
10582 | Human papillomavirus type 18 | Papillomaviridae	0.110142	0.092776	0.101988	0.090813	0.114105	0.106567	0.131915	0.114860	0.128290	0.084231	0.119516	0.100046	0.056392	0.093319	0.049230	0.003083	0.006525	-0.006687	0.031991	0.000647	-0.002729	0.004573	-0.006233	-0.000408	0.005084	-0.004954	-0.003055	0.004848	0.016533	0.000126	-0.009670	-0.010894
146762 | Oat chlorotic stunt virus | Tombusviridae	-0.005478	0.002583	0.005780	-0.012136	-0.005747	-0.007331	-0.013708	-0.011933	-0.020382	0.003903	0.002001	-0.001307	-0.015696	-0.011177	-0.000167	0.013302	-0.018332	-0.008119	0.006771	-0.013761	-0.002633	0.011965	-0.005140	-0.012129	-0.015469	-0.025297	-0.000964	0.003203	0.018957	-0.010976	-0.013427	-0.002165
12417 | Lactobacillus bacteriophage phi adh | Siphoviridae	-0.021787	-0.006196	-0.001156	-0.017056	-0.019224	-0.017709	-0.007329	-0.021070	-0.012801	-0.006380	-0.002083	-0.003067	-0.012673	-0.010588	0.010896	-0.007062	0.005411	0.003157	-0.017806	-0.003000	-0.009545	0.022502	0.002526	-0.002735	0.009997	-0.020363	0.005228	-0.005494	0.001311	0.007387	0.015662	-0.012811
10836 | Sugarcane streak virus | NA	-0.000287	0.002303	-0.002555	0.011712	0.005008	-0.003190	-0.000714	0.016983	0.017134	-0.003604	-0.013848	0.011480	0.016054	-0.003506	0.003232	-0.002398	0.022802	-0.003319	-0.007083	0.006313	-0.004072	0.009907	-0.012497	0.000725	-0.004889	0.011361	-0.008636	-0.003752	-0.007090	-0.010880	0.001513	0.000015
194445 | Mirabilis mosaic virus | Caulimoviridae	-0.022437	0.006968	-0.006689	0.004032	-0.018861	0.000464	-0.011303	-0.021222	-0.013116	-0.017516	-0.002030	-0.002493	-0.005729	-0.012269	-0.005895	-0.018683	-0.012935	0.000764	-0.002990	-0.022228	-0.011600	-0.003519	-0.000066	-0.018600	-0.008763	-0.019555	-0.005430	-0.004396	0.006399	0.019642	-0.001701	-0.019482
11983 | Norwalk virus | Caliciviridae	0.002580	0.004217	-0.005903	0.006746	0.009418	0.002724	-0.008702	0.019749	0.014966	0.005803	-0.020533	-0.010638	0.014932	0.000457	-0.004029	-0.027257	-0.008756	-0.005916	-0.002197	0.016838	0.001498	-0.001671	0.002489	-0.000346	0.003670	0.022684	-0.010329	0.002529	-0.012866	-0.005352	-0.001086	-0.012348
98383 | Plutella xylostella granulovirus | Baculoviridae	0.011551	-0.000025	-0.003908	0.002375	0.003138	0.005587	-0.007499	0.008404	0.008256	0.011441	0.001554	0.009331	-0.000004	0.011329	-0.004416	-0.019892	-0.009755	-0.013442	-0.009739	0.009154	0.004580	-0.004522	-0.019832	-0.011022	0.000005	0.011329	0.000530	0.000066	-0.001667	-0.000213	-0.007697	-0.009577
10578 | Human papillomavirus type 5 | Papillomaviridae	-0.000129	0.017082	0.011048	0.001152	0.022260	0.029774	0.029442	0.024835	0.026903	0.024584	0.030087	0.036131	0.034112	0.005511	0.019202	-0.004769	0.020956	-0.008269	0.030926	0.024451	0.030068	-0.005201	0.019355	0.014113	0.044288	0.014650	0.040300	0.029690	0.013839	0.003796	0.008052	0.011401
11246 | Bovine respiratory syncytial virus | Paramyxoviridae	0.008750	0.014272	0.029143	0.022090	0.000109	-0.003303	0.000203	0.015059	0.012053	-0.011453	0.002093	-0.013330	0.017515	0.006077	0.001619	0.072177	0.074330	0.082600	0.088749	0.090882	0.094846	0.092610	0.092877	0.087207	0.087421	0.023944	-0.010605	0.023159	0.023389	0.014253	-0.004341	0.015178
10879 | Pseudomonas phage phi-6 | Cystoviridae	0.002907	-0.011238	0.011828	-0.007407	-0.002290	0.024813	-0.003437	-0.004006	-0.000357	0.017213	0.036097	0.040216	0.029019	0.009480	0.007026	-0.012755	-0.001032	0.003648	0.006275	-0.012104	-0.000888	0.002675	-0.000385	0.004462	0.036809	0.005432	0.020048	0.018503	0.018325	-0.013529	0.013575	0.002512
234830 | Tomato yellow leaf curl Thailand virus satellite DNA beta | NA	-0.026816	-0.022256	-0.018666	-0.013859	-0.026090	-0.019321	-0.019687	-0.007273	-0.025246	-0.012115	-0.017536	-0.018632	-0.026428	0.008694	0.015235	0.004526	-0.019910	0.008691	0.006571	-0.030570	-0.035358	-0.000765	-0.021533	-0.035012	-0.041999	-0.022265	-0.029652	-0.023319	-0.019910	-0.001244	-0.007958	-0.002378
31741 | Wheat streak mosaic virus | Potyviridae	-0.006333	-0.012377	-0.020800	-0.019588	-0.023031	-0.012923	-0.021782	-0.005137	-0.022660	-0.014193	-0.024006	-0.005104	0.000570	-0.014391	-0.015607	-0.014591	-0.017413	-0.005757	-0.011866	-0.006569	-0.020564	-0.007568	-0.009127	-0.023296	-0.009276	-0.008979	-0.011496	-0.014897	-0.021276	0.008927	-0.002948	-0.020345
10565 | European elk papillomavirus | Papillomaviridae	0.038690	0.025893	0.022579	-0.001073	0.017051	0.011008	0.013228	0.024620	0.017010	0.018705	0.007672	0.000724	0.006529	0.016105	0.021890	0.026765	0.025283	0.000424	-0.001166	0.014217	0.011602	0.010051	0.011974	0.010336	0.015515	0.011914	0.005544	0.014849	0.005074	0.010157	0.007957	0.021443
104664 | Indian citrus ringspot virus | Flexiviridae	0.011132	-0.001780	0.000797	-0.026119	0.005005	-0.002136	0.013085	0.022289	0.007685	0.019646	-0.005172	0.003028	0.000354	0.010663	0.014576	0.013327	0.017582	0.011398	0.014596	0.007798	0.012208	-0.003396	-0.016030	-0.008848	-0.004500	0.021835	0.001012	-0.009925	0.011422	0.009454	0.005342	0.015191
10325 | Cercopithecine herpesvirus 1 | Herpesviridae	0.068588	0.027431	0.040095	0.006157	0.011378	0.043217	0.071404	0.073437	0.051931	0.044536	-0.000305	0.015313	0.042721	0.049163	0.060406	0.026570	-0.003631	0.016812	0.044534	0.018999	0.028388	-0.000101	-0.000991	0.029411	-0.027717	0.069319	0.002475	0.006254	-0.013461	0.021902	0.018363	0.080015
10804 | Adeno-associated virus 2 | Parvoviridae	0.053277	0.023328	0.035859	0.009697	0.039492	0.055531	0.038486	0.054939	0.045272	0.058919	0.017638	0.042045	0.012332	0.025870	0.025696	0.025816	0.040178	0.018918	0.039713	0.049441	0.041231	0.001275	0.016595	0.043647	0.040863	0.051425	0.030899	0.001767	0.012318	-0.006667	0.030796	0.055845
11809 | Moloney murine sarcoma virus | Retroviridae	0.037961	0.021505	0.026890	0.012677	0.035029	0.072921	0.044472	0.053701	0.028070	0.029920	0.053776	0.061413	0.044314	0.032394	0.048139	0.030665	0.026209	-0.004587	0.075358	0.008444	0.032598	0.005702	0.007082	0.029530	0.069330	0.034088	0.129988	0.048825	0.058999	0.017064	0.031915	0.053591
270150 | Tomato yellow leaf curl virus | NA	-0.000238	0.029453	0.027558	0.016403	0.025752	0.000907	-0.007484	-0.021038	-0.004250	0.016506	0.020221	0.018714	-0.033433	-0.034357	-0.010844	-0.001653	0.010600	0.006316	0.011105	-0.002001	0.001236	-0.021939	-0.001663	-0.000514	0.013584	-0.033475	0.006552	-0.004806	0.002269	-0.008711	-0.026664	-0.028037
28359 | Bacteriophage L5 | NA	-0.036781	-0.037684	-0.044533	-0.033414	-0.011347	-0.004468	-0.005408	-0.030448	-0.018159	-0.017757	0.011728	-0.004397	-0.015841	-0.021049	-0.008676	-0.030315	-0.035650	-0.030027	-0.039794	-0.010253	-0.011034	-0.001751	0.005859	-0.005596	-0.006478	-0.019895	-0.015050	0.011338	0.010918	-0.008403	-0.005508	-0.013608
10450 | Orgyia pseudotsugata single capsid nuclopolyhedrovirus | Baculoviridae	-0.001237	-0.021446	-0.053892	-0.004128	-0.015946	0.011312	-0.002335	0.000304	-0.006741	-0.003274	-0.015733	-0.003432	0.016065	0.004142	-0.011497	-0.041706	-0.026077	-0.005234	-0.018228	-0.009264	-0.016350	-0.011427	-0.018313	-0.029723	-0.010128	0.002101	-0.000012	-0.010869	0.003568	-0.010241	-0.009578	-0.022270
155906 | Pestivirus Reindeer-1 | Flaviviridae	-0.004206	0.001489	0.007734	0.004689	-0.007377	0.000877	-0.002873	0.005269	0.011269	0.004432	-0.014219	-0.010490	-0.018368	-0.008237	0.009555	0.002902	0.026964	-0.001297	0.011077	-0.006937	0.002121	0.000033	0.010728	0.003072	-0.005071	0.003832	-0.003357	-0.015086	-0.017530	0.024547	0.003237	0.011887
10867 | Enterobacteria phage Ike | Inoviridae	-0.020336	-0.006850	-0.006041	-0.000205	0.006113	0.004265	-0.000302	-0.010403	-0.003805	-0.005141	0.012058	0.020379	0.015452	0.003140	-0.005682	-0.023774	-0.000404	-0.001589	-0.005683	0.000811	0.004090	0.003470	0.015081	0.004362	0.020781	0.000748	0.006541	0.011350	-0.000189	-0.014768	-0.007862	-0.006675
28312 | Human papillomavirus type 65 | Papillomaviridae	-0.017671	0.006627	-0.000283	0.004794	-0.005026	-0.026052	-0.001785	-0.010524	0.001284	-0.008906	0.000852	-0.005400	0.021954	-0.007067	-0.028971	-0.005441	0.016814	-0.012446	-0.007195	0.001607	-0.018287	0.000467	0.007352	-0.005255	0.005076	-0.016073	0.008044	-0.008434	0.006974	0.000954	-0.005095	-0.007167
10815 | Abutilon mosaic virus | NA	-0.003186	0.039168	0.026099	0.012240	0.036683	0.014680	-0.000021	-0.007643	0.008001	0.029885	0.016203	0.016402	-0.021026	-0.024648	0.000181	-0.004348	0.021301	0.007413	0.006681	0.023430	0.000942	-0.010924	0.008141	0.008612	0.016146	-0.016617	0.026133	-0.003945	-0.001821	0.005600	0.000246	-0.007337
220932 | Tomato leaf curl Karnataka virus | NA	0.023054	0.050747	0.040366	0.043916	0.053367	0.025908	0.010682	0.008974	0.023105	0.042149	0.042615	0.029886	-0.024530	-0.022987	-0.002676	-0.008048	0.019029	0.004021	0.021205	0.011063	0.024071	-0.008674	0.008784	0.022967	0.014715	-0.024757	0.001954	-0.003239	-0.000112	-0.023634	-0.005744	-0.012191
12235 | Cucumber green mottle mosaic virus | NA	-0.028789	-0.013347	-0.021543	0.001215	-0.023843	-0.016350	-0.011353	-0.023688	-0.027904	-0.020947	-0.006717	-0.002226	-0.014119	-0.027617	-0.019347	-0.008651	-0.010621	0.016488	-0.000475	-0.017307	-0.029799	-0.016881	-0.017808	-0.024757	-0.007307	-0.023548	-0.005655	-0.012661	0.000990	0.024752	-0.025940	-0.025405
37957 | Human papillomavirus type 36 | Papillomaviridae	0.004517	0.014791	0.004858	-0.003566	0.024100	0.022237	0.026613	0.027117	0.030002	0.023577	0.036695	0.046510	0.038163	0.000029	0.008213	-0.012138	0.014719	-0.005082	0.026126	0.016978	0.028981	-0.004910	0.018373	0.019761	0.051215	0.019714	0.044674	0.033962	0.020328	0.009592	0.006269	0.007367
12209 | Pepper mottle virus | Potyviridae	-0.009321	-0.003502	-0.001706	-0.002824	0.001441	-0.013438	-0.015776	-0.001855	-0.001337	-0.004303	0.011143	0.011179	-0.000460	-0.004146	-0.008689	0.002597	0.005933	-0.006074	0.005367	0.006475	0.013609	0.006320	-0.009553	-0.005392	0.026384	-0.011634	0.012866	-0.001161	0.019093	-0.003262	0.013662	-0.001375
227137 | Okra yellow vein mosaic virus | NA	0.028513	0.046868	0.045473	0.029612	0.064750	0.017743	0.010214	0.027024	0.036434	0.035454	0.011278	0.019861	-0.033742	-0.017886	0.016794	0.018421	0.042971	0.011816	0.024226	0.040409	0.038859	-0.012696	0.036806	0.036439	0.019272	-0.001928	0.013913	0.007884	-0.004059	-0.011045	-0.010787	0.008625
31757 | Mycobacterium phage L5 | Siphoviridae	0.019531	0.013555	0.005828	-0.007025	0.004412	0.023610	-0.002036	0.027662	0.012407	0.013332	0.009615	0.018161	0.011980	0.020360	0.027041	0.012578	-0.017084	0.014530	0.027739	-0.009341	-0.005531	0.008196	-0.006813	0.003622	-0.006969	0.018759	0.002696	0.010839	0.002342	0.007211	-0.004422	0.021585
191460 | Sida mottle virus | NA	-0.011756	0.033060	0.003401	0.005465	0.016522	-0.004903	-0.011446	-0.023135	-0.012180	0.014065	0.018133	0.010964	-0.008504	-0.035945	-0.010792	-0.004580	0.008423	0.004273	0.007221	-0.005025	-0.002872	-0.013209	-0.006656	-0.012188	0.002691	-0.033059	-0.001520	-0.015356	-0.002887	-0.005834	-0.008883	-0.024562
185959 | Spiroplasma phage 1-C74 | Inoviridae	-0.022878	0.002381	0.001098	0.004744	0.007268	-0.009977	-0.019559	-0.023387	-0.005822	-0.014084	0.000571	-0.010338	-0.021748	0.003115	0.002787	-0.001854	0.011650	-0.008658	-0.006660	0.014169	0.002677	0.007358	0.013674	0.001488	-0.002580	-0.010673	0.014772	-0.002922	0.010630	-0.001537	0.003407	-0.013295
35250 | Gallid herpesvirus 3 | Herpesviridae	0.045913	0.021706	0.015097	0.026929	0.009551	0.030489	0.026520	0.034338	0.038551	0.030885	0.008357	-0.000132	0.021988	0.021644	0.030234	0.004856	-0.004764	-0.008268	0.025186	0.016671	0.018396	0.018364	-0.009517	0.010952	-0.008978	0.038680	0.004000	0.016732	-0.003945	-0.018164	0.005167	0.026641
186811 | Okra leaf curl virus-associated sequences | NA	-0.028004	-0.021527	-0.015176	-0.014119	-0.024607	-0.031777	-0.023476	-0.018163	-0.033600	-0.014681	-0.017294	-0.018453	-0.029049	-0.004292	0.000173	0.004662	-0.029866	0.015203	0.003385	-0.032690	-0.038229	-0.010994	-0.024912	-0.035282	-0.043245	-0.023652	-0.026646	-0.019725	-0.011879	0.007441	-0.010270	-0.008920
40538 | Human papillomavirus type 48 | Papillomaviridae	-0.004602	-0.001051	-0.009189	0.001221	0.004575	-0.014476	0.002127	-0.009179	-0.009724	-0.014225	-0.009360	-0.008578	0.013791	0.006245	-0.013099	-0.017351	-0.002512	-0.002227	-0.007322	-0.004641	-0.013274	-0.010751	-0.003113	-0.010993	0.001856	-0.024557	-0.004919	-0.004271	-0.001287	0.003255	-0.005151	-0.019503
138950 | Human enterovirus C | Picornaviridae	0.038961	0.022114	0.008506	0.021951	-0.000654	0.025071	0.012264	0.036198	0.029462	0.071383	-0.007861	-0.013114	0.010609	0.022856	0.023001	0.019169	0.002227	0.006311	0.004503	0.012456	0.013287	0.005316	0.022068	0.069074	-0.002721	0.019084	-0.003169	-0.001081	0.009964	0.006121	0.004077	0.013936
28300 | Heron hepatitis B virus | Hepadnaviridae	0.006859	-0.002624	-0.005438	-0.011432	0.000576	-0.010859	-0.013602	-0.003837	-0.012484	0.006227	-0.012695	-0.000984	0.006716	0.009557	-0.009182	-0.002161	-0.007509	-0.012035	0.004337	0.004874	0.004890	-0.003595	0.002885	-0.010997	0.020224	0.002946	0.001033	-0.003130	-0.010594	0.004586	-0.009146	-0.009268
78540 | Sleeping disease virus | Togaviridae	0.004854	0.007010	-0.000271	0.010949	-0.006831	-0.004637	0.004417	0.000573	-0.006766	0.006062	0.000685	0.019515	0.009710	0.017391	0.005253	0.017830	-0.007840	-0.002651	0.011576	-0.009840	0.002998	-0.018688	-0.009143	-0.012073	0.004361	-0.002006	0.000409	0.012943	0.002425	-0.006327	0.006439	-0.000104
12202 | Lettuce mosaic virus | Potyviridae	-0.000863	0.007604	-0.000720	-0.003198	0.012661	-0.012374	-0.010957	-0.011171	-0.011891	-0.005808	-0.003014	0.014792	0.003624	0.004726	-0.007222	-0.002767	-0.006168	0.013140	0.009869	-0.013983	-0.019303	-0.005199	-0.014228	-0.017637	0.008185	-0.010895	0.010902	0.011895	0.008625	0.011754	-0.000723	-0.003965
188538 | Human parainfluenza virus 1 | Paramyxoviridae	-0.002208	-0.005964	0.007305	-0.002123	0.002617	-0.017053	0.000321	0.001658	-0.007593	-0.015749	0.001904	0.001154	0.010309	0.012852	-0.021005	-0.010900	0.009667	0.010447	0.010547	-0.014081	-0.007044	-0.001492	-0.005037	-0.019290	-0.016376	-0.011736	-0.019661	-0.017341	-0.010504	0.006931	0.001303	-0.021574
10623 | Cottontail rabbit papillomavirus | Papillomaviridae	0.000404	0.011435	0.010948	0.006612	0.004922	0.009404	-0.000545	-0.000616	0.010754	0.008135	0.017787	0.011746	0.013394	0.000757	0.004685	0.004404	0.005257	-0.001609	0.002831	0.005913	0.004648	-0.012456	-0.006543	-0.006845	0.016669	-0.003322	0.016545	0.007253	0.013833	-0.006752	0.000478	-0.004176
10605 | Human papillomavirus type 14 | Papillomaviridae	-0.010180	0.005342	-0.009081	-0.015006	0.022227	0.012454	0.008585	0.008077	0.019403	-0.000327	0.019917	0.029412	0.018910	-0.021733	0.009109	-0.028492	-0.010714	-0.034328	-0.007007	-0.001587	0.002192	-0.019603	-0.008877	-0.005038	0.030292	-0.011064	0.015232	-0.000957	0.016467	0.001210	-0.008919	-0.008913
10760 | Enterobacteria phage T7 | Podoviridae	0.004306	-0.007699	-0.020845	0.002523	-0.006806	0.004532	-0.010787	0.006136	0.006161	-0.006011	-0.017573	-0.011172	-0.010017	-0.016297	-0.001946	-0.003094	-0.017991	-0.001119	0.000771	0.004402	-0.023680	-0.010627	-0.016789	-0.007756	-0.007119	0.010857	-0.007543	-0.011100	-0.021426	-0.019846	-0.012787	-0.015326
72138 | Rotavirus A | Reoviridae	-0.004890	-0.018975	-0.006153	0.012433	-0.027933	-0.033623	-0.025073	-0.020555	-0.031092	-0.031514	-0.020389	-0.032779	-0.019630	-0.007493	-0.027559	-0.000043	-0.002777	-0.005773	-0.005865	-0.013278	-0.016092	-0.008464	-0.007636	-0.017227	-0.016321	-0.021161	-0.027024	-0.019960	-0.027673	-0.008177	0.007290	-0.017629
12042 | Beet western yellows virus | Luteoviridae	-0.010161	-0.005638	-0.002107	-0.002944	-0.007788	-0.005691	-0.007346	-0.025257	-0.024120	0.001621	-0.004769	-0.004231	-0.008309	-0.016542	-0.009673	-0.002921	-0.012333	0.001452	0.010168	-0.018318	-0.009085	-0.018177	-0.005444	-0.022202	-0.001373	-0.014080	-0.003635	-0.011937	0.005858	0.003908	-0.004615	0.005684
47740 | Groundnut rosette virus | NA	0.012179	0.019574	0.002486	0.000172	0.008384	0.012811	0.006781	0.017551	0.001230	0.001752	-0.020205	-0.008034	-0.003995	0.007365	0.007022	0.011528	0.001758	-0.000548	0.009639	0.005750	0.010982	0.009281	-0.010065	-0.001423	0.005086	0.013371	-0.015591	-0.002738	0.001144	0.016021	-0.013149	-0.005817
31550 | Human papillomavirus type 27 | Papillomaviridae	0.020155	0.022356	0.019433	0.004195	0.024195	0.021747	0.035413	0.040746	0.030072	0.031691	0.035487	0.031613	0.028700	0.001046	0.004057	-0.002421	-0.000964	0.013709	0.018620	-0.025651	-0.010166	0.000798	-0.026495	-0.011548	0.027806	-0.014210	0.011752	0.011929	0.030065	-0.011246	0.013702	0.002647
31535 | Pseudomonas phage D3 | Siphoviridae	0.012327	-0.004262	0.005247	-0.018212	0.014791	0.018334	0.015494	0.023734	0.007069	0.010635	0.011730	0.020838	0.009812	0.004513	0.016786	0.001734	-0.010685	-0.006168	0.030513	-0.002836	0.005214	-0.008252	0.007596	0.012620	0.016563	0.016924	0.015265	0.009964	0.004159	0.000961	-0.000442	0.031894
10266 | Sheeppox virus | Poxviridae	-0.020336	0.000304	-0.036322	-0.015924	-0.016365	-0.032835	-0.026014	-0.039612	-0.025712	-0.033941	-0.003200	-0.010395	-0.006734	-0.017447	-0.007777	-0.013300	-0.013413	0.002907	-0.037387	-0.012312	-0.016894	-0.001096	0.000932	-0.013178	-0.005921	-0.027616	-0.003745	-0.015789	0.006589	0.013911	-0.005323	-0.029713
204440 | Mamestra configurata nucleopolyhedrovirus B | Baculoviridae	0.018695	-0.000735	-0.024009	0.009546	0.010259	0.025117	0.007347	0.022610	0.011848	0.013520	0.003400	0.008998	0.031057	0.017007	-0.006018	-0.024360	-0.017364	-0.002581	-0.007188	0.000041	-0.003036	0.019798	-0.015738	-0.013255	0.010205	0.024334	0.016025	0.012899	0.014864	-0.013774	-0.001424	0.003587
12331 | Rice stripe virus | NA	-0.025197	-0.007779	-0.001058	-0.005907	-0.014687	-0.008272	-0.017622	-0.026259	-0.006880	-0.009399	-0.015612	-0.018497	-0.025035	-0.012322	-0.003958	-0.011988	0.018871	0.000744	-0.012945	-0.005591	-0.021215	0.000165	0.017940	-0.002178	-0.007687	-0.009961	-0.015442	-0.017289	-0.018702	-0.003610	-0.016918	-0.026155
28882 | Ustilago maydis virus H1 | Totiviridae	-0.036781	-0.037684	-0.044533	-0.033414	-0.009052	-0.026787	-0.013693	-0.007280	0.004966	-0.014136	-0.023805	-0.024742	-0.014072	-0.030069	0.002211	-0.030315	-0.035650	-0.030027	-0.039794	0.004808	-0.009764	-0.007964	0.002416	0.010504	0.005212	-0.001997	-0.011805	-0.004161	-0.009808	-0.009699	-0.010860	0.000432
220340 | Bean golden yellow mosaic virus | NA	-0.043735	0.009964	-0.009402	-0.012499	-0.007966	-0.034984	-0.041702	-0.052914	-0.037315	-0.002297	-0.018128	-0.012834	-0.036632	-0.046203	-0.026995	-0.019497	0.001863	0.007501	-0.009523	0.000854	-0.011306	-0.013325	-0.007791	-0.031380	-0.008031	-0.054719	-0.004595	-0.024684	-0.001880	-0.010763	-0.011626	-0.040836
83839 | Pepper leaf curl virus | NA	-0.010549	0.010493	0.009961	0.002859	0.003195	-0.023227	-0.021826	-0.025615	-0.018035	-0.000166	-0.017515	-0.003534	-0.029517	-0.030955	-0.013502	-0.004420	0.021148	0.016359	0.016949	0.012805	-0.001348	-0.009197	0.010361	-0.013309	0.004022	-0.025545	0.005003	-0.002089	0.000134	-0.009898	-0.012945	-0.014990
12585 | Banana bunchy top virus | Nanoviridae	0.020666	0.020506	0.014165	0.000269	0.020825	0.046045	0.017737	0.024511	0.009327	0.017733	0.019143	0.018341	0.020367	0.003941	-0.012792	0.004049	0.011123	-0.018765	-0.007008	0.005498	-0.005123	0.011109	0.011936	0.004700	0.010980	0.018557	0.001856	0.015221	0.018940	-0.007691	0.006129	0.010931
93233 | Tomato golden mottle geminivirus | NA	-0.027755	0.026119	-0.002942	-0.006998	-0.004374	-0.016084	-0.027978	-0.049779	-0.029940	0.007002	0.004184	0.009302	-0.028559	-0.041671	-0.026529	-0.011759	-0.003894	0.004599	-0.006133	-0.013381	-0.016184	-0.018164	-0.012751	-0.021617	0.000054	-0.053953	0.003106	-0.010183	0.003332	-0.001482	-0.014036	-0.043722
11103 | Hepatitis C virus | Flaviviridae	0.001732	-0.009179	0.002846	-0.002090	0.005894	-0.000209	-0.000174	0.018189	0.014382	-0.012625	-0.021486	-0.016230	0.006149	0.004542	0.006648	-0.014071	0.018813	-0.011989	0.007063	0.011177	0.012751	0.004268	0.010608	-0.001246	-0.010307	0.021061	-0.024769	-0.019727	-0.017123	-0.004575	0.001371	0.012986
208973 | Choristoneura fumiferana MNPV | Baculoviridae	0.015954	-0.017202	-0.037277	0.003962	0.001094	0.030289	0.006581	0.020576	0.005714	0.005319	-0.003632	0.003958	0.019948	0.023204	-0.004288	-0.023357	-0.023939	-0.005330	-0.006794	-0.009446	-0.014315	0.007058	-0.021184	-0.016616	0.001442	0.020953	0.010118	-0.004970	0.000527	-0.011729	0.010298	-0.000424
10798 | B19 virus | Parvoviridae	0.011277	0.003247	0.006288	0.014448	0.003713	-0.011265	-0.000873	0.006120	0.002175	0.005928	0.012230	0.003211	0.000737	0.017268	0.014235	-0.008740	-0.007881	-0.005039	-0.011774	0.005292	-0.003391	-0.010915	0.007486	-0.004550	-0.008097	0.008510	0.008258	0.008377	0.004685	0.004161	-0.003003	0.008891
101688 | Apple latent spherical virus | Sequiviridae	0.006601	0.010492	0.010207	0.006199	0.017368	-0.006881	-0.002357	-0.013040	0.008343	0.007713	0.025623	0.018507	0.001360	-0.001827	0.001547	0.008215	0.009996	0.008967	-0.008783	0.006334	0.008856	0.009394	0.002824	0.013882	0.026419	-0.000983	0.020155	0.032417	0.025886	0.002715	0.007016	0.007536
151538 | Bacteriophage bIL310 | Siphoviridae	0.005528	0.003629	0.006923	0.005654	-0.001137	0.006469	0.007147	-0.004661	0.005357	-0.000391	0.005068	-0.000176	-0.002607	-0.003041	0.021438	0.008334	0.013923	0.015786	0.006027	-0.003900	0.009960	0.008572	0.009317	-0.003018	-0.001813	0.004612	0.003780	0.006888	0.005582	-0.009151	0.012643	0.006534
224578 | Barley yellow dwarf virus - GAV | Luteoviridae	-0.003330	0.006381	-0.003600	-0.019040	-0.000989	0.010165	-0.007338	0.004198	0.003404	0.013220	0.005747	0.014841	0.016409	0.009495	0.011384	-0.014207	-0.009474	-0.003628	0.007026	-0.012772	0.005891	-0.015351	-0.001700	-0.006882	0.021333	-0.000919	0.017299	0.007341	0.012545	0.005269	0.006858	-0.001072
184020 | Tobacco bushy top virus | NA	-0.012726	0.004897	-0.012647	0.006557	-0.006207	0.001369	-0.007644	-0.001199	-0.003431	0.001436	-0.017533	-0.014248	0.005680	-0.012926	-0.007977	-0.012003	-0.002969	-0.018986	-0.011766	0.001781	-0.003055	-0.006970	-0.001258	-0.004100	-0.004277	0.004345	-0.008747	-0.007677	-0.009496	0.009917	-0.008414	-0.001008
37122 | Human papillomavirus type 6a | Papillomaviridae	0.036316	0.032178	0.046248	0.024580	0.039164	0.027483	0.057599	0.031744	0.054354	0.027825	0.071726	0.071368	0.020103	0.037974	0.002717	0.013710	-0.007997	-0.007900	-0.011298	-0.033819	-0.029179	-0.009643	-0.006938	-0.033682	0.026330	-0.044114	0.021566	0.007454	0.029281	-0.011586	-0.005451	-0.027351
12153 | Ononis yellow mosaic virus | Tymoviridae	0.014072	0.020224	0.024759	-0.003771	0.029557	0.007218	0.021454	0.032000	0.023662	0.024202	0.005805	0.018031	-0.000849	0.001084	0.024804	-0.006422	0.005759	0.017561	0.011632	0.015932	0.032851	0.010476	0.007867	0.018653	0.018528	0.025969	0.021835	0.006894	0.009827	-0.001263	-0.005432	0.017047
129141 | Citrus leaf blotch virus | Flexiviridae	-0.009295	-0.007813	-0.007632	-0.005069	-0.002790	-0.016528	-0.025209	-0.018381	-0.018049	-0.023488	-0.020183	-0.024866	-0.017434	-0.008733	-0.008516	0.001029	0.001624	0.002003	0.000283	-0.010308	-0.022002	-0.018354	-0.006789	-0.023647	-0.020519	-0.017478	-0.022222	0.000631	-0.026144	0.000060	-0.017819	-0.004926
223317 | Sida golden yellow vein virus | NA	-0.015385	0.038747	0.017737	0.005307	0.021283	0.001517	-0.009887	-0.025157	-0.010955	0.021529	0.018760	0.015278	-0.021449	-0.028744	-0.004831	-0.006363	0.013420	0.006309	0.001751	0.009534	-0.003235	-0.008967	-0.006307	-0.002890	0.016086	-0.035706	0.008237	-0.016180	-0.000159	0.000689	-0.006717	-0.031044
85652 | Nudaurelia capensis beta virus | Tetraviridae	-0.017511	0.002671	-0.014120	-0.005960	-0.019765	-0.027211	-0.014469	-0.024915	-0.021510	-0.001887	-0.013151	-0.027384	-0.003274	-0.008552	-0.005683	-0.019356	-0.020976	0.015429	-0.010339	-0.016542	-0.012626	-0.021378	-0.001350	-0.019842	-0.023813	-0.022457	-0.028613	-0.015576	-0.011035	-0.008274	0.001547	-0.016307
10854 | Spiroplasma phage 1-R8A2B | Inoviridae	-0.025757	0.003223	-0.003247	0.005389	0.003530	-0.013776	-0.024282	-0.024701	-0.006272	-0.015452	-0.003381	-0.011172	-0.022544	0.006022	0.001313	-0.003528	0.010837	-0.006469	-0.011938	0.016007	-0.002367	0.006169	0.012619	-0.001202	-0.005356	-0.014572	0.010556	-0.004848	0.006644	-0.001438	-0.000367	-0.017438
11986 | Carnation mottle virus | Tombusviridae	0.003134	-0.005832	0.002446	-0.001914	0.003401	0.005183	-0.015940	-0.002754	-0.021904	-0.001286	0.010341	0.016208	0.006590	-0.007328	-0.012633	0.013164	-0.005943	-0.004499	0.005011473	-0.008021	0.010816	-0.000957
170617 | Adoxophyes orana granulovirus | Baculoviridae	-0.001221	-0.011527	-0.022737	-0.000244	-0.007162	0.008135	0.002840	0.001291	-0.001994	0.011025	0.004806	0.006036	0.007418	-0.003337	-0.014055	-0.018000	-0.014615	-0.015225	-0.017942	-0.000879	-0.014493	0.002054	-0.018270	-0.016448	0.000307	0.005060	-0.002769	-0.009869	0.010175	0.002584	0.005144	-0.008858
181007 | Listeria phage 2389 | Siphoviridae	-0.013690	-0.007123	-0.006903	-0.015965	-0.003305	-0.003258	-0.004505	-0.021142	-0.014264	-0.013643	-0.006152	-0.007107	-0.017293	-0.012747	-0.006000	-0.000523	0.014910	-0.008518	0.002502	-0.004861	-0.001282	0.001519	0.012138	-0.000320	-0.015783	-0.024161	-0.001767	-0.011294	-0.001283	-0.007287	0.010412	-0.007225
138948 | Human enterovirus A | Picornaviridae	0.047424	0.010600	0.014716	0.013338	-0.017593	0.036308	0.016594	0.048904	0.026618	0.060133	-0.016865	-0.017363	0.024571	0.020575	0.030680	0.038041	-0.014333	0.023597	0.009089	0.015160	0.012212	0.011525	0.028962	0.055903	-0.023443	0.028140	-0.021833	0.000558	-0.000928	0.030455	0.016995	0.030049
37206 | Helicoverpa armigera stunt virus | Tetraviridae	0.017567	0.005702	0.014186	0.006980	0.002876	0.015537	0.000164	0.008564	-0.016458	0.014836	0.030953	0.026428	0.015949	0.010458	0.012062	0.013376	0.005458	0.000616	0.020018	-0.004377	0.012478	-0.005570	0.020879	0.019005	0.034387	0.013044	0.033674	0.019537	0.024251	0.006781	0.016276	0.033890
11619 | Junin virus | Arenaviridae	-0.004061	-0.000298	0.011532	0.005336	-0.001333	-0.012399	0.003274	-0.001098	-0.002451	0.001818	0.012159	0.002324	-0.011076	-0.010274	-0.003830	0.003398	0.004982	-0.011259	0.023435	-0.013665	0.031412	0.011664	0.023412	0.009453	0.009132	0.003643	0.000683	0.005125	0.009940	-0.011425	0.002305	0.009315
10843 | Enterobacteria phage G4 | Microviridae	0.016184	0.026166	0.009931	0.005411	0.013990	0.003117	0.011619	0.018010	0.010201	-0.000502	0.026298	0.036256	0.019533	-0.004342	0.010504	-0.011485	0.028379	0.004067	0.019232	0.008794	0.017762	0.015141	0.015158	0.007929	0.042318	0.017201	0.032960	0.037341	0.015419	0.012137	-0.017549	0.005973
37120 | Human papillomavirus type 67 | Papillomaviridae	0.015512	0.020198	0.009755	-0.000207	0.041095	0.011576	0.031119	0.020699	0.045067	0.004591	0.018934	0.023831	0.028858	0.004236	0.003502	-0.010178	-0.003568	-0.002566	-0.007629	-0.008922	-0.022414	-0.002711	-0.011780	-0.016279	0.000404	-0.019626	0.003490	-0.004104	0.005946	0.003204	-0.002389	-0.018468
49964 | Bacteriophage Mx8 | Podoviridae	0.023611	0.014973	0.016110	0.009223	0.014656	0.029936	0.030984	0.027858	0.022850	0.026971	-0.000984	0.005237	0.005060	0.020179	0.019089	0.014984	0.003789	-0.000325	0.024278	0.005859	0.003600	0.025044	0.009240	0.012729	-0.002806	0.034707	-0.007112	0.002113	0.009114	0.004836	0.007520	0.031411
223347 | Tomato leaf curl New Delhi virus | NA	0.001597	0.025970	0.026627	0.017639	0.030239	0.006293	-0.003217	-0.005603	0.007223	0.027313	0.008947	0.007411	-0.031239	-0.020952	0.002200	-0.002620	0.029165	0.010469	0.013910	0.021060	0.009072	-0.007851	0.015771	0.007949	0.016833	-0.014970	0.008191	-0.004398	-0.000407	-0.008586	-0.016416	-0.008399
78541 | Streptococcus thermophilus bacteriophage Sfi11 | Siphoviridae	-0.029625	-0.025878	-0.017494	-0.026863	-0.020545	-0.025689	-0.025948	-0.041848	-0.033498	-0.011434	-0.002241	-0.002165	-0.002718	-0.002924	-0.014508	-0.021417	-0.022669	-0.002186	-0.010615	-0.015718	-0.025263	-0.007154	-0.024837	-0.027748	-0.019329	-0.032436	-0.005559	-0.000734	0.013208	0.002710	-0.007952	-0.027456
174178 | Citrus yellow mosaic virus | Caulimoviridae	-0.005384	0.002461	0.006478	-0.001204	-0.007539	-0.006970	-0.011811	-0.010695	-0.011208	0.002930	0.017634	0.012498	0.002013	-0.000296	-0.007918	0.000733	0.004964	-0.012507	0.003390	-0.011961	-0.006025	-0.000463	-0.013088	-0.009541	0.018529	-0.000885	0.003451	0.020149	0.004123	-0.001198	-0.005908	-0.007731
11723 | Simian immunodeficiency virus | Retroviridae	-0.009415	-0.007926	-0.003903	0.005285	-0.006533	0.006975	0.006934	0.012751	0.003233	0.000176	0.013684	0.011604	-0.000761	-0.013876	0.015173	-0.015168	-0.011024	-0.000238	0.014529	0.005690	-0.015456	0.005874	0.002684	-0.012588	0.006034	0.010589	0.009053	0.010648	0.001600	0.002890	-0.008414	0.008744
12090 | Human enterovirus D | Picornaviridae	0.031871	0.021908	0.009941	0.020994	0.003260	0.025568	0.014483	0.028233	0.018325	0.068463	0.009010	0.008904	0.019297	0.022748	0.013765	0.026319	0.012087	0.016064	0.016557	0.013456	0.014140	-0.000258	0.022675	0.059855	-0.002802	0.009762	0.007561	0.014081	0.029844	0.017297	0.012397	0.020747
197112 | Pear latent virus | Tombusviridae	-0.017743	-0.006926	-0.005258	0.010354	-0.004593	-0.011832	-0.009491	0.011104	-0.002127	0.002363	-0.011850	0.007222	-0.007693	-0.008559	0.006552	0.001233	0.014634	-0.013045	0.000481	0.004486	0.000292	-0.013201	-0.002461	0.011635	0.000232	0.009533	0.004968	-0.019471	-0.002400	0.007836	-0.014373	-0.003144
10612 | Human papillomavirus type 32 | Papillomaviridae	0.020607	0.024023	0.024405	0.027032	0.033994	0.019869	0.039879	0.011563	0.041768	0.017234	0.049756	0.052165	0.032680	0.026516	0.009874	-0.003834	-0.004617	-0.000321	0.005912	-0.013118	-0.010911	0.002596	-0.010516	-0.005562	0.028797	-0.008591	0.009977	0.008784	0.018967	-0.008653	0.015609	-0.011532
167132 | Tulip virus X | Flexiviridae	-0.006762	0.012735	0.003285	-0.004496	0.012143	-0.016177	0.014375	0.017082	0.008318	0.020476	-0.025655	-0.009912	0.001586	-0.002946	0.010462	0.009704	0.010225	-0.010145	0.010297	0.005458	0.001119	-0.005965	-0.000608	-0.008924	-0.006416	0.020728	-0.005304	-0.022233	-0.007551	-0.012076	0.000259	0.004011
35289 | Grapevine virus B | Flexiviridae	-0.005842	0.000082	0.004222	-0.013573	0.008708	0.009253	-0.005381	-0.000340	-0.000303	-0.002655	-0.008006	0.002021	-0.001878	-0.012606	0.009126	0.014243	0.003236	0.011441	0.000961	0.002485	0.013222	0.007602	0.011753	-0.002952	0.009800	0.004398	0.002046	0.002564	-0.012163	-0.010315	-0.010868	-0.003977
47416 | Satsuma dwarf virus | Sequiviridae	-0.013969	-0.017933	-0.024278	-0.000007	-0.011766	0.006728	-0.010119	-0.004402	-0.010850	-0.016315	-0.018958	-0.027877	-0.012470	0.011794	-0.000642	0.005039	-0.005154	-0.006866	-0.011591	-0.013120	-0.013949	0.009092	-0.002865	-0.014365	-0.025081	-0.004324	-0.016599	-0.001422	-0.015158	0.009097	-0.003649	-0.005677
65743 | Blackcurrant reversion virus | Comoviridae	-0.014627	-0.027346	-0.018056	0.000616	-0.009244	-0.009081	-0.024009	-0.018395	-0.024962	-0.017040	-0.023147	-0.017038	-0.023708	-0.015068	-0.021489	-0.012329	0.000662	0.008100	-0.018025	-0.019304	-0.028455	-0.007879	-0.016510	-0.018033	-0.021457	-0.031530	-0.008355	-0.018308	-0.018304	0.002796	-0.005226	-0.024585
39973 | Bacteriophage K139 | Myoviridae	0.001636	0.001403	-0.001844	-0.000848	0.007341	0.009821	-0.002566	0.013499	0.011633	0.006490	-0.016296	-0.014932	0.001654	0.007460	0.005537	-0.005795	-0.002469	-0.011949	0.000763	0.005947	0.002882	0.012028	0.004589	0.022554	-0.007967	0.018779	-0.011229	-0.007273	-0.007863	-0.003592	-0.005278	0.011579
10995 | Infectious bursal disease virus | Birnaviridae	0.005824	0.006415	0.011858	-0.001467	-0.011524	0.007660	0.020303	0.014583	0.007283	0.024176	0.012107	0.015806	0.002722	0.007492	0.004212	-0.005992	-0.014318	-0.023471	0.005441	0.000224	0.005960	-0.009169	-0.015880	0.014015	-0.008831	-0.000461	-0.001672	-0.009473	0.017945	-0.006284	0.005894	0.026744
11036 | Venezuelan equine encephalitis virus | Togaviridae	-0.020540	-0.026414	-0.017837	-0.002975	-0.019579	-0.003365	-0.029215	-0.011589	-0.019382	-0.000790	-0.004397	-0.001790	0.013645	-0.023555	-0.010425	-0.030580	-0.023288	-0.011947	-0.019392	-0.015031	-0.012768	-0.007504	-0.012504	-0.017227	-0.000653	-0.009905	0.002675	-0.002269	-0.001064	-0.004734	-0.008134	-0.032128
192021 | Chicory yellow mottle virus large satellite RNA | NA	0.015832	-0.004460	0.006776	0.008302	0.002007	0.018141	0.001077	0.009412	0.004303	0.026671	-0.008760	0.002302	-0.011661	0.012127	0.011767	0.003601	-0.003158	0.002266	0.012812	-0.006714	0.007062	-0.011534	-0.002480	0.005220	-0.016252	-0.004765	-0.013937	0.000052	0.002527	-0.013152	0.000942	0.012941
46917 | Papaya leaf-distortion mosaic potyvirus | Potyviridae	-0.002536	-0.000509	-0.006370	-0.005614	0.009478	-0.005314	-0.018015	-0.010780	-0.007651	-0.001968	-0.000145	-0.004597	-0.000504	-0.001561	-0.003893	0.012484	0.005249	-0.002680	0.000149	0.006583	0.007409	0.016640	0.009943	0.007272	0.023370	-0.003921	0.004747	-0.004719	0.011743	0.004269	0.003247	0.005997
[truncated: 6,986,488 more chars]
